# Supplementary material for: Minimalistic transcriptomic signatures permit accurate early prediction of COVID-19 mortality
Source: JCI Insight. 2025 Nov 10;10(21):e195436. doi: 10.1172/jci.insight.195436 (PMC12643502; doi:10.1172/jci.insight.195436)
Supplement: Supplemental data set 1 [file jciinsight-10-195436-s149.xlsx]

## Sheet: A
gene_id	logFC	AveExpr	t	P.Value	adj.P.Val	B	diffexpressed	gene_name	gene_biotype	seqnames	start	end	strand	delabel
ENSG00000000003	-0.449626	-1.60589	-2.47449	0.0135527	0.0605961	-3.04956	Not significant	TSPAN6	protein_coding	X	100627109	100639991	-	NA
ENSG00000000419	0.0158994	5.1236	0.199151	0.842196	0.910589	-6.6531	Not significant	DPM1	protein_coding	20	50934867	50958555	-	NA
ENSG00000000457	0.137468	3.24224	2.02895	0.0427994	0.135607	-4.50293	Not significant	SCYL3	protein_coding	1	169849631	169894267	-	NA
ENSG00000000460	-0.108733	2.35201	-1.66764	0.0957858	0.233638	-5.01406	Not significant	C1orf112	protein_coding	1	169662007	169854080	+	NA
ENSG00000000938	0.100798	9.55493	1.63257	0.102959	0.245807	-5.37242	Not significant	FGR	protein_coding	1	27612064	27635277	-	NA
ENSG00000000971	-0.38044	1.61099	-2.73463	0.00638566	0.0358019	-2.64429	Significantly downregulated	CFH	protein_coding	1	196651878	196747504	+	NA
ENSG00000001036	-0.0719481	5.34755	-1.0774	0.281632	0.473585	-6.10923	Not significant	FUCA2	protein_coding	6	143494811	143511690	-	NA
ENSG00000001084	0.141147	4.13242	1.6692	0.0954754	0.233212	-5.24778	Not significant	GCLC	protein_coding	6	53497341	53616970	-	NA
ENSG00000001167	0.0289255	4.84396	0.404605	0.685878	0.815035	-6.58017	Not significant	NFYA	protein_coding	6	41072945	41099976	+	NA
ENSG00000001460	-0.144111	1.59071	-1.87589	0.0610409	0.171911	-4.5539	Not significant	STPG1	protein_coding	1	24356999	24416934	-	NA
ENSG00000001461	-0.152462	5.03819	-1.89261	0.058777	0.167938	-4.89886	Not significant	NIPAL3	protein_coding	1	24415794	24472976	+	NA
ENSG00000001497	-0.161729	5.13691	-3.00602	0.00273115	0.0196033	-2.23926	Significantly downregulated	LAS1L	protein_coding	X	65512582	65534775	-	NA
ENSG00000001561	0.175819	3.69566	1.9004	0.0577464	0.165925	-4.80673	Not significant	ENPP4	protein_coding	6	46129993	46146699	+	NA
ENSG00000001629	-0.0945466	3.92143	-1.63982	0.101442	0.243554	-5.25678	Not significant	ANKIB1	protein_coding	7	92246234	92401384	+	NA
ENSG00000001630	0.262358	1.22759	2.44779	0.0145913	0.0641039	-3.36636	Not significant	CYP51A1	protein_coding	7	92112151	92142952	-	NA
ENSG00000001631	0.0430341	3.73207	0.718179	0.47286	0.655558	-6.3125	Not significant	KRIT1	protein_coding	7	92198969	92246166	-	NA
ENSG00000002016	0.145685	2.89112	1.54667	0.122346	0.276881	-5.3022	Not significant	RAD52	protein_coding	12	912077	990053	-	NA
ENSG00000002330	0.085394	3.20847	0.87614	0.381222	0.57503	-6.12829	Not significant	BAD	protein_coding	11	64269830	64284704	-	NA
ENSG00000002549	-0.046539	7.6834	-0.407716	0.683593	0.813854	-6.61895	Not significant	LAP3	protein_coding	4	17577192	17607972	+	NA
ENSG00000002586	-0.218971	8.0129	-2.30411	0.0214765	0.084067	-4.0909	Not significant	CD99	protein_coding	X	2691179	2741309	+	NA
ENSG00000002587	-0.430526	0.305894	-2.59791	0.0095549	0.0475674	-2.86768	Significantly downregulated	HS3ST1	protein_coding	4	11393150	11429765	-	NA
ENSG00000002726	0.783957	-0.914295	2.2061	0.0276654	0.100475	-3.73453	Not significant	AOC1	protein_coding	7	150824627	150861504	+	NA
ENSG00000002745	-0.0336876	-0.906427	-0.192045	0.847756	0.913987	-5.93414	Not significant	WNT16	protein_coding	7	121325367	121341104	+	NA
ENSG00000002822	-0.0993977	5.68348	-1.41625	0.157098	0.325562	-5.70177	Not significant	MAD1L1	protein_coding	7	1815793	2233243	-	NA
ENSG00000002834	0.0344935	7.36325	0.622336	0.533901	0.704441	-6.51083	Not significant	LASP1	protein_coding	17	38869859	38921770	+	NA
ENSG00000002919	0.159583	5.93221	2.89295	0.0039219	0.0253149	-2.59269	Significantly upregulated	SNX11	protein_coding	17	48103357	48123074	+	NA
ENSG00000002933	0.0501625	3.5872	0.16986	0.865164	0.923826	-6.53592	Not significant	TMEM176A	protein_coding	7	150800403	150805120	+	NA
ENSG00000003056	-0.222573	6.95714	-3.70315	0.000227818	0.0032729	0.0025288	Significantly downregulated	M6PR	protein_coding	12	8940363	8949955	-	NA
ENSG00000003096	0.0106857	-1.40847	0.06272	0.950005	0.973005	-5.9062	Not significant	KLHL13	protein_coding	X	117897813	118117340	-	NA
ENSG00000003147	0.31174	2.78309	3.24362	0.00123002	0.0109331	-1.36643	Significantly upregulated	ICA1	protein_coding	7	8113184	8262687	-	NA
ENSG00000003249	-0.66563	0.419155	-3.46543	0.000558084	0.00635228	-0.403601	Significantly downregulated	DBNDD1	protein_coding	16	90004865	90020128	-	NA
ENSG00000003393	0.0837136	2.93668	1.14451	0.25276	0.442348	-5.83247	Not significant	ALS2	protein_coding	2	201700554	201781189	-	NA
ENSG00000003400	0.210768	4.93152	3.00947	0.00270061	0.0194357	-2.23506	Significantly upregulated	CASP10	protein_coding	2	201182881	201229406	+	NA
ENSG00000003402	0.191668	8.12239	2.81401	0.00501497	0.0302337	-2.81227	Significantly upregulated	CFLAR	protein_coding	2	201116104	201176687	+	NA
ENSG00000003436	0.255309	2.19502	1.50155	0.133615	0.293191	-5.27633	Not significant	TFPI	protein_coding	2	187464230	187565760	-	NA
ENSG00000003509	0.0930836	3.18618	1.85153	0.0644685	0.178533	-4.83159	Not significant	NDUFAF7	protein_coding	2	37231631	37253403	+	NA
ENSG00000003756	0.0330552	5.95513	0.510056	0.610155	0.76223	-6.56858	Not significant	RBM5	protein_coding	3	50088908	50119021	+	NA
ENSG00000003987	0.205299	-0.38584	1.95942	0.0504163	0.15089	-4.2233	Not significant	MTMR7	protein_coding	8	17298030	17413528	-	NA
ENSG00000004059	-0.0261918	6.59084	-0.502244	0.615636	0.766797	-6.57725	Not significant	ARF5	protein_coding	7	127588345	127591705	+	NA
ENSG00000004139	-0.208301	1.65867	-2.28345	0.0226697	0.0874679	-3.74047	Not significant	SARM1	protein_coding	17	28364356	28404049	+	NA
ENSG00000004142	-0.0275914	6.43121	-0.575421	0.565171	0.728912	-6.53751	Not significant	POLDIP2	protein_coding	17	28347177	28357522	-	NA
ENSG00000004399	-0.24271	5.2444	-2.05284	0.0404185	0.130475	-4.60038	Not significant	PLXND1	protein_coding	3	129555175	129606818	-	NA
ENSG00000004455	-0.0847776	6.94951	-1.67044	0.095231	0.232765	-5.32847	Not significant	AK2	protein_coding	1	33007940	33080996	-	NA
ENSG00000004468	-0.360486	5.85592	-2.7159	0.00675476	0.0373496	-3.06687	Significantly downregulated	CD38	protein_coding	4	15778275	15853230	+	NA
ENSG00000004478	-0.0463254	4.43219	-0.661136	0.508719	0.685093	-6.41026	Not significant	FKBP4	protein_coding	12	2794953	2805423	+	NA
ENSG00000004487	-0.203805	5.53957	-3.00951	0.00270027	0.0194357	-2.24289	Significantly downregulated	KDM1A	protein_coding	1	23019448	23083689	+	NA
ENSG00000004534	-0.103508	6.12819	-1.56487	0.118017	0.269928	-5.49161	Not significant	RBM6	protein_coding	3	49940007	50100045	+	NA
ENSG00000004660	0.181565	3.21652	1.71198	0.0872942	0.218872	-5.09386	Not significant	CAMKK1	protein_coding	17	3860315	3894891	-	NA
ENSG00000004700	-0.126845	4.80761	-2.26403	0.0238439	0.0907392	-4.1346	Not significant	RECQL	protein_coding	12	21468911	21501669	-	NA
ENSG00000004766	-0.000859263	3.49331	-0.0125083	0.990023	0.994838	-6.53359	Not significant	VPS50	protein_coding	7	93232340	93361121	+	NA
ENSG00000004777	0.22296	0.720404	2.21563	0.0270029	0.0987269	-3.82517	Not significant	ARHGAP33	protein_coding	19	35774532	35788822	+	NA
ENSG00000004779	-0.0482172	5.85154	-0.656988	0.511381	0.687441	-6.48091	Not significant	NDUFAB1	protein_coding	16	23581002	23596356	-	NA
ENSG00000004799	0.512069	4.52804	3.21877	0.00134023	0.0115806	-1.59791	Significantly upregulated	PDK4	protein_coding	7	95583499	95596491	-	NA
ENSG00000004809	0.36659	2.24155	2.92092	0.00358989	0.0238142	-2.27751	Significantly upregulated	SLC22A16	protein_coding	6	110424687	110476641	-	NA
ENSG00000004838	0.0563241	-0.238553	0.605872	0.544775	0.712621	-5.86548	Not significant	ZMYND10	protein_coding	3	50341110	50346852	-	NA
ENSG00000004864	0.0861317	3.43463	1.68222	0.0929234	0.228305	-5.15326	Not significant	SLC25A13	protein_coding	7	96120220	96322147	-	NA
ENSG00000004866	-0.0160636	3.23201	-0.198522	0.842688	0.910821	-6.47428	Not significant	ST7	protein_coding	7	116953238	117230103	+	NA
ENSG00000004897	0.112403	4.85325	2.22156	0.0265969	0.09781	-4.2395	Not significant	CDC27	protein_coding	17	47117703	47189422	-	NA
ENSG00000004939	1.58141	4.6403	4.67541	3.45177e-06	0.000169065	3.94008	Significantly upregulated	SLC4A1	protein_coding	17	44248385	44268141	-	NA
ENSG00000004961	0.162426	4.35344	2.79232	0.00536024	0.0317565	-2.8165	Significantly upregulated	HCCS	protein_coding	X	11111301	11123078	+	NA
ENSG00000004975	-0.142898	4.66261	-2.30297	0.0215408	0.0842298	-4.03463	Not significant	DVL2	protein_coding	17	7225341	7234545	-	NA
ENSG00000005007	0.0798931	5.95516	0.779607	0.435857	0.623935	-6.39773	Not significant	UPF1	protein_coding	19	18831938	18868236	+	NA
ENSG00000005020	0.12326	7.20332	1.58406	0.113581	0.262997	-5.46631	Not significant	SKAP2	protein_coding	7	26667062	26995239	-	NA
ENSG00000005022	-0.135441	7.08514	-2.12412	0.0339714	0.115905	-4.48337	Not significant	SLC25A5	protein_coding	X	119468400	119471319	+	NA
ENSG00000005059	-0.448258	6.62288	-5.23169	2.15592e-07	2.59617e-05	6.56658	Significantly downregulated	MCUB	protein_coding	4	109560205	109688726	+	NA
ENSG00000005075	0.112024	5.61043	1.61842	0.105973	0.250415	-5.40231	Not significant	POLR2J	protein_coding	7	102473118	102478907	-	NA
ENSG00000005100	0.0603333	2.17208	0.852661	0.394107	0.586368	-6.00358	Not significant	DHX33	protein_coding	17	5440912	5469060	-	NA
ENSG00000005102	-0.64395	-0.166517	-4.00839	6.69509e-05	0.00136848	1.47886	Significantly downregulated	MEOX1	protein_coding	17	43640388	43661954	-	NA
ENSG00000005108	-0.144444	-2.83727	-0.571377	0.567907	0.730772	-5.64878	Not significant	THSD7A	protein_coding	7	11370357	11832198	-	NA
ENSG00000005156	0.0144398	4.418	0.22246	0.824014	0.899417	-6.60426	Not significant	LIG3	protein_coding	17	34980494	35009743	+	NA
ENSG00000005175	-0.12034	4.43068	-1.81355	0.0701282	0.188948	-5.00655	Not significant	RPAP3	protein_coding	12	47661249	47706061	-	NA
ENSG00000005187	0.237399	1.11112	2.04179	0.0415053	0.132784	-4.21177	Not significant	ACSM3	protein_coding	16	20610243	20797581	+	NA
ENSG00000005189	0.156209	0.992533	1.3654	0.172518	0.346878	-5.29402	Not significant	REXO5	protein_coding	16	20806429	20849668	+	NA
ENSG00000005194	-0.0917617	5.34096	-1.91328	0.0560752	0.162651	-4.8781	Not significant	CIAPIN1	protein_coding	16	57428169	57447528	-	NA
ENSG00000005206	0.00649557	4.33231	0.110522	0.912024	0.952404	-6.61203	Not significant	SPPL2B	protein_coding	19	2328615	2354806	+	NA
ENSG00000005238	0.319418	5.84364	4.39517	1.2588e-05	0.000432708	2.7117	Significantly upregulated	FAM214B	protein_coding	9	35104112	35116341	-	NA
ENSG00000005243	-0.430975	1.29179	-3.38637	0.000743401	0.00775647	-0.721433	Significantly downregulated	COPZ2	protein_coding	17	48026167	48038030	-	NA
ENSG00000005249	-0.195928	6.74534	-1.10356	0.270123	0.461624	-6.10114	Not significant	PRKAR2B	protein_coding	7	107044649	107161811	+	NA
ENSG00000005302	0.138214	6.43462	2.57245	0.0102806	0.0502235	-3.45147	Not significant	MSL3	protein_coding	X	11758159	11775753	+	NA
ENSG00000005339	0.101708	6.39035	1.02892	0.303834	0.496438	-6.17943	Not significant	CREBBP	protein_coding	16	3725054	3880726	-	NA
ENSG00000005379	-0.287805	4.10186	-2.50827	0.0123325	0.0569374	-3.50221	Not significant	TSPOAP1	protein_coding	17	58301228	58328760	-	NA
ENSG00000005381	1.00842	6.31936	4.36775	1.42337e-05	0.000474609	2.59381	Significantly upregulated	MPO	protein_coding	17	58269856	58280935	-	NA
ENSG00000005436	-0.270095	3.22865	-3.24287	0.00123322	0.0109462	-1.35908	Significantly downregulated	GCFC2	protein_coding	2	75652000	75710989	-	NA
ENSG00000005448	-0.293674	3.73196	-3.55205	0.000405009	0.00506422	-0.392359	Significantly downregulated	WDR54	protein_coding	2	74421678	74425755	+	NA
ENSG00000005469	-0.143059	2.23916	-2.02566	0.0431364	0.1364	-4.35609	Not significant	CROT	protein_coding	7	87345681	87399795	+	NA
ENSG00000005471	-0.576682	0.412008	-3.34348	0.000866506	0.00860425	-0.791895	Significantly downregulated	ABCB4	protein_coding	7	87401697	87480435	-	NA
ENSG00000005483	-0.120731	7.24945	-1.65705	0.0979083	0.237284	-5.35034	Not significant	KMT2E	protein_coding	7	105014179	105114361	+	NA
ENSG00000005486	-0.0333506	6.45051	-0.60817	0.54325	0.711317	-6.51855	Not significant	RHBDD2	protein_coding	7	75842602	75888926	+	NA
ENSG00000005513	-0.533381	-1.10459	-2.63102	0.00867959	0.0446156	-2.7037	Significantly downregulated	SOX8	protein_coding	16	981808	986979	+	NA
ENSG00000005700	-0.172119	5.06695	-2.9186	0.0036164	0.0239295	-2.48951	Significantly downregulated	IBTK	protein_coding	6	82169983	82247754	-	NA
ENSG00000005801	-0.212374	4.12109	-4.18259	3.20641e-05	0.000822529	1.91488	Significantly downregulated	ZNF195	protein_coding	11	3339261	3379222	-	NA
ENSG00000005810	-0.105712	6.0148	-1.41112	0.158604	0.327562	-5.71513	Not significant	MYCBP2	protein_coding	13	77044655	77327050	-	NA
ENSG00000005812	0.0482798	5.08476	0.618076	0.536704	0.706709	-6.48437	Not significant	FBXL3	protein_coding	13	76992598	77027195	-	NA
ENSG00000005844	-0.353865	7.92542	-4.50286	7.71961e-06	0.000298539	3.17068	Significantly downregulated	ITGAL	protein_coding	16	30472658	30523185	+	NA
ENSG00000005882	-0.02449	4.07124	-0.352288	0.724716	0.839452	-6.53038	Not significant	PDK2	protein_coding	17	50094737	50112152	+	NA
ENSG00000005884	-0.516062	1.19075	-3.76955	0.000175781	0.0027285	0.585043	Significantly downregulated	ITGA3	protein_coding	17	50055968	50090481	+	NA
ENSG00000005889	-0.0708095	5.2988	-1.15992	0.246435	0.436304	-6.01318	Not significant	ZFX	protein_coding	X	24149173	24216255	+	NA
ENSG00000005893	0.0660764	8.27833	1.10557	0.269251	0.460739	-6.09491	Not significant	LAMP2	protein_coding	X	120427827	120469365	-	NA
ENSG00000005961	-0.0383472	8.49866	-0.184803	0.853431	0.916968	-6.68006	Not significant	ITGA2B	protein_coding	17	44372180	44389505	-	NA
ENSG00000006007	0.190398	6.13299	3.0837	0.0021159	0.0161825	-2.03872	Significantly upregulated	GDE1	protein_coding	16	19501689	19522145	-	NA
ENSG00000006015	-0.147935	6.32799	-1.91186	0.0562578	0.163055	-4.90054	Not significant	REX1BD	protein_coding	19	18588685	18592336	+	NA
ENSG00000006025	-0.235478	3.78202	-3.04176	0.00243012	0.0180597	-2.03166	Significantly downregulated	OSBPL7	protein_coding	17	47807372	47821834	-	NA
ENSG00000006062	-0.247818	4.26178	-3.11624	0.0018983	0.0149664	-1.85314	Significantly downregulated	MAP3K14	protein_coding	17	45263121	45317040	-	NA
ENSG00000006118	-0.190611	-0.904318	-1.00431	0.315536	0.508931	-5.48918	Not significant	TMEM132A	protein_coding	11	60924463	60937159	+	NA
ENSG00000006125	0.00547187	6.45569	0.0786999	0.937291	0.965706	-6.69806	Not significant	AP2B1	protein_coding	17	35578046	35726409	+	NA
ENSG00000006194	-0.165682	4.94628	-2.81177	0.00504963	0.0303845	-2.78066	Significantly downregulated	ZNF263	protein_coding	16	3263800	3301401	+	NA
ENSG00000006282	-0.117704	4.51482	-0.951809	0.341486	0.535379	-6.1853	Not significant	SPATA20	protein_coding	17	50543058	50555852	+	NA
ENSG00000006327	-0.234617	3.5117	-1.02811	0.304213	0.49689	-6.0007	Not significant	TNFRSF12A	protein_coding	16	3018445	3022383	+	NA
ENSG00000006432	-0.334367	1.2372	-2.5663	0.0104631	0.050729	-3.03074	Not significant	MAP3K9	protein_coding	14	70722526	70809534	-	NA
ENSG00000006451	-0.000121941	4.89107	-0.00191952	0.998469	0.999368	-6.65919	Not significant	RALA	protein_coding	7	39623483	39708124	+	NA
ENSG00000006453	0.184577	0.832269	1.6017	0.109624	0.256472	-4.96072	Not significant	BAIAP2L1	protein_coding	7	98291651	98401068	-	NA
ENSG00000006459	0.22662	5.77297	3.21953	0.00133675	0.0115664	-1.61861	Significantly upregulated	KDM7A	protein_coding	7	140084746	140177035	-	NA
ENSG00000006530	-0.191011	4.35983	-2.92492	0.00354458	0.0236214	-2.4242	Significantly downregulated	AGK	protein_coding	7	141551189	141655244	+	NA
ENSG00000006534	0.145909	6.38746	1.9838	0.0476254	0.14572	-4.76533	Not significant	ALDH3B1	protein_coding	11	68008578	68029282	+	NA
ENSG00000006555	-0.186253	2.28539	-1.49029	0.13655	0.29722	-5.2638	Not significant	TTC22	protein_coding	1	54779712	54801267	-	NA
ENSG00000006576	-0.226073	4.84345	-4.51356	7.3494e-06	0.000289652	3.25384	Significantly downregulated	PHTF2	protein_coding	7	77798792	77957503	+	NA
ENSG00000006607	-0.12897	3.83178	-1.71593	0.0865684	0.217815	-5.11903	Not significant	FARP2	protein_coding	2	241356243	241494841	+	NA
ENSG00000006625	-0.0105365	2.22313	-0.117681	0.90635	0.948965	-6.34663	Not significant	GGCT	protein_coding	7	30496621	30504844	-	NA
ENSG00000006634	-0.251958	3.80042	-2.86152	0.00432803	0.0271315	-2.54518	Significantly downregulated	DBF4	protein_coding	7	87876216	87909541	+	NA
ENSG00000006638	0.0909518	3.61926	0.514515	0.607037	0.759891	-6.41266	Not significant	TBXA2R	protein_coding	19	3594506	3606840	-	NA
ENSG00000006652	0.197564	6.19444	2.22248	0.0265349	0.0976959	-4.27182	Not significant	IFRD1	protein_coding	7	112422968	112481017	+	NA
ENSG00000006695	-0.076981	4.22627	-1.57724	0.115142	0.265434	-5.38484	Not significant	COX10	protein_coding	17	14069496	14208677	+	NA
ENSG00000006712	0.0191403	5.41119	0.481791	0.630088	0.777321	-6.56973	Not significant	PAF1	protein_coding	19	39385852	39391195	-	NA
ENSG00000006715	0.00399975	5.48979	0.069674	0.944471	0.969525	-6.68454	Not significant	VPS41	protein_coding	7	38722963	38932394	-	NA
ENSG00000006740	-0.0108479	-0.820378	-0.0660799	0.947331	0.971535	-5.96586	Not significant	ARHGAP44	protein_coding	17	12789539	12991643	+	NA
ENSG00000006744	-0.11815	5.73014	-1.75399	0.0798211	0.206386	-5.17594	Not significant	ELAC2	protein_coding	17	12992391	13018187	-	NA
ENSG00000006747	-0.644289	-0.943051	-2.98924	0.00288386	0.0203365	-1.78386	Significantly downregulated	SCIN	protein_coding	7	12570577	12660179	+	NA
ENSG00000006756	0.0942041	4.40264	1.4008	0.161669	0.331833	-5.66822	Not significant	ARSD	protein_coding	X	2903970	2929351	-	NA
ENSG00000006757	0.122322	2.34304	1.61228	0.107301	0.252633	-5.11952	Not significant	PNPLA4	protein_coding	X	7898247	7927739	-	NA
ENSG00000006831	0.145561	3.69571	2.40621	0.0163486	0.0692707	-3.73918	Not significant	ADIPOR2	protein_coding	12	1688574	1788678	+	NA
ENSG00000006837	0.140294	-1.47706	1.32515	0.185508	0.362653	-5.10281	Not significant	CDKL3	protein_coding	5	134286350	134371047	-	NA
ENSG00000007038	0.147855	0.948883	0.749693	0.453664	0.638975	-5.91484	Not significant	PRSS21	protein_coding	16	2817180	2826304	+	NA
ENSG00000007047	0.188575	2.55859	2.16529	0.0306658	0.107944	-4.14857	Not significant	MARK4	protein_coding	19	45079288	45305283	+	NA
ENSG00000007062	-0.0813782	-1.85898	-0.330887	0.740818	0.849302	-5.80852	Not significant	PROM1	protein_coding	4	15963076	16084378	-	NA
ENSG00000007080	0.181713	5.39428	2.20163	0.0279809	0.101223	-4.30486	Not significant	CCDC124	protein_coding	19	17933016	17943991	+	NA
ENSG00000007129	0.411295	3.99834	3.95814	8.23736e-05	0.00159565	1.01082	Significantly upregulated	CEACAM21	protein_coding	19	41549518	41586844	+	NA
ENSG00000007168	0.0584458	5.46311	1.30069	0.193744	0.372969	-5.85374	Not significant	PAFAH1B1	protein_coding	17	2593210	2685615	+	NA
ENSG00000007202	-0.116429	6.34746	-1.55099	0.121307	0.275223	-5.51528	Not significant	KIAA0100	protein_coding	17	28614440	28645454	-	NA
ENSG00000007237	0.0806689	7.10805	1.09985	0.271732	0.463746	-6.10592	Not significant	GAS7	protein_coding	17	9910609	10198551	-	NA
ENSG00000007255	-0.107284	4.92653	-1.26749	0.205354	0.388049	-5.86392	Not significant	TRAPPC6A	protein_coding	19	45162928	45178237	-	NA
ENSG00000007264	-0.513105	4.6098	-4.15161	3.66219e-05	0.000911017	1.77551	Significantly downregulated	MATK	protein_coding	19	3777970	3802129	-	NA
ENSG00000007312	-0.480065	5.94385	-4.22567	2.66168e-05	0.000730359	2.0186	Significantly downregulated	CD79B	protein_coding	17	63928740	63932354	-	NA
ENSG00000007314	-0.281916	-2.52399	-1.32584	0.185277	0.362519	-5.00499	Not significant	SCN4A	protein_coding	17	63938554	63972918	-	NA
ENSG00000007341	0.0249146	3.52392	0.466898	0.640702	0.78463	-6.43598	Not significant	ST7L	protein_coding	1	112523518	112620825	-	NA
ENSG00000007350	-0.305096	2.306	-1.91098	0.0563709	0.163283	-4.56186	Not significant	TKTL1	protein_coding	X	154295671	154330350	+	NA
ENSG00000007376	-0.057762	5.38087	-1.11054	0.267105	0.458498	-6.07365	Not significant	RPUSD1	protein_coding	16	784974	788397	-	NA
ENSG00000007392	-0.108161	5.07477	-2.24144	0.0252756	0.0946633	-4.19721	Not significant	LUC7L	protein_coding	16	188969	229463	-	NA
ENSG00000007402	-0.570367	1.30998	-3.89769	0.000105395	0.00191228	1.03922	Significantly downregulated	CACNA2D2	protein_coding	3	50362799	50504244	-	NA
ENSG00000007516	0.0367186	2.40962	0.232694	0.81606	0.894852	-6.35945	Not significant	BAIAP3	protein_coding	16	1333601	1349441	+	NA
ENSG00000007520	0.0294672	5.22825	0.249767	0.802832	0.887727	-6.64596	Not significant	TSR3	protein_coding	16	1349240	1351911	-	NA
ENSG00000007541	0.152541	4.32544	2.60523	0.00935476	0.0469415	-3.30414	Significantly upregulated	PIGQ	protein_coding	16	566995	584136	+	NA
ENSG00000007545	0.00400967	2.33329	0.0597992	0.952331	0.973999	-6.37677	Not significant	CRAMP1	protein_coding	16	1612325	1677908	+	NA
ENSG00000007923	-0.0856694	4.19049	-1.29673	0.195106	0.374615	-5.77648	Not significant	DNAJC11	protein_coding	1	6634168	6701924	-	NA
ENSG00000007944	-0.0608345	6.38899	-0.712744	0.476215	0.658234	-6.44987	Not significant	MYLIP	protein_coding	6	16129125	16148248	+	NA
ENSG00000007968	0.722869	4.54349	6.41723	2.39637e-10	2.15742e-07	13.1006	Significantly upregulated	E2F2	protein_coding	1	23506430	23531220	-	NA
ENSG00000008018	-0.155875	7.77784	-3.43098	0.000632791	0.00693137	-0.938789	Significantly downregulated	PSMB1	protein_coding	6	170535117	170553341	-	NA
ENSG00000008056	0.137817	-1.64766	0.662448	0.507879	0.6846	-5.70789	Not significant	SYN1	protein_coding	X	47571898	47619943	-	NA
ENSG00000008083	-0.0362359	5.98134	-0.603787	0.546159	0.71379	-6.51681	Not significant	JARID2	protein_coding	6	15246296	15522040	+	NA
ENSG00000008086	0.244573	1.93283	2.36345	0.018348	0.0747117	-3.6489	Not significant	CDKL5	protein_coding	X	18425583	18653629	+	NA
ENSG00000008128	0.0247049	1.86452	0.230577	0.817703	0.895891	-6.29304	Not significant	CDK11A	protein_coding	1	1702730	1724324	-	NA
ENSG00000008130	0.208651	7.78826	2.84813	0.00451241	0.027971	-2.71959	Significantly upregulated	NADK	protein_coding	1	1751232	1780457	-	NA
ENSG00000008226	-0.0333604	1.58859	-0.287673	0.773673	0.869933	-6.22886	Not significant	DLEC1	protein_coding	3	38039205	38124025	+	NA
ENSG00000008256	-0.214306	2.90931	-2.78046	0.00555803	0.0325931	-2.68177	Significantly downregulated	CYTH3	protein_coding	7	6161776	6272644	-	NA
ENSG00000008277	-0.11746	0.152172	-0.917022	0.359412	0.553568	-5.65924	Not significant	ADAM22	protein_coding	7	87934143	88202889	+	NA
ENSG00000008282	-0.0230101	5.58687	-0.40891	0.682717	0.813324	-6.60559	Not significant	SYPL1	protein_coding	7	106090503	106112576	-	NA
ENSG00000008283	-0.388749	3.77259	-3.98678	7.32137e-05	0.00146319	1.18529	Significantly downregulated	CYB561	protein_coding	17	63432304	63446378	-	NA
ENSG00000008294	0.0910941	5.2544	1.32959	0.184038	0.361048	-5.81131	Not significant	SPAG9	protein_coding	17	50962174	51120865	-	NA
ENSG00000008300	-0.323199	0.74659	-2.39431	0.016885	0.0707038	-3.39392	Not significant	CELSR3	protein_coding	3	48636469	48662915	-	NA
ENSG00000008311	-0.426214	0.0884554	-3.1265	0.00183409	0.0146001	-1.43995	Significantly downregulated	AASS	protein_coding	7	122075647	122144280	-	NA
ENSG00000008323	0.370755	-0.729255	2.09972	0.0360717	0.120404	-3.9489	Not significant	PLEKHG6	protein_coding	12	6310436	6328506	+	NA
ENSG00000008324	-0.0889039	4.94701	-1.09332	0.274586	0.466971	-6.07058	Not significant	SS18L2	protein_coding	3	42581840	42595114	+	NA
ENSG00000008382	-0.0441603	2.0168	-0.433109	0.665054	0.801014	-6.23408	Not significant	MPND	protein_coding	19	4343527	4360086	+	NA
ENSG00000008394	0.170083	5.68295	1.42679	0.154037	0.321864	-5.69172	Not significant	MGST1	protein_coding	12	16347142	16609259	+	NA
ENSG00000008405	-0.208327	3.86123	-2.74013	0.00628066	0.0354454	-2.88752	Significantly downregulated	CRY1	protein_coding	12	106991364	107093829	-	NA
ENSG00000008438	0.879209	6.23807	3.63921	0.000291347	0.00395565	-0.224748	Significantly upregulated	PGLYRP1	protein_coding	19	46019153	46023065	-	NA
ENSG00000008441	1.18042	1.91602	6.46638	1.76172e-10	1.9111e-07	13.4332	Significantly upregulated	NFIX	protein_coding	19	12995608	13098796	+	NA
ENSG00000008513	0.0587563	6.65455	0.985955	0.324458	0.518179	-6.22273	Not significant	ST3GAL1	protein_coding	8	133454848	133571940	-	NA
ENSG00000008516	0.604388	5.06902	3.02923	0.00253201	0.018612	-2.19142	Significantly upregulated	MMP25	protein_coding	16	3046681	3060726	+	NA
ENSG00000008517	-0.704934	6.95583	-5.32343	1.32963e-07	1.87597e-05	7.02725	Significantly downregulated	IL32	protein_coding	16	3065297	3082192	+	NA
ENSG00000008710	-0.210374	3.55161	-1.96766	0.049458	0.149165	-4.62337	Not significant	PKD1	protein_coding	16	2088710	2135898	-	NA
ENSG00000008838	-0.0649394	5.84166	-0.959877	0.337412	0.531232	-6.23922	Not significant	MED24	protein_coding	17	40019097	40061215	-	NA
ENSG00000008853	-0.156839	3.0322	-1.77509	0.0762702	0.200329	-4.91938	Not significant	RHOBTB2	protein_coding	8	22987417	23020199	+	NA
ENSG00000008869	0.0361163	4.5313	0.467255	0.640447	0.78452	-6.53249	Not significant	HEATR5B	protein_coding	2	36968383	37084342	-	NA
ENSG00000008952	0.264165	6.40751	2.92256	0.00357119	0.0237235	-2.51182	Significantly upregulated	SEC62	protein_coding	3	169966635	169998373	+	NA
ENSG00000008988	-0.161779	7.1798	-1.64678	0.100003	0.241002	-5.36706	Not significant	RPS20	protein_coding	8	56067295	56074581	-	NA
ENSG00000009307	-0.15944	8.34004	-3.15948	0.00164098	0.0134509	-1.80669	Significantly downregulated	CSDE1	protein_coding	1	114716913	114758676	-	NA
ENSG00000009335	-0.116356	5.42676	-1.93268	0.0536346	0.157411	-4.84435	Not significant	UBE3C	protein_coding	7	157138913	157269372	+	NA
ENSG00000009413	-0.0300036	4.55549	-0.426485	0.669871	0.804611	-6.54782	Not significant	REV3L	protein_coding	6	111299028	111483715	-	NA
ENSG00000009694	0.387901	2.07906	2.98693	0.00290545	0.0204583	-2.0698	Significantly upregulated	TENM1	protein_coding	X	124375903	124963817	-	NA
ENSG00000009724	0.203218	-1.44007	1.38304	0.167044	0.339402	-5.03673	Not significant	MASP2	protein_coding	1	11026523	11047233	-	NA
ENSG00000009780	-0.114274	3.23952	-2.3117	0.0210518	0.0829657	-3.88311	Not significant	FAM76A	protein_coding	1	27725979	27763122	+	NA
ENSG00000009790	-0.258961	7.30077	-3.78931	0.000162608	0.0025921	0.31515	Significantly downregulated	TRAF3IP3	protein_coding	1	209756032	209782320	+	NA
ENSG00000009830	0.0933257	2.03521	1.13583	0.256375	0.446319	-5.71415	Not significant	POMT2	protein_coding	14	77274956	77320884	-	NA
ENSG00000009844	0.00132181	5.81646	0.0261781	0.979122	0.988534	-6.69376	Not significant	VTA1	protein_coding	6	142147162	142224689	+	NA
ENSG00000009954	-0.0938033	5.42771	-1.31838	0.187759	0.365434	-5.82524	Not significant	BAZ1B	protein_coding	7	73440398	73522278	-	NA
ENSG00000010017	0.041081	4.28439	0.658072	0.510684	0.686863	-6.40701	Not significant	RANBP9	protein_coding	6	13621498	13711564	-	NA
ENSG00000010030	0.614113	3.18611	2.84987	0.00448801	0.0278472	-2.59516	Significantly upregulated	ETV7	protein_coding	6	36354091	36387800	-	NA
ENSG00000010072	0.018346	4.07682	0.259289	0.79548	0.882901	-6.56941	Not significant	SPRTN	protein_coding	1	231337104	231355023	+	NA
ENSG00000010165	0.135038	4.27945	1.38763	0.165644	0.337354	-5.67998	Not significant	METTL13	protein_coding	1	171781664	171814023	+	NA
ENSG00000010219	0.0671818	2.92083	1.05279	0.29276	0.485392	-5.92109	Not significant	DYRK4	protein_coding	12	4562204	4615302	+	NA
ENSG00000010244	-0.173688	7.36646	-3.93372	9.10307e-05	0.00171564	0.854998	Significantly downregulated	ZNF207	protein_coding	17	32350117	32381886	+	NA
ENSG00000010256	-0.0480245	7.99455	-0.930554	0.35237	0.546631	-6.27283	Not significant	UQCRC1	protein_coding	3	48599002	48610976	-	NA
ENSG00000010270	-0.0447209	5.91885	-0.803018	0.422207	0.612089	-6.37769	Not significant	STARD3NL	protein_coding	7	38178222	38230671	+	NA
ENSG00000010278	-0.0393498	5.49417	-0.314569	0.753172	0.856149	-6.63678	Not significant	CD9	protein_coding	12	6199715	6238271	+	NA
ENSG00000010292	-0.00981393	5.46851	-0.12001	0.904506	0.947979	-6.6776	Not significant	NCAPD2	protein_coding	12	6493356	6531955	+	NA
ENSG00000010295	-0.0470326	5.96329	-0.505177	0.613576	0.764988	-6.57035	Not significant	IFFO1	protein_coding	12	6538375	6556083	-	NA
ENSG00000010310	-0.417083	0.573481	-3.32056	0.000939786	0.00908564	-0.8835	Significantly downregulated	GIPR	protein_coding	19	45668244	45683724	+	NA
ENSG00000010318	-0.00588678	2.78456	-0.108167	0.913891	0.953317	-6.43249	Not significant	PHF7	protein_coding	3	52410657	52423641	+	NA
ENSG00000010319	-0.218142	-0.622174	-1.47539	0.140508	0.302739	-4.96168	Not significant	SEMA3G	protein_coding	3	52433053	52445085	-	NA
ENSG00000010322	-0.0483526	6.34805	-0.869195	0.385006	0.578197	-6.32784	Not significant	NISCH	protein_coding	3	52455118	52493071	+	NA
ENSG00000010327	-0.0762828	6.93341	-0.553736	0.579917	0.739356	-6.55102	Not significant	STAB1	protein_coding	3	52495338	52524495	+	NA
ENSG00000010361	0.160196	2.50103	2.41734	0.0158608	0.0677355	-3.57668	Not significant	FUZ	protein_coding	19	49806869	49817376	-	NA
ENSG00000010404	-0.0848802	6.88218	-1.30857	0.191063	0.369571	-5.85859	Not significant	IDS	protein_coding	X	149476990	149521096	-	NA
ENSG00000010438	-0.208314	-3.28516	-1.00852	0.313514	0.5073	-5.30208	Not significant	PRSS3	protein_coding	9	33750466	33799231	+	NA
ENSG00000010539	0.380531	3.21824	3.44351	0.000604601	0.00672209	-0.766718	Significantly upregulated	ZNF200	protein_coding	16	3222325	3236221	-	NA
ENSG00000010610	-0.891677	7.34922	-7.74593	2.92518e-14	4.5702e-10	21.8011	Significantly downregulated	CD4	protein_coding	12	6786858	6820808	+	NA
ENSG00000010626	0.000368126	1.47819	0.00538168	0.995707	0.997819	-6.25	Not significant	LRRC23	protein_coding	12	6873569	6914243	+	NA
ENSG00000010671	-0.0408475	6.29174	-0.718558	0.472627	0.655477	-6.44538	Not significant	BTK	protein_coding	X	101349447	101390796	-	NA
ENSG00000010704	-0.267421	2.8764	-2.95715	0.00319792	0.0219614	-2.18448	Significantly downregulated	HFE	protein_coding	6	26087281	26098343	+	NA
ENSG00000010803	-0.120192	2.87326	-1.91762	0.0555207	0.161538	-4.64205	Not significant	SCMH1	protein_coding	1	41027200	41242154	-	NA
ENSG00000010810	-0.586742	7.67039	-5.31668	1.37811e-07	1.9018e-05	6.99178	Significantly downregulated	FYN	protein_coding	6	111660332	111873452	-	NA
ENSG00000010818	-0.279948	4.02939	-2.72723	0.00652917	0.0363917	-2.9317	Significantly downregulated	HIVEP2	protein_coding	6	142751467	142956698	-	NA
ENSG00000011007	-0.0943396	5.84648	-1.89965	0.0578448	0.16601	-4.91786	Not significant	ELOA	protein_coding	1	23743155	23762059	+	NA
ENSG00000011009	0.0855732	6.50744	1.74386	0.0815744	0.209309	-5.20459	Not significant	LYPLA2	protein_coding	1	23790970	23795539	+	NA
ENSG00000011021	0.0554434	3.93697	0.747868	0.454763	0.639845	-6.31654	Not significant	CLCN6	protein_coding	1	11806096	11843144	+	NA
ENSG00000011028	0.657902	0.55691	3.39177	0.000729129	0.00764979	-0.698493	Significantly upregulated	MRC2	protein_coding	17	62627401	62693597	+	NA
ENSG00000011105	0.0494647	2.18149	0.305097	0.760373	0.861491	-6.29763	Not significant	TSPAN9	protein_coding	12	3077355	3286564	+	NA
ENSG00000011114	0.00436838	4.28417	0.0946726	0.924599	0.959869	-6.615	Not significant	BTBD7	protein_coding	14	93237550	93333092	-	NA
ENSG00000011132	-0.0478891	4.87665	-0.959773	0.337464	0.531232	-6.20243	Not significant	APBA3	protein_coding	19	3750819	3761699	-	NA
ENSG00000011143	-0.0855572	2.56117	-1.04811	0.294912	0.487207	-5.86266	Not significant	MKS1	protein_coding	17	58205437	58219605	-	NA
ENSG00000011198	0.434959	4.90885	4.32471	1.72383e-05	0.000542274	2.42978	Significantly upregulated	ABHD5	protein_coding	3	43690113	43734371	+	NA
ENSG00000011201	0.139145	-2.30604	0.597649	0.550247	0.71663	-5.69214	Not significant	ANOS1	protein_coding	X	8528874	8732186	-	NA
ENSG00000011243	-0.088845	6.13499	-1.46273	0.14394	0.307705	-5.6439	Not significant	AKAP8L	protein_coding	19	15380048	15419141	-	NA
ENSG00000011258	0.00392806	3.8122	0.0550478	0.956114	0.976547	-6.56798	Not significant	MBTD1	protein_coding	17	51177425	51260163	-	NA
ENSG00000011260	-0.0708995	4.98573	-1.46911	0.142204	0.305062	-5.60016	Not significant	UTP18	protein_coding	17	51260528	51297936	+	NA
ENSG00000011275	-0.0735487	6.20148	-1.39824	0.162435	0.332719	-5.73559	Not significant	RNF216	protein_coding	7	5620047	5781739	-	NA
ENSG00000011295	-0.160816	5.45442	-2.52125	0.0118906	0.0554111	-3.5596	Not significant	TTC19	protein_coding	17	15999380	16045015	+	NA
ENSG00000011304	-0.186589	7.55025	-3.54458	0.000416467	0.00516988	-0.554617	Significantly downregulated	PTBP1	protein_coding	19	797075	812327	+	NA
ENSG00000011332	-0.0273225	-1.97995	-0.176347	0.860067	0.920905	-5.8537	Not significant	DPF1	protein_coding	19	38211006	38229714	-	NA
ENSG00000011376	-0.13075	3.32742	-1.62934	0.103642	0.246659	-5.20082	Not significant	LARS2	protein_coding	3	45388506	45549421	+	NA
ENSG00000011405	-0.0385629	4.24368	-0.603214	0.546541	0.714042	-6.43384	Not significant	PIK3C2A	protein_coding	11	17077730	17207983	-	NA
ENSG00000011422	-0.146857	7.59051	-1.50773	0.132025	0.290712	-5.58199	Not significant	PLAUR	protein_coding	19	43646095	43670547	-	NA
ENSG00000011426	0.192191	1.69239	1.3098	0.190646	0.369185	-5.46845	Not significant	ANLN	protein_coding	7	36389806	36453791	+	NA
ENSG00000011451	0.148942	2.82669	2.21151	0.0272875	0.0996132	-4.08162	Not significant	WIZ	protein_coding	19	15419980	15449951	-	NA
ENSG00000011454	0.00871361	5.03672	0.138151	0.890157	0.939345	-6.65948	Not significant	RABGAP1	protein_coding	9	122940833	123104866	+	NA
ENSG00000011478	-0.231624	1.99792	-2.52031	0.0119222	0.0555037	-3.23155	Not significant	QPCTL	protein_coding	19	45692483	45703989	+	NA
ENSG00000011485	-0.144115	4.86415	-2.47387	0.0135759	0.0606488	-3.64829	Not significant	PPP5C	protein_coding	19	46346994	46392981	+	NA
ENSG00000011523	-0.090676	4.44816	-1.14928	0.250791	0.440498	-5.97244	Not significant	CEP68	protein_coding	2	65056366	65087004	+	NA
ENSG00000011566	-0.148216	2.5578	-2.07371	0.0384316	0.125533	-4.30241	Not significant	MAP4K3	protein_coding	2	39249266	39437312	-	NA
ENSG00000011590	-0.196166	2.74493	-1.27126	0.204011	0.386447	-5.61888	Not significant	ZBTB32	protein_coding	19	35704527	35717038	+	NA
ENSG00000011600	-0.00662171	9.63109	-0.0953204	0.924085	0.95972	-6.67997	Not significant	TYROBP	protein_coding	19	35904401	35908295	-	NA
ENSG00000011638	-0.147173	3.14428	-2.25354	0.0244999	0.0925835	-4.00134	Not significant	TMEM159	protein_coding	16	21158377	21180616	+	NA
ENSG00000012048	0.194522	2.94774	2.14052	0.0326194	0.112599	-4.24805	Not significant	BRCA1	protein_coding	17	43044295	43170245	-	NA
ENSG00000012061	0.0402722	5.3613	0.765415	0.444254	0.631556	-6.39428	Not significant	ERCC1	protein_coding	19	45407333	45478828	-	NA
ENSG00000012124	-0.830127	4.44437	-4.95171	9.00634e-07	6.78382e-05	5.29288	Significantly downregulated	CD22	protein_coding	19	35319261	35347355	+	NA
ENSG00000012171	0.186231	-0.542364	1.01592	0.309979	0.503519	-5.53199	Not significant	SEMA3B	protein_coding	3	50267558	50277546	+	NA
ENSG00000012174	-0.0113262	3.12643	-0.177877	0.858865	0.920453	-6.47182	Not significant	MBTPS2	protein_coding	X	21839636	21885424	+	NA
ENSG00000012211	0.187959	2.56523	2.27374	0.0232507	0.0891456	-3.91929	Not significant	PRICKLE3	protein_coding	X	49175264	49186528	-	NA
ENSG00000012223	0.590331	8.91971	2.32373	0.0203943	0.0808331	-4.03475	Not significant	LTF	protein_coding	3	46435645	46485234	-	NA
ENSG00000012232	0.0880102	5.02953	1.10774	0.268311	0.459732	-6.06889	Not significant	EXTL3	protein_coding	8	28600469	28755599	+	NA
ENSG00000012660	0.0761813	6.61882	1.22395	0.221337	0.407061	-5.96376	Not significant	ELOVL5	protein_coding	6	53267398	53349179	-	NA
ENSG00000012779	0.240346	8.69613	3.33321	0.000898658	0.00880769	-1.25291	Significantly upregulated	ALOX5	protein_coding	10	45374176	45446119	+	NA
ENSG00000012817	-0.21377	1.92953	-0.994869	0.320106	0.513833	-6.06289	Not significant	KDM5D	protein_coding	Y	19703865	19744939	-	NA
ENSG00000012822	-0.000356489	7.03757	-0.00646649	0.994842	0.997321	-6.70232	Not significant	CALCOCO1	protein_coding	12	53708517	53727745	-	NA
ENSG00000012963	-0.124914	4.57391	-2.54356	0.0111633	0.0530019	-3.4625	Not significant	UBR7	protein_coding	14	93207056	93229215	+	NA
ENSG00000012983	0.0102796	4.6404	0.142382	0.886815	0.937642	-6.63218	Not significant	MAP4K5	protein_coding	14	50418501	50561126	-	NA
ENSG00000013016	-0.0217357	5.4006	-0.141153	0.887786	0.937837	-6.67189	Not significant	EHD3	protein_coding	2	31234337	31269447	+	NA
ENSG00000013275	-0.0166791	6.2653	-0.45694	0.64784	0.788971	-6.59672	Not significant	PSMC4	protein_coding	19	39971005	39981441	+	NA
ENSG00000013288	-0.0760452	5.96579	-1.34592	0.178715	0.353577	-5.80373	Not significant	MAN2B2	protein_coding	4	6575175	6623362	+	NA
ENSG00000013306	1.06564	8.41122	4.78214	2.07068e-06	0.000120124	4.42266	Significantly upregulated	SLC25A39	protein_coding	17	44319625	44324870	-	NA
ENSG00000013364	0.0241021	8.42357	0.467257	0.640445	0.78452	-6.58882	Not significant	MVP	protein_coding	16	29820394	29848039	+	NA
ENSG00000013374	-0.135269	5.82743	-2.08223	0.0376441	0.123616	-4.56029	Not significant	NUB1	protein_coding	7	151341699	151378449	+	NA
ENSG00000013375	-0.0111212	2.94895	-0.154812	0.877009	0.932078	-6.44748	Not significant	PGM3	protein_coding	6	83161150	83193936	-	NA
ENSG00000013392	-0.220628	1.62795	-2.56832	0.010403	0.0505367	-3.07487	Not significant	RWDD2A	protein_coding	6	83193379	83198932	+	NA
ENSG00000013441	-0.224098	6.42426	-3.15081	0.00168984	0.0137313	-1.83442	Significantly downregulated	CLK1	protein_coding	2	200853009	200864744	-	NA
ENSG00000013503	0.0600965	2.4306	0.807201	0.419794	0.609906	-6.07809	Not significant	POLR3B	protein_coding	12	106357658	106510198	+	NA
ENSG00000013523	-0.312816	4.15357	-3.63893	0.000291663	0.00395565	-0.12979	Significantly downregulated	ANGEL1	protein_coding	14	76786178	76826246	-	NA
ENSG00000013561	0.412717	4.89296	4.92947	1.00602e-06	7.33966e-05	5.11548	Significantly upregulated	RNF14	protein_coding	5	141958328	141990291	+	NA
ENSG00000013563	0.150164	3.40895	2.44891	0.0145463	0.0640309	-3.61162	Not significant	DNASE1L1	protein_coding	X	154401238	154412112	-	NA
ENSG00000013573	-0.108727	3.90534	-0.915415	0.360255	0.554369	-6.159	Not significant	DDX11	protein_coding	12	31073845	31104791	+	NA
ENSG00000013583	0.205331	4.26529	2.51184	0.0122098	0.0565503	-3.53828	Not significant	HEBP1	protein_coding	12	12974864	13000273	-	NA
ENSG00000013619	0.0662851	-0.828329	0.362244	0.717267	0.834729	-5.90757	Not significant	MAMLD1	protein_coding	X	150361422	150514178	+	NA
ENSG00000013725	-0.802391	6.527	-5.49141	5.38486e-08	9.60435e-06	7.89524	Significantly downregulated	CD6	protein_coding	11	60971680	61020377	+	NA
ENSG00000013810	0.00210001	6.91618	0.0435529	0.965272	0.98094	-6.70138	Not significant	TACC3	protein_coding	4	1721490	1745176	+	NA
ENSG00000014123	0.0120046	4.83359	0.200482	0.841155	0.910298	-6.63812	Not significant	UFL1	protein_coding	6	96521595	96555276	+	NA
ENSG00000014138	0.0471923	4.17525	0.866613	0.386419	0.579467	-6.24082	Not significant	POLA2	protein_coding	11	65261762	65305589	+	NA
ENSG00000014164	0.139396	5.21534	1.98047	0.0479992	0.14651	-4.75291	Not significant	ZC3H3	protein_coding	8	143437655	143541453	-	NA
ENSG00000014216	0.026867	7.9889	0.53114	0.595471	0.751023	-6.56031	Not significant	CAPN1	protein_coding	11	65180566	65212006	+	NA
ENSG00000014257	0.156817	4.91034	1.97589	0.0485162	0.147426	-4.75183	Not significant	ACPP	protein_coding	3	132317367	132368298	+	NA
ENSG00000014641	-0.0977639	6.70346	-1.79509	0.0730229	0.194618	-5.11568	Not significant	MDH1	protein_coding	2	63588609	63607197	+	NA
ENSG00000014824	-0.0998896	5.35137	-2.76197	0.0058794	0.0338994	-2.93741	Significantly downregulated	SLC30A9	protein_coding	4	41990472	42090457	+	NA
ENSG00000014914	-0.214799	3.99015	-2.15032	0.0318344	0.11084	-4.30823	Not significant	MTMR11	protein_coding	1	149928651	149936869	-	NA
ENSG00000014919	0.123115	4.9595	2.34611	0.0192178	0.0772224	-3.96787	Not significant	COX15	protein_coding	10	99711844	99732100	-	NA
ENSG00000015133	-0.163074	6.31101	-1.80452	0.0715327	0.191721	-5.09623	Not significant	CCDC88C	protein_coding	14	91271323	91417844	-	NA
ENSG00000015153	0.0399434	3.60072	0.663489	0.507212	0.68412	-6.33261	Not significant	YAF2	protein_coding	12	42157104	42238349	-	NA
ENSG00000015171	-0.306904	4.58947	-4.573	5.58333e-06	0.00023841	3.53118	Significantly downregulated	ZMYND11	protein_coding	10	134465	254637	+	NA
ENSG00000015285	0.134545	6.36426	1.54688	0.122293	0.276881	-5.52289	Not significant	WAS	protein_coding	X	48676596	48691427	+	NA
ENSG00000015475	-0.0373909	7.32081	-0.636064	0.52492	0.698194	-6.50254	Not significant	BID	protein_coding	22	17734138	17774770	-	NA
ENSG00000015479	-0.220474	2.58133	-1.81486	0.0699266	0.188569	-4.7881	Not significant	MATR3	protein_coding	5	139293648	139331677	+	NA
ENSG00000015532	-0.0917395	4.25729	-1.19877	0.230978	0.418322	-5.90154	Not significant	XYLT2	protein_coding	17	50346092	50363138	+	NA
ENSG00000015676	-0.139229	5.51042	-2.3593	0.0185531	0.0752276	-3.94869	Not significant	NUDCD3	protein_coding	7	44379121	44490880	-	NA
ENSG00000016391	0.32324	-0.369136	1.82928	0.0677367	0.184715	-4.46292	Not significant	CHDH	protein_coding	3	53812335	53846390	-	NA
ENSG00000016864	-0.111451	4.83906	-2.256	0.0243449	0.092182	-4.15345	Not significant	GLT8D1	protein_coding	3	52694488	52706032	-	NA
ENSG00000017260	-0.0571258	4.82287	-1.168	0.243161	0.432759	-5.98288	Not significant	ATP2C1	protein_coding	3	130850595	131016712	+	NA
ENSG00000017427	0.0109885	-1.43931	0.0464379	0.962973	0.979781	-5.91363	Not significant	IGF1	protein_coding	12	102395867	102480645	-	NA
ENSG00000017483	0.221845	4.96182	1.77563	0.0761801	0.200154	-5.11975	Not significant	SLC38A5	protein_coding	X	48458537	48470256	-	NA
ENSG00000017797	0.327016	5.79896	4.36251	1.45707e-05	0.000482441	2.57463	Significantly upregulated	RALBP1	protein_coding	18	9475009	9538116	+	NA
ENSG00000018189	-0.130285	3.96602	-1.7633	0.0782381	0.203798	-5.05301	Not significant	RUFY3	protein_coding	4	70704204	70807315	+	NA
ENSG00000018280	0.2993	8.93172	3.13703	0.00177027	0.0142178	-1.86783	Significantly upregulated	SLC11A1	protein_coding	2	218382029	218396894	+	NA
ENSG00000018408	0.218815	-1.27875	1.49751	0.134661	0.294425	-4.89708	Not significant	WWTR1	protein_coding	3	149517235	149736714	-	NA
ENSG00000018510	0.0255926	5.05094	0.455871	0.648608	0.789281	-6.56824	Not significant	AGPS	protein_coding	2	177392644	177559299	+	NA
ENSG00000018610	-0.0632453	3.49936	-1.1493	0.250782	0.440498	-5.88076	Not significant	CXorf56	protein_coding	X	119538149	119565408	-	NA
ENSG00000018699	-0.206027	3.5692	-3.07101	0.0022068	0.0167155	-1.92354	Significantly downregulated	TTC27	protein_coding	2	32628032	32821051	+	NA
ENSG00000018869	-0.0445077	0.928314	-0.492205	0.622712	0.771442	-6.04466	Not significant	ZNF582	protein_coding	19	56375846	56393545	-	NA
ENSG00000019102	-0.0498623	2.59378	-0.31607	0.752033	0.855678	-6.354	Not significant	VSIG2	protein_coding	11	124747472	124752238	-	NA
ENSG00000019144	-0.5706	-0.823111	-2.76692	0.0057918	0.0335477	-2.37958	Significantly downregulated	PHLDB1	protein_coding	11	118606440	118658038	+	NA
ENSG00000019169	-0.0855958	4.82819	-0.547707	0.584048	0.742901	-6.51018	Not significant	MARCO	protein_coding	2	118942166	118994660	+	NA
ENSG00000019485	-0.285279	0.899598	-2.11318	0.0348995	0.118076	-4.00731	Not significant	PRDM11	protein_coding	11	45095806	45235110	+	NA
ENSG00000019582	-0.601999	11.6604	-5.50058	5.12223e-08	9.31163e-06	7.95747	Significantly downregulated	CD74	protein_coding	5	150401637	150412929	-	NA
ENSG00000019991	0.288266	3.6282	2.73748	0.00633112	0.0356212	-2.91939	Significantly upregulated	HGF	protein_coding	7	81699006	81770438	-	NA
ENSG00000019995	0.274941	3.31709	2.97874	0.00298342	0.0208479	-2.21308	Significantly upregulated	ZRANB1	protein_coding	10	124942123	124988189	+	NA
ENSG00000020129	-0.0194519	4.388	-0.276599	0.782161	0.874433	-6.58754	Not significant	NCDN	protein_coding	1	35557473	35567274	+	NA
ENSG00000020181	-0.42888	0.992663	-2.54294	0.0111829	0.0530417	-3.06122	Not significant	ADGRA2	protein_coding	8	37784191	37844896	+	NA
ENSG00000020256	-0.125724	3.01262	-1.77341	0.0765471	0.200888	-4.9225	Not significant	ZFP64	protein_coding	20	52051663	52204308	-	NA
ENSG00000020426	-0.0753815	2.75603	-1.01449	0.310659	0.504277	-5.92195	Not significant	MNAT1	protein_coding	14	60734742	60969953	+	NA
ENSG00000020577	-0.279748	2.34547	-1.71741	0.0862984	0.217367	-4.91338	Not significant	SAMD4A	protein_coding	14	54567097	54793315	+	NA
ENSG00000020633	-0.578139	6.97503	-4.19082	3.09484e-05	0.000804828	1.86449	Significantly downregulated	RUNX3	protein_coding	1	24899511	24965121	-	NA
ENSG00000020922	-0.0088377	4.09308	-0.19473	0.845655	0.912432	-6.58059	Not significant	MRE11	protein_coding	11	94415578	94493908	-	NA
ENSG00000021300	-0.603853	3.65311	-4.87682	1.30491e-06	8.81091e-05	4.97835	Significantly downregulated	PLEKHB1	protein_coding	11	73646178	73662819	+	NA
ENSG00000021355	0.295719	8.38278	3.78561	0.000165001	0.00261167	0.307391	Significantly upregulated	SERPINB1	protein_coding	6	2832332	2842006	-	NA
ENSG00000021574	0.0371754	4.33944	0.694533	0.487553	0.667948	-6.38902	Not significant	SPAST	protein_coding	2	32063611	32157637	+	NA
ENSG00000021762	-0.158273	5.09593	-1.54559	0.122605	0.277335	-5.49227	Not significant	OSBPL5	protein_coding	11	3087116	3166739	-	NA
ENSG00000021776	-0.0632403	5.30354	-1.07403	0.283138	0.474979	-6.11051	Not significant	AQR	protein_coding	15	34851782	34969839	-	NA
ENSG00000022267	-0.0898632	4.29808	-0.59626	0.551173	0.717516	-6.42782	Not significant	FHL1	protein_coding	X	136146702	136211359	+	NA
ENSG00000022277	0.121059	6.69541	2.20828	0.0275127	0.100088	-4.30446	Not significant	RTFDC1	protein_coding	20	56468585	56519449	+	NA
ENSG00000022556	-0.337144	2.01236	-2.09337	0.0366362	0.121512	-4.16981	Not significant	NLRP2	protein_coding	19	54953130	55001142	+	NA
ENSG00000022567	0.436274	3.87131	3.19326	0.00146275	0.0123846	-1.63228	Significantly upregulated	SLC45A4	protein_coding	8	141207166	141308305	-	NA
ENSG00000022840	0.534361	8.69637	4.23311	2.5769e-05	0.000714352	2.04407	Significantly upregulated	RNF10	protein_coding	12	120533480	120577594	+	NA
ENSG00000022976	0.0273387	2.41193	0.301748	0.762924	0.863341	-6.34495	Not significant	ZNF839	protein_coding	14	102317377	102342702	+	NA
ENSG00000023041	-0.052608	5.63511	-1.29948	0.19416	0.373542	-5.85738	Not significant	ZDHHC6	protein_coding	10	112424428	112446917	-	NA
ENSG00000023171	0.0603303	3.38643	0.6998	0.484259	0.665316	-6.28994	Not significant	GRAMD1B	protein_coding	11	123358428	123627774	+	NA
ENSG00000023191	-0.0574219	8.41961	-0.890806	0.373306	0.567614	-6.30588	Not significant	RNH1	protein_coding	11	494512	507300	-	NA
ENSG00000023228	-0.0330688	5.54291	-0.830742	0.406372	0.598307	-6.34702	Not significant	NDUFS1	protein_coding	2	206114817	206159603	-	NA
ENSG00000023287	0.0474675	6.03973	0.867786	0.385776	0.578879	-6.32684	Not significant	RB1CC1	protein_coding	8	52622456	52745843	-	NA
ENSG00000023318	-0.0981801	7.08151	-2.0685	0.038919	0.126622	-4.59774	Not significant	ERP44	protein_coding	9	99979179	100099040	-	NA
ENSG00000023330	0.198937	5.47881	3.30494	0.000992987	0.00944336	-1.3423	Significantly upregulated	ALAS1	protein_coding	3	52198086	52214327	+	NA
ENSG00000023445	-0.279209	5.20818	-2.83081	0.00476154	0.0290768	-2.73478	Significantly downregulated	BIRC3	protein_coding	11	102317450	102339403	+	NA
ENSG00000023516	-0.140997	3.24031	-1.68234	0.0928997	0.228277	-5.10388	Not significant	AKAP11	protein_coding	13	42272153	42323267	+	NA
ENSG00000023572	0.218174	2.46569	2.28822	0.0223891	0.0865796	-3.87691	Not significant	GLRX2	protein_coding	1	193096468	193106114	-	NA
ENSG00000023608	-0.0860846	1.03974	-0.811604	0.417264	0.607603	-5.8613	Not significant	SNAPC1	protein_coding	14	61762357	61796428	+	NA
ENSG00000023697	-0.0275137	5.40002	-0.41698	0.676807	0.809762	-6.59698	Not significant	DERA	protein_coding	12	15911172	16037282	+	NA
ENSG00000023734	-0.0777136	6.53884	-1.51472	0.130245	0.287834	-5.57117	Not significant	STRAP	protein_coding	12	15882391	15903478	+	NA
ENSG00000023839	0.066341	0.950581	0.562001	0.574275	0.735106	-6.03149	Not significant	ABCC2	protein_coding	10	99782732	99852192	+	NA
ENSG00000023892	-0.128832	7.32783	-2.1036	0.0357304	0.119742	-4.52578	Not significant	DEF6	protein_coding	6	35297852	35321771	+	NA
ENSG00000023902	-0.296732	6.86488	-3.509	0.000475352	0.00567414	-0.676311	Significantly downregulated	PLEKHO1	protein_coding	1	150149183	150164720	+	NA
ENSG00000023909	0.346797	4.26469	3.86707	0.000119255	0.00210124	0.653354	Significantly upregulated	GCLM	protein_coding	1	93885205	93909456	-	NA
ENSG00000024048	0.129354	6.47817	1.96186	0.0501317	0.150374	-4.80802	Not significant	UBR2	protein_coding	6	42564062	42693504	+	NA
ENSG00000024422	0.0408831	-0.442644	0.223649	0.823088	0.899026	-5.97979	Not significant	EHD2	protein_coding	19	47713343	47743134	+	NA
ENSG00000024526	0.12799	0.25176	0.709353	0.478316	0.660076	-5.84652	Not significant	DEPDC1	protein_coding	1	68474152	68497221	-	NA
ENSG00000024862	0.13124	4.95618	1.8572	0.0636567	0.176828	-4.97393	Not significant	CCDC28A	protein_coding	6	138773509	138793319	+	NA
ENSG00000025039	0.253714	3.87293	2.24275	0.0251905	0.0944195	-4.13569	Not significant	RRAGD	protein_coding	6	89364636	89412270	-	NA
ENSG00000025156	-0.290017	2.91655	-3.76631	0.000178041	0.00275679	0.436994	Significantly downregulated	HSF2	protein_coding	6	122399546	122433119	+	NA
ENSG00000025293	-0.0712387	5.80238	-1.73359	0.0833836	0.212231	-5.21336	Not significant	PHF20	protein_coding	20	35771974	35950381	+	NA
ENSG00000025423	0.100534	-1.69462	0.644771	0.519264	0.693648	-5.69912	Not significant	HSD17B6	protein_coding	12	56752161	56787790	+	NA
ENSG00000025434	-0.0737031	2.45906	-0.896922	0.370035	0.564639	-5.99828	Not significant	NR1H3	protein_coding	11	47248300	47269032	+	NA
ENSG00000025708	0.0474488	9.32281	0.39467	0.693193	0.81906	-6.61097	Not significant	TYMP	protein_coding	22	50525752	50530056	-	NA
ENSG00000025770	-0.136671	5.19829	-2.20355	0.0278452	0.10089	-4.28454	Not significant	NCAPH2	protein_coding	22	50508216	50523472	+	NA
ENSG00000025772	-0.106258	4.23566	-1.94819	0.0517473	0.15344	-4.74239	Not significant	TOMM34	protein_coding	20	44942130	44960486	-	NA
ENSG00000025796	-0.117904	5.56711	-2.17683	0.0297902	0.105708	-4.35647	Not significant	SEC63	protein_coding	6	107867756	107958189	-	NA
ENSG00000025800	0.0824606	5.58851	1.26773	0.20527	0.388006	-5.89898	Not significant	KPNA6	protein_coding	1	32108038	32176568	+	NA
ENSG00000026025	0.0541611	8.26019	0.657008	0.511368	0.687441	-6.48467	Not significant	VIM	protein_coding	10	17228259	17237593	+	NA
ENSG00000026036	-0.054315	0.561858	-0.458499	0.646721	0.788324	-6.02564	Not significant	RTEL1-TNFRSF6B	protein_coding	20	63659300	63698684	+	NA
ENSG00000026103	0.280562	5.53217	2.99215	0.00285685	0.0201988	-2.30408	Significantly upregulated	FAS	protein_coding	10	88990582	89015785	+	NA
ENSG00000026297	-0.0562885	7.10667	-0.619028	0.536077	0.70613	-6.51337	Not significant	RNASET2	protein_coding	6	166929504	166957191	-	NA
ENSG00000026508	-0.212788	8.68435	-3.45316	0.000583677	0.0065443	-0.860462	Significantly downregulated	CD44	protein_coding	11	35138870	35232402	+	NA
ENSG00000026559	-0.905403	-0.799733	-3.73913	0.000198051	0.0029623	0.522869	Significantly downregulated	KCNG1	protein_coding	20	51003656	51023129	-	NA
ENSG00000026652	-0.0259689	3.27899	-0.366466	0.714116	0.832937	-6.44429	Not significant	AGPAT4	protein_coding	6	161129979	161274061	-	NA
ENSG00000026751	-0.536717	6.30744	-4.58851	5.19417e-06	0.000225232	3.54933	Significantly downregulated	SLAMF7	protein_coding	1	160739057	160754821	+	NA
ENSG00000026950	-0.182843	6.62834	-2.10613	0.0355092	0.11921	-4.51966	Not significant	BTN3A1	protein_coding	6	26402237	26415216	+	NA
ENSG00000027001	-0.195762	2.69059	-2.833	0.00472935	0.0289738	-2.51118	Significantly downregulated	MIPEP	protein_coding	13	23730189	23889419	-	NA
ENSG00000027075	-0.618951	6.49096	-5.88036	6.04986e-09	2.00664e-06	9.98648	Significantly downregulated	PRKCH	protein_coding	14	61187559	61550976	+	NA
ENSG00000027697	0.194593	7.92343	2.21987	0.0267119	0.0980613	-4.27611	Not significant	IFNGR1	protein_coding	6	137197484	137219449	-	NA
ENSG00000027847	-0.00961184	4.38191	-0.199213	0.842148	0.910589	-6.60354	Not significant	B4GALT7	protein_coding	5	177600100	177610347	+	NA
ENSG00000027869	-0.440887	4.23512	-3.52467	0.000448524	0.00544624	-0.520308	Significantly downregulated	SH2D2A	protein_coding	1	156806243	156816862	-	NA
ENSG00000028116	0.0215649	4.43981	0.404504	0.685952	0.815035	-6.55391	Not significant	VRK2	protein_coding	2	57907651	58159920	+	NA
ENSG00000028137	-0.317185	9.66104	-3.76395	0.000179699	0.00277565	0.234553	Significantly downregulated	TNFRSF1B	protein_coding	1	12167003	12209228	+	NA
ENSG00000028203	-0.143477	4.13952	-2.73958	0.00629113	0.0354833	-2.92103	Significantly downregulated	VEZT	protein_coding	12	95217746	95302790	+	NA
ENSG00000028277	-0.162151	6.11401	-1.97353	0.0487849	0.147862	-4.78103	Not significant	POU2F2	protein_coding	19	42086110	42196585	-	NA
ENSG00000028310	-0.120947	4.573	-2.55905	0.0106818	0.0514655	-3.42271	Not significant	BRD9	protein_coding	5	850291	892824	-	NA
ENSG00000028528	0.0633479	6.97437	1.37285	0.170192	0.344059	-5.77385	Not significant	SNX1	protein_coding	15	64094123	64146090	+	NA
ENSG00000028839	0.0909758	4.66213	1.15524	0.248343	0.437983	-5.99272	Not significant	TBPL1	protein_coding	6	133952170	133990432	+	NA
ENSG00000029153	-0.141221	1.56178	-1.29769	0.194774	0.374379	-5.43387	Not significant	ARNTL2	protein_coding	12	27332854	27425289	+	NA
ENSG00000029363	-0.246214	6.88222	-4.24534	2.44334e-05	0.000690681	2.08564	Significantly downregulated	BCLAF1	protein_coding	6	136256627	136289851	-	NA
ENSG00000029364	0.0143885	4.93674	0.237656	0.812209	0.892769	-6.63735	Not significant	SLC39A9	protein_coding	14	69398015	69462388	+	NA
ENSG00000029534	0.844321	4.84085	4.17003	3.38427e-05	0.000855389	1.79455	Significantly upregulated	ANK1	protein_coding	8	41653220	41896762	-	NA
ENSG00000029639	0.0272018	2.55144	0.3514	0.725382	0.839722	-6.34666	Not significant	TFB1M	protein_coding	6	155257509	155314493	-	NA
ENSG00000029725	-0.152322	5.35167	-3.44477	0.000601821	0.00670874	-0.871991	Significantly downregulated	RABEP1	protein_coding	17	5282265	5385812	+	NA
ENSG00000029993	0.213267	3.18215	1.78203	0.0751297	0.198463	-4.96147	Not significant	HMGB3	protein_coding	X	150980509	150990775	+	NA
ENSG00000030066	-0.123621	5.26135	-1.57327	0.116059	0.266856	-5.45518	Not significant	NUP160	protein_coding	11	47778087	47848555	-	NA
ENSG00000030110	-0.0653221	5.98405	-1.04713	0.295361	0.487651	-6.15566	Not significant	BAK1	protein_coding	6	33572547	33580293	-	NA
ENSG00000030419	-0.726409	1.7433	-5.26825	1.77984e-07	2.27362e-05	6.8945	Significantly downregulated	IKZF2	protein_coding	2	212999691	213152427	-	NA
ENSG00000030582	-0.0775872	10.9831	-0.997603	0.318779	0.512355	-6.17734	Not significant	GRN	protein_coding	17	44345086	44353102	+	NA
ENSG00000031003	-0.131097	4.92967	-2.39954	0.0166474	0.0701438	-3.83231	Not significant	FAM13B	protein_coding	5	137937960	138051961	-	NA
ENSG00000031081	-0.165888	4.70357	-1.83251	0.0672533	0.183821	-4.99472	Not significant	ARHGAP31	protein_coding	3	119294373	119420714	+	NA
ENSG00000031691	0.0367631	1.36841	0.326119	0.744421	0.851268	-6.19114	Not significant	CENPQ	protein_coding	6	49463378	49493107	+	NA
ENSG00000031698	-0.0479973	6.82434	-1.18625	0.23588	0.424293	-6.00872	Not significant	SARS	protein_coding	1	109213918	109238169	+	NA
ENSG00000031823	-0.0356313	3.64877	-0.647923	0.517224	0.692146	-6.34278	Not significant	RANBP3	protein_coding	19	5916139	5978142	-	NA
ENSG00000032219	0.0653261	5.65711	1.03697	0.300069	0.492799	-6.16233	Not significant	ARID4A	protein_coding	14	58298385	58373887	+	NA
ENSG00000032389	-0.0856664	4.6356	-2.07087	0.0386969	0.126073	-4.53342	Not significant	EIPR1	protein_coding	2	3188925	3377882	-	NA
ENSG00000032444	0.0126483	5.439	0.152635	0.878726	0.9333	-6.67443	Not significant	PNPLA6	protein_coding	19	7534004	7561764	+	NA
ENSG00000032742	-0.174631	2.93445	-3.0752	0.00217641	0.0165449	-1.85277	Significantly downregulated	IFT88	protein_coding	13	20567069	20691437	+	NA
ENSG00000033011	-0.0388226	4.20225	-0.668224	0.504187	0.681819	-6.38657	Not significant	ALG1	protein_coding	16	5033960	5087379	+	NA
ENSG00000033030	0.00807236	4.13338	0.198702	0.842547	0.910813	-6.58433	Not significant	ZCCHC8	protein_coding	12	122471600	122501073	-	NA
ENSG00000033050	-0.00851194	5.42323	-0.131859	0.895129	0.942488	-6.67519	Not significant	ABCF2	protein_coding	7	151207837	151227230	-	NA
ENSG00000033100	-0.0549126	6.33947	-0.867834	0.38575	0.578879	-6.32892	Not significant	CHPF2	protein_coding	7	151232489	151238827	+	NA
ENSG00000033122	-0.156831	0.148602	-1.24248	0.214431	0.398823	-5.32392	Not significant	LRRC7	protein_coding	1	69568398	70151945	+	NA
ENSG00000033170	-0.175059	3.4282	-2.24116	0.0252939	0.0946757	-4.05224	Not significant	FUT8	protein_coding	14	65410592	65744121	+	NA
ENSG00000033178	-0.0175722	4.7542	-0.268313	0.788529	0.878694	-6.61693	Not significant	UBA6	protein_coding	4	67612652	67701179	-	NA
ENSG00000033327	0.230144	5.03897	2.18017	0.0295407	0.105176	-4.34331	Not significant	GAB2	protein_coding	11	78215297	78418348	-	NA
ENSG00000033627	0.176063	5.88391	2.76577	0.00581206	0.0336341	-2.94366	Significantly upregulated	ATP6V0A1	protein_coding	17	42458844	42522611	+	NA
ENSG00000033800	0.0363837	6.91705	0.609131	0.542613	0.711073	-6.51937	Not significant	PIAS1	protein_coding	15	68054179	68198603	+	NA
ENSG00000033867	-0.292738	3.71045	-3.33972	0.000878156	0.00866514	-1.09984	Significantly downregulated	SLC4A7	protein_coding	3	27372721	27484420	-	NA
ENSG00000034053	-0.383529	4.70303	-2.86621	0.00426517	0.026906	-2.59694	Significantly downregulated	APBA2	protein_coding	15	28884483	29118315	+	NA
ENSG00000034152	0.393076	8.20971	4.25066	2.38731e-05	0.000679737	2.11179	Significantly upregulated	MAP2K3	protein_coding	17	21284672	21315240	+	NA
ENSG00000034510	-0.287489	10.3975	-2.80674	0.00512836	0.030684	-2.81516	Significantly downregulated	TMSB10	protein_coding	2	84905625	84906675	+	NA
ENSG00000034533	-0.0790875	3.5505	-1.16232	0.245457	0.435206	-5.87144	Not significant	ASTE1	protein_coding	3	131013875	131027649	-	NA
ENSG00000034677	-0.106117	5.51061	-1.90199	0.0575373	0.165621	-4.90505	Not significant	RNF19A	protein_coding	8	100257060	100336218	-	NA
ENSG00000034693	-0.0625633	3.14799	-0.986303	0.324288	0.517995	-6.00486	Not significant	PEX3	protein_coding	6	143450807	143490010	+	NA
ENSG00000034713	0.307646	7.39718	3.36911	0.000790851	0.0080343	-1.14328	Significantly upregulated	GABARAPL2	protein_coding	16	75566351	75577881	+	NA
ENSG00000035115	-0.257062	2.94584	-3.24176	0.00123799	0.0109477	-1.33381	Significantly downregulated	SH3YL1	protein_coding	2	217730	266398	-	NA
ENSG00000035141	-0.1165	4.86512	-2.11994	0.0343237	0.116587	-4.4459	Not significant	FAM136A	protein_coding	2	70295975	70302090	-	NA
ENSG00000035403	-0.158789	8.31218	-1.33997	0.180643	0.355977	-5.81401	Not significant	VCL	protein_coding	10	73995193	74121363	+	NA
ENSG00000035499	-0.0490313	1.59249	-0.320536	0.748647	0.853571	-6.2041	Not significant	DEPDC1B	protein_coding	5	60596912	60700190	-	NA
ENSG00000035664	0.4458	3.80273	2.69878	0.00710876	0.0386646	-3.0431	Significantly upregulated	DAPK2	protein_coding	15	63907036	64072033	-	NA
ENSG00000035681	-0.00153778	5.76357	-0.0282583	0.977463	0.987756	-6.69276	Not significant	NSMAF	protein_coding	8	58583504	58659844	-	NA
ENSG00000035687	0.152233	5.05617	2.37636	0.0177231	0.0732314	-3.90208	Not significant	ADSS	protein_coding	1	244408494	244452134	-	NA
ENSG00000035720	-0.512505	3.10728	-3.85315	0.000126114	0.00217289	0.753267	Significantly downregulated	STAP1	protein_coding	4	67558728	67607337	+	NA
ENSG00000035862	0.328459	3.98277	2.6696	0.00775094	0.0411858	-3.12774	Significantly upregulated	TIMP2	protein_coding	17	78852977	78925387	-	NA
ENSG00000035928	-0.107063	4.71898	-2.07348	0.0384525	0.125537	-4.53252	Not significant	RFC1	protein_coding	4	39287456	39366375	-	NA
ENSG00000036054	0.0962408	5.16375	2.09185	0.0367717	0.12171	-4.52711	Not significant	TBC1D23	protein_coding	3	100261000	100325251	+	NA
ENSG00000036257	-0.0146926	5.50773	-0.167421	0.867082	0.925063	-6.67244	Not significant	CUL3	protein_coding	2	224470150	224585397	-	NA
ENSG00000036448	-0.684754	3.01891	-2.39292	0.0169484	0.0708752	-3.61265	Not significant	MYOM2	protein_coding	8	2045040	2165552	+	NA
ENSG00000036549	-0.289693	4.44569	-4.77676	2.12522e-06	0.000121413	4.44884	Significantly downregulated	ZZZ3	protein_coding	1	77562416	77683419	-	NA
ENSG00000036565	-0.178586	-3.3541	-0.825579	0.409293	0.600597	-5.45731	Not significant	SLC18A1	protein_coding	8	20144855	20183206	-	NA
ENSG00000037042	0.0891392	2.73111	1.17184	0.241616	0.430684	-5.7645	Not significant	TUBG2	protein_coding	17	42659305	42667006	+	NA
ENSG00000037241	0.0812722	3.90717	0.936398	0.349356	0.543928	-6.15685	Not significant	RPL26L1	protein_coding	5	172958729	172969771	+	NA
ENSG00000037280	-0.692963	0.681542	-3.50505	0.000482354	0.00572826	-0.284209	Significantly downregulated	FLT4	protein_coding	5	180601506	180649624	-	NA
ENSG00000037474	-0.122946	5.87879	-2.39822	0.0167072	0.0702859	-3.86771	Not significant	NSUN2	protein_coding	5	6599239	6633291	-	NA
ENSG00000037637	0.00891955	5.50785	0.128214	0.898012	0.943947	-6.67908	Not significant	FBXO42	protein_coding	1	16246839	16352454	-	NA
ENSG00000037749	0.41448	2.83342	4.36527	1.43925e-05	0.000479057	2.71818	Significantly upregulated	MFAP3	protein_coding	5	154038906	154220478	+	NA
ENSG00000037757	-0.0798905	3.7157	-1.03781	0.299677	0.492412	-6.01875	Not significant	MRI1	protein_coding	19	13764532	13774282	+	NA
ENSG00000037897	-0.0731387	1.63666	-0.857638	0.391354	0.583713	-5.90423	Not significant	METTL1	protein_coding	12	57768471	57772793	-	NA
ENSG00000038002	-0.0604185	4.45345	-0.964205	0.33524	0.528875	-6.17142	Not significant	AGA	protein_coding	4	177430770	177442503	-	NA
ENSG00000038210	-0.0264435	3.05632	-0.247174	0.804838	0.888779	-6.4448	Not significant	PI4K2B	protein_coding	4	25233975	25279092	+	NA
ENSG00000038219	0.139435	6.13533	1.53593	0.124958	0.28021	-5.53804	Not significant	BOD1L1	protein_coding	4	13568738	13627723	-	NA
ENSG00000038274	0.066758	7.36886	1.12726	0.259976	0.450472	-6.07557	Not significant	MAT2B	protein_coding	5	163503114	163519336	+	NA
ENSG00000038358	-0.181839	5.56606	-1.65572	0.098177	0.237813	-5.33457	Not significant	EDC4	protein_coding	16	67873023	67884503	+	NA
ENSG00000038382	-0.086831	3.51443	-0.781556	0.434711	0.623116	-6.23256	Not significant	TRIO	protein_coding	5	14143702	14532128	+	NA
ENSG00000038427	-0.247739	9.78043	-1.97303	0.0488417	0.147863	-4.76996	Not significant	VCAN	protein_coding	5	83471465	83582303	+	NA
ENSG00000038532	0.069089	5.24223	0.837421	0.40261	0.5944	-6.33391	Not significant	CLEC16A	protein_coding	16	10944488	11182189	+	NA
ENSG00000038945	-0.357088	1.95268	-1.50757	0.132067	0.290738	-5.17928	Not significant	MSR1	protein_coding	8	16107878	16567490	-	NA
ENSG00000039068	0.754864	-1.15875	3.58354	0.000359841	0.00463709	-0.00572039	Significantly upregulated	CDH1	protein_coding	16	68737225	68835548	+	NA
ENSG00000039123	-0.119992	4.7186	-2.2288	0.0261091	0.0968639	-4.20586	Not significant	SKIV2L2	protein_coding	5	55307760	55425581	+	NA
ENSG00000039319	0.207696	4.73664	2.61965	0.00897158	0.0455722	-3.29718	Significantly upregulated	ZFYVE16	protein_coding	5	80408013	80479350	+	NA
ENSG00000039523	0.0312908	3.9931	0.40866	0.6829	0.81343	-6.51112	Not significant	RIPOR1	protein_coding	16	67518418	67546788	+	NA
ENSG00000039560	-0.331329	-2.44906	-1.43483	0.151733	0.318527	-4.86888	Not significant	RAI14	protein_coding	5	34656237	34832627	+	NA
ENSG00000039600	-0.180947	-0.897552	-1.36752	0.171854	0.346088	-5.0729	Not significant	SOX30	protein_coding	5	157625679	157671480	-	NA
ENSG00000039650	0.106724	5.41755	2.57027	0.0103449	0.0504072	-3.44353	Not significant	PNKP	protein_coding	19	49859882	49878351	-	NA
ENSG00000039987	-0.0691573	-2.29904	-0.347526	0.728289	0.841571	-5.78037	Not significant	BEST2	protein_coding	19	12751702	12758458	+	NA
ENSG00000040199	-0.111027	2.11178	-1.04971	0.294172	0.486624	-5.78598	Not significant	PHLPP2	protein_coding	16	71637835	71724701	-	NA
ENSG00000040275	0.080602	2.27978	0.868975	0.385126	0.578223	-6.00195	Not significant	SPDL1	protein_coding	5	169583634	169604778	+	NA
ENSG00000040341	0.0852721	4.34022	1.69629	0.0902262	0.223508	-5.21523	Not significant	STAU2	protein_coding	8	73420369	73747708	-	NA
ENSG00000040487	0.133081	3.3673	2.57502	0.0102051	0.0499191	-3.29582	Significantly upregulated	PQLC2	protein_coding	1	19312326	19329300	+	NA
ENSG00000040531	0.0866907	3.95106	1.45499	0.14607	0.310559	-5.55322	Not significant	CTNS	protein_coding	17	3636468	3661542	+	NA
ENSG00000040608	-0.19344	-0.305402	-1.21013	0.226591	0.413335	-5.31387	Not significant	RTN4R	protein_coding	22	20241415	20283246	-	NA
ENSG00000040633	0.373613	4.20146	4.63921	4.09569e-06	0.000190722	3.81224	Significantly upregulated	PHF23	protein_coding	17	7235028	7239722	-	NA
ENSG00000040933	-0.188723	6.28366	-2.27128	0.0233994	0.0895888	-4.16271	Not significant	INPP4A	protein_coding	2	98444854	98594390	+	NA
ENSG00000041353	-0.150446	3.59465	-0.947347	0.343753	0.537818	-6.07808	Not significant	RAB27B	protein_coding	18	54717860	54895516	+	NA
ENSG00000041357	-0.108235	7.21346	-1.97703	0.0483875	0.14724	-4.77926	Not significant	PSMA4	protein_coding	15	78540405	78552419	+	NA
ENSG00000041515	-0.352805	-1.54626	-1.58396	0.113606	0.263021	-4.72413	Not significant	MYO16	protein_coding	13	108596152	109208007	+	NA
ENSG00000041802	-0.085941	4.42267	-1.75161	0.0802315	0.207108	-5.11703	Not significant	LSG1	protein_coding	3	194640788	194672477	-	NA
ENSG00000041880	-0.179289	3.06499	-2.40319	0.0164833	0.0697072	-3.65386	Not significant	PARP3	protein_coding	3	51942345	51948867	+	NA
ENSG00000041982	0.0512896	-2.16022	0.247137	0.804866	0.888779	-5.8375	Not significant	TNC	protein_coding	9	115019578	115118257	-	NA
ENSG00000041988	0.121671	3.36499	2.42198	0.0156613	0.0672606	-3.66149	Not significant	THAP3	protein_coding	1	6624866	6635586	+	NA
ENSG00000042062	0.504179	2.90717	4.79624	1.93401e-06	0.000114622	4.59419	Significantly upregulated	RIPOR3	protein_coding	20	50586108	50691528	-	NA
ENSG00000042088	-0.183814	4.27512	-3.2994	0.00101252	0.00957896	-1.28428	Significantly downregulated	TDP1	protein_coding	14	89954939	90044768	+	NA
ENSG00000042286	-0.0142224	2.5517	-0.161353	0.871857	0.92822	-6.38617	Not significant	AIFM2	protein_coding	10	70098223	70132934	-	NA
ENSG00000042317	-0.206845	0.686269	-2.08531	0.0373634	0.122979	-4.05172	Not significant	SPATA7	protein_coding	14	88384924	88470350	+	NA
ENSG00000042429	0.00710969	2.4672	0.0917438	0.926925	0.96077	-6.38971	Not significant	MED17	protein_coding	11	93784227	93814963	+	NA
ENSG00000042445	0.0417787	4.17555	0.613214	0.539912	0.709401	-6.42764	Not significant	RETSAT	protein_coding	2	85342088	85354620	-	NA
ENSG00000042493	0.172526	8.45822	2.42734	0.0154337	0.0667209	-3.80084	Not significant	CAPG	protein_coding	2	85394748	85418432	-	NA
ENSG00000042753	0.127254	6.12613	1.24528	0.213399	0.397588	-5.93537	Not significant	AP2S1	protein_coding	19	46838136	46850992	-	NA
ENSG00000042832	0.357323	0.859608	2.43767	0.015003	0.0654165	-3.36353	Not significant	TG	protein_coding	8	132866958	133134903	+	NA
ENSG00000042980	-0.219272	4.23954	-2.14073	0.0326028	0.112562	-4.34524	Not significant	ADAM28	protein_coding	8	24294040	24359018	+	NA
ENSG00000043093	0.272549	5.27357	3.53992	0.000423768	0.00523046	-0.557944	Significantly upregulated	DCUN1D1	protein_coding	3	182938074	182985953	-	NA
ENSG00000043143	-0.126973	5.02153	-1.84982	0.0647147	0.179044	-4.97884	Not significant	JADE2	protein_coding	5	134524312	134583230	+	NA
ENSG00000043462	-0.0573489	7.41613	-0.985089	0.324883	0.518508	-6.22355	Not significant	LCP2	protein_coding	5	170246237	170298227	-	NA
ENSG00000043514	-0.122937	2.97891	-1.76173	0.0785039	0.204294	-4.94175	Not significant	TRIT1	protein_coding	1	39841022	39883511	-	NA
ENSG00000043591	-0.375665	-1.57553	-1.83518	0.0668568	0.183028	-4.33236	Not significant	ADRB1	protein_coding	10	114044056	114046908	+	NA
ENSG00000044090	-0.072944	3.67935	-0.893362	0.371937	0.566581	-6.1578	Not significant	CUL7	protein_coding	6	43037617	43053945	-	NA
ENSG00000044115	0.0564303	6.46609	1.02624	0.305094	0.498023	-6.18243	Not significant	CTNNA1	protein_coding	5	138610967	138935034	+	NA
ENSG00000044446	0.180257	4.70873	2.83041	0.00476736	0.0290935	-2.73307	Significantly upregulated	PHKA2	protein_coding	X	18892300	18984598	-	NA
ENSG00000044459	0.27364	3.17677	3.11019	0.00193716	0.0151841	-1.81684	Significantly upregulated	CNTLN	protein_coding	9	17134982	17503923	+	NA
ENSG00000044574	-0.31381	9.36276	-3.61182	0.000323354	0.00427206	-0.312364	Significantly downregulated	HSPA5	protein_coding	9	125234853	125241330	-	NA
ENSG00000046604	-0.0929937	-2.31461	-0.417006	0.676788	0.809762	-5.75275	Not significant	DSG2	protein_coding	18	31498043	31549008	+	NA
ENSG00000046647	-0.0530199	2.90768	-0.928768	0.353294	0.547382	-6.02523	Not significant	GEMIN8	protein_coding	X	14008279	14029893	-	NA
ENSG00000046651	-0.145966	5.09177	-2.32801	0.0201643	0.0801906	-4.00221	Not significant	OFD1	protein_coding	X	13734745	13769353	+	NA
ENSG00000046653	0.0681628	0.211241	0.574263	0.565954	0.729638	-5.92976	Not significant	GPM6B	protein_coding	X	13771031	13938638	-	NA
ENSG00000047056	0.0359728	5.15213	0.899863	0.368469	0.562921	-6.27672	Not significant	WDR37	protein_coding	10	1049538	1132297	+	NA
ENSG00000047188	-0.0913847	4.52955	-1.69265	0.090918	0.224692	-5.22407	Not significant	YTHDC2	protein_coding	5	113513683	113595285	+	NA
ENSG00000047230	-0.00796085	2.46811	-0.125674	0.900022	0.945094	-6.38164	Not significant	CTPS2	protein_coding	X	16588003	16712936	-	NA
ENSG00000047249	0.0524891	5.03679	1.35834	0.174745	0.349556	-5.76259	Not significant	ATP6V1H	protein_coding	8	53715557	53843558	-	NA
ENSG00000047315	-0.0707159	5.89871	-1.30547	0.192114	0.370927	-5.85512	Not significant	POLR2B	protein_coding	4	56977722	57031168	+	NA
ENSG00000047346	-0.101169	3.993	-1.71758	0.0862679	0.217331	-5.13169	Not significant	FAM214A	protein_coding	15	52581317	52709817	-	NA
ENSG00000047365	-0.114391	5.62623	-1.48973	0.136696	0.297438	-5.59518	Not significant	ARAP2	protein_coding	4	35948221	36244509	-	NA
ENSG00000047410	-0.069103	6.54349	-1.49056	0.136479	0.297163	-5.60699	Not significant	TPR	protein_coding	1	186311652	186375693	-	NA
ENSG00000047457	0.403469	-1.20283	2.27551	0.0231435	0.0888428	-3.54886	Not significant	CP	protein_coding	3	149162410	149222055	-	NA
ENSG00000047578	0.10771	3.58785	1.31471	0.188992	0.367107	-5.7137	Not significant	KIAA0556	protein_coding	16	27550133	27780369	+	NA
ENSG00000047579	-0.0136089	5.08975	-0.324448	0.745685	0.852169	-6.61848	Not significant	DTNBP1	protein_coding	6	15522801	15663058	-	NA
ENSG00000047597	0.690045	3.97713	3.50229	0.0004873	0.00576613	-0.639072	Significantly upregulated	XK	protein_coding	X	37685759	37732130	+	NA
ENSG00000047617	-0.068897	-1.34075	-0.295633	0.767588	0.866406	-5.87137	Not significant	ANO2	protein_coding	12	5531869	5946232	-	NA
ENSG00000047621	0.0458092	3.47913	0.917627	0.359096	0.553236	-6.12662	Not significant	C12orf4	protein_coding	12	4487728	4538508	-	NA
ENSG00000047634	-0.33425	1.92784	-3.27876	0.00108847	0.0100629	-1.11153	Significantly downregulated	SCML1	protein_coding	X	17737449	17754988	+	NA
ENSG00000047644	0.118095	5.45827	1.34155	0.180129	0.355342	-5.80243	Not significant	WWC3	protein_coding	X	10015562	10144478	+	NA
ENSG00000047648	0.174928	2.78459	1.10521	0.269407	0.460788	-5.84668	Not significant	ARHGAP6	protein_coding	X	11137543	11665701	-	NA
ENSG00000047662	0.335977	-0.957147	2.49293	0.0128741	0.0585766	-3.07772	Not significant	FAM184B	protein_coding	4	17629306	17781512	-	NA
ENSG00000047849	-0.0544197	5.78719	-0.871634	0.383674	0.576814	-6.31823	Not significant	MAP4	protein_coding	3	47850690	48089272	-	NA
ENSG00000047932	0.0526156	3.86883	0.76716	0.443217	0.63065	-6.29077	Not significant	GOPC	protein_coding	6	117560269	117602542	-	NA
ENSG00000048028	-0.257421	4.74976	-3.13185	0.0018014	0.0144246	-1.83962	Significantly downregulated	USP28	protein_coding	11	113797874	113875570	-	NA
ENSG00000048052	-0.319508	4.67179	-3.47331	0.000542187	0.00621029	-0.738826	Significantly downregulated	HDAC9	protein_coding	7	18086949	19002416	+	NA
ENSG00000048140	-0.123743	5.31066	-1.83393	0.067042	0.183429	-5.02208	Not significant	TSPAN17	protein_coding	5	176647387	176659054	+	NA
ENSG00000048162	-0.0652705	3.7823	-1.02879	0.303896	0.496497	-6.04062	Not significant	NOP16	protein_coding	5	176383938	176388975	-	NA
ENSG00000048342	0.43779	1.90875	2.80899	0.00509305	0.0305583	-2.55341	Significantly upregulated	CC2D2A	protein_coding	4	15469865	15601557	+	NA
ENSG00000048392	0.158387	4.48723	1.95895	0.0504721	0.150961	-4.76012	Not significant	RRM2B	protein_coding	8	102204502	102239118	-	NA
ENSG00000048405	-0.0881664	5.28361	-1.61607	0.106479	0.251104	-5.39085	Not significant	ZNF800	protein_coding	7	127346790	127431924	-	NA
ENSG00000048462	-0.362016	3.77944	-1.29425	0.195959	0.375859	-5.69581	Not significant	TNFRSF17	protein_coding	16	11965107	11968068	+	NA
ENSG00000048471	0.12427	5.12996	1.35327	0.176357	0.351044	-5.77418	Not significant	SNX29	protein_coding	16	11976737	12574289	+	NA
ENSG00000048544	-0.00684194	4.92972	-0.130039	0.896569	0.943245	-6.65413	Not significant	MRPS10	protein_coding	6	42206801	42217865	-	NA
ENSG00000048649	0.0362795	5.09435	0.589306	0.555825	0.721337	-6.50092	Not significant	RSF1	protein_coding	11	77659996	77821017	-	NA
ENSG00000048707	-0.050683	5.46347	-0.536465	0.591789	0.748636	-6.54241	Not significant	VPS13D	protein_coding	1	12230067	12512047	+	NA
ENSG00000048740	0.0787998	7.94973	1.39335	0.163909	0.334812	-5.74306	Not significant	CELF2	protein_coding	10	10798397	11336675	+	NA
ENSG00000048828	0.0788417	5.82643	1.31641	0.18842	0.366263	-5.84185	Not significant	FAM120A	protein_coding	9	93451722	93566107	+	NA
ENSG00000048991	-0.0821421	4.27425	-1.66433	0.0964439	0.234789	-5.2496	Not significant	R3HDM1	protein_coding	2	135531455	135725270	+	NA
ENSG00000049089	0.426656	4.25128	2.81589	0.00498595	0.0301466	-2.76066	Significantly upregulated	COL9A2	protein_coding	1	40300487	40317816	-	NA
ENSG00000049167	-0.0406011	2.4382	-0.633444	0.526628	0.699285	-6.19184	Not significant	ERCC8	protein_coding	5	60873831	60945073	-	NA
ENSG00000049192	-0.252193	-0.0170808	-1.78063	0.0753592	0.198849	-4.52663	Not significant	ADAMTS6	protein_coding	5	65148736	65481920	-	NA
ENSG00000049239	0.181883	5.71762	2.31707	0.0207557	0.0820422	-4.05695	Not significant	H6PD	protein_coding	1	9234775	9271337	+	NA
ENSG00000049245	0.0415246	6.48154	0.720475	0.471447	0.654418	-6.4456	Not significant	VAMP3	protein_coding	1	7771269	7781432	+	NA
ENSG00000049246	-0.399762	1.78522	-3.69793	0.000232473	0.00332651	0.288801	Significantly downregulated	PER3	protein_coding	1	7784320	7845177	+	NA
ENSG00000049247	-0.845085	0.28006	-2.36837	0.0181074	0.0740852	-3.36844	Not significant	UTS2	protein_coding	1	7843083	7853512	-	NA
ENSG00000049249	-0.323129	1.34692	-2.65234	0.00815472	0.0426246	-2.84326	Significantly downregulated	TNFRSF9	protein_coding	1	7915894	7943165	-	NA
ENSG00000049323	-0.0408915	4.77319	-0.217251	0.828069	0.902004	-6.6247	Not significant	LTBP1	protein_coding	2	32946972	33399509	+	NA
ENSG00000049449	-0.173179	3.49284	-2.36696	0.0181759	0.074279	-3.77952	Not significant	RCN1	protein_coding	11	31812391	32105755	+	NA
ENSG00000049541	0.104136	4.98634	2.08534	0.0373603	0.122979	-4.53333	Not significant	RFC2	protein_coding	7	74231499	74254458	-	NA
ENSG00000049618	-0.106926	5.94324	-1.41973	0.156083	0.324383	-5.70181	Not significant	ARID1B	protein_coding	6	156777374	157210779	+	NA
ENSG00000049656	-0.176684	6.64315	-1.27202	0.203744	0.386047	-5.90396	Not significant	CLPTM1L	protein_coding	5	1317744	1345099	-	NA
ENSG00000049759	0.652641	2.85683	4.8495	1.49207e-06	9.62765e-05	4.83483	Significantly upregulated	NEDD4L	protein_coding	18	58044367	58401540	+	NA
ENSG00000049768	-0.575531	1.74836	-4.26777	2.21522e-05	0.000650196	2.44201	Significantly downregulated	FOXP3	protein_coding	X	49250436	49264826	-	NA
ENSG00000049769	-0.170052	2.21191	-1.61269	0.107214	0.252458	-5.06489	Not significant	PPP1R3F	protein_coding	X	49269843	49301461	+	NA
ENSG00000049860	-0.0965106	7.44601	-1.32779	0.184632	0.36165	-5.83324	Not significant	HEXB	protein_coding	5	74640023	74722647	+	NA
ENSG00000049883	-0.235152	1.93346	-2.43968	0.0149203	0.0651613	-3.41712	Not significant	PTCD2	protein_coding	5	72320367	72368395	+	NA
ENSG00000050030	-0.0187846	-2.22431	-0.0983197	0.921704	0.958361	-5.8481	Not significant	NEXMIF	protein_coding	X	74732849	74925485	-	NA
ENSG00000050130	0.034231	5.8262	0.6272	0.53071	0.702339	-6.50103	Not significant	JKAMP	protein_coding	14	59484443	59505410	+	NA
ENSG00000050165	-0.706369	-0.898357	-3.28891	0.00105048	0.00981243	-0.91919	Significantly downregulated	DKK3	protein_coding	11	11963106	12009769	-	NA
ENSG00000050327	0.111068	-0.00626161	0.967985	0.333349	0.526992	-5.60883	Not significant	ARHGEF5	protein_coding	7	144355288	144380632	+	NA
ENSG00000050344	-0.258016	2.83945	-2.23837	0.0254757	0.0950739	-3.98483	Not significant	NFE2L3	protein_coding	7	26152240	26187125	+	NA
ENSG00000050393	-0.0389108	4.77238	-0.374041	0.708474	0.828862	-6.57678	Not significant	MCUR1	protein_coding	6	13786557	13814568	-	NA
ENSG00000050405	-0.334041	2.32102	-3.7093	0.000222448	0.00321529	0.282993	Significantly downregulated	LIMA1	protein_coding	12	50175788	50283546	-	NA
ENSG00000050426	-0.079712	4.03915	-1.5002	0.133963	0.293613	-5.48218	Not significant	LETMD1	protein_coding	12	51047962	51060424	+	NA
ENSG00000050438	-0.333139	1.83178	-2.85366	0.00443538	0.0276112	-2.3566	Significantly downregulated	SLC4A8	protein_coding	12	51391317	51515763	+	NA
ENSG00000050555	-0.0726487	-1.20847	-0.33171	0.740197	0.848851	-5.88152	Not significant	LAMC3	protein_coding	9	131009082	131094473	+	NA
ENSG00000050628	-0.311912	-0.978029	-1.48382	0.138257	0.29969	-4.90652	Not significant	PTGER3	protein_coding	1	70852353	71047808	-	NA
ENSG00000050730	-0.391982	0.109666	-2.85213	0.00445664	0.0277121	-2.21285	Significantly downregulated	TNIP3	protein_coding	4	121131408	121227466	-	NA
ENSG00000050748	-0.148523	4.66211	-1.81591	0.069765	0.188356	-5.0171	Not significant	MAPK9	protein_coding	5	180233143	180292099	-	NA
ENSG00000050767	0.0889999	-0.394757	0.501723	0.616003	0.766951	-5.91014	Not significant	COL23A1	protein_coding	5	178237618	178590555	-	NA
ENSG00000051009	0.176636	5.8598	2.37357	0.0178563	0.0735011	-3.92905	Not significant	FAM160A2	protein_coding	11	6211335	6234711	-	NA
ENSG00000051108	-0.0867463	7.59339	-1.71514	0.0867136	0.218122	-5.25331	Not significant	HERPUD1	protein_coding	16	56932048	56944863	+	NA
ENSG00000051128	0.0241065	3.64413	0.19824	0.842909	0.910943	-6.53823	Not significant	HOMER3	protein_coding	19	18929201	18941261	-	NA
ENSG00000051180	0.119007	2.49171	1.00371	0.315825	0.50921	-5.91269	Not significant	RAD51	protein_coding	15	40694774	40732339	+	NA
ENSG00000051341	0.267239	1.38239	1.78761	0.0742243	0.196786	-4.71945	Not significant	POLQ	protein_coding	3	121431427	121546641	-	NA
ENSG00000051382	0.0426702	5.19673	0.70557	0.480664	0.662153	-6.43231	Not significant	PIK3CB	protein_coding	3	138652699	138834938	-	NA
ENSG00000051523	0.0203197	10.2262	0.273407	0.784612	0.876154	-6.64023	Not significant	CYBA	protein_coding	16	88643283	88651152	-	NA
ENSG00000051596	-0.0948248	3.37587	-1.26034	0.207922	0.391246	-5.7259	Not significant	THOC3	protein_coding	5	175917873	176034680	-	NA
ENSG00000051620	0.171779	6.43267	1.6612	0.0970717	0.235559	-5.34291	Not significant	HEBP2	protein_coding	6	138403531	138422197	+	NA
ENSG00000051825	-0.15128	4.20107	-2.20069	0.0280483	0.101302	-4.22184	Not significant	MPHOSPH9	protein_coding	12	123152320	123244014	-	NA
ENSG00000052126	-0.220288	1.78379	-2.00453	0.0453562	0.140621	-4.32364	Not significant	PLEKHA5	protein_coding	12	19129752	19376400	+	NA
ENSG00000052723	0.0658308	4.61403	1.65152	0.0990308	0.23933	-5.30592	Not significant	SIKE1	protein_coding	1	114769479	114780685	-	NA
ENSG00000052749	0.0673249	6.18897	0.973671	0.330519	0.524448	-6.23257	Not significant	RRP12	protein_coding	10	97356358	97426076	-	NA
ENSG00000052795	0.00790367	4.32719	0.0739888	0.941038	0.967548	-6.62289	Not significant	FNIP2	protein_coding	4	158769138	158908049	+	NA
ENSG00000052802	0.34702	3.79757	3.75539	0.000185838	0.00283343	0.272089	Significantly upregulated	MSMO1	protein_coding	4	165327623	165343160	+	NA
ENSG00000052841	-0.188461	6.3946	-3.45736	0.000574795	0.00646401	-0.8494	Significantly downregulated	TTC17	protein_coding	11	43358932	43494933	+	NA
ENSG00000053108	-0.0346082	-0.784487	-0.190426	0.849024	0.914832	-5.94923	Not significant	FSTL4	protein_coding	5	133196455	133612564	-	NA
ENSG00000053254	-0.167354	6.32168	-3.45304	0.000583954	0.0065443	-0.863519	Significantly downregulated	FOXN3	protein_coding	14	89124871	89619149	-	NA
ENSG00000053371	-0.127283	5.4818	-1.33884	0.18101	0.356477	-5.79922	Not significant	AKR7A2	protein_coding	1	19303965	19312146	-	NA
ENSG00000053372	-0.0585252	4.24304	-0.891905	0.372717	0.567205	-6.21375	Not significant	MRTO4	protein_coding	1	19251539	19260128	+	NA
ENSG00000053501	0.061341	3.77851	1.09457	0.274038	0.466418	-5.97965	Not significant	USE1	protein_coding	19	17215346	17219829	+	NA
ENSG00000053524	-0.140547	0.470476	-0.88639	0.375678	0.569756	-5.71778	Not significant	MCF2L2	protein_coding	3	183178043	183428778	-	NA
ENSG00000053702	-0.130384	1.6152	-1.21433	0.224985	0.411553	-5.54732	Not significant	NRIP2	protein_coding	12	2825348	2835544	-	NA
ENSG00000053770	0.0603996	5.06411	1.12165	0.262353	0.453511	-6.05294	Not significant	AP5M1	protein_coding	14	57268909	57298742	+	NA
ENSG00000053900	-0.108865	4.91732	-2.93714	0.00340929	0.0230036	-2.4314	Significantly downregulated	ANAPC4	protein_coding	4	25377213	25418498	+	NA
ENSG00000053918	-0.0627733	5.5933	-0.548476	0.583521	0.742594	-6.53986	Not significant	KCNQ1	protein_coding	11	2444684	2849109	+	NA
ENSG00000054116	0.048891	6.23897	0.846652	0.397447	0.589466	-6.34648	Not significant	TRAPPC3	protein_coding	1	36136570	36156053	-	NA
ENSG00000054118	0.0378386	7.09618	0.4599	0.645715	0.78767	-6.59797	Not significant	THRAP3	protein_coding	1	36224416	36305357	+	NA
ENSG00000054148	3.36427e-05	5.21622	0.000414028	0.99967	0.999881	-6.67624	Not significant	PHPT1	protein_coding	9	136848724	136851027	+	NA
ENSG00000054219	0.044475	3.54555	0.569311	0.569308	0.731702	-6.38652	Not significant	LY75	protein_coding	2	159803355	159904749	-	NA
ENSG00000054267	0.00912792	6.66126	0.14567	0.884219	0.936374	-6.69143	Not significant	ARID4B	protein_coding	1	235131634	235328219	-	NA
ENSG00000054277	-0.137264	1.84793	-1.21987	0.222881	0.409105	-5.56879	Not significant	OPN3	protein_coding	1	241590102	241677376	-	NA
ENSG00000054282	0.0676637	4.70209	1.55758	0.119736	0.27264	-5.45976	Not significant	SDCCAG8	protein_coding	1	243256034	243500092	+	NA
ENSG00000054356	0.161163	1.0685	0.803118	0.422149	0.612051	-5.87879	Not significant	PTPRN	protein_coding	2	219289623	219309648	-	NA
ENSG00000054392	-0.675189	1.82653	-6.24514	6.92618e-10	4.00873e-07	12.0816	Significantly downregulated	HHAT	protein_coding	1	210328252	210676296	+	NA
ENSG00000054523	0.319787	5.25636	3.05792	0.00230435	0.0172881	-2.10494	Significantly upregulated	KIF1B	protein_coding	1	10210805	10381603	+	NA
ENSG00000054611	0.0196308	5.6735	0.539944	0.589388	0.747203	-6.54772	Not significant	TBC1D22A	protein_coding	22	46762617	47175699	+	NA
ENSG00000054654	-0.275594	6.60807	-2.19548	0.0284204	0.10224	-4.3307	Not significant	SYNE2	protein_coding	14	63852983	64226433	+	NA
ENSG00000054793	-0.0242764	3.23101	-0.181246	0.856221	0.918754	-6.47522	Not significant	ATP9A	protein_coding	20	51596514	51768634	-	NA
ENSG00000054965	0.189245	3.81072	2.21358	0.0271439	0.0991276	-4.19071	Not significant	FAM168A	protein_coding	11	73400487	73598189	-	NA
ENSG00000054967	0.0282594	5.38743	0.361433	0.717873	0.835052	-6.62064	Not significant	RELT	protein_coding	11	73376264	73397474	+	NA
ENSG00000054983	-0.126363	5.70412	-1.83038	0.0675711	0.18445	-5.04196	Not significant	GALC	protein_coding	14	87837820	87993665	-	NA
ENSG00000055044	-0.288851	5.8911	-4.20618	2.8962e-05	0.000770155	1.93539	Significantly downregulated	NOP58	protein_coding	2	202265716	202303666	+	NA
ENSG00000055070	-0.0540244	5.72911	-0.863825	0.387947	0.580577	-6.32355	Not significant	SZRD1	protein_coding	1	16352575	16398145	+	NA
ENSG00000055118	0.915847	0.554648	4.68229	3.34099e-06	0.000165353	4.18243	Significantly upregulated	KCNH2	protein_coding	7	150944961	150978315	-	NA
ENSG00000055130	-0.155438	6.40981	-2.07315	0.0384836	0.125595	-4.58606	Not significant	CUL1	protein_coding	7	148697914	148801036	+	NA
ENSG00000055147	0.123363	3.89385	2.45773	0.0141967	0.0626963	-3.63389	Not significant	FAM114A2	protein_coding	5	153990128	154038936	-	NA
ENSG00000055163	-0.267708	8.05681	-2.98271	0.00294538	0.0206614	-2.33758	Significantly downregulated	CYFIP2	protein_coding	5	157266079	157395595	+	NA
ENSG00000055208	-0.0575949	5.18246	-0.914717	0.36062	0.554796	-6.26037	Not significant	TAB2	protein_coding	6	149218641	149411613	+	NA
ENSG00000055211	-0.0642714	4.63942	-1.11263	0.266208	0.457664	-6.03391	Not significant	GINM1	protein_coding	6	149566294	149591748	+	NA
ENSG00000055332	0.22162	6.68576	1.82411	0.0685154	0.186035	-5.06458	Not significant	EIF2AK2	protein_coding	2	37099210	37157065	-	NA
ENSG00000055483	-0.316431	5.34539	-3.68023	0.000248924	0.00350944	-0.0527864	Significantly downregulated	USP36	protein_coding	17	78787381	78841441	-	NA
ENSG00000055609	0.00729847	6.79487	0.0597252	0.95239	0.973999	-6.70046	Not significant	KMT2C	protein_coding	7	152134922	152436005	-	NA
ENSG00000055732	-0.211566	-1.27363	-1.00795	0.313791	0.507444	-5.44197	Not significant	MCOLN3	protein_coding	1	85018082	85048499	-	NA
ENSG00000055917	-0.0198293	5.48539	-0.409827	0.682044	0.812972	-6.60261	Not significant	PUM2	protein_coding	2	20248691	20352234	-	NA
ENSG00000055950	-0.0380883	4.67056	-0.606863	0.544117	0.712056	-6.46303	Not significant	MRPL43	protein_coding	10	100969458	100987515	-	NA
ENSG00000055955	0.35711	-1.63265	2.66011	0.00797074	0.0419161	-2.64676	Significantly upregulated	ITIH4	protein_coding	3	52812975	52831479	-	NA
ENSG00000055957	-0.546898	-0.553799	-3.29217	0.00103856	0.00974447	-0.925136	Significantly downregulated	ITIH1	protein_coding	3	52777592	52792068	+	NA
ENSG00000056050	0.00192802	3.28498	0.0183529	0.985362	0.991867	-6.50639	Not significant	HPF1	protein_coding	4	169729465	169757953	-	NA
ENSG00000056097	-0.0481051	6.36623	-1.0571	0.29079	0.483043	-6.14956	Not significant	ZFR	protein_coding	5	32354350	32444761	-	NA
ENSG00000056277	0.0866949	0.828966	1.0787	0.281051	0.473001	-5.61196	Not significant	ZNF280C	protein_coding	X	130202711	130268899	-	NA
ENSG00000056558	-0.203128	3.97611	-2.19407	0.0285226	0.102443	-4.2125	Not significant	TRAF1	protein_coding	9	120902393	120929173	-	NA
ENSG00000056586	-0.0978422	5.57832	-1.70787	0.0880556	0.219858	-5.25129	Not significant	RC3H2	protein_coding	9	122844556	122905341	-	NA
ENSG00000056736	0.136359	-0.317606	1.33038	0.18378	0.360729	-5.19668	Not significant	IL17RB	protein_coding	3	53846580	53865800	+	NA
ENSG00000056972	0.00725613	3.28595	0.131789	0.895185	0.942494	-6.50156	Not significant	TRAF3IP2	protein_coding	6	111556454	111606278	-	NA
ENSG00000057019	0.0396602	0.10925	0.341096	0.733122	0.844484	-6.01273	Not significant	DCBLD2	protein_coding	3	98795941	98901689	-	NA
ENSG00000057252	-0.00753694	6.32691	-0.122666	0.902403	0.946498	-6.69307	Not significant	SOAT1	protein_coding	1	179293714	179358680	+	NA
ENSG00000057294	0.310978	1.89298	2.12971	0.0335058	0.114899	-4.15337	Not significant	PKP2	protein_coding	12	32790745	32896840	-	NA
ENSG00000057608	-0.0905565	7.63494	-2.01044	0.0447255	0.139351	-4.713	Not significant	GDI2	protein_coding	10	5765223	5842132	-	NA
ENSG00000057657	-0.230602	6.05788	-2.56066	0.010633	0.0513475	-3.47565	Not significant	PRDM1	protein_coding	6	106086320	106109939	+	NA
ENSG00000057663	-0.0947432	5.33064	-2.01664	0.0440721	0.138066	-4.67864	Not significant	ATG5	protein_coding	6	106045423	106325791	-	NA
ENSG00000057704	0.365798	4.80891	2.49528	0.0127897	0.0583078	-3.61696	Not significant	TMCC3	protein_coding	12	94567124	94650562	-	NA
ENSG00000057757	0.101459	5.25019	1.0397	0.2988	0.491483	-6.14692	Not significant	PITHD1	protein_coding	1	23778405	23788232	+	NA
ENSG00000057935	-0.304093	2.80277	-3.89501	0.000106541	0.00192936	0.916991	Significantly downregulated	MTA3	protein_coding	2	42494569	42756947	+	NA
ENSG00000058056	-0.366124	2.08473	-3.35204	0.000840509	0.00844021	-0.891621	Significantly downregulated	USP13	protein_coding	3	179652755	179789401	+	NA
ENSG00000058063	0.0424834	6.47389	0.58249	0.560404	0.724972	-6.53407	Not significant	ATP11B	protein_coding	3	182793500	182921635	+	NA
ENSG00000058091	0.206462	3.81097	2.16565	0.0306376	0.107905	-4.29174	Not significant	CDK14	protein_coding	7	90466424	91210590	+	NA
ENSG00000058262	-0.224237	7.79287	-2.97716	0.0029986	0.020904	-2.35438	Significantly downregulated	SEC61A1	protein_coding	3	128051641	128071683	+	NA
ENSG00000058272	0.112823	6.83327	1.87671	0.0609283	0.171722	-4.96906	Not significant	PPP1R12A	protein_coding	12	79773563	79935460	-	NA
ENSG00000058453	-0.323535	3.76712	-2.4981	0.0126891	0.0579471	-3.48002	Not significant	CROCC	protein_coding	1	16740273	16972979	+	NA
ENSG00000058600	-0.124342	4.82247	-1.84503	0.0654084	0.180369	-4.97524	Not significant	POLR3E	protein_coding	16	22297375	22335103	+	NA
ENSG00000058668	-0.104115	5.77223	-1.26107	0.207657	0.390984	-5.90901	Not significant	ATP2B4	protein_coding	1	203626561	203744081	+	NA
ENSG00000058729	-0.0457357	3.69019	-0.757227	0.449141	0.635446	-6.27078	Not significant	RIOK2	protein_coding	5	97160867	97183260	-	NA
ENSG00000058799	0.152511	5.18921	2.23321	0.0258154	0.0960381	-4.23093	Not significant	YIPF1	protein_coding	1	53851719	53889834	-	NA
ENSG00000058804	-0.117921	3.40413	-1.49327	0.135766	0.296044	-5.41693	Not significant	NDC1	protein_coding	1	53765460	53838860	-	NA
ENSG00000058866	0.189114	3.71221	2.04677	0.0410124	0.13183	-4.52781	Not significant	DGKG	protein_coding	3	186105668	186362237	-	NA
ENSG00000059122	-0.0986517	5.28839	-1.22771	0.219925	0.405474	-5.93287	Not significant	FLYWCH1	protein_coding	16	2911937	2951208	+	NA
ENSG00000059145	0.0866732	4.04985	1.26325	0.206874	0.389985	-5.8189	Not significant	UNKL	protein_coding	16	1363205	1414751	-	NA
ENSG00000059377	0.134016	7.68413	2.2146	0.0270735	0.0988894	-4.2889	Not significant	TBXAS1	protein_coding	7	139777051	140020325	+	NA
ENSG00000059378	-0.0115476	6.35772	-0.0787563	0.937247	0.965706	-6.69734	Not significant	PARP12	protein_coding	7	140023744	140063721	-	NA
ENSG00000059573	-0.276211	4.78233	-2.68615	0.00738052	0.0397652	-3.09913	Significantly downregulated	ALDH18A1	protein_coding	10	95605929	95656706	-	NA
ENSG00000059588	-0.399201	3.73957	-4.36326	1.45224e-05	0.000481684	2.69502	Significantly downregulated	TARBP1	protein_coding	1	234391313	234479103	-	NA
ENSG00000059691	0.0444234	3.63197	0.716139	0.474118	0.656583	-6.3018	Not significant	GATB	protein_coding	4	151670504	151761023	-	NA
ENSG00000059728	0.326259	7.65886	2.55848	0.0106994	0.051511	-3.48484	Not significant	MXD1	protein_coding	2	69897688	69942945	+	NA
ENSG00000059758	-0.14995	5.16625	-1.97748	0.0483365	0.147205	-4.74608	Not significant	CDK17	protein_coding	12	96278261	96400560	-	NA
ENSG00000059769	-0.120546	2.18209	-1.1106	0.267078	0.458498	-5.74304	Not significant	DNAJC25	protein_coding	9	111631352	111654351	+	NA
ENSG00000059804	0.079087	8.72626	0.845192	0.398261	0.59018	-6.34138	Not significant	SLC2A3	protein_coding	12	7919230	7936275	-	NA
ENSG00000059915	-0.033576	1.43077	-0.301419	0.763175	0.863522	-6.19221	Not significant	PSD	protein_coding	10	102402617	102421539	-	NA
ENSG00000060069	0.0608878	5.58427	0.628656	0.529757	0.701568	-6.49545	Not significant	CTDP1	protein_coding	18	79679801	79756623	+	NA
ENSG00000060138	0.664227	8.01965	3.64923	0.000280395	0.00385079	-0.184694	Significantly upregulated	YBX3	protein_coding	12	10699089	10723312	-	NA
ENSG00000060140	0.280029	-0.669214	1.5482	0.121977	0.276312	-4.87959	Not significant	STYK1	protein_coding	12	10618939	10674318	-	NA
ENSG00000060237	0.377838	6.81018	3.16374	0.00161743	0.0133301	-1.79688	Significantly upregulated	WNK1	protein_coding	12	752593	911452	+	NA
ENSG00000060339	-0.0488364	5.88262	-1.08828	0.276804	0.469014	-6.11077	Not significant	CCAR1	protein_coding	10	68721012	68792377	+	NA
ENSG00000060491	0.127294	7.1815	2.46342	0.0139749	0.0620065	-3.72053	Not significant	OGFR	protein_coding	20	62804835	62814000	+	NA
ENSG00000060558	-0.0803684	5.64745	-0.97346	0.330624	0.524482	-6.22254	Not significant	GNA15	protein_coding	19	3136193	3163769	+	NA
ENSG00000060642	0.2725	3.46178	3.61615	0.000318082	0.00421715	-0.194602	Significantly upregulated	PIGV	protein_coding	1	26787472	26798398	+	NA
ENSG00000060656	-0.0766921	-0.978427	-0.36013	0.718847	0.835671	-5.90426	Not significant	PTPRU	protein_coding	1	29236516	29326813	+	NA
ENSG00000060688	-0.04336	5.46525	-0.817771	0.413736	0.604816	-6.35463	Not significant	SNRNP40	protein_coding	1	31259568	31296782	-	NA
ENSG00000060749	-0.064773	2.41311	-0.86947	0.384855	0.578109	-6.01457	Not significant	QSER1	protein_coding	11	32893178	32993316	+	NA
ENSG00000060762	-0.0237241	5.21251	-0.292314	0.770124	0.867698	-6.63372	Not significant	MPC1	protein_coding	6	166364919	166383013	-	NA
ENSG00000060971	-0.00279763	6.49375	-0.0452202	0.963943	0.980223	-6.70031	Not significant	ACAA1	protein_coding	3	38103129	38137242	-	NA
ENSG00000060982	0.0906294	4.03228	0.768547	0.442393	0.629858	-6.32159	Not significant	BCAT1	protein_coding	12	24810022	24949459	-	NA
ENSG00000061273	-0.0098402	5.78226	-0.169234	0.865656	0.924205	-6.67882	Not significant	HDAC7	protein_coding	12	47782722	47833132	-	NA
ENSG00000061337	0.234227	-1.84036	1.20819	0.227336	0.413992	-5.22147	Not significant	LZTS1	protein_coding	8	20246165	20303963	-	NA
ENSG00000061656	0.401606	0.253682	2.9384	0.00339563	0.0229523	-2.02724	Significantly upregulated	SPAG4	protein_coding	20	35615892	35621049	+	NA
ENSG00000061676	-0.164244	2.0237	-1.06639	0.286575	0.47837	-5.74639	Not significant	NCKAP1	protein_coding	2	182909115	183038858	-	NA
ENSG00000061794	-0.106062	5.04241	-1.76543	0.0778799	0.203314	-5.13112	Not significant	MRPS35	protein_coding	12	27710773	27756295	+	NA
ENSG00000061918	-0.107537	3.94189	-0.643598	0.520024	0.694112	-6.3637	Not significant	GUCY1B3	protein_coding	4	155758992	155807591	+	NA
ENSG00000061936	-0.0189269	5.31672	-0.413594	0.679284	0.811125	-6.59529	Not significant	SFSWAP	protein_coding	12	131711081	131799737	+	NA
ENSG00000061938	0.0941867	4.41009	1.24143	0.214818	0.399306	-5.87603	Not significant	TNK2	protein_coding	3	195863364	195911945	-	NA
ENSG00000061987	-0.0660602	5.49057	-0.965452	0.334615	0.528335	-6.22582	Not significant	MON2	protein_coding	12	62466817	62600479	+	NA
ENSG00000062194	-0.0822498	6.57167	-1.84113	0.0659795	0.18152	-5.03299	Not significant	GPBP1	protein_coding	5	57173948	57264679	+	NA
ENSG00000062282	0.335137	5.85292	2.21521	0.0270313	0.0987925	-4.28637	Not significant	DGAT2	protein_coding	11	75759512	75801535	+	NA
ENSG00000062370	0.238619	-3.27686	1.32493	0.185579	0.362754	-4.98595	Not significant	ZNF112	protein_coding	19	44326555	44367217	-	NA
ENSG00000062485	-0.0222018	6.59058	-0.422266	0.672947	0.806943	-6.61371	Not significant	CS	protein_coding	12	56271699	56300392	-	NA
ENSG00000062524	-0.308625	1.36624	-2.24981	0.0247368	0.0932364	-3.75887	Not significant	LTK	protein_coding	15	41503638	41513887	-	NA
ENSG00000062582	-0.0963703	0.00533365	-0.789582	0.43001	0.619458	-5.753	Not significant	MRPS24	protein_coding	7	43866558	43869893	-	NA
ENSG00000062598	0.127792	6.32783	1.76762	0.0775115	0.202632	-5.16305	Not significant	ELMO2	protein_coding	20	46366049	46432985	-	NA
ENSG00000062650	-0.0264413	6.4261	-0.456011	0.648508	0.789281	-6.59827	Not significant	WAPL	protein_coding	10	86435256	86521815	-	NA
ENSG00000062716	0.12927	8.14335	1.63832	0.101754	0.243917	-5.37618	Not significant	VMP1	protein_coding	17	59707192	59842255	+	NA
ENSG00000062725	0.0142825	4.4274	0.269776	0.787404	0.878113	-6.59418	Not significant	APPBP2	protein_coding	17	60443149	60526219	-	NA
ENSG00000062822	-0.0629991	4.75154	-0.87648	0.381037	0.574885	-6.26963	Not significant	POLD1	protein_coding	19	50384204	50418018	+	NA
ENSG00000063015	0.116868	0.898277	0.612257	0.540545	0.70974	-6.01316	Not significant	SEZ6	protein_coding	17	28954901	29006440	-	NA
ENSG00000063046	-0.200153	6.20256	-3.04031	0.00244177	0.0181178	-2.16561	Significantly downregulated	EIF4B	protein_coding	12	53006158	53042209	+	NA
ENSG00000063127	-0.182864	1.54251	-2.2485	0.0248207	0.093478	-3.80798	Not significant	SLC6A16	protein_coding	19	49289638	49325225	-	NA
ENSG00000063169	0.0575077	2.065	0.652064	0.51455	0.690425	-6.13655	Not significant	BICRA	protein_coding	19	47608196	47703277	+	NA
ENSG00000063176	0.02975	3.67914	0.559983	0.57565	0.736059	-6.40605	Not significant	SPHK2	protein_coding	19	48619291	48630717	+	NA
ENSG00000063177	-0.188274	7.77693	-2.46292	0.0139945	0.0620788	-3.72112	Not significant	RPL18	protein_coding	19	48615328	48619536	-	NA
ENSG00000063180	0.00220341	-0.158543	0.0187884	0.985015	0.991782	-6.02808	Not significant	CA11	protein_coding	19	48637942	48646312	-	NA
ENSG00000063241	-0.045267	4.39088	-0.510895	0.609568	0.761849	-6.4921	Not significant	ISOC2	protein_coding	19	55452985	55462343	-	NA
ENSG00000063244	-0.173942	3.88592	-2.88782	0.00398564	0.025604	-2.49337	Significantly downregulated	U2AF2	protein_coding	19	55654146	55674715	+	NA
ENSG00000063245	0.141381	5.42185	1.85594	0.0638367	0.177198	-4.9932	Not significant	EPN1	protein_coding	19	55675226	55709858	+	NA
ENSG00000063322	-0.0595058	6.01355	-1.78827	0.074117	0.196687	-5.12283	Not significant	MED29	protein_coding	19	39391303	39400637	+	NA
ENSG00000063438	-0.123507	-1.08348	-0.713382	0.475821	0.65789	-5.7069	Not significant	AHRR	protein_coding	5	304176	438291	+	NA
ENSG00000063587	-0.17738	2.90251	-2.10249	0.0358273	0.119885	-4.28031	Not significant	ZNF275	protein_coding	X	153334155	153360110	+	NA
ENSG00000063601	-0.143481	4.68821	-1.71965	0.08589	0.21654	-5.18621	Not significant	MTMR1	protein_coding	X	150692971	150765103	+	NA
ENSG00000063660	-0.0635204	-0.58508	-0.404788	0.685743	0.815035	-5.90398	Not significant	GPC1	protein_coding	2	240435671	240468078	+	NA
ENSG00000063761	-0.0443681	2.6583	-0.621084	0.534724	0.705158	-6.22478	Not significant	ADCK1	protein_coding	14	77800083	77935012	+	NA
ENSG00000063854	0.594108	6.12416	5.01067	6.70315e-07	5.63243e-05	5.48554	Significantly upregulated	HAGH	protein_coding	16	1795620	1827194	-	NA
ENSG00000063978	-0.0731205	6.30986	-1.5268	0.127213	0.283352	-5.55162	Not significant	RNF4	protein_coding	4	2462220	2625320	+	NA
ENSG00000064012	0.00929626	7.01628	0.14849	0.881994	0.935326	-6.69146	Not significant	CASP8	protein_coding	2	201233443	201287711	+	NA
ENSG00000064042	-0.391903	-1.75601	-1.63513	0.102421	0.244924	-4.63321	Not significant	LIMCH1	protein_coding	4	41359607	41700044	+	NA
ENSG00000064102	-0.0123877	3.88017	-0.208062	0.835235	0.906588	-6.5544	Not significant	INTS13	protein_coding	12	26905181	26938326	-	NA
ENSG00000064115	-0.0615642	5.75224	-0.939198	0.347918	0.542286	-6.25682	Not significant	TM7SF3	protein_coding	12	26973195	27014434	-	NA
ENSG00000064199	0.148188	-1.16007	1.09074	0.275723	0.467978	-5.3986	Not significant	SPA17	protein_coding	11	124673798	124697518	+	NA
ENSG00000064201	-0.130321	5.75718	-1.96789	0.0494315	0.149123	-4.78543	Not significant	TSPAN32	protein_coding	11	2301997	2318200	+	NA
ENSG00000064225	0.261446	4.02184	2.98797	0.00289573	0.020405	-2.24833	Significantly upregulated	ST3GAL6	protein_coding	3	98732236	98821201	+	NA
ENSG00000064270	0.818695	0.770759	3.99833	6.97987e-05	0.00141224	1.38358	Significantly upregulated	ATP2C2	protein_coding	16	84368527	84464187	+	NA
ENSG00000064300	-0.14597	-1.39721	-0.74457	0.456754	0.641703	-5.65954	Not significant	NGFR	protein_coding	17	49495293	49515017	+	NA
ENSG00000064309	-0.0965828	-2.71863	-0.477139	0.633395	0.779925	-5.6986	Not significant	CDON	protein_coding	11	125955796	126063335	-	NA
ENSG00000064313	-0.0416942	4.8002	-0.787593	0.431172	0.620329	-6.3486	Not significant	TAF2	protein_coding	8	119730775	119832863	-	NA
ENSG00000064393	0.229346	5.66519	2.58249	0.0099888	0.0491408	-3.42019	Significantly upregulated	HIPK2	protein_coding	7	139561570	139777778	-	NA
ENSG00000064419	0.0967984	5.96096	1.38715	0.165789	0.337577	-5.74984	Not significant	TNPO3	protein_coding	7	128954180	129055173	-	NA
ENSG00000064490	0.194193	4.86963	3.65261	0.000276789	0.00381412	-0.149961	Significantly upregulated	RFXANK	protein_coding	19	19192229	19201869	+	NA
ENSG00000064545	-0.116845	4.09841	-1.93133	0.0538011	0.157822	-4.75979	Not significant	TMEM161A	protein_coding	19	19119169	19138513	-	NA
ENSG00000064547	0.0628692	5.31899	0.632856	0.527012	0.699533	-6.48564	Not significant	LPAR2	protein_coding	19	19623668	19628930	-	NA
ENSG00000064601	-0.092531	8.61514	-1.28154	0.200383	0.381527	-5.88687	Not significant	CTSA	protein_coding	20	45890144	45898820	+	NA
ENSG00000064607	-0.0592111	5.85883	-0.837651	0.402481	0.594338	-6.34828	Not significant	SUGP2	protein_coding	19	18990888	19034023	-	NA
ENSG00000064651	-0.2287	2.86945	-2.45913	0.0141419	0.0625125	-3.48315	Not significant	SLC12A2	protein_coding	5	128083766	128189688	+	NA
ENSG00000064652	-0.06903	1.96862	-0.896193	0.370424	0.565096	-5.91862	Not significant	SNX24	protein_coding	5	122843439	123029354	+	NA
ENSG00000064666	-0.000374857	8.70817	-0.00619991	0.995055	0.997482	-6.69457	Not significant	CNN2	protein_coding	19	1026581	1039068	+	NA
ENSG00000064687	0.0373041	6.57739	0.358484	0.720077	0.836473	-6.63825	Not significant	ABCA7	protein_coding	19	1040101	1065572	+	NA
ENSG00000064703	-0.18384	3.88555	-2.79138	0.00537571	0.03182	-2.75542	Significantly downregulated	DDX20	protein_coding	1	111755245	111768016	+	NA
ENSG00000064726	-0.116654	5.85072	-2.19999	0.028098	0.101417	-4.31377	Not significant	BTBD1	protein_coding	15	83016422	83067354	-	NA
ENSG00000064763	0.428527	4.83225	4.24343	2.46373e-05	0.000691886	2.09699	Significantly upregulated	FAR2	protein_coding	12	29149103	29340980	+	NA
ENSG00000064787	0.0143162	-0.962022	0.083921	0.933141	0.963949	-5.95398	Not significant	BCAS1	protein_coding	20	53936777	54070594	-	NA
ENSG00000064886	-0.342788	3.10002	-3.14594	0.00171785	0.0139091	-1.6415	Significantly downregulated	CHI3L2	protein_coding	1	111200771	111243440	+	NA
ENSG00000064932	0.304106	4.96512	2.68328	0.00744361	0.0399912	-3.14515	Significantly upregulated	SBNO2	protein_coding	19	1107636	1174283	-	NA
ENSG00000064933	-0.109107	3.86253	-1.98281	0.0477367	0.145943	-4.63873	Not significant	PMS1	protein_coding	2	189784085	189877629	+	NA
ENSG00000064961	-0.0280474	5.91755	-0.422821	0.672542	0.806743	-6.60717	Not significant	HMG20B	protein_coding	19	3572777	3579088	+	NA
ENSG00000064989	0.416809	1.14979	3.12132	0.00186626	0.0147877	-1.58822	Significantly upregulated	CALCRL	protein_coding	2	187343129	187448460	-	NA
ENSG00000064995	0.0181561	4.03792	0.305994	0.75969	0.861073	-6.54965	Not significant	TAF11	protein_coding	6	34877778	34888089	-	NA
ENSG00000064999	0.36902	4.32804	3.99818	6.98425e-05	0.00141224	1.14381	Significantly upregulated	ANKS1A	protein_coding	6	34889265	35091413	+	NA
ENSG00000065000	-0.0438149	6.43757	-0.495443	0.620426	0.769873	-6.57976	Not significant	AP3D1	protein_coding	19	2100988	2164465	-	NA
ENSG00000065029	-0.151088	5.36331	-2.34474	0.0192881	0.0774395	-3.97652	Not significant	ZNF76	protein_coding	6	35258909	35295985	+	NA
ENSG00000065054	-0.174083	0.489311	-1.20296	0.229353	0.416408	-5.41896	Not significant	SLC9A3R2	protein_coding	16	2025356	2039026	+	NA
ENSG00000065057	-0.139529	3.06596	-1.62696	0.104146	0.24733	-5.17125	Not significant	NTHL1	protein_coding	16	2039815	2047866	-	NA
ENSG00000065060	-0.0719891	3.76892	-0.83646	0.403151	0.595001	-6.21757	Not significant	UHRF1BP1	protein_coding	6	34792015	34883138	+	NA
ENSG00000065135	-0.0698464	7.50824	-1.44881	0.147789	0.312994	-5.66774	Not significant	GNAI3	protein_coding	1	109548611	109618321	+	NA
ENSG00000065150	-0.253807	5.00932	-4.21594	2.77636e-05	0.000749973	2.00083	Significantly downregulated	IPO5	protein_coding	13	97953658	98024297	+	NA
ENSG00000065154	0.0563914	6.22039	1.01357	0.311102	0.504684	-6.19355	Not significant	OAT	protein_coding	10	124397303	124418976	-	NA
ENSG00000065183	-0.0528839	3.68808	-0.683459	0.494518	0.673634	-6.32217	Not significant	WDR3	protein_coding	1	117929720	117966542	+	NA
ENSG00000065243	0.110541	4.92504	1.62838	0.103845	0.246831	-5.36392	Not significant	PKN2	protein_coding	1	88684222	88836255	+	NA
ENSG00000065268	-0.00659286	5.3658	-0.0998544	0.920485	0.957364	-6.67657	Not significant	WDR18	protein_coding	19	984271	998438	+	NA
ENSG00000065308	-0.154618	4.61144	-1.38644	0.166005	0.337915	-5.68849	Not significant	TRAM2	protein_coding	6	52497402	52576915	-	NA
ENSG00000065328	0.0377407	1.98824	0.23345	0.815473	0.894644	-6.29464	Not significant	MCM10	protein_coding	10	13161554	13211104	+	NA
ENSG00000065357	-0.276987	6.98948	-2.79445	0.00532529	0.0316106	-2.86957	Significantly downregulated	DGKA	protein_coding	12	55927319	55954027	+	NA
ENSG00000065361	-0.156513	-2.26231	-0.666117	0.505532	0.682957	-5.62474	Not significant	ERBB3	protein_coding	12	56079857	56103505	+	NA
ENSG00000065413	-0.105278	6.89741	-1.08309	0.279098	0.471229	-6.12406	Not significant	ANKRD44	protein_coding	2	196967017	197311173	-	NA
ENSG00000065427	-0.194537	7.11392	-3.88914	0.000109103	0.00196448	0.686171	Significantly downregulated	KARS	protein_coding	16	75627474	75648643	-	NA
ENSG00000065457	-0.0270757	4.40892	-0.555705	0.578571	0.738263	-6.47448	Not significant	ADAT1	protein_coding	16	75596981	75623300	-	NA
ENSG00000065485	-0.112846	3.70653	-1.21246	0.2257	0.412427	-5.82558	Not significant	PDIA5	protein_coding	3	123067062	123225227	+	NA
ENSG00000065491	0.416786	3.92311	5.13141	3.62611e-07	3.77504e-05	6.12086	Significantly upregulated	TBC1D22B	protein_coding	6	37257772	37332970	+	NA
ENSG00000065518	-0.0551541	6.22431	-0.679088	0.497282	0.676034	-6.47139	Not significant	NDUFB4	protein_coding	3	120596309	120602500	+	NA
ENSG00000065526	-0.0161363	6.17683	-0.165427	0.868651	0.92611	-6.68549	Not significant	SPEN	protein_coding	1	15847864	15940460	+	NA
ENSG00000065534	-0.132261	5.30176	-0.752642	0.45189	0.637741	-6.39262	Not significant	MYLK	protein_coding	3	123610049	123884331	-	NA
ENSG00000065548	-0.0809322	6.02369	-1.35902	0.17453	0.3493	-5.78651	Not significant	ZC3H15	protein_coding	2	186486156	186509363	+	NA
ENSG00000065559	0.0998366	5.2789	1.55966	0.119242	0.27194	-5.48498	Not significant	MAP2K4	protein_coding	17	12020824	12143830	+	NA
ENSG00000065600	-0.0773294	3.74652	-1.35198	0.176769	0.351462	-5.66177	Not significant	TMEM206	protein_coding	1	212363931	212414901	-	NA
ENSG00000065613	0.0559502	5.89096	0.680116	0.496631	0.675425	-6.46832	Not significant	SLK	protein_coding	10	103967201	104029233	+	NA
ENSG00000065615	0.0872298	6.83288	1.32011	0.187182	0.364832	-5.84372	Not significant	CYB5R4	protein_coding	6	83859643	83967424	+	NA
ENSG00000065618	0.989081	2.45462	4.19502	3.03923e-05	0.000795149	2.0208	Significantly upregulated	COL17A1	protein_coding	10	104031286	104086002	-	NA
ENSG00000065621	0.318217	1.37847	2.49177	0.0129159	0.0586428	-3.28473	Not significant	GSTO2	protein_coding	10	104268873	104304945	+	NA
ENSG00000065665	0.0992301	1.70645	1.20359	0.229111	0.416099	-5.59583	Not significant	SEC61A2	protein_coding	10	12129637	12169961	+	NA
ENSG00000065675	-0.552492	4.76789	-5.53228	4.30606e-08	8.22328e-06	8.14807	Significantly downregulated	PRKCQ	protein_coding	10	6427143	6580301	-	NA
ENSG00000065717	-0.511067	1.54038	-2.98186	0.00295352	0.0206966	-1.94011	Significantly downregulated	TLE2	protein_coding	19	2997638	3047635	-	NA
ENSG00000065802	0.128964	4.26789	3.12523	0.00184192	0.0146317	-1.84988	Significantly upregulated	ASB1	protein_coding	2	238426742	238452250	+	NA
ENSG00000065809	-0.113669	7.23702	-1.64691	0.0999759	0.240967	-5.36682	Not significant	FAM107B	protein_coding	10	14518557	14774897	-	NA
ENSG00000065833	0.0660637	2.13648	0.494154	0.621335	0.77023	-6.2398	Not significant	ME1	protein_coding	6	83210389	83431071	-	NA
ENSG00000065882	0.0430832	5.98696	0.928504	0.353431	0.547388	-6.27229	Not significant	TBC1D1	protein_coding	4	37891087	38139175	+	NA
ENSG00000065883	0.0064747	5.73753	0.0749936	0.940239	0.967247	-6.68936	Not significant	CDK13	protein_coding	7	39950037	40097134	+	NA
ENSG00000065911	-0.036046	4.43881	-0.495457	0.620416	0.769873	-6.50859	Not significant	MTHFD2	protein_coding	2	74198562	74217565	+	NA
ENSG00000065923	-0.317444	2.65034	-3.0192	0.00261633	0.019032	-1.96732	Significantly downregulated	SLC9A7	protein_coding	X	46599252	46759172	-	NA
ENSG00000065970	0.10853	4.90626	1.54186	0.123509	0.278351	-5.49723	Not significant	FOXJ2	protein_coding	12	8032703	8055503	+	NA
ENSG00000065978	0.068275	6.63858	0.807142	0.419829	0.609906	-6.38073	Not significant	YBX1	protein_coding	1	42682427	42702349	+	NA
ENSG00000065989	-0.272417	4.2237	-2.59385	0.00966735	0.0479714	-3.30356	Significantly downregulated	PDE4A	protein_coding	19	10416773	10469631	+	NA
ENSG00000066027	0.02435	6.33902	0.384657	0.700596	0.823733	-6.62755	Not significant	PPP2R5A	protein_coding	1	212285537	212361863	+	NA
ENSG00000066044	-0.0517607	5.48946	-0.682022	0.495426	0.67453	-6.4548	Not significant	ELAVL1	protein_coding	19	7958579	8005659	-	NA
ENSG00000066056	-0.379673	-0.867689	-1.91108	0.0563579	0.16327	-4.23668	Not significant	TIE1	protein_coding	1	43300993	43323108	+	NA
ENSG00000066084	0.152705	5.32401	1.62909	0.103694	0.24672	-5.37936	Not significant	DIP2B	protein_coding	12	50504985	50748667	+	NA
ENSG00000066117	-0.141901	4.102	-2.84878	0.00450338	0.0279242	-2.62178	Significantly downregulated	SMARCD1	protein_coding	12	50084972	50100712	+	NA
ENSG00000066135	0.0413532	3.83891	0.453971	0.649975	0.790263	-6.47947	Not significant	KDM4A	protein_coding	1	43650158	43705515	+	NA
ENSG00000066136	0.122715	5.80311	3.57071	0.00037764	0.00481109	-0.459376	Significantly upregulated	NFYC	protein_coding	1	40691648	40771603	+	NA
ENSG00000066185	-0.104796	0.117968	-0.849582	0.395816	0.587801	-5.71324	Not significant	ZMYND12	protein_coding	1	42430329	42456267	-	NA
ENSG00000066279	0.316134	2.12385	2.20039	0.0280691	0.101332	-4.02594	Not significant	ASPM	protein_coding	1	197084128	197146694	-	NA
ENSG00000066294	-0.305985	5.96723	-3.56927	0.00037969	0.00482745	-0.461998	Significantly downregulated	CD84	protein_coding	1	160541095	160579516	-	NA
ENSG00000066322	0.0281723	6.58329	0.750257	0.453324	0.638835	-6.42424	Not significant	ELOVL1	protein_coding	1	43363397	43368074	-	NA
ENSG00000066336	0.0818228	8.71148	0.874093	0.382334	0.575977	-6.31701	Not significant	SPI1	protein_coding	11	47354860	47378576	-	NA
ENSG00000066379	0.13158	3.39389	1.90506	0.057137	0.16477	-4.75602	Not significant	ZNRD1	protein_coding	6	30058899	30064909	+	NA
ENSG00000066382	-0.114717	-1.79794	-0.589099	0.555964	0.721467	-5.70013	Not significant	MPPED2	protein_coding	11	30384493	30586872	-	NA
ENSG00000066422	-0.0930265	4.40339	-1.85258	0.0643166	0.17819	-4.93788	Not significant	ZBTB11	protein_coding	3	101648889	101677495	-	NA
ENSG00000066427	0.0724302	4.79659	1.49284	0.13588	0.296199	-5.56218	Not significant	ATXN3	protein_coding	14	92038652	92106621	-	NA
ENSG00000066455	-0.000239658	5.05909	-0.00543493	0.995665	0.997819	-6.66963	Not significant	GOLGA5	protein_coding	14	92794231	92839963	+	NA
ENSG00000066468	-0.256313	-2.56456	-1.00836	0.31359	0.507341	-5.33702	Not significant	FGFR2	protein_coding	10	121478334	121598458	-	NA
ENSG00000066557	-0.0262019	3.16606	-0.387417	0.698553	0.822548	-6.41803	Not significant	LRRC40	protein_coding	1	70144805	70205620	-	NA
ENSG00000066583	-0.0592668	4.07906	-0.962906	0.335891	0.529501	-6.13827	Not significant	ISOC1	protein_coding	5	129094751	129114028	+	NA
ENSG00000066651	-0.258168	2.43741	-3.35185	0.000841074	0.00844021	-0.934598	Significantly downregulated	TRMT11	protein_coding	6	125986430	126039276	+	NA
ENSG00000066654	-0.261921	5.57351	-5.25148	1.94367e-07	2.38617e-05	6.67591	Significantly downregulated	THUMPD1	protein_coding	16	20702816	20742084	-	NA
ENSG00000066697	-0.221815	2.70998	-1.89639	0.0582752	0.166881	-4.64475	Not significant	MSANTD3	protein_coding	9	100427156	100451711	+	NA
ENSG00000066739	0.0314047	3.75805	0.460457	0.645315	0.787501	-6.46324	Not significant	ATG2B	protein_coding	14	96279202	96363870	-	NA
ENSG00000066777	0.101981	5.65003	1.64456	0.100461	0.24189	-5.36117	Not significant	ARFGEF1	protein_coding	8	67173511	67343677	-	NA
ENSG00000066827	0.179631	2.83618	2.55616	0.0107704	0.0517238	-3.28803	Not significant	ZFAT	protein_coding	8	134477788	134713049	-	NA
ENSG00000066855	0.0444567	1.71797	0.720351	0.471523	0.654449	-6.03781	Not significant	MTFR1	protein_coding	8	65644734	65771261	+	NA
ENSG00000066923	0.0763122	2.02388	0.705349	0.480802	0.662153	-6.08657	Not significant	STAG3	protein_coding	7	100177563	100221488	+	NA
ENSG00000066926	0.779549	5.3651	4.28513	2.05275e-05	0.000617984	2.25428	Significantly upregulated	FECH	protein_coding	18	57548283	57586772	-	NA
ENSG00000066933	-0.0915008	4.09637	-1.02746	0.30452	0.497258	-6.07389	Not significant	MYO9A	protein_coding	15	71822289	72118577	-	NA
ENSG00000067048	-0.278022	2.24805	-1.35596	0.175501	0.350253	-5.65221	Not significant	DDX3Y	protein_coding	Y	12904108	12920478	+	NA
ENSG00000067057	-0.143424	5.65686	-2.01624	0.0441142	0.138147	-4.68884	Not significant	PFKP	protein_coding	10	3066333	3137712	+	NA
ENSG00000067064	0.101738	6.50181	1.21385	0.225168	0.411705	-5.97566	Not significant	IDI1	protein_coding	10	1039908	1049170	-	NA
ENSG00000067066	0.0272347	8.16696	0.278908	0.780388	0.873691	-6.66017	Not significant	SP100	protein_coding	2	230415942	230544090	+	NA
ENSG00000067082	-0.200109	9.80277	-3.20936	0.00138429	0.0118799	-1.64047	Significantly downregulated	KLF6	protein_coding	10	3775996	3785281	-	NA
ENSG00000067113	-0.365569	1.25265	-3.73467	0.000201537	0.00300493	0.452427	Significantly downregulated	PLPP1	protein_coding	5	55424854	55535050	-	NA
ENSG00000067141	0.207933	1.60942	1.92556	0.0545195	0.159366	-4.50328	Not significant	NEO1	protein_coding	15	73051710	73305206	+	NA
ENSG00000067167	-0.29238	7.72566	-3.98047	7.51465e-05	0.00149079	1.03424	Significantly downregulated	TRAM1	protein_coding	8	70573442	70608387	-	NA
ENSG00000067177	-0.0904988	-1.31394	-0.408335	0.683139	0.813518	-5.83736	Not significant	PHKA1	protein_coding	X	72578814	72714319	-	NA
ENSG00000067182	0.283252	7.08073	2.94178	0.00335913	0.0227626	-2.45709	Significantly upregulated	TNFRSF1A	protein_coding	12	6328757	6342114	-	NA
ENSG00000067191	-0.221291	2.25901	-2.62994	0.00870707	0.044684	-2.99349	Significantly downregulated	CACNB1	protein_coding	17	39173456	39197703	-	NA
ENSG00000067208	0.192829	4.23946	2.25839	0.0241949	0.091761	-4.12967	Not significant	EVI5	protein_coding	1	92508696	92792404	-	NA
ENSG00000067221	0.0215438	3.15994	0.365054	0.715169	0.833757	-6.42893	Not significant	STOML1	protein_coding	15	73978923	73994622	-	NA
ENSG00000067225	-0.0760193	10.15	-1.14246	0.253612	0.443265	-6.03618	Not significant	PKM	protein_coding	15	72199029	72231822	-	NA
ENSG00000067248	0.110793	4.76458	1.69528	0.0904191	0.223781	-5.24509	Not significant	DHX29	protein_coding	5	55256245	55307722	-	NA
ENSG00000067334	-0.272853	6.57053	-5.17861	2.84218e-07	3.23289e-05	6.30258	Significantly downregulated	DNTTIP2	protein_coding	1	93866283	93879918	-	NA
ENSG00000067365	0.178345	4.67581	3.46471	0.000559548	0.00635364	-0.789212	Significantly upregulated	METTL22	protein_coding	16	8621683	8649654	+	NA
ENSG00000067369	-0.193485	3.73083	-1.97719	0.0483686	0.147228	-4.6299	Not significant	TP53BP1	protein_coding	15	43403061	43510728	-	NA
ENSG00000067445	-0.622014	-0.182993	-3.70788	0.000223678	0.00322322	0.4121	Significantly downregulated	TRO	protein_coding	X	54920462	54931431	+	NA
ENSG00000067533	0.0220803	2.49912	0.26287	0.792719	0.881545	-6.35884	Not significant	RRP15	protein_coding	1	218285287	218337983	+	NA
ENSG00000067560	-0.0803829	9.74207	-2.22275	0.0265163	0.0976656	-4.25623	Not significant	RHOA	protein_coding	3	49359145	49412998	-	NA
ENSG00000067596	0.00744048	5.69456	0.133947	0.893479	0.941589	-6.68319	Not significant	DHX8	protein_coding	17	43483865	43544463	+	NA
ENSG00000067601	-0.117014	1.22584	-1.5582	0.119588	0.2724	-5.03518	Not significant	PMS2P4	transcribed_unprocessed_pseudogene	7	67295608	67302907	-	NA
ENSG00000067606	0.178282	2.2115	2.10256	0.0358215	0.119885	-4.22966	Not significant	PRKCZ	protein_coding	1	2050470	2185395	+	NA
ENSG00000067646	-0.103547	0.460889	-0.615611	0.53833	0.707913	-6.21234	Not significant	ZFY	protein_coding	Y	2935281	2982506	+	NA
ENSG00000067704	-0.0891024	5.87641	-1.77527	0.0762397	0.200276	-5.1429	Not significant	IARS2	protein_coding	1	220094102	220148041	+	NA
ENSG00000067715	0.0587079	-1.4846	0.280683	0.779028	0.87284	-5.88988	Not significant	SYT1	protein_coding	12	78863993	79452008	+	NA
ENSG00000067798	0.934568	-1.87057	3.68727	0.000242255	0.00343591	0.3459	Significantly upregulated	NAV3	protein_coding	12	77324641	78213008	+	NA
ENSG00000067829	-0.00896092	6.44633	-0.221937	0.82442	0.899601	-6.67676	Not significant	IDH3G	protein_coding	X	153785766	153794523	-	NA
ENSG00000067836	0.277484	5.92616	2.76799	0.00577294	0.0334795	-2.93847	Significantly upregulated	ROGDI	protein_coding	16	4796968	4802950	-	NA
ENSG00000067840	-0.676169	2.26198	-3.1933	0.00146255	0.0123846	-1.38899	Significantly downregulated	PDZD4	protein_coding	X	153802166	153830565	-	NA
ENSG00000067900	0.0919649	7.20959	1.62443	0.104684	0.248357	-5.40268	Not significant	ROCK1	protein_coding	18	20946906	21111851	-	NA
ENSG00000067955	-0.219206	6.36894	-2.86156	0.00432756	0.0271315	-2.68185	Significantly downregulated	CBFB	protein_coding	16	67029116	67101058	+	NA
ENSG00000067992	0.0883422	5.20704	1.37246	0.170311	0.344183	-5.75243	Not significant	PDK3	protein_coding	X	24465221	24539837	+	NA
ENSG00000068001	0.138565	3.45961	1.75026	0.0804635	0.207499	-5.0504	Not significant	HYAL2	protein_coding	3	50317790	50322906	-	NA
ENSG00000068024	0.190774	5.479	2.48439	0.0131845	0.059538	-3.65951	Not significant	HDAC4	protein_coding	2	239048168	239401654	-	NA
ENSG00000068028	-0.235689	6.70195	-3.51794	0.000459877	0.00554492	-0.645533	Significantly downregulated	RASSF1	protein_coding	3	50329782	50340980	-	NA
ENSG00000068079	0.138967	7.00784	1.25519	0.209782	0.393662	-5.92594	Not significant	IFI35	protein_coding	17	43006725	43014456	+	NA
ENSG00000068097	-0.0333337	3.43748	-0.496083	0.619975	0.769531	-6.40375	Not significant	HEATR6	protein_coding	17	60043194	60078931	-	NA
ENSG00000068120	0.0517785	6.32852	1.00305	0.316145	0.509552	-6.20472	Not significant	COASY	protein_coding	17	42561467	42566277	+	NA
ENSG00000068137	0.09908	0.287776	0.741306	0.458729	0.642965	-5.8363	Not significant	PLEKHH3	protein_coding	17	42667914	42676994	-	NA
ENSG00000068305	0.0543573	6.05914	0.977812	0.328468	0.522157	-6.22744	Not significant	MEF2A	protein_coding	15	99565417	99716466	+	NA
ENSG00000068308	0.00856711	6.35821	0.102706	0.918222	0.956205	-6.69524	Not significant	OTUD5	protein_coding	X	48922028	48958386	-	NA
ENSG00000068323	0.157414	6.26998	2.15418	0.0315292	0.110041	-4.41891	Not significant	TFE3	protein_coding	X	49028726	49043486	-	NA
ENSG00000068354	0.0728612	4.72616	1.41517	0.157415	0.325968	-5.66821	Not significant	TBC1D25	protein_coding	X	48539457	48562609	+	NA
ENSG00000068366	0.242615	5.73111	3.08527	0.00210489	0.0161179	-2.0307	Significantly upregulated	ACSL4	protein_coding	X	109624244	109733403	-	NA
ENSG00000068383	0.0269778	3.68592	0.20212	0.839875	0.909276	-6.54195	Not significant	INPP5A	protein_coding	10	132537820	132783480	+	NA
ENSG00000068394	0.107665	4.91925	2.22714	0.0262206	0.097116	-4.23104	Not significant	GPKOW	protein_coding	X	49113389	49123801	-	NA
ENSG00000068400	0.130458	5.9945	3.05171	0.00235194	0.0176102	-2.13273	Significantly upregulated	GRIPAP1	protein_coding	X	48973720	49002264	-	NA
ENSG00000068438	-0.093723	5.46174	-1.72764	0.0844462	0.214199	-5.21345	Not significant	FTSJ1	protein_coding	X	48476021	48486364	+	NA
ENSG00000068489	-0.0556708	2.58273	-0.622915	0.533521	0.704136	-6.21545	Not significant	PRR11	protein_coding	17	59155499	59204705	+	NA
ENSG00000068615	-0.397025	-1.63171	-1.52943	0.12656	0.282397	-4.79287	Not significant	REEP1	protein_coding	2	86213993	86338083	-	NA
ENSG00000068650	0.150353	6.17064	1.49614	0.135019	0.295039	-5.59787	Not significant	ATP11A	protein_coding	13	112690329	112887168	+	NA
ENSG00000068654	-0.0239806	3.17417	-0.238576	0.811496	0.892349	-6.46082	Not significant	POLR1A	protein_coding	2	86020216	86106155	-	NA
ENSG00000068697	-0.17757	7.65185	-2.57964	0.0100706	0.0494405	-3.43326	Significantly downregulated	LAPTM4A	protein_coding	2	20032650	20052028	-	NA
ENSG00000068724	-0.0944913	6.63614	-1.07103	0.284486	0.476184	-6.1363	Not significant	TTC7A	protein_coding	2	46916157	47076137	+	NA
ENSG00000068745	-0.0729627	5.74119	-1.80399	0.0716156	0.191879	-5.08956	Not significant	IP6K2	protein_coding	3	48688003	48740353	-	NA
ENSG00000068784	0.101026	3.96119	1.82698	0.0680821	0.185291	-4.96036	Not significant	SRBD1	protein_coding	2	45388680	45612165	-	NA
ENSG00000068796	-0.275681	6.31212	-3.1351	0.0017818	0.0142861	-1.88052	Significantly downregulated	KIF2A	protein_coding	5	62306162	62537249	+	NA
ENSG00000068831	-0.100691	7.89126	-1.80522	0.0714225	0.191645	-5.0967	Not significant	RASGRP2	protein_coding	11	64726911	64745456	-	NA
ENSG00000068878	0.151732	4.60429	1.92061	0.0551427	0.16071	-4.837	Not significant	PSME4	protein_coding	2	53864067	53970840	-	NA
ENSG00000068885	-0.255057	1.67173	-3.19357	0.00146121	0.0123846	-1.35909	Significantly downregulated	IFT80	protein_coding	3	160256986	160399880	-	NA
ENSG00000068903	-0.0274278	6.5204	-0.788972	0.430366	0.619714	-6.39445	Not significant	SIRT2	protein_coding	19	38878555	38899862	-	NA
ENSG00000068912	-0.198837	5.43297	-2.59304	0.00969003	0.0480691	-3.37849	Significantly downregulated	ERLEC1	protein_coding	2	53787044	53818819	+	NA
ENSG00000068971	0.33982	4.82785	4.12064	4.17912e-05	0.00100572	1.60482	Significantly upregulated	PPP2R5B	protein_coding	11	64917553	64934473	+	NA
ENSG00000068976	0.129976	1.39573	1.06563	0.286918	0.478518	-5.70637	Not significant	PYGM	protein_coding	11	64746389	64760297	-	NA
ENSG00000069020	-0.113129	3.73807	-1.23304	0.217931	0.403347	-5.80099	Not significant	MAST4	protein_coding	5	66596361	67169595	+	NA
ENSG00000069188	-0.738003	0.657941	-3.42824	0.00063912	0.00698048	-0.529641	Significantly downregulated	SDK2	protein_coding	17	73334384	73644089	-	NA
ENSG00000069248	-0.051421	4.35455	-0.941641	0.346666	0.540988	-6.18451	Not significant	NUP133	protein_coding	1	229440260	229508341	-	NA
ENSG00000069275	-0.137724	4.84156	-1.82671	0.0681217	0.185291	-5.00866	Not significant	NUCKS1	protein_coding	1	205712819	205750276	-	NA
ENSG00000069329	-0.00384225	6.78634	-0.078377	0.937548	0.96585	-6.69917	Not significant	VPS35	protein_coding	16	46656132	46689518	-	NA
ENSG00000069345	0.00814283	6.27285	0.212097	0.832086	0.904625	-6.67773	Not significant	DNAJA2	protein_coding	16	46955362	46973788	-	NA
ENSG00000069399	0.110393	6.3165	0.655506	0.512334	0.688107	-6.48906	Not significant	BCL3	protein_coding	19	44747705	44760044	+	NA
ENSG00000069424	-0.0354269	6.85974	-0.586716	0.557563	0.72255	-6.5325	Not significant	KCNAB2	protein_coding	1	5991466	6101193	+	NA
ENSG00000069493	-0.408254	5.79647	-4.36887	1.41627e-05	0.00047423	2.61252	Significantly downregulated	CLEC2D	protein_coding	12	9664969	9699555	+	NA
ENSG00000069509	0.0180801	2.7736	0.229921	0.818213	0.896137	-6.40827	Not significant	FUNDC1	protein_coding	X	44523639	44543001	-	NA
ENSG00000069535	0.412032	0.968008	1.72112	0.0856231	0.21604	-4.78953	Not significant	MAOB	protein_coding	X	43766611	43882447	-	NA
ENSG00000069667	-0.525503	4.80222	-3.91878	9.67479e-05	0.00179854	0.8611	Significantly downregulated	RORA	protein_coding	15	60488284	61229319	-	NA
ENSG00000069702	-0.818248	5.15585	-5.51831	4.64878e-08	8.533e-06	8.0662	Significantly downregulated	TGFBR3	protein_coding	1	91680343	91906335	-	NA
ENSG00000069849	-0.171781	6.87802	-3.0774	0.0021606	0.0164578	-2.05933	Significantly downregulated	ATP1B3	protein_coding	3	141876124	141926514	+	NA
ENSG00000069869	0.179028	2.17738	1.8041	0.0715986	0.19187	-4.79813	Not significant	NEDD4	protein_coding	15	55826922	55993746	-	NA
ENSG00000069943	0.0803742	3.92479	1.33924	0.180879	0.35633	-5.71199	Not significant	PIGB	protein_coding	15	55318960	55355648	+	NA
ENSG00000069956	-0.310748	4.66184	-3.22215	0.00132471	0.0114727	-1.55465	Significantly downregulated	MAPK6	protein_coding	15	51952106	52067372	+	NA
ENSG00000069966	-0.1414	4.56962	-1.45484	0.146113	0.310559	-5.58539	Not significant	GNB5	protein_coding	15	52115105	52191369	-	NA
ENSG00000069974	0.149682	6.88096	2.26868	0.0235579	0.0900133	-4.17206	Not significant	RAB27A	protein_coding	15	55202966	55319113	-	NA
ENSG00000069998	-0.0458432	5.68908	-0.77303	0.439737	0.627589	-6.39593	Not significant	HDHD5	protein_coding	22	17137511	17165287	-	NA
ENSG00000070010	0.00731091	5.78072	0.176805	0.859707	0.920781	-6.67801	Not significant	UFD1	protein_coding	22	19449910	19479215	-	NA
ENSG00000070018	-0.274173	-0.142527	-1.58085	0.114314	0.264144	-4.83905	Not significant	LRP6	protein_coding	12	12116025	12267012	-	NA
ENSG00000070019	0.45165	1.26209	3.81519	0.000146751	0.00241862	0.688335	Significantly upregulated	GUCY2C	protein_coding	12	14612632	14696585	-	NA
ENSG00000070047	-0.0310796	5.22906	-0.404422	0.686012	0.815041	-6.59493	Not significant	PHRF1	protein_coding	11	576486	612222	+	NA
ENSG00000070061	-0.120249	4.62429	-1.60093	0.109794	0.256647	-5.37657	Not significant	ELP1	protein_coding	9	108867517	108934116	-	NA
ENSG00000070081	0.0403069	5.8226	0.438169	0.661384	0.798564	-6.59847	Not significant	NUCB2	protein_coding	11	17208153	17349974	+	NA
ENSG00000070087	-0.0844849	-0.0130168	-0.785209	0.432567	0.621401	-5.75002	Not significant	PFN2	protein_coding	3	149964904	150050788	-	NA
ENSG00000070182	0.876163	3.61669	4.21406	2.79905e-05	0.000753829	2.02127	Significantly upregulated	SPTB	protein_coding	14	64746283	64879883	-	NA
ENSG00000070190	-0.0783946	6.68561	-1.14031	0.254505	0.444332	-6.06094	Not significant	DAPP1	protein_coding	4	99816833	99870154	+	NA
ENSG00000070214	-0.00311881	6.0539	-0.034477	0.972506	0.985221	-6.69687	Not significant	SLC44A1	protein_coding	9	105244622	105439171	+	NA
ENSG00000070269	0.131889	3.87771	1.92665	0.0543832	0.159135	-4.77043	Not significant	TMEM260	protein_coding	14	56488354	56650606	+	NA
ENSG00000070366	-0.0609303	3.60216	-0.623207	0.533329	0.703932	-6.35158	Not significant	SMG6	protein_coding	17	2059839	2303771	-	NA
ENSG00000070367	-0.0554649	5.33125	-0.987286	0.323806	0.517575	-6.19943	Not significant	EXOC5	protein_coding	14	57200507	57269008	-	NA
ENSG00000070371	0.543695	3.7479	4.34202	1.59632e-05	0.000512665	2.54993	Significantly upregulated	CLTCL1	protein_coding	22	19179473	19291716	-	NA
ENSG00000070404	0.324406	3.47657	2.66478	0.00786172	0.0415642	-3.09612	Significantly upregulated	FSTL3	protein_coding	19	676365	683399	+	NA
ENSG00000070413	0.101593	6.77508	1.29421	0.195973	0.375859	-5.87699	Not significant	DGCR2	protein_coding	22	19036282	19122454	-	NA
ENSG00000070423	-0.120121	6.27479	-1.50216	0.133456	0.293012	-5.58746	Not significant	RNF126	protein_coding	19	647526	663277	-	NA
ENSG00000070444	0.185452	3.14153	2.17164	0.0301814	0.106736	-4.20862	Not significant	MNT	protein_coding	17	2384060	2401118	-	NA
ENSG00000070476	0.0417926	5.36847	0.35798	0.720454	0.836562	-6.62044	Not significant	ZXDC	protein_coding	3	126437601	126475919	-	NA
ENSG00000070495	-0.0388387	6.2226	-0.438863	0.660882	0.798226	-6.60439	Not significant	JMJD6	protein_coding	17	76712832	76726799	-	NA
ENSG00000070501	0.00538084	4.0592	0.0706242	0.943715	0.968984	-6.59494	Not significant	POLB	protein_coding	8	42338454	42371808	+	NA
ENSG00000070526	-0.0680037	-0.093529	-0.328612	0.742537	0.850142	-5.9835	Not significant	ST6GALNAC1	protein_coding	17	76624761	76643838	-	NA
ENSG00000070540	0.281845	5.09548	4.02449	6.26169e-05	0.00132124	1.22037	Significantly upregulated	WIPI1	protein_coding	17	68420948	68457513	-	NA
ENSG00000070610	0.0361178	6.30691	0.466253	0.641164	0.784941	-6.59326	Not significant	GBA2	protein_coding	9	35736866	35749228	-	NA
ENSG00000070614	0.0174405	5.63659	0.225917	0.821325	0.897934	-6.66628	Not significant	NDST1	protein_coding	5	150485818	150558211	+	NA
ENSG00000070669	0.178178	-1.8192	1.31029	0.190481	0.368979	-5.09849	Not significant	ASNS	protein_coding	7	97852118	97872542	-	NA
ENSG00000070718	-0.384293	3.7643	-4.29316	1.98154e-05	0.000600971	2.40292	Significantly downregulated	AP3M2	protein_coding	8	42152946	42171673	+	NA
ENSG00000070731	0.491717	2.26447	2.93725	0.00340809	0.0230036	-2.24553	Significantly upregulated	ST6GALNAC2	protein_coding	17	76565379	76586956	-	NA
ENSG00000070756	-0.212292	8.67404	-3.1171	0.00189285	0.0149463	-1.93456	Significantly downregulated	PABPC1	protein_coding	8	100685816	100722809	-	NA
ENSG00000070759	0.198149	3.7017	2.3547	0.0187826	0.0759095	-3.86471	Not significant	TESK2	protein_coding	1	45343883	45491166	-	NA
ENSG00000070761	-0.116381	3.87279	-1.76334	0.0782319	0.203798	-5.04223	Not significant	CFAP20	protein_coding	16	58113588	58129450	-	NA
ENSG00000070770	-0.0840089	4.71503	-1.31106	0.190222	0.368665	-5.80242	Not significant	CSNK2A2	protein_coding	16	58157907	58197920	-	NA
ENSG00000070785	-0.106571	4.1461	-1.97696	0.0483947	0.14724	-4.67903	Not significant	EIF2B3	protein_coding	1	44850522	44986722	-	NA
ENSG00000070814	-0.21194	5.72718	-2.79067	0.00538738	0.0318492	-2.86724	Significantly downregulated	TCOF1	protein_coding	5	150357639	150400308	+	NA
ENSG00000070831	-0.0744272	7.95227	-1.29453	0.195861	0.375773	-5.87446	Not significant	CDC42	protein_coding	1	22052627	22092946	+	NA
ENSG00000070882	-0.271561	4.21028	-3.64211	0.000288136	0.00392189	-0.126504	Significantly downregulated	OSBPL3	protein_coding	7	24796539	24981634	-	NA
ENSG00000070915	-0.512153	-1.94857	-2.12083	0.0342487	0.116475	-3.78573	Not significant	SLC12A3	protein_coding	16	56865207	56915850	+	NA
ENSG00000070950	-0.165969	2.95593	-3.0781	0.0021556	0.016433	-1.84598	Significantly downregulated	RAD18	protein_coding	3	8775402	8963773	-	NA
ENSG00000070961	-0.285675	6.25078	-3.46643	0.000556037	0.00633279	-0.817025	Significantly downregulated	ATP2B1	protein_coding	12	89588049	89709300	-	NA
ENSG00000071051	-0.154928	6.22594	-1.4382	0.150775	0.317469	-5.67869	Not significant	NCK2	protein_coding	2	105744897	105894274	+	NA
ENSG00000071054	-0.0668379	6.95743	-0.648829	0.516638	0.691968	-6.49475	Not significant	MAP4K4	protein_coding	2	101696850	101894689	+	NA
ENSG00000071073	-0.277034	6.09141	-3.74032	0.000197134	0.00295498	0.142991	Significantly downregulated	MGAT4A	protein_coding	2	98619106	98731126	-	NA
ENSG00000071082	-0.236833	8.11271	-2.70475	0.0069834	0.0381695	-3.10896	Significantly downregulated	RPL31	protein_coding	2	101001715	101024032	+	NA
ENSG00000071127	-0.106827	9.0462	-2.12666	0.0337592	0.115374	-4.46864	Not significant	WDR1	protein_coding	4	10074339	10116949	-	NA
ENSG00000071189	0.0928579	4.94654	1.52255	0.128272	0.284973	-5.52875	Not significant	SNX13	protein_coding	7	17790761	17940501	-	NA
ENSG00000071205	-0.174674	2.81733	-2.12262	0.0340976	0.116153	-4.22974	Not significant	ARHGAP10	protein_coding	4	147732063	148072780	+	NA
ENSG00000071242	0.137741	3.03751	1.29922	0.19425	0.373599	-5.66084	Not significant	RPS6KA2	protein_coding	6	166409364	166906451	-	NA
ENSG00000071243	-0.101406	5.02988	-1.75891	0.0789819	0.205079	-5.14231	Not significant	ING3	protein_coding	7	120950749	120977216	+	NA
ENSG00000071246	-0.366883	2.50901	-2.54631	0.0110766	0.0527756	-3.22221	Not significant	VASH1	protein_coding	14	76762189	76783015	+	NA
ENSG00000071282	-0.239279	-1.47794	-1.3389	0.18099	0.356477	-5.07143	Not significant	LMCD1	protein_coding	3	8501707	8574673	+	NA
ENSG00000071462	-0.245811	5.90252	-3.9443	8.71804e-05	0.00166656	0.903944	Significantly downregulated	BUD23	protein_coding	7	73683025	73705161	+	NA
ENSG00000071537	-0.0131115	6.59524	-0.184317	0.853812	0.917221	-6.68493	Not significant	SEL1L	protein_coding	14	81471549	81533861	-	NA
ENSG00000071539	-0.143196	2.20151	-0.863899	0.387907	0.580577	-5.97024	Not significant	TRIP13	protein_coding	5	892643	919357	+	NA
ENSG00000071553	0.00584267	8.02196	0.129715	0.896825	0.94338	-6.69094	Not significant	ATP6AP1	protein_coding	X	154428632	154436516	+	NA
ENSG00000071564	-0.112524	5.52595	-0.789184	0.430242	0.619699	-6.37576	Not significant	TCF3	protein_coding	19	1609290	1652605	-	NA
ENSG00000071575	-0.430812	4.65915	-4.41188	1.16763e-05	0.000409558	2.84276	Significantly downregulated	TRIB2	protein_coding	2	12716889	12742734	+	NA
ENSG00000071626	-0.213804	4.54386	-2.24523	0.0250303	0.0939868	-4.15123	Not significant	DAZAP1	protein_coding	19	1407569	1435687	+	NA
ENSG00000071655	-0.0710542	3.63074	-1.13636	0.256151	0.446135	-5.90774	Not significant	MBD3	protein_coding	19	1573596	1592801	-	NA
ENSG00000071794	-0.0541668	3.1454	-0.785405	0.432453	0.621401	-6.17646	Not significant	HLTF	protein_coding	3	149030127	149086554	-	NA
ENSG00000071859	0.0142802	5.5132	0.148981	0.881607	0.935282	-6.67604	Not significant	FAM50A	protein_coding	X	154444126	154450654	+	NA
ENSG00000071889	0.0790286	4.93175	1.44522	0.148795	0.314541	-5.63658	Not significant	FAM3A	protein_coding	X	154506159	154516242	-	NA
ENSG00000071894	-0.126003	6.17669	-1.83719	0.0665595	0.182638	-5.03689	Not significant	CPSF1	protein_coding	8	144393229	144409349	-	NA
ENSG00000071909	-0.207256	-0.750294	-0.872768	0.383056	0.576394	-5.5987	Not significant	MYO3B	protein_coding	2	170178145	170655171	+	NA
ENSG00000071967	0.238308	4.56774	2.02291	0.0434203	0.136931	-4.64749	Not significant	CYBRD1	protein_coding	2	171522247	171558133	+	NA
ENSG00000071994	-0.189937	5.61306	-2.80672	0.0051286	0.030684	-2.82049	Significantly downregulated	PDCD2	protein_coding	6	170575295	170584692	-	NA
ENSG00000072042	-0.124886	5.81247	-1.88118	0.0603161	0.170709	-4.95047	Not significant	RDH11	protein_coding	14	67676801	67695814	-	NA
ENSG00000072062	0.128451	4.55799	1.49587	0.135088	0.29512	-5.54859	Not significant	PRKACA	protein_coding	19	14091688	14118084	-	NA
ENSG00000072071	-0.388723	1.53938	-4.28623	2.04282e-05	0.000616369	2.51829	Significantly downregulated	ADGRL1	protein_coding	19	14147743	14206187	-	NA
ENSG00000072110	0.0573497	8.60067	0.648173	0.517062	0.692126	-6.48798	Not significant	ACTN1	protein_coding	14	68874143	68979440	-	NA
ENSG00000072121	0.00513158	3.64134	0.0524298	0.9582	0.977801	-6.55545	Not significant	ZFYVE26	protein_coding	14	67727374	67816590	-	NA
ENSG00000072134	0.235743	1.42483	2.80302	0.00518732	0.0309569	-2.48433	Significantly upregulated	EPN2	protein_coding	17	19215615	19336715	+	NA
ENSG00000072135	-0.160041	8.00451	-2.27684	0.0230637	0.0885904	-4.15186	Not significant	PTPN18	protein_coding	2	130356007	130375409	+	NA
ENSG00000072163	-0.170338	1.87487	-1.39474	0.163488	0.334189	-5.33289	Not significant	LIMS2	protein_coding	2	127638381	127681786	-	NA
ENSG00000072195	-0.262814	-0.745912	-1.36508	0.172617	0.346922	-5.07031	Not significant	SPEG	protein_coding	2	219434846	219498287	+	NA
ENSG00000072201	-0.0813485	-1.20178	-0.626612	0.531095	0.702504	-5.75056	Not significant	LNX1	protein_coding	4	53459301	53701405	-	NA
ENSG00000072210	-0.0630494	5.1196	-1.0918	0.275253	0.467518	-6.08351	Not significant	ALDH3A2	protein_coding	17	19648136	19677598	+	NA
ENSG00000072274	-0.126866	5.61054	-1.53826	0.124386	0.279592	-5.52152	Not significant	TFRC	protein_coding	3	196027183	196082189	-	NA
ENSG00000072310	-0.0744917	5.07104	-0.701696	0.483076	0.664415	-6.42288	Not significant	SREBF1	protein_coding	17	17810399	17837002	-	NA
ENSG00000072364	-0.0453158	5.59184	-0.586837	0.557482	0.722494	-6.51829	Not significant	AFF4	protein_coding	5	132875379	132963634	-	NA
ENSG00000072401	0.140687	6.76565	1.34485	0.17906	0.354075	-5.81125	Not significant	UBE2D1	protein_coding	10	58334975	58370753	+	NA
ENSG00000072415	-0.0719906	2.86638	-0.996377	0.319373	0.513005	-5.96104	Not significant	MPP5	protein_coding	14	67241109	67335819	+	NA
ENSG00000072422	-0.0558155	3.56133	-0.326853	0.743866	0.850943	-6.4717	Not significant	RHOBTB1	protein_coding	10	60869438	61001440	-	NA
ENSG00000072501	-0.0453778	6.32815	-0.70504	0.480994	0.662176	-6.45471	Not significant	SMC1A	protein_coding	X	53374149	53422728	-	NA
ENSG00000072506	0.00400811	5.90767	0.0606443	0.951658	0.973719	-6.69365	Not significant	HSD17B10	protein_coding	X	53431258	53434373	-	NA
ENSG00000072518	0.0190264	6.49835	0.254362	0.799282	0.885163	-6.66949	Not significant	MARK2	protein_coding	11	63838928	63911019	+	NA
ENSG00000072571	0.0394791	1.46888	0.243506	0.807677	0.890064	-6.21441	Not significant	HMMR	protein_coding	5	163460203	163491945	+	NA
ENSG00000072609	0.0145864	6.27581	0.460377	0.645373	0.787501	-6.59552	Not significant	CHFR	protein_coding	12	132822187	132956304	-	NA
ENSG00000072682	0.332515	0.714816	2.63596	0.00855545	0.0441696	-2.86894	Significantly upregulated	P4HA2	protein_coding	5	132191838	132295315	-	NA
ENSG00000072694	-0.156747	3.93556	-1.64426	0.100521	0.241973	-5.24439	Not significant	FCGR2B	protein_coding	1	161663147	161678654	+	NA
ENSG00000072736	-0.264071	5.99312	-2.86284	0.0043103	0.0270651	-2.67284	Significantly downregulated	NFATC3	protein_coding	16	68084751	68229259	+	NA
ENSG00000072756	0.0586577	4.09936	1.20854	0.227202	0.413943	-5.88768	Not significant	TRNT1	protein_coding	3	3126916	3150879	+	NA
ENSG00000072778	-0.100798	8.47969	-1.4397	0.15035	0.316927	-5.67618	Not significant	ACADVL	protein_coding	17	7217125	7225273	+	NA
ENSG00000072786	-0.0912107	8.29996	-1.24261	0.214381	0.398808	-5.93737	Not significant	STK10	protein_coding	5	172042073	172188386	-	NA
ENSG00000072803	-0.0179995	5.3486	-0.450808	0.652252	0.79194	-6.581	Not significant	FBXW11	protein_coding	5	171861549	172006873	-	NA
ENSG00000072818	0.0863052	7.70026	1.81643	0.0696849	0.188317	-5.07689	Not significant	ACAP1	protein_coding	17	7336529	7351478	+	NA
ENSG00000072840	-0.212901	-1.09021	-1.06658	0.286491	0.478354	-5.40697	Not significant	EVC	protein_coding	4	5711197	5814305	+	NA
ENSG00000072849	-0.0448869	5.71554	-0.861095	0.389448	0.581956	-6.32575	Not significant	DERL2	protein_coding	17	5471251	5486811	-	NA
ENSG00000072858	-0.592427	4.3238	-5.02274	6.3074e-07	5.42035e-05	5.62035	Significantly downregulated	SIDT1	protein_coding	3	113532296	113629578	+	NA
ENSG00000072864	0.159793	5.00028	2.40036	0.0166102	0.0700342	-3.84387	Not significant	NDE1	protein_coding	16	15643267	15726353	+	NA
ENSG00000072952	0.414033	4.16594	2.97155	0.00305332	0.0212151	-2.31772	Significantly upregulated	MRVI1	protein_coding	11	10573091	10693988	-	NA
ENSG00000072954	0.32922	3.71521	3.34033	0.000876234	0.00865522	-1.14387	Significantly upregulated	TMEM38A	protein_coding	19	16661127	16690029	+	NA
ENSG00000072958	0.0633453	7.03415	1.71478	0.086779	0.218171	-5.25471	Not significant	AP1M1	protein_coding	19	16197578	16245907	+	NA
ENSG00000073008	-0.0157731	3.20875	-0.178474	0.858397	0.920316	-6.48849	Not significant	PVR	protein_coding	19	44643798	44663583	+	NA
ENSG00000073050	0.0220095	4.31227	0.468958	0.63923	0.783665	-6.51192	Not significant	XRCC1	protein_coding	19	43543040	43580473	-	NA
ENSG00000073060	-0.145784	3.60879	-1.92561	0.0545133	0.159366	-4.71703	Not significant	SCARB1	protein_coding	12	124776856	124882668	-	NA
ENSG00000073111	-0.0325128	4.94505	-0.273387	0.784627	0.876154	-6.62164	Not significant	MCM2	protein_coding	3	127598223	127622436	+	NA
ENSG00000073150	0.806066	0.71817	4.5593	5.95012e-06	0.000247782	3.64315	Significantly upregulated	PANX2	protein_coding	22	50170731	50180294	+	NA
ENSG00000073169	0.0688556	4.85957	0.665564	0.505885	0.682957	-6.44412	Not significant	SELENOO	protein_coding	22	50200979	50217616	+	NA
ENSG00000073282	0.17392	-2.49088	0.817655	0.413802	0.604866	-5.53219	Not significant	TP63	protein_coding	3	189631416	189897279	+	NA
ENSG00000073331	0.490941	5.40614	3.99669	7.02745e-05	0.00141945	1.10255	Significantly upregulated	ALPK1	protein_coding	4	112285509	112442620	+	NA
ENSG00000073350	-0.323416	4.87286	-3.04144	0.00243269	0.0180717	-2.11551	Significantly downregulated	LLGL2	protein_coding	17	75525080	75575208	+	NA
ENSG00000073417	-0.13479	3.54152	-1.54284	0.123272	0.27805	-5.36292	Not significant	PDE8A	protein_coding	15	84980440	85139145	+	NA
ENSG00000073464	0.167967	2.55366	1.47749	0.139945	0.30186	-5.36425	Not significant	CLCN4	protein_coding	X	10156945	10237660	+	NA
ENSG00000073536	-0.179146	1.70529	-2.00334	0.0454837	0.140895	-4.3198	Not significant	NLE1	protein_coding	17	35128753	35142315	-	NA
ENSG00000073578	-0.140005	7.22919	-2.04556	0.0411316	0.132026	-4.644	Not significant	SDHA	protein_coding	5	218241	256700	+	NA
ENSG00000073584	-0.189791	5.44035	-3.32964	0.000910078	0.00887361	-1.25306	Significantly downregulated	SMARCE1	protein_coding	17	40624962	40648508	-	NA
ENSG00000073605	-0.0755143	2.11006	-0.711605	0.476921	0.658754	-6.07565	Not significant	GSDMB	protein_coding	17	39904595	39919854	-	NA
ENSG00000073614	-0.0300268	6.81329	-0.436059	0.662913	0.79954	-6.60843	Not significant	KDM5A	protein_coding	12	280129	389454	-	NA
ENSG00000073711	-0.129066	-0.224897	-1.14706	0.251707	0.441445	-5.4056	Not significant	PPP2R3A	protein_coding	3	135965673	136147891	+	NA
ENSG00000073737	0.672977	4.20328	3.85514	0.000125111	0.00217203	0.596362	Significantly upregulated	DHRS9	protein_coding	2	169064789	169096167	+	NA
ENSG00000073756	-0.191241	5.11998	-0.910618	0.362776	0.557069	-6.25869	Not significant	PTGS2	protein_coding	1	186671791	186680427	-	NA
ENSG00000073792	0.751779	3.1854	4.83879	1.57234e-06	0.00010009	4.76126	Significantly upregulated	IGF2BP2	protein_coding	3	185643739	185825056	-	NA
ENSG00000073803	0.0857124	3.93496	1.15883	0.246878	0.43662	-5.92965	Not significant	MAP3K13	protein_coding	3	185282941	185489097	+	NA
ENSG00000073849	-0.294973	6.49498	-2.73488	0.00638072	0.0357964	-3.02797	Significantly downregulated	ST6GAL1	protein_coding	3	186930485	187078553	+	NA
ENSG00000073861	-0.498319	5.11042	-2.93049	0.00348225	0.0233376	-2.44375	Significantly downregulated	TBX21	protein_coding	17	47733244	47746119	+	NA
ENSG00000073910	0.13002	4.34866	1.28594	0.198842	0.379536	-5.82201	Not significant	FRY	protein_coding	13	32031300	32299122	+	NA
ENSG00000073921	0.0277737	6.58451	0.461528	0.644547	0.787044	-6.59681	Not significant	PICALM	protein_coding	11	85957684	86069882	-	NA
ENSG00000073969	0.0968124	5.25509	1.45961	0.144797	0.309082	-5.63339	Not significant	NSF	protein_coding	17	46590669	46757464	+	NA
ENSG00000074054	0.116191	5.08091	1.42327	0.155054	0.323253	-5.67839	Not significant	CLASP1	protein_coding	2	121337776	121649587	-	NA
ENSG00000074071	-0.0307119	5.85117	-0.37851	0.705154	0.826358	-6.62313	Not significant	MRPS34	protein_coding	16	1771890	1773155	-	NA
ENSG00000074181	0.348095	-1.0597	1.53152	0.126044	0.281611	-4.88475	Not significant	NOTCH3	protein_coding	19	15159038	15200981	-	NA
ENSG00000074201	-0.0920433	5.30016	-1.58012	0.114481	0.264368	-5.4482	Not significant	CLNS1A	protein_coding	11	77514936	77637805	-	NA
ENSG00000074219	-0.123413	-2.26993	-0.699854	0.484225	0.665316	-5.61012	Not significant	TEAD2	protein_coding	19	49340595	49362457	-	NA
ENSG00000074266	-0.102496	4.10357	-2.17414	0.0299919	0.106145	-4.27618	Not significant	EED	protein_coding	11	86244544	86278813	+	NA
ENSG00000074276	0.114975	-0.522903	0.653706	0.513492	0.68925	-5.81637	Not significant	CDHR2	protein_coding	5	176542511	176595974	+	NA
ENSG00000074319	0.185563	6.21763	4.03376	6.02438e-05	0.00128843	1.24145	Significantly upregulated	TSG101	protein_coding	11	18468336	18527232	-	NA
ENSG00000074356	0.0605423	5.10299	1.64562	0.100242	0.241454	-5.34174	Not significant	NCBP3	protein_coding	17	3802165	3846251	-	NA
ENSG00000074370	-0.0778099	7.90763	-0.761153	0.446794	0.633215	-6.41484	Not significant	ATP2A3	protein_coding	17	3923870	3964464	-	NA
ENSG00000074416	-0.0329479	5.48687	-0.237967	0.811969	0.892613	-6.65594	Not significant	MGLL	protein_coding	3	127689062	127823250	-	NA
ENSG00000074527	-0.647826	-1.33357	-2.94918	0.00328066	0.0223833	-1.87932	Significantly downregulated	NTN4	protein_coding	12	95657807	95791152	-	NA
ENSG00000074582	0.0120171	4.06598	0.208676	0.834755	0.906378	-6.57385	Not significant	BCS1L	protein_coding	2	218658764	218663443	+	NA
ENSG00000074590	-0.0859129	-1.42101	-0.409038	0.682623	0.813324	-5.84363	Not significant	NUAK1	protein_coding	12	106063340	106140033	-	NA
ENSG00000074603	-0.0281862	5.84917	-0.66142	0.508537	0.684982	-6.47875	Not significant	DPP8	protein_coding	15	65442463	65517704	-	NA
ENSG00000074621	-0.187398	1.45234	-1.89825	0.0580287	0.166427	-4.49165	Not significant	SLC24A1	protein_coding	15	65611366	65660995	+	NA
ENSG00000074657	-0.374896	2.25886	-3.50751	0.00047799	0.00569431	-0.403368	Significantly downregulated	ZNF532	protein_coding	18	58862600	58986480	+	NA
ENSG00000074660	-0.156015	4.13598	-1.03624	0.300409	0.493144	-6.06864	Not significant	SCARF1	protein_coding	17	1633858	1645747	-	NA
ENSG00000074695	-0.303122	5.77377	-2.642	0.00840549	0.043585	-3.2598	Significantly downregulated	LMAN1	protein_coding	18	59327823	59359962	-	NA
ENSG00000074696	-0.113179	4.36003	-1.83875	0.0663286	0.182228	-4.95169	Not significant	HACD3	protein_coding	15	65530418	65578352	+	NA
ENSG00000074706	-0.0330121	4.96648	-0.455825	0.648642	0.789281	-6.56131	Not significant	IPCEF1	protein_coding	6	154154496	154356792	-	NA
ENSG00000074755	0.0433438	5.59489	0.490109	0.624194	0.772519	-6.57172	Not significant	ZZEF1	protein_coding	17	4004445	4143020	-	NA
ENSG00000074800	-0.0213532	10.0259	-0.383191	0.701681	0.824282	-6.60763	Not significant	ENO1	protein_coding	1	8861002	8879249	-	NA
ENSG00000074803	0.235241	-1.89832	0.694855	0.487352	0.667865	-5.67715	Not significant	SLC12A1	protein_coding	15	48191664	48304078	+	NA
ENSG00000074842	-0.184464	7.2615	-1.86406	0.062686	0.17498	-4.99229	Not significant	MYDGF	protein_coding	19	4641374	4670370	-	NA
ENSG00000074855	-0.0298483	0.292334	-0.266505	0.78992	0.879643	-6.05151	Not significant	ANO8	protein_coding	19	17323223	17334829	-	NA
ENSG00000074935	-0.229406	2.76647	-3.4718	0.000545206	0.00623573	-0.578157	Significantly downregulated	TUBE1	protein_coding	6	112070777	112087529	-	NA
ENSG00000074964	-0.551984	4.60747	-4.23116	2.59887e-05	0.000719388	2.0936	Significantly downregulated	ARHGEF10L	protein_coding	1	17539835	17697874	+	NA
ENSG00000074966	-0.414107	4.83629	-3.5893	0.000352121	0.00456598	-0.341272	Significantly downregulated	TXK	protein_coding	4	48066393	48134256	-	NA
ENSG00000075089	-0.0829856	3.93595	-1.17855	0.238934	0.427732	-5.8924	Not significant	ACTR6	protein_coding	12	100199122	100241865	+	NA
ENSG00000075131	-0.0168473	2.01215	-0.195868	0.844764	0.912114	-6.30701	Not significant	TIPIN	protein_coding	15	66336206	66386746	-	NA
ENSG00000075142	-0.00209691	6.07989	-0.0368576	0.970608	0.984288	-6.69743	Not significant	SRI	protein_coding	7	88205118	88226993	-	NA
ENSG00000075151	0.0731573	5.72598	1.20968	0.226763	0.413462	-5.97301	Not significant	EIF4G3	protein_coding	1	20806292	21176888	-	NA
ENSG00000075188	0.00548773	3.46785	0.082952	0.933911	0.964375	-6.52908	Not significant	NUP37	protein_coding	12	102073103	102120124	-	NA
ENSG00000075213	-0.0589512	-3.06203	-0.256057	0.797974	0.884527	-5.75603	Not significant	SEMA3A	protein_coding	7	83955777	84492724	-	NA
ENSG00000075218	0.131199	1.8805	0.987365	0.323767	0.517575	-5.84442	Not significant	GTSE1	protein_coding	22	46296741	46330810	+	NA
ENSG00000075223	0.116577	2.60003	1.02227	0.306966	0.500284	-5.92794	Not significant	SEMA3C	protein_coding	7	80742538	80922359	-	NA
ENSG00000075234	-0.0814176	5.62346	-1.14013	0.254578	0.444378	-6.04874	Not significant	TTC38	protein_coding	22	46267961	46294008	+	NA
ENSG00000075239	-0.00285894	4.79051	-0.0488632	0.961041	0.979117	-6.65268	Not significant	ACAT1	protein_coding	11	108121516	108147776	+	NA
ENSG00000075240	-0.024147	5.16734	-0.286928	0.774243	0.870239	-6.6341	Not significant	GRAMD4	protein_coding	22	46576012	46679790	+	NA
ENSG00000075275	-0.405794	1.13562	-2.7273	0.00652776	0.0363917	-2.60601	Significantly downregulated	CELSR1	protein_coding	22	46360834	46537170	-	NA
ENSG00000075292	0.065214	5.71796	1.19818	0.231209	0.418661	-5.98583	Not significant	ZNF638	protein_coding	2	71276561	71435069	+	NA
ENSG00000075303	0.227471	4.17997	2.50185	0.0125567	0.0575509	-3.55956	Not significant	SLC25A40	protein_coding	7	87833568	87876357	-	NA
ENSG00000075336	-0.0157571	3.71725	-0.242583	0.808391	0.890463	-6.52711	Not significant	TIMM21	protein_coding	18	74148511	74160530	+	NA
ENSG00000075340	0.197989	1.37099	1.28919	0.197709	0.377929	-5.43164	Not significant	ADD2	protein_coding	2	70607618	70768225	-	NA
ENSG00000075391	-0.37928	-0.547307	-2.34807	0.0191181	0.0769453	-3.39352	Not significant	RASAL2	protein_coding	1	178094141	178484147	+	NA
ENSG00000075399	0.24827	4.05274	2.56801	0.010412	0.0505651	-3.38834	Not significant	VPS9D1	protein_coding	16	89707134	89720986	-	NA
ENSG00000075407	-0.0218992	3.63388	-0.312988	0.754373	0.85705	-6.49952	Not significant	ZNF37A	protein_coding	10	38094334	38150293	+	NA
ENSG00000075413	0.235313	6.98573	3.63487	0.000296213	0.00400587	-0.2404	Significantly upregulated	MARK3	protein_coding	14	103385392	103503831	+	NA
ENSG00000075415	-0.0866914	7.7554	-1.87421	0.0612715	0.172355	-4.97232	Not significant	SLC25A3	protein_coding	12	98593591	98606379	+	NA
ENSG00000075420	0.116631	6.51764	1.48767	0.13724	0.298271	-5.61176	Not significant	FNDC3B	protein_coding	3	172039628	172401665	+	NA
ENSG00000075426	-0.066429	6.83942	-0.76092	0.446933	0.633346	-6.41676	Not significant	FOSL2	protein_coding	2	28392448	28417312	+	NA
ENSG00000075539	-0.0329683	5.32454	-0.385169	0.700216	0.82372	-6.60653	Not significant	FRYL	protein_coding	4	48497361	48780322	-	NA
ENSG00000075568	-0.0318058	5.37817	-0.545369	0.585654	0.744212	-6.53548	Not significant	TMEM131	protein_coding	2	97756333	97995891	-	NA
ENSG00000075618	-0.0866638	1.88141	-0.743057	0.457669	0.642474	-6.03163	Not significant	FSCN1	protein_coding	7	5592823	5606655	+	NA
ENSG00000075624	-0.260421	14.2557	-2.79347	0.00534137	0.0316663	-2.80534	Significantly downregulated	ACTB	protein_coding	7	5527151	5563784	-	NA
ENSG00000075651	0.409033	3.43221	4.58579	5.26054e-06	0.00022727	3.61836	Significantly upregulated	PLD1	protein_coding	3	171600405	171810950	-	NA
ENSG00000075702	0.0201967	2.12752	0.166735	0.867622	0.925535	-6.32663	Not significant	WDR62	protein_coding	19	36054881	36105106	+	NA
ENSG00000075711	-0.151945	4.8272	-2.9673	0.00309536	0.021444	-2.33679	Significantly downregulated	DLG1	protein_coding	3	197042560	197299300	-	NA
ENSG00000075785	0.0644437	8.48743	1.62958	0.10359	0.246597	-5.38842	Not significant	RAB7A	protein_coding	3	128726122	128814796	+	NA
ENSG00000075790	0.025396	4.60386	0.322744	0.746975	0.852613	-6.59329	Not significant	BCAP29	protein_coding	7	107579977	107629170	+	NA
ENSG00000075826	-0.143569	4.59461	-1.39701	0.162804	0.33333	-5.67423	Not significant	SEC31B	protein_coding	10	100486642	100519864	-	NA
ENSG00000075856	-0.054802	5.05801	-0.882643	0.377699	0.571811	-6.28319	Not significant	SART3	protein_coding	12	108522580	108561400	-	NA
ENSG00000075884	-0.0964417	6.67122	-1.73192	0.0836797	0.212669	-5.22499	Not significant	ARHGAP15	protein_coding	2	143091362	143768352	+	NA
ENSG00000075886	0.106744	-2.07794	0.73487	0.462637	0.646723	-5.61756	Not significant	TUBA3D	protein_coding	2	131476093	131482934	+	NA
ENSG00000075914	0.0315488	4.11265	0.775404	0.438334	0.626059	-6.30766	Not significant	EXOSC7	protein_coding	3	44975241	45036066	+	NA
ENSG00000075945	-0.0777817	4.15123	-0.927043	0.354189	0.548202	-6.17205	Not significant	KIFAP3	protein_coding	1	169921326	170085208	-	NA
ENSG00000075975	0.0349804	5.0173	0.775038	0.43855	0.626321	-6.37232	Not significant	MKRN2	protein_coding	3	12557014	12583713	+	NA
ENSG00000076003	-0.149321	4.71859	-1.69891	0.089731	0.222603	-5.21875	Not significant	MCM6	protein_coding	2	135839626	135876426	-	NA
ENSG00000076043	0.118218	3.92974	1.23585	0.216885	0.402002	-5.83613	Not significant	REXO2	protein_coding	11	114439386	114450279	+	NA
ENSG00000076053	-0.105658	4.63315	-1.25422	0.210135	0.393971	-5.86641	Not significant	RBM7	protein_coding	11	114400030	114414203	+	NA
ENSG00000076067	0.0445155	3.1033	0.487845	0.625795	0.773792	-6.37782	Not significant	RBMS2	protein_coding	12	56521929	56596196	+	NA
ENSG00000076108	0.018832	6.72971	0.245037	0.806491	0.889538	-6.67249	Not significant	BAZ2A	protein_coding	12	56595596	56636816	-	NA
ENSG00000076201	0.0411581	3.45212	0.518088	0.604542	0.757973	-6.40174	Not significant	PTPN23	protein_coding	3	47381011	47413441	+	NA
ENSG00000076242	-0.0786774	4.79233	-1.6652	0.096271	0.234487	-5.28776	Not significant	MLH1	protein_coding	3	36993332	37050918	+	NA
ENSG00000076248	-0.130048	3.50307	-1.51302	0.130677	0.288583	-5.39587	Not significant	UNG	protein_coding	12	109097574	109110992	+	NA
ENSG00000076258	-0.131691	0.914053	-1.48576	0.137743	0.299124	-5.10694	Not significant	FMO4	protein_coding	1	171314208	171342084	+	NA
ENSG00000076321	-0.105635	4.08869	-1.68476	0.0924308	0.227509	-5.19856	Not significant	KLHL20	protein_coding	1	173714941	173786702	+	NA
ENSG00000076351	-0.260764	-0.524865	-2.30359	0.0215056	0.084127	-3.50089	Not significant	SLC46A1	protein_coding	17	28394756	28407197	-	NA
ENSG00000076356	0.174468	2.55124	1.52981	0.126466	0.28222	-5.29979	Not significant	PLXNA2	protein_coding	1	208022242	208244320	-	NA
ENSG00000076382	-0.0742058	3.09958	-0.594012	0.552675	0.71858	-6.29595	Not significant	SPAG5	protein_coding	17	28577565	28599279	-	NA
ENSG00000076513	0.00257696	6.71556	0.0365374	0.970863	0.984454	-6.70142	Not significant	ANKRD13A	protein_coding	12	109999186	110039763	+	NA
ENSG00000076554	-0.44655	4.2328	-3.18149	0.00152273	0.0127467	-1.62826	Significantly downregulated	TPD52	protein_coding	8	80034745	80231232	-	NA
ENSG00000076555	-0.093614	2.29975	-0.865883	0.386818	0.579722	-5.98925	Not significant	ACACB	protein_coding	12	109116595	109268226	+	NA
ENSG00000076604	-0.399425	1.3997	-2.8469	0.00452968	0.028023	-2.31758	Significantly downregulated	TRAF4	protein_coding	17	28743984	28750958	+	NA
ENSG00000076641	0.126542	6.69416	1.52745	0.127052	0.283094	-5.55313	Not significant	PAG1	protein_coding	8	80967810	81112068	-	NA
ENSG00000076650	0.0758647	3.07999	1.30931	0.190813	0.369358	-5.64874	Not significant	GPATCH1	protein_coding	19	33080880	33130542	+	NA
ENSG00000076662	0.189867	5.65849	2.4029	0.0164962	0.0697379	-3.8575	Not significant	ICAM3	protein_coding	19	10333776	10339823	-	NA
ENSG00000076685	0.102856	5.85233	1.55281	0.12087	0.274462	-5.50915	Not significant	NT5C2	protein_coding	10	103088017	103193306	-	NA
ENSG00000076706	0.238708	-1.3861	1.27113	0.204057	0.386447	-5.1831	Not significant	MCAM	protein_coding	11	119308529	119321521	-	NA
ENSG00000076716	-0.75002	-1.78363	-3.6428	0.000287376	0.00391718	0.197211	Significantly downregulated	GPC4	protein_coding	X	133300103	133415490	-	NA
ENSG00000076770	0.541337	4.8922	4.16611	3.44179e-05	0.000865802	1.78113	Significantly upregulated	MBNL3	protein_coding	X	132369317	132489968	-	NA
ENSG00000076826	0.367544	-1.64243	2.0497	0.0407248	0.131233	-3.96743	Not significant	CAMSAP3	protein_coding	19	7595902	7618304	+	NA
ENSG00000076864	1.80229	1.28785	5.96961	3.59724e-09	1.36019e-06	10.5658	Significantly upregulated	RAP1GAP	protein_coding	1	21596215	21669363	-	NA
ENSG00000076924	-0.00697032	4.26198	-0.0684641	0.945434	0.970168	-6.61364	Not significant	XAB2	protein_coding	19	7619525	7629565	-	NA
ENSG00000076928	-0.146172	8.91251	-2.59445	0.00965073	0.0479158	-3.38903	Significantly downregulated	ARHGEF1	protein_coding	19	41883161	41930150	+	NA
ENSG00000076944	0.151602	7.48323	2.95005	0.00327149	0.0223288	-2.43272	Significantly upregulated	STXBP2	protein_coding	19	7636881	7647873	+	NA
ENSG00000076984	0.151246	3.17478	2.11648	0.0346172	0.117373	-4.321	Not significant	MAP2K7	protein_coding	19	7903843	7914478	+	NA
ENSG00000077044	0.0447918	6.89853	0.643427	0.520135	0.694174	-6.49816	Not significant	DGKD	protein_coding	2	233354507	233472104	+	NA
ENSG00000077063	-0.127195	-2.94929	-0.540279	0.589158	0.747197	-5.66697	Not significant	CTTNBP2	protein_coding	7	117710651	117874139	-	NA
ENSG00000077097	-0.168265	6.24958	-2.13484	0.033083	0.113763	-4.45717	Not significant	TOP2B	protein_coding	3	25597905	25664907	-	NA
ENSG00000077147	-0.202012	6.79923	-2.72313	0.00660995	0.0367228	-3.0617	Significantly downregulated	TM9SF3	protein_coding	10	96518109	96587452	-	NA
ENSG00000077150	-0.113191	5.82097	-1.29023	0.197351	0.377529	-5.87165	Not significant	NFKB2	protein_coding	10	102394110	102402529	+	NA
ENSG00000077152	0.0451853	2.20309	0.332951	0.73926	0.848505	-6.29768	Not significant	UBE2T	protein_coding	1	202331657	202341980	-	NA
ENSG00000077157	0.268501	4.19037	2.53393	0.0114723	0.0539808	-3.48191	Not significant	PPP1R12B	protein_coding	1	202348699	202592706	+	NA
ENSG00000077232	-0.270901	6.10584	-4.06362	5.31676e-05	0.00118628	1.36224	Significantly downregulated	DNAJC10	protein_coding	2	182716041	182794464	+	NA
ENSG00000077235	-0.120004	5.85799	-1.717	0.0863731	0.217517	-5.24196	Not significant	GTF3C1	protein_coding	16	27459555	27549913	-	NA
ENSG00000077238	0.0889564	7.17132	1.05064	0.293747	0.486301	-6.1581	Not significant	IL4R	protein_coding	16	27313668	27364778	+	NA
ENSG00000077254	0.00791191	6.09842	0.202345	0.8397	0.909219	-6.67809	Not significant	USP33	protein_coding	1	77695987	77759852	-	NA
ENSG00000077264	-0.433602	-2.2141	-2.23087	0.025971	0.0965201	-3.55179	Not significant	PAK3	protein_coding	X	110944285	111227361	+	NA
ENSG00000077312	-0.0344236	5.09127	-0.419396	0.675041	0.808356	-6.58218	Not significant	SNRPA	protein_coding	19	40750637	40765389	+	NA
ENSG00000077327	-0.085752	-1.2724	-0.448319	0.654047	0.793366	-5.83764	Not significant	SPAG6	protein_coding	10	22345445	22454224	+	NA
ENSG00000077348	-0.0335641	4.28696	-0.538771	0.590197	0.7475	-6.46883	Not significant	EXOSC5	protein_coding	19	41386374	41397479	-	NA
ENSG00000077380	0.0678385	4.80936	1.04227	0.297605	0.490115	-6.12548	Not significant	DYNC1I2	protein_coding	2	171687409	171748420	+	NA
ENSG00000077420	0.155795	7.18853	2.22002	0.0267017	0.0980547	-4.27877	Not significant	APBB1IP	protein_coding	10	26438203	26567803	+	NA
ENSG00000077454	0.093361	5.7144	1.61074	0.107639	0.253206	-5.41644	Not significant	LRCH4	protein_coding	7	100574011	100586153	-	NA
ENSG00000077458	-0.00979447	4.6337	-0.169034	0.865813	0.924284	-6.62941	Not significant	FAM76B	protein_coding	11	95768942	95790409	-	NA
ENSG00000077463	0.117666	2.37558	1.78391	0.074824	0.197932	-4.85337	Not significant	SIRT6	protein_coding	19	4174109	4182604	-	NA
ENSG00000077514	0.1317	4.37897	2.73775	0.00632593	0.0356212	-2.96471	Significantly upregulated	POLD3	protein_coding	11	74493851	74669117	+	NA
ENSG00000077549	-0.0577618	8.29967	-1.86288	0.0628521	0.17534	-4.99033	Not significant	CAPZB	protein_coding	1	19338776	19485539	-	NA
ENSG00000077585	-0.276366	3.35228	-2.89059	0.00395108	0.0254598	-2.42711	Significantly downregulated	GPR137B	protein_coding	1	236142505	236221865	+	NA
ENSG00000077616	-0.227529	-2.50506	-1.21313	0.225443	0.412087	-5.13976	Not significant	NAALAD2	protein_coding	11	90131515	90192894	+	NA
ENSG00000077684	-0.105329	5.19589	-1.53623	0.124885	0.28021	-5.51048	Not significant	JADE1	protein_coding	4	128809623	128875224	+	NA
ENSG00000077713	-0.095965	3.33295	-1.39197	0.164326	0.33543	-5.55823	Not significant	SLC25A43	protein_coding	X	119399060	119454478	+	NA
ENSG00000077721	0.0273936	6.11489	0.48676	0.626564	0.774338	-6.58194	Not significant	UBE2A	protein_coding	X	119574467	119591083	+	NA
ENSG00000077782	0.247817	3.05162	2.42108	0.0157	0.0673683	-3.64491	Not significant	FGFR1	protein_coding	8	38411138	38468834	-	NA
ENSG00000077935	-0.00480647	-1.57113	-0.0347137	0.972317	0.985094	-5.89985	Not significant	SMC1B	protein_coding	22	45344063	45413619	-	NA
ENSG00000077984	0.168688	7.78386	1.39017	0.164872	0.33618	-5.74775	Not significant	CST7	protein_coding	20	24949230	24959928	+	NA
ENSG00000078018	0.177396	-0.20097	0.818822	0.413136	0.604296	-5.71832	Not significant	MAP2	protein_coding	2	209424058	209734118	+	NA
ENSG00000078043	0.08999	4.03419	1.43767	0.150924	0.317536	-5.58873	Not significant	PIAS2	protein_coding	18	46803224	46920160	-	NA
ENSG00000078053	0.762498	2.30939	3.77581	0.000171505	0.00268638	0.426452	Significantly upregulated	AMPH	protein_coding	7	38383704	38631567	-	NA
ENSG00000078061	-0.0132299	6.8809	-0.388397	0.697828	0.822156	-6.6279	Not significant	ARAF	protein_coding	X	47561100	47571920	+	NA
ENSG00000078070	-0.192179	4.19965	-3.72325	0.00021071	0.00310256	0.158342	Significantly downregulated	MCCC1	protein_coding	3	183015218	183116075	-	NA
ENSG00000078081	-0.333516	1.02762	-1.41573	0.15725	0.32577	-5.18736	Not significant	LAMP3	protein_coding	3	183122213	183163839	-	NA
ENSG00000078114	-0.32558	-1.67347	-0.940428	0.347287	0.541778	-5.46873	Not significant	NEBL	protein_coding	10	20779973	21174187	-	NA
ENSG00000078124	0.0599898	5.06051	0.946275	0.344299	0.53836	-6.23165	Not significant	ACER3	protein_coding	11	76860867	77026797	+	NA
ENSG00000078140	0.0659611	5.48308	1.14708	0.251696	0.441445	-6.03941	Not significant	UBE2K	protein_coding	4	39698044	39782792	+	NA
ENSG00000078142	0.02548	4.70418	0.523712	0.600626	0.755194	-6.5162	Not significant	PIK3C3	protein_coding	18	41955206	42087830	+	NA
ENSG00000078177	-0.165568	4.02	-2.43598	0.0150727	0.065601	-3.67264	Not significant	N4BP2	protein_coding	4	40056826	40158252	+	NA
ENSG00000078237	-0.0453086	4.31354	-0.718817	0.472467	0.655305	-6.36546	Not significant	TIGAR	protein_coding	12	4307763	4354593	+	NA
ENSG00000078246	-0.210776	2.1423	-2.86948	0.00422168	0.026703	-2.34866	Significantly downregulated	TULP3	protein_coding	12	2877223	2941140	+	NA
ENSG00000078269	-0.137514	4.02953	-1.87873	0.0606506	0.171271	-4.84762	Not significant	SYNJ2	protein_coding	6	157981887	158099176	+	NA
ENSG00000078304	-0.236806	7.25525	-4.98079	7.78821e-07	6.10799e-05	5.34218	Significantly downregulated	PPP2R5C	protein_coding	14	101761798	101927989	+	NA
ENSG00000078319	-0.0966963	3.5118	-1.46393	0.143612	0.307246	-5.47092	Not significant	PMS2P1	unprocessed_pseudogene	7	100320992	100341908	-	NA
ENSG00000078369	-0.119028	7.90617	-1.17457	0.240521	0.429494	-6.02054	Not significant	GNB1	protein_coding	1	1785285	1891117	-	NA
ENSG00000078399	0.793298	-0.50424	4.50531	7.63352e-06	0.000296953	3.43112	Significantly upregulated	HOXA9	protein_coding	7	27162435	27175180	-	NA
ENSG00000078401	-0.092813	-0.594332	-0.349848	0.726546	0.840642	-5.94042	Not significant	EDN1	protein_coding	6	12290363	12297194	+	NA
ENSG00000078403	-0.0192079	3.88858	-0.379657	0.704302	0.826129	-6.5069	Not significant	MLLT10	protein_coding	10	21524675	21743630	+	NA
ENSG00000078487	0.0475893	2.68536	0.667109	0.504898	0.682494	-6.21717	Not significant	ZCWPW1	protein_coding	7	100400826	100428992	-	NA
ENSG00000078589	-0.613205	3.42788	-4.87002	1.34929e-06	9.01404e-05	4.95999	Significantly downregulated	P2RY10	protein_coding	X	78945332	78961954	+	NA
ENSG00000078596	-0.533557	5.65938	-4.69772	3.1046e-06	0.000156522	4.05187	Significantly downregulated	ITM2A	protein_coding	X	79360384	79367667	-	NA
ENSG00000078618	0.0718181	7.50761	1.74767	0.0809117	0.208181	-5.19782	Not significant	NRDC	protein_coding	1	51789191	51878937	-	NA
ENSG00000078668	-0.109324	6.89875	-2.14485	0.0322707	0.111794	-4.43982	Not significant	VDAC3	protein_coding	8	42391624	42405897	+	NA
ENSG00000078674	-0.01543	6.12311	-0.257971	0.796497	0.883615	-6.66538	Not significant	PCM1	protein_coding	8	17922840	18029944	+	NA
ENSG00000078687	-0.110806	4.08137	-1.16096	0.24601	0.435778	-5.92419	Not significant	TNRC6C	protein_coding	17	77959240	78108835	+	NA
ENSG00000078699	-0.0333561	4.56507	-0.429256	0.667854	0.803005	-6.5447	Not significant	CBFA2T2	protein_coding	20	33490075	33650036	+	NA
ENSG00000078747	0.0686449	5.18126	1.14553	0.252338	0.441921	-6.032	Not significant	ITCH	protein_coding	20	34363235	34511393	+	NA
ENSG00000078795	0.30982	-0.642954	2.66482	0.00786086	0.0415642	-2.68206	Significantly upregulated	PKD2L2	protein_coding	5	137887968	137942747	+	NA
ENSG00000078804	-0.0526462	3.00176	-0.415267	0.67806	0.810515	-6.38262	Not significant	TP53INP2	protein_coding	20	34704290	34713439	+	NA
ENSG00000078808	-0.127447	7.05388	-1.30194	0.19332	0.372531	-5.86719	Not significant	SDF4	protein_coding	1	1216908	1232031	-	NA
ENSG00000078814	0.111713	0.339211	0.830374	0.406579	0.598473	-5.7769	Not significant	MYH7B	protein_coding	20	34975403	35002437	+	NA
ENSG00000078900	-0.192086	0.148803	-1.05634	0.291138	0.483423	-5.52382	Not significant	TP73	protein_coding	1	3652520	3736201	+	NA
ENSG00000078902	0.189672	6.84154	3.34644	0.000857439	0.00854997	-1.21828	Significantly upregulated	TOLLIP	protein_coding	11	1274371	1309654	-	NA
ENSG00000078967	-0.0758282	2.62975	-1.51487	0.130206	0.287781	-5.29114	Not significant	UBE2D4	protein_coding	7	43926438	43956136	+	NA
ENSG00000079134	-0.0515861	3.75523	-0.918374	0.358705	0.552883	-6.14387	Not significant	THOC1	protein_coding	18	214520	268050	-	NA
ENSG00000079150	-0.041715	0.146217	-0.349547	0.726772	0.840695	-6.00934	Not significant	FKBP7	protein_coding	2	178463664	178478600	-	NA
ENSG00000079156	0.673145	-0.728405	3.38932	0.000735562	0.00769609	-0.64696	Significantly upregulated	OSBPL6	protein_coding	2	178194481	178402891	+	NA
ENSG00000079215	0.527558	2.47881	3.27306	0.00111037	0.0101777	-1.27155	Significantly upregulated	SLC1A3	protein_coding	5	36606355	36688334	+	NA
ENSG00000079246	-0.128702	8.19249	-3.00628	0.00272876	0.0195936	-2.26751	Significantly downregulated	XRCC5	protein_coding	2	216107464	216206303	+	NA
ENSG00000079257	0.202134	3.20094	2.09369	0.0366074	0.121479	-4.37463	Not significant	LXN	protein_coding	3	158645822	158672693	-	NA
ENSG00000079263	-0.215955	5.08779	-2.5376	0.0113537	0.0535831	-3.50222	Not significant	SP140	protein_coding	2	230203110	230313215	+	NA
ENSG00000079277	0.264797	6.03597	3.70631	0.000225049	0.00323803	0.0156698	Significantly upregulated	MKNK1	protein_coding	1	46557408	46616843	-	NA
ENSG00000079308	1.06363	4.51995	4.6479	3.93124e-06	0.000184886	3.82481	Significantly upregulated	TNS1	protein_coding	2	217799789	218002995	-	NA
ENSG00000079313	0.0396356	3.88456	0.413637	0.679253	0.811125	-6.49726	Not significant	REXO1	protein_coding	19	1815246	1848463	-	NA
ENSG00000079332	-0.0223113	6.21234	-0.332744	0.739416	0.848522	-6.64457	Not significant	SAR1A	protein_coding	10	70147289	70170523	-	NA
ENSG00000079335	-0.176745	4.52022	-2.21064	0.0273482	0.0997377	-4.22608	Not significant	CDC14A	protein_coding	1	100345025	100520277	+	NA
ENSG00000079337	0.201897	0.211239	1.57776	0.115023	0.265327	-4.9226	Not significant	RAPGEF3	protein_coding	12	47734367	47771040	-	NA
ENSG00000079385	0.70028	4.86251	3.71982	0.000213543	0.00312238	0.0776964	Significantly upregulated	CEACAM1	protein_coding	19	42507304	42561234	-	NA
ENSG00000079387	-0.0399357	3.65725	-0.895444	0.370824	0.565386	-6.15551	Not significant	SENP1	protein_coding	12	48042898	48106308	-	NA
ENSG00000079393	1.16316	0.658642	4.95662	8.78879e-07	6.70004e-05	5.41146	Significantly upregulated	DUSP13	protein_coding	10	75094432	75109221	-	NA
ENSG00000079432	0.0150344	3.89967	0.195888	0.844749	0.912114	-6.56407	Not significant	CIC	protein_coding	19	42268537	42295797	+	NA
ENSG00000079435	-0.0351884	1.40759	-0.359993	0.718949	0.835739	-6.16416	Not significant	LIPE	protein_coding	19	42401507	42427426	-	NA
ENSG00000079459	0.102271	6.78647	2.48929	0.0130056	0.0589085	-3.65804	Not significant	FDFT1	protein_coding	8	11795573	11839309	+	NA
ENSG00000079462	-0.0546365	3.10346	-0.746237	0.455747	0.640859	-6.20408	Not significant	PAFAH1B3	protein_coding	19	42297033	42303546	-	NA
ENSG00000079482	-0.0600617	0.353013	-0.46866	0.639443	0.783747	-5.99341	Not significant	OPHN1	protein_coding	X	68042344	68433913	-	NA
ENSG00000079616	-0.19588	5.16682	-2.71388	0.0067957	0.0374576	-3.05286	Significantly downregulated	KIF22	protein_coding	16	29790719	29805385	+	NA
ENSG00000079691	-0.119191	1.94022	-1.07296	0.28362	0.475323	-5.74407	Not significant	CARMIL1	protein_coding	6	25279078	25620530	+	NA
ENSG00000079739	0.193456	5.23009	3.23524	0.00126623	0.0111294	-1.55824	Significantly upregulated	PGM1	protein_coding	1	63593276	63660245	+	NA
ENSG00000079785	-0.0715798	5.48786	-1.2866	0.198613	0.379251	-5.8685	Not significant	DDX1	protein_coding	2	15591178	15631111	+	NA
ENSG00000079805	-0.0934578	8.17747	-1.53749	0.124575	0.279829	-5.53486	Not significant	DNM2	protein_coding	19	10718079	10833488	+	NA
ENSG00000079819	-0.479486	2.89527	-5.0446	5.64754e-07	5.0603e-05	5.79479	Significantly downregulated	EPB41L2	protein_coding	6	130839347	131063322	-	NA
ENSG00000079931	-0.475201	-0.207986	-2.34237	0.0194101	0.0777968	-3.41712	Not significant	MOXD1	protein_coding	6	132296055	132401545	-	NA
ENSG00000079950	0.12475	6.48805	2.01826	0.0439031	0.137787	-4.69783	Not significant	STX7	protein_coding	6	132445867	132513198	-	NA
ENSG00000079974	-0.182418	3.89728	-3.24706	0.00121546	0.0108561	-1.42204	Significantly downregulated	RABL2B	protein_coding	22	50767501	50783663	-	NA
ENSG00000079999	0.0787509	5.59163	1.31684	0.188276	0.366132	-5.83656	Not significant	KEAP1	protein_coding	19	10486120	10503741	-	NA
ENSG00000080007	0.215832	-0.607357	1.35014	0.17736	0.352113	-5.15208	Not significant	DDX43	protein_coding	6	73394748	73417569	+	NA
ENSG00000080031	-0.172892	-2.23462	-0.721223	0.470987	0.653972	-5.59891	Not significant	PTPRH	protein_coding	19	55181248	55209506	-	NA
ENSG00000080189	0.0685426	6.18379	1.8876	0.0594479	0.169064	-4.94623	Not significant	SLC35C2	protein_coding	20	46345980	46364458	-	NA
ENSG00000080200	0.0227156	2.6159	0.184551	0.853629	0.917076	-6.4113	Not significant	CRYBG3	protein_coding	3	97822040	97944963	+	NA
ENSG00000080298	0.256426	3.41876	3.38295	0.00075259	0.00781215	-0.9755	Significantly upregulated	RFX3	protein_coding	9	3218297	3526004	-	NA
ENSG00000080345	-0.0540585	5.24386	-0.690634	0.49	0.670182	-6.44109	Not significant	RIF1	protein_coding	2	151409883	151508013	+	NA
ENSG00000080371	0.0271445	5.74109	0.333093	0.739153	0.848505	-6.63838	Not significant	RAB21	protein_coding	12	71754874	71800285	+	NA
ENSG00000080493	-0.717925	0.439629	-4.05258	5.56868e-05	0.00121854	1.63987	Significantly downregulated	SLC4A4	protein_coding	4	71186757	71572087	+	NA
ENSG00000080503	-0.168056	6.57491	-1.81008	0.0706654	0.190043	-5.08848	Not significant	SMARCA2	protein_coding	9	1980290	2193624	+	NA
ENSG00000080546	0.025318	4.47576	0.295128	0.767974	0.866411	-6.58976	Not significant	SESN1	protein_coding	6	108986437	109094819	-	NA
ENSG00000080561	-0.627462	0.14673	-3.42458	0.000647654	0.00705738	-0.528197	Significantly downregulated	MID2	protein_coding	X	107825755	107927193	+	NA
ENSG00000080573	-0.280319	-1.6175	-1.16129	0.245875	0.43569	-5.24894	Not significant	COL5A3	protein_coding	19	9959561	10010471	-	NA
ENSG00000080603	0.0185427	1.59849	0.176054	0.860297	0.921047	-6.26264	Not significant	SRCAP	protein_coding	16	30698209	30741409	+	NA
ENSG00000080608	-0.0695163	3.92202	-1.22736	0.220055	0.405612	-5.8354	Not significant	PUM3	protein_coding	9	2720469	2844241	-	NA
ENSG00000080802	0.0478034	4.22271	0.848591	0.396367	0.588377	-6.26196	Not significant	CNOT4	protein_coding	7	135361795	135510127	-	NA
ENSG00000080815	0.133063	6.6625	2.02216	0.0434978	0.137107	-4.69057	Not significant	PSEN1	protein_coding	14	73136418	73223691	+	NA
ENSG00000080819	0.198104	3.15279	2.30016	0.0217004	0.0846436	-3.92576	Not significant	CPOX	protein_coding	3	98521132	98593723	-	NA
ENSG00000080822	-0.140002	5.30676	-2.54607	0.0110839	0.0527841	-3.49298	Not significant	CLDND1	protein_coding	3	98497912	98523066	-	NA
ENSG00000080823	-0.116545	0.356156	-0.934142	0.350517	0.544839	-5.67216	Not significant	MOK	protein_coding	14	102224500	102305200	-	NA
ENSG00000080824	-0.195604	8.07587	-3.22239	0.0013236	0.0114684	-1.61274	Significantly downregulated	HSP90AA1	protein_coding	14	102080738	102139699	-	NA
ENSG00000080839	-0.159464	3.73895	-2.45198	0.0144235	0.0635792	-3.60758	Not significant	RBL1	protein_coding	20	36996349	37095995	-	NA
ENSG00000080845	0.0668627	4.90573	0.995907	0.319602	0.513241	-6.17682	Not significant	DLGAP4	protein_coding	20	36306336	36528637	+	NA
ENSG00000080854	-0.630571	-0.724986	-3.36085	0.000814517	0.00821732	-0.707514	Significantly downregulated	IGSF9B	protein_coding	11	133908564	133956985	-	NA
ENSG00000080947	-0.0315727	1.67536	-0.360463	0.718598	0.835587	-6.21199	Not significant	CROCCP3	transcribed_unprocessed_pseudogene	1	16467436	16499257	-	NA
ENSG00000080986	-0.135642	2.95888	-1.43147	0.152692	0.319909	-5.44308	Not significant	NDC80	protein_coding	18	2571511	2616635	+	NA
ENSG00000081014	-0.0170455	3.71936	-0.321222	0.748127	0.853439	-6.50856	Not significant	AP4E1	protein_coding	15	50908672	51005900	+	NA
ENSG00000081019	0.0655126	5.37799	0.874136	0.382311	0.575977	-6.30722	Not significant	RSBN1	protein_coding	1	113761832	113812476	-	NA
ENSG00000081026	-0.136135	1.33543	-1.34595	0.178706	0.353577	-5.34076	Not significant	MAGI3	protein_coding	1	113390749	113685923	+	NA
ENSG00000081041	-0.234941	1.94753	-1.00592	0.314765	0.508303	-5.80551	Not significant	CXCL2	protein_coding	4	74097035	74099293	-	NA
ENSG00000081052	-0.374262	1.25177	-2.05563	0.0401475	0.129793	-4.15097	Not significant	COL4A4	protein_coding	2	227002711	227164113	-	NA
ENSG00000081059	-0.845748	6.20248	-5.54062	4.1133e-08	8.04636e-06	8.15933	Significantly downregulated	TCF7	protein_coding	5	134114711	134151865	+	NA
ENSG00000081087	-0.0141364	6.08942	-0.215496	0.829436	0.902886	-6.67521	Not significant	OSTM1	protein_coding	6	108041409	108165854	-	NA
ENSG00000081148	-0.000164539	-2.24473	-0.000880381	0.999298	0.999774	-5.85003	Not significant	IMPG2	protein_coding	3	101222546	101320560	-	NA
ENSG00000081154	-0.114954	6.65227	-1.28128	0.200474	0.381649	-5.8926	Not significant	PCNP	protein_coding	3	101574095	101594437	+	NA
ENSG00000081177	-0.0143548	2.48731	-0.189951	0.849397	0.914921	-6.37507	Not significant	EXD2	protein_coding	14	69191511	69244020	+	NA
ENSG00000081181	0.171731	0.980713	1.29524	0.195618	0.375352	-5.37978	Not significant	ARG2	protein_coding	14	67619798	67651720	+	NA
ENSG00000081189	-0.278964	5.85847	-3.55589	0.000399225	0.00501844	-0.506074	Significantly downregulated	MEF2C	protein_coding	5	88717117	88904257	-	NA
ENSG00000081237	-0.21343	10.1205	-3.59069	0.000350276	0.00455455	-0.37783	Significantly downregulated	PTPRC	protein_coding	1	198638671	198757283	+	NA
ENSG00000081307	-0.200743	4.53433	-2.62495	0.00883433	0.0451288	-3.24769	Significantly downregulated	UBA5	protein_coding	3	132654446	132678097	+	NA
ENSG00000081320	-0.125211	8.46834	-1.7237	0.0851544	0.215231	-5.23466	Not significant	STK17B	protein_coding	2	196133566	196176503	-	NA
ENSG00000081377	-0.142417	4.04728	-1.07661	0.281986	0.473845	-6.00609	Not significant	CDC14B	protein_coding	9	96490241	96619830	-	NA
ENSG00000081386	0.0819884	1.6426	1.11432	0.265482	0.456747	-5.68007	Not significant	ZNF510	protein_coding	9	96755865	96778129	-	NA
ENSG00000081665	-0.0924371	3.43602	-1.51807	0.129399	0.286764	-5.38488	Not significant	ZNF506	protein_coding	19	19785839	19821751	-	NA
ENSG00000081692	-0.0185539	2.09596	-0.246154	0.805627	0.889204	-6.30638	Not significant	JMJD4	protein_coding	1	227730425	227735411	-	NA
ENSG00000081721	-0.105941	4.54856	-1.8521	0.0643865	0.178331	-4.9468	Not significant	DUSP12	protein_coding	1	161749758	161757238	+	NA
ENSG00000081760	-0.00577145	3.6275	-0.0877754	0.930078	0.962244	-6.54255	Not significant	AACS	protein_coding	12	125065379	125143333	+	NA
ENSG00000081791	-0.0644858	5.48419	-1.54329	0.123162	0.277982	-5.5123	Not significant	KIAA0141	protein_coding	5	141923808	141942047	+	NA
ENSG00000081870	-0.00196971	4.50268	-0.025208	0.979895	0.988998	-6.6324	Not significant	HSPB11	protein_coding	1	53916574	53945929	-	NA
ENSG00000081913	0.221477	1.63657	2.08834	0.0370884	0.12233	-4.19398	Not significant	PHLPP1	protein_coding	18	62715450	62980433	+	NA
ENSG00000081923	0.0846781	0.717715	0.598343	0.549784	0.716299	-5.98318	Not significant	ATP8B1	protein_coding	18	57646426	57803101	-	NA
ENSG00000081985	-0.505731	2.15531	-3.43924	0.000614059	0.00679707	-0.607861	Significantly downregulated	IL12RB2	protein_coding	1	67307364	67396900	+	NA
ENSG00000082014	0.118608	5.94343	1.11722	0.26424	0.455333	-6.08301	Not significant	SMARCD3	protein_coding	7	151238764	151277896	-	NA
ENSG00000082068	-0.118505	4.33946	-2.81042	0.00507066	0.030453	-2.74909	Significantly downregulated	WDR70	protein_coding	5	37379212	37753435	+	NA
ENSG00000082074	-0.0768744	8.83618	-1.26081	0.207752	0.391056	-5.91069	Not significant	FYB1	protein_coding	5	39105236	39274528	-	NA
ENSG00000082146	0.788138	6.15722	4.11097	4.35412e-05	0.00103478	1.54463	Significantly upregulated	STRADB	protein_coding	2	201387858	201480846	+	NA
ENSG00000082153	-0.243427	7.11309	-4.56177	5.8823e-06	0.000245498	3.42635	Significantly downregulated	BZW1	protein_coding	2	200810594	200827338	+	NA
ENSG00000082196	-0.0800106	-1.17269	-0.67176	0.501934	0.679768	-5.72016	Not significant	C1QTNF3	protein_coding	5	34019448	34043832	-	NA
ENSG00000082212	0.0321971	6.25931	0.742709	0.45788	0.642474	-6.42804	Not significant	ME2	protein_coding	18	50878734	50954257	+	NA
ENSG00000082213	0.139651	4.19921	2.30272	0.0215547	0.0842493	-4.02069	Not significant	C5orf22	protein_coding	5	31532266	31555058	+	NA
ENSG00000082258	-0.0505554	4.94456	-0.967639	0.333522	0.527089	-6.20064	Not significant	CCNT2	protein_coding	2	134918235	134959342	+	NA
ENSG00000082269	-0.177018	2.39143	-2.29152	0.0221966	0.0860467	-3.81586	Not significant	FAM135A	protein_coding	6	70412941	70561174	+	NA
ENSG00000082293	-0.878068	1.38019	-3.8703	0.000117717	0.00208386	0.955065	Significantly downregulated	COL19A1	protein_coding	6	69866571	70209976	+	NA
ENSG00000082397	-0.533257	5.4117	-4.92627	1.02211e-06	7.3756e-05	5.10578	Significantly downregulated	EPB41L3	protein_coding	18	5392381	5630700	-	NA
ENSG00000082438	-0.515288	2.58266	-3.49014	0.000509653	0.00594784	-0.468749	Significantly downregulated	COBLL1	protein_coding	2	164653624	164843679	-	NA
ENSG00000082458	-0.335828	1.92029	-2.75797	0.00595115	0.0341356	-2.61159	Significantly downregulated	DLG3	protein_coding	X	70444861	70505490	+	NA
ENSG00000082512	-0.437496	4.29823	-4.26418	2.25025e-05	0.000653531	2.25216	Significantly downregulated	TRAF5	protein_coding	1	211326615	211374946	+	NA
ENSG00000082515	0.00291931	5.06816	0.0416366	0.966799	0.981965	-6.66782	Not significant	MRPL22	protein_coding	5	154941070	154969411	+	NA
ENSG00000082516	0.0650094	3.236	0.64681	0.517944	0.692652	-6.30102	Not significant	GEMIN5	protein_coding	5	154887416	154938209	-	NA
ENSG00000082641	-0.0255301	4.79703	-0.414336	0.678741	0.810737	-6.57049	Not significant	NFE2L1	protein_coding	17	48048329	48061487	+	NA
ENSG00000082701	0.0369662	5.49743	0.755002	0.450474	0.63651	-6.40685	Not significant	GSK3B	protein_coding	3	119821323	120094417	-	NA
ENSG00000082781	-0.292517	4.97032	-1.32177	0.18663	0.364121	-5.78506	Not significant	ITGB5	protein_coding	3	124761948	124901418	-	NA
ENSG00000082805	-0.01926	4.79882	-0.192817	0.847152	0.913453	-6.63633	Not significant	ERC1	protein_coding	12	990509	1495933	+	NA
ENSG00000082898	-0.0359494	5.65488	-0.581639	0.560977	0.725383	-6.52312	Not significant	XPO1	protein_coding	2	61477849	61538626	-	NA
ENSG00000082996	0.107601	6.84991	1.66211	0.0968888	0.235376	-5.34212	Not significant	RNF13	protein_coding	3	149812708	149962139	+	NA
ENSG00000083093	-0.109566	2.58602	-1.54612	0.122477	0.27708	-5.2366	Not significant	PALB2	protein_coding	16	23603160	23641310	-	NA
ENSG00000083097	-0.190001	2.73183	-1.96148	0.0501751	0.150406	-4.54248	Not significant	DOPEY1	protein_coding	6	83067666	83171350	+	NA
ENSG00000083099	-0.0830526	4.87951	-1.36513	0.172603	0.346922	-5.73909	Not significant	LYRM2	protein_coding	6	89568144	89638753	-	NA
ENSG00000083123	-0.271314	2.88862	-3.61757	0.000316372	0.00420332	-0.0892983	Significantly downregulated	BCKDHB	protein_coding	6	80106647	80346270	+	NA
ENSG00000083168	0.0193087	5.96755	0.244916	0.806585	0.889556	-6.66699	Not significant	KAT6A	protein_coding	8	41929479	42051990	-	NA
ENSG00000083223	0.172378	6.79982	2.11611	0.0346491	0.117418	-4.49999	Not significant	ZCCHC6	protein_coding	9	86287733	86354454	-	NA
ENSG00000083290	-0.414471	4.51135	-3.6835	0.000245803	0.00347061	0.00400993	Significantly downregulated	ULK2	protein_coding	17	19770829	19867936	-	NA
ENSG00000083312	0.0307596	5.69817	0.586072	0.557995	0.72286	-6.52266	Not significant	TNPO1	protein_coding	5	72816312	72916733	+	NA
ENSG00000083444	0.023505	6.2165	0.407004	0.684116	0.814225	-6.61819	Not significant	PLOD1	protein_coding	1	11934205	11975538	+	NA
ENSG00000083454	-0.386573	3.88172	-3.25621	0.00117747	0.010657	-1.36725	Significantly downregulated	P2RX5	protein_coding	17	3672199	3696404	-	NA
ENSG00000083457	0.0345885	4.65696	0.435349	0.663429	0.799827	-6.55228	Not significant	ITGAE	protein_coding	17	3714628	3801243	-	NA
ENSG00000083520	-0.145568	4.8655	-2.97031	0.00306551	0.0212828	-2.33215	Significantly downregulated	DIS3	protein_coding	13	72752169	72782096	-	NA
ENSG00000083535	-0.0955696	3.72753	-1.64255	0.100876	0.242669	-5.22898	Not significant	PIBF1	protein_coding	13	72782059	73016461	+	NA
ENSG00000083544	-0.215289	2.67939	-3.59342	0.000346679	0.00451399	-0.162438	Significantly downregulated	TDRD3	protein_coding	13	60396457	60573878	+	NA
ENSG00000083635	-0.172079	2.12433	-2.04233	0.0414522	0.132672	-4.30368	Not significant	NUFIP1	protein_coding	13	44939249	44989483	-	NA
ENSG00000083642	-0.0148711	5.4721	-0.244149	0.807179	0.889826	-6.65617	Not significant	PDS5B	protein_coding	13	32586427	32778019	+	NA
ENSG00000083720	-0.370828	4.07038	-4.52161	7.08225e-06	0.00028308	3.34441	Significantly downregulated	OXCT1	protein_coding	5	41730065	41870519	-	NA
ENSG00000083750	0.130496	3.58075	2.3052	0.0214147	0.0839276	-3.9572	Not significant	RRAGB	protein_coding	X	55717739	55758774	+	NA
ENSG00000083799	-0.307269	7.10421	-4.87576	1.31173e-06	8.82544e-05	4.84715	Significantly downregulated	CYLD	protein_coding	16	50742050	50801935	+	NA
ENSG00000083807	-0.0501318	1.08473	-0.632118	0.527493	0.699943	-5.98789	Not significant	SLC27A5	protein_coding	19	58479512	58512413	-	NA
ENSG00000083812	-0.0594302	3.71567	-0.778	0.436803	0.624783	-6.25914	Not significant	ZNF324	protein_coding	19	58467045	58475436	+	NA
ENSG00000083814	-0.00993779	3.16819	-0.118279	0.905877	0.948837	-6.47933	Not significant	ZNF671	protein_coding	19	57719751	57727624	-	NA
ENSG00000083817	-0.193506	0.738678	-1.59809	0.110424	0.257833	-4.90882	Not significant	ZNF416	protein_coding	19	57571566	57578927	-	NA
ENSG00000083828	0.0866669	4.26126	1.13812	0.255417	0.445226	-5.98468	Not significant	ZNF586	protein_coding	19	57769655	57819939	+	NA
ENSG00000083838	0.0443445	1.31608	0.681522	0.495742	0.674765	-6.0094	Not significant	ZNF446	protein_coding	19	58474017	58481230	+	NA
ENSG00000083844	-0.0608278	3.29844	-1.07386	0.283215	0.475066	-5.9371	Not significant	ZNF264	protein_coding	19	57191500	57222846	+	NA
ENSG00000083845	-0.156172	7.25753	-1.92192	0.0549773	0.160327	-4.88473	Not significant	RPS5	protein_coding	19	58386400	58394806	+	NA
ENSG00000083896	0.00358842	5.24597	0.0510496	0.959299	0.978355	-6.67579	Not significant	YTHDC1	protein_coding	4	68310387	68350089	-	NA
ENSG00000083937	0.0651805	5.7366	0.663684	0.507087	0.684052	-6.47674	Not significant	CHMP2B	protein_coding	3	87227271	87255548	+	NA
ENSG00000084070	0.254494	9.51754	3.01525	0.00265027	0.0192272	-2.22746	Significantly upregulated	SMAP2	protein_coding	1	40344850	40423326	+	NA
ENSG00000084072	-0.0598928	5.16429	-1.14194	0.253826	0.443557	-6.02854	Not significant	PPIE	protein_coding	1	39692182	39763914	+	NA
ENSG00000084073	0.026129	5.37455	0.422285	0.672932	0.806943	-6.59586	Not significant	ZMPSTE24	protein_coding	1	40258107	40294184	+	NA
ENSG00000084090	-0.20151	7.26047	-2.96605	0.00310787	0.0214911	-2.38755	Significantly downregulated	STARD7	protein_coding	2	96184859	96208825	-	NA
ENSG00000084092	-0.0617789	3.97407	-1.26279	0.20704	0.390182	-5.79922	Not significant	NOA1	protein_coding	4	56963370	56978823	-	NA
ENSG00000084093	-0.0534008	6.03484	-0.747826	0.454789	0.639845	-6.4212	Not significant	REST	protein_coding	4	56907876	56966678	+	NA
ENSG00000084110	0.397125	5.15555	2.96083	0.00316039	0.0217511	-2.3897	Significantly upregulated	HAL	protein_coding	12	95972662	95996365	-	NA
ENSG00000084112	-0.0327172	5.30207	-0.468311	0.639692	0.783849	-6.57178	Not significant	SSH1	protein_coding	12	108778192	108857590	-	NA
ENSG00000084207	-0.145039	8.21664	-1.95304	0.0511689	0.15237	-4.82236	Not significant	GSTP1	protein_coding	11	67583595	67586660	+	NA
ENSG00000084234	-0.13997	9.57313	-1.96431	0.0498462	0.149824	-4.78882	Not significant	APLP2	protein_coding	11	130069837	130144811	+	NA
ENSG00000084444	-0.0156883	1.59911	-0.182679	0.855097	0.918132	-6.24847	Not significant	FAM234B	protein_coding	12	13044284	13142521	+	NA
ENSG00000084463	-0.274502	6.37773	-4.76552	2.24359e-06	0.000124757	4.34051	Significantly downregulated	WBP11	protein_coding	12	14784579	14803540	-	NA
ENSG00000084623	-0.124986	6.77367	-2.71186	0.0068368	0.0376293	-3.09172	Significantly downregulated	EIF3I	protein_coding	1	32221928	32231604	+	NA
ENSG00000084652	-0.0583181	5.88845	-0.763766	0.445236	0.632191	-6.40714	Not significant	TXLNA	protein_coding	1	32179686	32198285	+	NA
ENSG00000084676	-0.0935535	6.72833	-1.02313	0.306561	0.499944	-6.18601	Not significant	NCOA1	protein_coding	2	24491914	24770702	+	NA
ENSG00000084693	0.0791557	3.86237	1.15198	0.249678	0.439435	-5.92634	Not significant	AGBL5	protein_coding	2	27042364	27070622	+	NA
ENSG00000084710	-0.0319689	-1.26386	-0.155134	0.876755	0.93203	-5.91464	Not significant	EFR3B	protein_coding	2	25042130	25159137	+	NA
ENSG00000084731	0.148889	2.80601	1.44795	0.148031	0.313366	-5.43385	Not significant	KIF3C	protein_coding	2	25926596	25982749	-	NA
ENSG00000084733	0.0530956	7.68757	0.921841	0.356894	0.551082	-6.28173	Not significant	RAB10	protein_coding	2	26034107	26137454	+	NA
ENSG00000084734	0.601981	-1.99285	2.4484	0.0145668	0.0640773	-3.13281	Not significant	GCKR	protein_coding	2	27496842	27523684	+	NA
ENSG00000084754	0.035847	7.60727	0.791842	0.428692	0.618219	-6.39193	Not significant	HADHA	protein_coding	2	26190635	26244726	-	NA
ENSG00000084764	0.156596	2.27135	1.78011	0.0754448	0.198962	-4.84859	Not significant	MAPRE3	protein_coding	2	26970612	27027196	+	NA
ENSG00000084774	-0.121124	4.22137	-1.08771	0.277055	0.469103	-6.01664	Not significant	CAD	protein_coding	2	27217390	27243943	+	NA
ENSG00000085063	0.28958	5.75723	2.97883	0.00298248	0.0208479	-2.34504	Significantly upregulated	CD59	protein_coding	11	33698261	33736445	-	NA
ENSG00000085117	0.158186	7.20744	2.05937	0.0397875	0.128849	-4.61585	Not significant	CD82	protein_coding	11	44564427	44620363	+	NA
ENSG00000085185	0.38399	2.37549	4.34099	1.60366e-05	0.000513878	2.65526	Significantly upregulated	BCORL1	protein_coding	X	129981107	130058083	+	NA
ENSG00000085224	-0.0915004	6.40126	-1.38307	0.167037	0.339402	-5.75803	Not significant	ATRX	protein_coding	X	77504878	77786269	-	NA
ENSG00000085231	-0.00601184	3.24995	-0.0749183	0.940299	0.967247	-6.49772	Not significant	AK6	protein_coding	5	69350984	69370013	-	NA
ENSG00000085265	-0.214955	11.5926	-2.28894	0.0223469	0.0864694	-4.08855	Not significant	FCN1	protein_coding	9	134905890	134917963	-	NA
ENSG00000085274	-0.0111222	3.88292	-0.182869	0.854948	0.918047	-6.56272	Not significant	MYNN	protein_coding	3	169772831	169789716	+	NA
ENSG00000085276	0.294232	-2.74211	1.38292	0.167081	0.33944	-4.94761	Not significant	MECOM	protein_coding	3	169083499	169663618	-	NA
ENSG00000085365	-0.0263459	4.69272	-0.428371	0.668499	0.803473	-6.55731	Not significant	SCAMP1	protein_coding	5	78360583	78479071	+	NA
ENSG00000085377	-0.0710905	4.9679	-0.964529	0.335077	0.528725	-6.20478	Not significant	PREP	protein_coding	6	105277565	105403084	-	NA
ENSG00000085382	-0.0205991	2.8679	-0.285199	0.775567	0.870872	-6.4092	Not significant	HACE1	protein_coding	6	104728093	104859919	-	NA
ENSG00000085415	-0.0364819	4.29162	-0.648728	0.516704	0.691968	-6.40753	Not significant	SEH1L	protein_coding	18	12947133	12987536	+	NA
ENSG00000085433	0.0327722	3.95005	0.543627	0.586852	0.745343	-6.44604	Not significant	WDR47	protein_coding	1	108970214	109042113	-	NA
ENSG00000085449	-0.0965308	6.1279	-1.43083	0.152876	0.320236	-5.68957	Not significant	WDFY1	protein_coding	2	223855716	223945387	-	NA
ENSG00000085465	-0.298468	0.112421	-2.48182	0.013279	0.0597601	-3.13868	Not significant	OVGP1	protein_coding	1	111414314	111427777	-	NA
ENSG00000085491	0.113272	5.17311	1.37427	0.169749	0.343384	-5.74989	Not significant	SLC25A24	protein_coding	1	108134036	108200849	-	NA
ENSG00000085511	-0.159323	3.71598	-2.14511	0.03225	0.111778	-4.29181	Not significant	MAP3K4	protein_coding	6	160991727	161117385	+	NA
ENSG00000085514	-0.0893357	7.79798	-1.20209	0.229691	0.41679	-5.98851	Not significant	PILRA	protein_coding	7	100367530	100400099	+	NA
ENSG00000085552	-0.232763	-1.48338	-1.18623	0.23589	0.424293	-5.24465	Not significant	IGSF9	protein_coding	1	159927039	159945604	-	NA
ENSG00000085563	-0.478196	2.93332	-3.80246	0.000154355	0.00250277	0.579212	Significantly downregulated	ABCB1	protein_coding	7	87503633	87713323	-	NA
ENSG00000085644	0.176898	2.96363	2.47225	0.0136372	0.0608652	-3.50759	Not significant	ZNF213	protein_coding	16	3129777	3142805	+	NA
ENSG00000085662	-0.266277	5.83908	-3.55078	0.000406932	0.00507819	-0.523005	Significantly downregulated	AKR1B1	protein_coding	7	134442350	134459284	-	NA
ENSG00000085719	0.186057	6.38964	2.10641	0.0354848	0.11921	-4.51923	Not significant	CPNE3	protein_coding	8	86514427	86561498	+	NA
ENSG00000085721	-0.13606	4.25023	-2.14902	0.0319374	0.111055	-4.33964	Not significant	RRN3	protein_coding	16	15060022	15094317	-	NA
ENSG00000085733	-0.0106947	4.59555	-0.0596708	0.952433	0.973999	-6.62996	Not significant	CTTN	protein_coding	11	70398404	70436584	+	NA
ENSG00000085741	0.310831	0.982253	2.0268	0.0430198	0.136115	-4.24157	Not significant	WNT11	protein_coding	11	76186325	76210736	-	NA
ENSG00000085760	0.000647066	4.06347	0.0147946	0.9882	0.993666	-6.59642	Not significant	MTIF2	protein_coding	2	55236595	55269347	-	NA
ENSG00000085788	-0.230751	4.5299	-3.43702	0.000619038	0.00684017	-0.850984	Significantly downregulated	DDHD2	protein_coding	8	38225218	38275558	+	NA
ENSG00000085831	0.390824	-0.747137	2.17941	0.0295975	0.10533	-3.77855	Not significant	TTC39A	protein_coding	1	51287258	51345116	-	NA
ENSG00000085832	-0.0195313	6.32095	-0.395668	0.692457	0.818685	-6.62313	Not significant	EPS15	protein_coding	1	51354263	51519328	-	NA
ENSG00000085840	0.108159	2.02869	0.84285	0.399568	0.59133	-5.98613	Not significant	ORC1	protein_coding	1	52372829	52404459	-	NA
ENSG00000085871	0.176051	4.3345	1.98215	0.0478102	0.146073	-4.70656	Not significant	MGST2	protein_coding	4	139665768	139740745	+	NA
ENSG00000085872	0.0661805	3.95492	0.87182	0.383572	0.576814	-6.21676	Not significant	CHERP	protein_coding	19	16517889	16542530	-	NA
ENSG00000085978	-0.115541	4.64754	-1.78835	0.074105	0.196687	-5.06704	Not significant	ATG16L1	protein_coding	2	233210051	233295674	+	NA
ENSG00000085982	-0.123686	3.27506	-1.96881	0.0493261	0.1489	-4.60229	Not significant	USP40	protein_coding	2	233475520	233566782	-	NA
ENSG00000085998	-0.25218	4.70408	-3.48628	0.000516949	0.00601072	-0.697589	Significantly downregulated	POMGNT1	protein_coding	1	46188682	46220305	-	NA
ENSG00000085999	0.0726014	0.70692	0.555306	0.578843	0.738535	-5.9978	Not significant	RAD54L	protein_coding	1	46247688	46278473	+	NA
ENSG00000086015	0.0901762	3.7062	0.988241	0.323339	0.51709	-6.08792	Not significant	MAST2	protein_coding	1	45786987	46036124	+	NA
ENSG00000086061	0.0274401	7.11804	0.506256	0.612819	0.764446	-6.57587	Not significant	DNAJA1	protein_coding	9	33025211	33039907	+	NA
ENSG00000086062	-0.0516432	5.89691	-0.608271	0.543184	0.711317	-6.51181	Not significant	B4GALT1	protein_coding	9	33104082	33167356	-	NA
ENSG00000086065	0.274934	5.95791	2.86731	0.0042505	0.0268314	-2.66568	Significantly upregulated	CHMP5	protein_coding	9	33264879	33282069	+	NA
ENSG00000086102	-0.12484	5.48778	-1.75107	0.0803237	0.207261	-5.17369	Not significant	NFX1	protein_coding	9	33290511	33371157	+	NA
ENSG00000086189	-0.17812	4.81427	-2.7762	0.00563056	0.0328858	-2.868	Significantly downregulated	DIMT1	protein_coding	5	62387254	62403939	-	NA
ENSG00000086200	0.0154729	3.50536	0.199304	0.842077	0.910589	-6.51465	Not significant	IPO11	protein_coding	5	62403972	62628582	+	NA
ENSG00000086232	0.133094	7.77035	1.40285	0.161057	0.330914	-5.73092	Not significant	EIF2AK1	protein_coding	7	6022244	6059230	-	NA
ENSG00000086288	0.18412	2.12427	1.76342	0.0782186	0.203798	-4.86887	Not significant	NME8	protein_coding	7	37848597	37900401	+	NA
ENSG00000086289	0.202849	1.67866	1.6556	0.0982012	0.237842	-4.98058	Not significant	EPDR1	protein_coding	7	37683843	37951941	+	NA
ENSG00000086300	0.09458	6.81177	1.07596	0.282274	0.474244	-6.13171	Not significant	SNX10	protein_coding	7	26291895	26374329	+	NA
ENSG00000086475	-0.0670267	4.67937	-1.1226	0.261952	0.452983	-6.02247	Not significant	SEPHS1	protein_coding	10	13317424	13348298	-	NA
ENSG00000086504	0.107742	6.13571	2.23711	0.0255583	0.0953445	-4.23907	Not significant	MRPL28	protein_coding	16	367384	370527	-	NA
ENSG00000086506	1.41559	3.27261	5.52545	4.47047e-08	8.35044e-06	8.11194	Significantly upregulated	HBQ1	protein_coding	16	180453	181181	+	NA
ENSG00000086544	0.422069	3.95367	3.87578	0.000115145	0.00205565	0.696201	Significantly upregulated	ITPKC	protein_coding	19	40717103	40740860	+	NA
ENSG00000086548	1.14053	4.19496	4.3342	1.65277e-05	0.000524282	2.47849	Significantly upregulated	CEACAM6	protein_coding	19	41750977	41772208	+	NA
ENSG00000086570	0.61436	-1.12054	3.1626	0.00162374	0.0133635	-1.32383	Significantly upregulated	FAT2	protein_coding	5	151504093	151568944	-	NA
ENSG00000086589	-0.0787828	6.09297	-1.73364	0.0833739	0.212231	-5.21823	Not significant	RBM22	protein_coding	5	150690794	150701107	-	NA
ENSG00000086598	-0.166978	7.62661	-2.677	0.00758327	0.0405571	-3.18324	Significantly downregulated	TMED2	protein_coding	12	123584531	123598577	+	NA
ENSG00000086619	-0.0514365	3.4111	-0.934805	0.350176	0.5447	-6.09063	Not significant	ERO1B	protein_coding	1	236215555	236281985	-	NA
ENSG00000086666	0.0233656	6.54986	0.572044	0.567456	0.730486	-6.54022	Not significant	ZFAND6	protein_coding	15	80059568	80138393	+	NA
ENSG00000086712	-0.103483	3.57306	-1.89308	0.0587144	0.16786	-4.77249	Not significant	TXLNG	protein_coding	X	16786427	16844519	+	NA
ENSG00000086717	0.538211	-2.43928	2.77473	0.00565575	0.0330167	-2.33398	Significantly upregulated	PPEF1	protein_coding	X	18675909	18827921	+	NA
ENSG00000086730	0.146921	8.02622	2.63781	0.00850919	0.0439878	-3.28222	Significantly upregulated	LAT2	protein_coding	7	74199652	74229834	+	NA
ENSG00000086758	-0.0274083	5.66827	-0.293366	0.76932	0.86734	-6.64769	Not significant	HUWE1	protein_coding	X	53532096	53686729	-	NA
ENSG00000086827	-0.00633563	3.46	-0.0876367	0.930188	0.962305	-6.5261	Not significant	ZW10	protein_coding	11	113733187	113773811	-	NA
ENSG00000086848	-0.18064	0.470104	-2.1537	0.0315669	0.110152	-3.89403	Not significant	ALG9	protein_coding	11	111782195	111871581	-	NA
ENSG00000086967	-0.18487	-2.38836	-0.902797	0.36691	0.561457	-5.44403	Not significant	MYBPC2	protein_coding	19	50432903	50466321	+	NA
ENSG00000087008	0.108169	3.9054	1.92291	0.0548521	0.160085	-4.77899	Not significant	ACOX3	protein_coding	4	8366282	8440723	-	NA
ENSG00000087053	-0.202941	3.90454	-2.7379	0.00632298	0.0356212	-2.89753	Significantly downregulated	MTMR2	protein_coding	11	95832882	95925315	-	NA
ENSG00000087074	-0.364902	8.7543	-3.33041	0.000907609	0.00885739	-1.26548	Significantly downregulated	PPP1R15A	protein_coding	19	48872392	48876057	+	NA
ENSG00000087076	-0.0248551	-2.60535	-0.13202	0.895002	0.942435	-5.80722	Not significant	HSD17B14	protein_coding	19	48813017	48836678	-	NA
ENSG00000087077	0.0634221	3.21173	0.882163	0.377958	0.571953	-6.12835	Not significant	TRIP6	protein_coding	7	100867138	100873454	+	NA
ENSG00000087085	1.58214	-0.83799	5.84474	7.43103e-09	2.34152e-06	9.78749	Significantly upregulated	ACHE	protein_coding	7	100889994	100896974	-	NA
ENSG00000087086	-0.0255786	12.9511	-0.451451	0.651789	0.791643	-6.53898	Not significant	FTL	protein_coding	19	48965301	48966878	+	NA
ENSG00000087087	-0.148516	6.37505	-3.27543	0.00110121	0.0101349	-1.44465	Significantly downregulated	SRRT	protein_coding	7	100875111	100888664	+	NA
ENSG00000087088	-0.021765	6.40625	-0.344053	0.730898	0.843046	-6.64233	Not significant	BAX	protein_coding	19	48954815	48961798	+	NA
ENSG00000087095	0.162163	2.72104	2.57868	0.0100986	0.0495265	-3.21494	Significantly upregulated	NLK	protein_coding	17	28041737	28196381	+	NA
ENSG00000087111	-0.0398871	6.2162	-0.967684	0.3335	0.527089	-6.23779	Not significant	PIGS	protein_coding	17	28553383	28571872	-	NA
ENSG00000087116	0.86908	4.46836	2.56897	0.0103835	0.0504933	-3.43713	Not significant	ADAMTS2	protein_coding	5	179110851	179345430	-	NA
ENSG00000087152	0.060394	4.84346	0.976778	0.32898	0.522839	-6.19169	Not significant	ATXN7L3	protein_coding	17	44191805	44200113	-	NA
ENSG00000087157	0.344288	6.38165	3.78901	0.000162795	0.0025921	0.314457	Significantly upregulated	PGS1	protein_coding	17	78378640	78425114	+	NA
ENSG00000087191	-0.123839	6.44142	-2.75493	0.00600621	0.0343997	-2.97524	Significantly downregulated	PSMC5	protein_coding	17	63827152	63832026	+	NA
ENSG00000087206	0.214836	5.57522	3.81436	0.000147237	0.00241862	0.415013	Significantly upregulated	UIMC1	protein_coding	5	176905005	177022633	-	NA
ENSG00000087237	0.233582	2.0433	1.51988	0.128943	0.286094	-5.23223	Not significant	CETP	protein_coding	16	56961850	56983845	+	NA
ENSG00000087245	0.284916	-1.85865	1.18667	0.235716	0.424168	-5.24528	Not significant	MMP2	protein_coding	16	55389700	55506691	+	NA
ENSG00000087253	0.288534	5.89814	2.74758	0.00614107	0.0348867	-2.99384	Significantly upregulated	LPCAT2	protein_coding	16	55508998	55586670	+	NA
ENSG00000087258	-0.256596	0.750914	-1.69955	0.0896114	0.222393	-4.7376	Not significant	GNAO1	protein_coding	16	56191347	56357457	+	NA
ENSG00000087263	-0.133147	4.1822	-2.39413	0.0168931	0.0707223	-3.78853	Not significant	OGFOD1	protein_coding	16	56451490	56479100	+	NA
ENSG00000087266	0.0922437	7.13357	1.48705	0.137401	0.298587	-5.61298	Not significant	SH3BP2	protein_coding	4	2793023	2841098	+	NA
ENSG00000087269	-0.0831251	3.6923	-1.75863	0.0790296	0.205097	-5.03334	Not significant	NOP14	protein_coding	4	2937933	2963385	-	NA
ENSG00000087274	0.0186821	7.79447	0.310623	0.756169	0.858318	-6.65289	Not significant	ADD1	protein_coding	4	2843857	2930076	+	NA
ENSG00000087299	-0.0846065	1.38367	-1.07103	0.284486	0.476184	-5.66931	Not significant	L2HGDH	protein_coding	14	50237563	50312548	-	NA
ENSG00000087301	-0.0843563	2.4951	-1.15857	0.246985	0.436727	-5.73865	Not significant	TXNDC16	protein_coding	14	52430590	52552522	-	NA
ENSG00000087302	-0.0825201	5.91466	-1.35803	0.174843	0.349598	-5.786	Not significant	RTRAF	protein_coding	14	51989475	52010691	+	NA
ENSG00000087303	-0.219214	0.13203	-1.69033	0.0913609	0.225417	-4.69335	Not significant	NID2	protein_coding	14	52004803	52069228	-	NA
ENSG00000087338	0.0786023	5.37276	1.42941	0.153283	0.320747	-5.67826	Not significant	GMCL1	protein_coding	2	69829642	69881396	+	NA
ENSG00000087365	-0.0947815	7.43839	-2.44658	0.0146399	0.0642185	-3.76093	Not significant	SF3B2	protein_coding	11	66050729	66069308	+	NA
ENSG00000087448	-0.00962063	2.92639	-0.173878	0.862006	0.921833	-6.44162	Not significant	KLHL42	protein_coding	12	27780020	27803040	+	NA
ENSG00000087460	-0.126333	8.75361	-1.39835	0.162402	0.332719	-5.73232	Not significant	GNAS	protein_coding	20	58839718	58911192	+	NA
ENSG00000087470	-0.0976385	5.57875	-2.09564	0.0364335	0.121206	-4.52754	Not significant	DNM1L	protein_coding	12	32679200	32745650	+	NA
ENSG00000087495	0.415446	-2.0774	2.02409	0.0432987	0.136751	-3.99234	Not significant	PHACTR3	protein_coding	20	59577509	59847711	+	NA
ENSG00000087502	0.0223105	5.25465	0.332922	0.739282	0.848505	-6.62367	Not significant	ERGIC2	protein_coding	12	29337352	29381189	-	NA
ENSG00000087586	0.267234	2.30313	2.28312	0.0226892	0.0874896	-3.86586	Not significant	AURKA	protein_coding	20	56369389	56392337	-	NA
ENSG00000087589	0.212078	2.9784	1.8472	0.0650937	0.179659	-4.82571	Not significant	CASS4	protein_coding	20	56412112	56460387	+	NA
ENSG00000087842	0.208145	-1.05314	1.22542	0.220784	0.40644	-5.2581	Not significant	PIR	protein_coding	X	15384799	15493564	-	NA
ENSG00000087884	0.0944968	1.24694	1.07093	0.284531	0.476217	-5.67873	Not significant	AAMDC	protein_coding	11	77821109	77918432	+	NA
ENSG00000087903	0.18306	4.31102	1.5403	0.123889	0.278872	-5.46874	Not significant	RFX2	protein_coding	19	5993164	6199572	-	NA
ENSG00000087995	-0.012259	2.6763	-0.191423	0.848244	0.914395	-6.39983	Not significant	METTL2A	protein_coding	17	62423867	62450822	+	NA
ENSG00000088002	-0.198211	-1.12837	-1.32926	0.184147	0.361188	-5.10755	Not significant	SULT2B1	protein_coding	19	48552075	48599425	+	NA
ENSG00000088035	0.029784	4.13958	0.581021	0.561393	0.725675	-6.44143	Not significant	ALG6	protein_coding	1	63367590	63438562	+	NA
ENSG00000088038	0.0836063	4.28689	1.06173	0.288684	0.480017	-6.06845	Not significant	CNOT3	protein_coding	19	54137728	54155681	+	NA
ENSG00000088053	0.114787	4.10979	0.690342	0.490183	0.670287	-6.36775	Not significant	GP6	protein_coding	19	55013705	55038264	-	NA
ENSG00000088179	-0.291994	5.20244	-3.11183	0.00192654	0.0151259	-1.92244	Significantly downregulated	PTPN4	protein_coding	2	119759631	119983818	+	NA
ENSG00000088205	-0.127832	5.77106	-2.10961	0.035207	0.118628	-4.50217	Not significant	DDX18	protein_coding	2	117814650	117832379	+	NA
ENSG00000088247	-0.150113	4.96597	-2.07488	0.0383221	0.125241	-4.5423	Not significant	KHSRP	protein_coding	19	6413348	6424794	-	NA
ENSG00000088256	-0.210824	0.711061	-2.14617	0.0321652	0.111601	-3.93267	Not significant	GNA11	protein_coding	19	3094410	3124004	+	NA
ENSG00000088280	0.103924	-0.474365	0.611934	0.540758	0.709823	-5.83032	Not significant	ASAP3	protein_coding	1	23428563	23484568	-	NA
ENSG00000088298	0.0261096	6.4577	0.519959	0.603238	0.75689	-6.56786	Not significant	EDEM2	protein_coding	20	35115357	35147364	-	NA
ENSG00000088305	-0.096278	0.130381	-0.716751	0.473741	0.656301	-5.81371	Not significant	DNMT3B	protein_coding	20	32762385	32809356	+	NA
ENSG00000088325	0.104409	3.39632	0.809428	0.418514	0.608752	-6.20229	Not significant	TPX2	protein_coding	20	31739271	31801805	+	NA
ENSG00000088340	0.054918	0.45668	0.212725	0.831597	0.904353	-6.08421	Not significant	FER1L4	transcribed_unitary_pseudogene	20	35558737	35607562	-	NA
ENSG00000088356	-0.173228	4.00868	-2.87441	0.00415706	0.0264446	-2.53966	Significantly downregulated	PDRG1	protein_coding	20	31944342	31952092	-	NA
ENSG00000088387	-0.568428	3.48478	-4.01901	6.40614e-05	0.00133976	1.34951	Significantly downregulated	DOCK9	protein_coding	13	98793429	99086625	-	NA
ENSG00000088448	-0.119929	6.19907	-3.11682	0.00189466	0.0149463	-1.93703	Significantly downregulated	ANKRD10	protein_coding	13	110878540	110915069	-	NA
ENSG00000088451	0.0453624	2.7779	0.743942	0.457134	0.641997	-6.17285	Not significant	TGDS	protein_coding	13	94574051	94596257	-	NA
ENSG00000088538	-0.410669	0.186194	-2.6296	0.00871561	0.0446907	-2.78025	Significantly downregulated	DOCK3	protein_coding	3	50675241	51384198	+	NA
ENSG00000088543	-0.616831	2.68241	-5.13292	3.59821e-07	3.77504e-05	6.23104	Significantly downregulated	C3orf18	protein_coding	3	50558025	50571027	-	NA
ENSG00000088682	0.0444571	4.3576	0.792834	0.428113	0.617577	-6.3172	Not significant	COQ9	protein_coding	16	57447425	57461275	+	NA
ENSG00000088726	-0.010854	4.87321	-0.0610483	0.951336	0.973635	-6.64997	Not significant	TMEM40	protein_coding	3	12733525	12769457	-	NA
ENSG00000088727	0.0560664	1.69662	0.731559	0.464656	0.648282	-6.02826	Not significant	KIF9	protein_coding	3	47228026	47283451	-	NA
ENSG00000088766	0.129566	5.28765	1.35872	0.174624	0.349433	-5.77398	Not significant	CRLS1	protein_coding	20	6006090	6040053	+	NA
ENSG00000088808	-0.369847	2.15266	-3.30412	0.00099588	0.00946611	-1.05324	Significantly downregulated	PPP1R13B	protein_coding	14	103733752	103847590	-	NA
ENSG00000088812	-0.181425	4.37933	-1.93402	0.053469	0.157113	-4.78065	Not significant	ATRN	protein_coding	20	3471040	3651122	+	NA
ENSG00000088826	0.098154	6.20057	0.619453	0.535797	0.705908	-6.51012	Not significant	SMOX	protein_coding	20	4120980	4187747	+	NA
ENSG00000088827	-0.159398	6.59568	-0.522224	0.601661	0.755664	-6.56673	Not significant	SIGLEC1	protein_coding	20	3686970	3707128	-	NA
ENSG00000088832	-0.0433702	6.55988	-0.6382	0.523529	0.697277	-6.50068	Not significant	FKBP1A	protein_coding	20	1368978	1393172	-	NA
ENSG00000088833	0.144506	6.27846	3.45087	0.000588586	0.00658451	-0.871992	Significantly upregulated	NSFL1C	protein_coding	20	1442162	1473842	-	NA
ENSG00000088836	0.0436805	-0.299043	0.311878	0.755216	0.857596	-5.9801	Not significant	SLC4A11	protein_coding	20	3227417	3239190	-	NA
ENSG00000088854	-0.0146789	3.10176	-0.169828	0.865189	0.923826	-6.4746	Not significant	C20orf194	protein_coding	20	3249305	3407625	-	NA
ENSG00000088876	-0.0739534	1.58535	-0.759868	0.447561	0.633732	-5.97261	Not significant	ZNF343	protein_coding	20	2481817	2524702	-	NA
ENSG00000088881	-0.373498	-1.05814	-2.14085	0.0325929	0.112548	-3.79645	Not significant	EBF4	protein_coding	20	2692878	2760108	+	NA
ENSG00000088882	-0.25597	-0.282734	-1.62406	0.104763	0.248482	-4.7657	Not significant	CPXM1	protein_coding	20	2794069	2800637	-	NA
ENSG00000088888	0.105148	6.22184	1.41321	0.157989	0.32662	-5.7163	Not significant	MAVS	protein_coding	20	3846799	3876123	+	NA
ENSG00000088899	-0.455037	0.741407	-2.76131	0.00589121	0.033932	-2.48153	Significantly downregulated	LZTS3	protein_coding	20	3162617	3173592	-	NA
ENSG00000088930	-0.102098	6.79268	-2.6996	0.00709138	0.0385923	-3.12429	Significantly downregulated	XRN2	protein_coding	20	21303304	21389827	+	NA
ENSG00000088970	0.0128469	3.96347	0.287769	0.773599	0.869923	-6.54444	Not significant	KIZ	protein_coding	20	21125983	21246622	+	NA
ENSG00000088986	0.105227	6.84485	1.31654	0.188378	0.366218	-5.84834	Not significant	DYNLL1	protein_coding	12	120469850	120498493	+	NA
ENSG00000088992	0.471756	5.60518	3.97611	7.65089e-05	0.00150989	1.02167	Significantly upregulated	TESC	protein_coding	12	117038923	117099479	-	NA
ENSG00000089006	-0.102227	5.73706	-2.18733	0.0290123	0.103825	-4.33891	Not significant	SNX5	protein_coding	20	17941597	17968980	-	NA
ENSG00000089009	-0.0959076	6.61091	-1.09273	0.274849	0.467166	-6.11284	Not significant	RPL6	protein_coding	12	112405190	112418838	-	NA
ENSG00000089012	-0.701451	4.04648	-5.27034	1.76033e-07	2.27362e-05	6.85385	Significantly downregulated	SIRPG	protein_coding	20	1629152	1657779	-	NA
ENSG00000089022	-0.178209	4.92259	-3.31403	0.000961697	0.00921066	-1.28235	Significantly downregulated	MAPKAPK5	protein_coding	12	111841978	111902238	+	NA
ENSG00000089041	-0.0854067	4.84332	-1.11799	0.263911	0.455138	-6.04174	Not significant	P2RX7	protein_coding	12	121132819	121188032	+	NA
ENSG00000089048	-0.00532711	3.19574	-0.072055	0.942576	0.968404	-6.4904	Not significant	ESF1	protein_coding	20	13714322	13784886	-	NA
ENSG00000089050	-0.104704	2.65702	-1.49323	0.135777	0.296044	-5.32122	Not significant	RBBP9	protein_coding	20	18486540	18497243	-	NA
ENSG00000089053	-0.221302	7.54688	-3.79722	0.000157594	0.00253789	0.344529	Significantly downregulated	ANAPC5	protein_coding	12	121308245	121399896	-	NA
ENSG00000089057	-0.0644677	4.53994	-0.95385	0.340452	0.534423	-6.18769	Not significant	SLC23A2	protein_coding	20	4852356	5010293	-	NA
ENSG00000089060	0.0774246	6.04266	1.06502	0.287195	0.478865	-6.13929	Not significant	SLC8B1	protein_coding	12	113298759	113359493	-	NA
ENSG00000089063	-0.0967391	6.74958	-1.93088	0.0538566	0.157936	-4.86739	Not significant	TMEM230	protein_coding	20	5068232	5113103	-	NA
ENSG00000089091	-0.141166	0.689547	-1.57725	0.115141	0.265434	-4.94287	Not significant	DZANK1	protein_coding	20	18383367	18467281	-	NA
ENSG00000089094	-0.274192	4.47992	-3.45054	0.000589301	0.00658861	-0.801461	Significantly downregulated	KDM2B	protein_coding	12	121429097	121581015	-	NA
ENSG00000089123	-0.239299	3.08006	-3.72178	0.000211916	0.00311413	0.253363	Significantly downregulated	TASP1	protein_coding	20	13389392	13638940	-	NA
ENSG00000089127	0.112306	7.75371	0.771376	0.440716	0.628132	-6.40677	Not significant	OAS1	protein_coding	12	112906777	112933222	+	NA
ENSG00000089154	-0.142437	5.76904	-1.32665	0.185008	0.3622	-5.82312	Not significant	GCN1	protein_coding	12	120127203	120194710	-	NA
ENSG00000089157	-0.168424	8.00545	-1.93626	0.0531934	0.156529	-4.8558	Not significant	RPLP0	protein_coding	12	120196686	120201235	-	NA
ENSG00000089159	0.0175325	7.49232	0.229662	0.818414	0.896176	-6.67543	Not significant	PXN	protein_coding	12	120210439	120265771	-	NA
ENSG00000089163	-0.0205953	-1.307	-0.1509	0.880093	0.9342	-5.91078	Not significant	SIRT4	protein_coding	12	120302316	120313249	+	NA
ENSG00000089169	0.370722	3.68769	1.63834	0.10175	0.243917	-5.27617	Not significant	RPH3A	protein_coding	12	112570380	112898881	+	NA
ENSG00000089177	-0.0894873	3.17798	-1.17669	0.239675	0.428573	-5.80864	Not significant	KIF16B	protein_coding	20	16272104	16573434	-	NA
ENSG00000089195	0.097397	4.83833	1.11136	0.266754	0.458186	-6.05579	Not significant	TRMT6	protein_coding	20	5937235	5950558	-	NA
ENSG00000089220	-0.361578	6.63604	-4.27211	2.17345e-05	0.000641049	2.19713	Significantly downregulated	PEBP1	protein_coding	12	118135858	118145584	+	NA
ENSG00000089234	0.0255251	5.20437	0.472248	0.636881	0.781976	-6.56729	Not significant	BRAP	protein_coding	12	111642146	111685986	-	NA
ENSG00000089248	-0.136684	7.33399	-2.65513	0.00808824	0.0423943	-3.24077	Significantly downregulated	ERP29	protein_coding	12	112013316	112023451	+	NA
ENSG00000089280	-0.225913	7.2914	-4.11344	4.3088e-05	0.00102727	1.55359	Significantly downregulated	FUS	protein_coding	16	31180110	31194871	+	NA
ENSG00000089289	-0.0550639	4.73697	-0.987582	0.323661	0.517475	-6.16884	Not significant	IGBP1	protein_coding	X	70133449	70166324	+	NA
ENSG00000089327	-0.12577	7.7039	-2.10321	0.0357643	0.119799	-4.52576	Not significant	FXYD5	protein_coding	19	35154730	35169883	+	NA
ENSG00000089335	-0.100065	3.71397	-1.60624	0.108622	0.254809	-5.28303	Not significant	ZNF302	protein_coding	19	34677639	34686397	+	NA
ENSG00000089351	0.150762	6.1769	1.67476	0.0943796	0.231162	-5.31901	Not significant	GRAMD1A	protein_coding	19	34994784	35026471	+	NA
ENSG00000089486	-0.189015	4.46063	-2.54227	0.0112044	0.0531168	-3.44955	Not significant	CDIP1	protein_coding	16	4510675	4538828	-	NA
ENSG00000089505	0.41286	0.703618	2.65322	0.00813376	0.0425548	-2.83108	Significantly upregulated	CMTM1	protein_coding	16	66566393	66579137	+	NA
ENSG00000089558	-0.0936059	-2.17748	-0.468786	0.639353	0.783688	-5.74695	Not significant	KCNH4	protein_coding	17	42156891	42181278	-	NA
ENSG00000089597	-0.191567	7.33201	-2.52759	0.0116797	0.0546983	-3.56404	Not significant	GANAB	protein_coding	11	62624826	62646726	-	NA
ENSG00000089639	0.0199373	7.68353	0.287236	0.774007	0.870102	-6.6601	Not significant	GMIP	protein_coding	19	19629476	19643667	-	NA
ENSG00000089682	0.0066864	3.88649	0.134421	0.893104	0.941404	-6.56976	Not significant	RBM41	protein_coding	X	107064420	107118823	-	NA
ENSG00000089685	0.0449816	3.93828	0.286897	0.774267	0.870239	-6.53688	Not significant	BIRC5	protein_coding	17	78214186	78225636	+	NA
ENSG00000089692	-0.305915	3.55162	-1.73404	0.0833036	0.212141	-5.02953	Not significant	LAG3	protein_coding	12	6772512	6778455	+	NA
ENSG00000089693	0.057465	7.40221	1.36663	0.172133	0.34645	-5.78161	Not significant	MLF2	protein_coding	12	6747996	6767475	-	NA
ENSG00000089723	0.0294971	-0.19221	0.258288	0.796252	0.883499	-6.00883	Not significant	OTUB2	protein_coding	14	94026329	94048930	+	NA
ENSG00000089737	-0.29981	6.7121	-4.65826	3.74359e-06	0.000179181	3.85439	Significantly downregulated	DDX24	protein_coding	14	94048291	94081245	-	NA
ENSG00000089775	-0.322823	3.96093	-4.82959	1.64454e-06	0.000102275	4.72329	Significantly downregulated	ZBTB25	protein_coding	14	64449106	64505213	-	NA
ENSG00000089818	0.0520188	5.07423	0.735505	0.462251	0.646399	-6.40693	Not significant	NECAP1	protein_coding	12	8076939	8097859	+	NA
ENSG00000089820	-0.0993773	7.84607	-1.89139	0.0589395	0.168147	-4.94033	Not significant	ARHGAP4	protein_coding	X	153907367	153934999	-	NA
ENSG00000089847	-0.232444	-0.377902	-1.53727	0.124631	0.279841	-4.88383	Not significant	ANKRD24	protein_coding	19	4183354	4224814	+	NA
ENSG00000089876	-0.0474637	3.2053	-0.619679	0.535648	0.705883	-6.3036	Not significant	DHX32	protein_coding	10	125836337	125896436	-	NA
ENSG00000089902	0.185225	4.1752	2.26993	0.0234815	0.0898665	-4.09844	Not significant	RCOR1	protein_coding	14	102592661	102730576	+	NA
ENSG00000089916	0.0285862	4.88998	0.444647	0.656697	0.795171	-6.56535	Not significant	GPATCH2L	protein_coding	14	76151916	76254342	+	NA
ENSG00000090006	-0.301989	4.62522	-2.69971	0.00708911	0.038591	-3.0554	Significantly downregulated	LTBP4	protein_coding	19	40592883	40629818	+	NA
ENSG00000090013	0.503461	7.57692	4.62185	4.44396e-06	0.000202005	3.69324	Significantly upregulated	BLVRB	protein_coding	19	40447789	40465840	-	NA
ENSG00000090020	0.0519093	4.75026	0.592303	0.553818	0.719769	-6.48305	Not significant	SLC9A1	protein_coding	1	27098815	27166981	-	NA
ENSG00000090054	0.0757051	5.61911	1.74928	0.0806319	0.207715	-5.18564	Not significant	SPTLC1	protein_coding	9	92031999	92115384	-	NA
ENSG00000090060	-0.140349	7.14993	-3.29174	0.00104013	0.0097495	-1.39489	Significantly downregulated	PAPOLA	protein_coding	14	96501433	96567111	+	NA
ENSG00000090061	0.0866095	3.20512	0.939691	0.347665	0.542015	-6.07835	Not significant	CCNK	protein_coding	14	99481169	99535044	+	NA
ENSG00000090097	-0.289675	2.53662	-2.61917	0.0089841	0.0455982	-3.04703	Significantly downregulated	PCBP4	protein_coding	3	51957454	51974016	-	NA
ENSG00000090104	-1.08872	4.03626	-3.98877	7.26157e-05	0.00145586	1.22536	Significantly downregulated	RGS1	protein_coding	1	192575727	192580031	+	NA
ENSG00000090238	0.371864	7.87912	3.58689	0.000355335	0.0046045	-0.40554	Significantly upregulated	YPEL3	protein_coding	16	30092314	30096915	-	NA
ENSG00000090263	-0.0506253	3.5601	-0.612514	0.540375	0.709664	-6.34785	Not significant	MRPS33	protein_coding	7	141002610	141015228	-	NA
ENSG00000090266	-0.0930827	5.61321	-1.13345	0.257369	0.447558	-6.05465	Not significant	NDUFB2	protein_coding	7	140690777	140722790	+	NA
ENSG00000090273	-0.0699242	6.45276	-1.4747	0.140693	0.302954	-5.62953	Not significant	NUDC	protein_coding	1	26900238	26946862	+	NA
ENSG00000090316	0.177932	6.15359	3.09263	0.002054	0.0158308	-2.01178	Significantly upregulated	MAEA	protein_coding	4	1289851	1340147	+	NA
ENSG00000090339	-0.155796	6.45662	-1.14942	0.250732	0.440498	-6.04957	Not significant	ICAM1	protein_coding	19	10270835	10286615	+	NA
ENSG00000090372	0.00506892	6.59737	0.0868752	0.930793	0.962563	-6.698	Not significant	STRN4	protein_coding	19	46719507	46746994	-	NA
ENSG00000090376	0.377936	6.52962	3.83474	0.000135754	0.00229158	0.482988	Significantly upregulated	IRAK3	protein_coding	12	66188879	66254622	+	NA
ENSG00000090382	-0.0823279	10.687	-0.522698	0.601331	0.755454	-6.53691	Not significant	LYZ	protein_coding	12	69348341	69354234	+	NA
ENSG00000090432	-0.0179059	5.3751	-0.359514	0.719307	0.835949	-6.61862	Not significant	MUL1	protein_coding	1	20499448	20508161	-	NA
ENSG00000090447	-0.0504317	0.320828	-0.425697	0.670445	0.805045	-5.99239	Not significant	TFAP4	protein_coding	16	4257186	4273075	-	NA
ENSG00000090470	-0.0497779	3.63498	-0.570237	0.56868	0.73136	-6.38403	Not significant	PDCD7	protein_coding	15	65117379	65133836	-	NA
ENSG00000090487	-0.0248481	7.21482	-0.529311	0.596739	0.75208	-6.56403	Not significant	SPG21	protein_coding	15	64963021	64990310	-	NA
ENSG00000090520	-0.132377	5.37256	-1.70714	0.0881904	0.219972	-5.24395	Not significant	DNAJB11	protein_coding	3	186567403	186585800	+	NA
ENSG00000090530	0.00226708	-1.93925	0.00987157	0.992126	0.995602	-5.87172	Not significant	P3H2	protein_coding	3	189956728	190122437	-	NA
ENSG00000090554	-0.330281	-1.06777	-2.3329	0.0199049	0.0793594	-3.39299	Not significant	FLT3LG	protein_coding	19	49474207	49486231	+	NA
ENSG00000090565	-0.138657	3.95946	-1.6317	0.103142	0.245976	-5.26299	Not significant	RAB11FIP3	protein_coding	16	425619	523011	+	NA
ENSG00000090581	-0.0108254	5.89718	-0.198046	0.84306	0.911054	-6.67613	Not significant	GNPTG	protein_coding	16	1351923	1364113	+	NA
ENSG00000090612	-0.10815	2.88496	-1.22889	0.219479	0.404906	-5.70285	Not significant	ZNF268	protein_coding	12	133181409	133214831	+	NA
ENSG00000090615	0.133033	4.87257	2.06789	0.0389769	0.12668	-4.56286	Not significant	GOLGA3	protein_coding	12	132768909	132828858	-	NA
ENSG00000090621	-0.18933	4.50172	-2.55614	0.010771	0.0517238	-3.41915	Not significant	PABPC4	protein_coding	1	39560816	39576790	-	NA
ENSG00000090659	-0.0265386	-0.823075	-0.137004	0.891062	0.939908	-5.96257	Not significant	CD209	protein_coding	19	7739994	7747564	-	NA
ENSG00000090661	-0.079883	3.82641	-1.03378	0.301555	0.494098	-6.03884	Not significant	CERS4	protein_coding	19	8206736	8262421	+	NA
ENSG00000090674	0.184729	5.38901	2.68074	0.00749991	0.040225	-3.16204	Significantly upregulated	MCOLN1	protein_coding	19	7522626	7534009	+	NA
ENSG00000090686	-0.0609789	5.83718	-1.54635	0.122422	0.276987	-5.51617	Not significant	USP48	protein_coding	1	21678298	21783606	-	NA
ENSG00000090776	-0.329236	2.88024	-3.30316	0.000999245	0.0094838	-1.13126	Significantly downregulated	EFNB1	protein_coding	X	68828997	68842147	+	NA
ENSG00000090857	-0.0567297	3.70564	-0.60267	0.546902	0.714366	-6.38061	Not significant	PDPR	protein_coding	16	70113626	70162537	+	NA
ENSG00000090861	-0.124143	5.55377	-1.22597	0.220576	0.406216	-5.94414	Not significant	AARS	protein_coding	16	70252295	70289543	-	NA
ENSG00000090863	-0.27705	7.90829	-3.60938	0.000326359	0.00430341	-0.328921	Significantly downregulated	GLG1	protein_coding	16	74447427	74607144	-	NA
ENSG00000090889	0.0745661	1.25462	0.486856	0.626496	0.774304	-6.0981	Not significant	KIF4A	protein_coding	X	70290090	70420832	+	NA
ENSG00000090905	0.0647256	4.24091	0.969344	0.332672	0.526446	-6.15397	Not significant	TNRC6A	protein_coding	16	24610209	24827632	+	NA
ENSG00000090924	-0.0661035	3.61686	-0.828354	0.407721	0.599361	-6.20787	Not significant	PLEKHG2	protein_coding	19	39412585	39428415	+	NA
ENSG00000090971	-0.0138174	1.03301	-0.129438	0.897044	0.943483	-6.17683	Not significant	NAT14	protein_coding	19	55485004	55487568	+	NA
ENSG00000090975	-0.196664	3.31368	-1.49031	0.136543	0.29722	-5.39349	Not significant	PITPNM2	protein_coding	12	122983480	123150015	-	NA
ENSG00000090989	0.13524	4.83479	2.58364	0.00995575	0.0490548	-3.39053	Significantly upregulated	EXOC1	protein_coding	4	55853616	55905034	+	NA
ENSG00000091009	0.0238706	1.91446	0.258361	0.796196	0.883488	-6.28096	Not significant	RBM27	protein_coding	5	146203600	146289132	+	NA
ENSG00000091039	-0.0289713	7.02681	-0.4389	0.660855	0.798226	-6.60734	Not significant	OSBPL8	protein_coding	12	76351797	76559809	-	NA
ENSG00000091073	0.292828	4.34087	3.85254	0.000126423	0.00217289	0.595327	Significantly upregulated	DTX2	protein_coding	7	76461676	76505995	+	NA
ENSG00000091106	0.512623	5.07138	4.08681	4.82262e-05	0.00111191	1.45979	Significantly upregulated	NLRC4	protein_coding	2	32224453	32265854	-	NA
ENSG00000091127	0.00507086	1.89849	0.0643037	0.948745	0.972299	-6.30133	Not significant	PUS7	protein_coding	7	105439661	105522267	-	NA
ENSG00000091129	-0.0652397	-2.32139	-0.262275	0.793178	0.881688	-5.77957	Not significant	NRCAM	protein_coding	7	108147623	108456717	-	NA
ENSG00000091136	0.30909	-0.29335	2.07917	0.0379255	0.12431	-4.01245	Not significant	LAMB1	protein_coding	7	107923799	108003255	-	NA
ENSG00000091140	0.0804235	6.06198	1.8267	0.0681242	0.185291	-5.05643	Not significant	DLD	protein_coding	7	107890970	107931730	+	NA
ENSG00000091157	-0.106306	4.53977	-1.10776	0.268304	0.459732	-6.02871	Not significant	WDR7	protein_coding	18	56651343	57036606	+	NA
ENSG00000091164	0.0535964	5.59602	1.01517	0.310337	0.503927	-6.18233	Not significant	TXNL1	protein_coding	18	56597208	56651600	-	NA
ENSG00000091181	-0.238811	-0.33896	-1.21069	0.226378	0.413138	-5.31357	Not significant	IL5RA	protein_coding	3	3066326	3126613	-	NA
ENSG00000091262	0.130321	2.32301	1.41919	0.156239	0.324506	-5.41792	Not significant	ABCC6	protein_coding	16	16148928	16223522	-	NA
ENSG00000091317	-0.020086	8.13297	-0.338688	0.734935	0.845639	-6.64211	Not significant	CMTM6	protein_coding	3	32481312	32503408	-	NA
ENSG00000091409	-0.0815891	4.51168	-0.994307	0.320379	0.514085	-6.13674	Not significant	ITGA6	protein_coding	2	172427354	172506282	+	NA
ENSG00000091436	0.112661	4.29656	1.38075	0.167748	0.340449	-5.69225	Not significant	MAP3K20	protein_coding	2	173075435	173268010	+	NA
ENSG00000091483	-0.000615158	4.68985	-0.00973984	0.992231	0.99562	-6.64784	Not significant	FH	protein_coding	1	241497603	241519761	-	NA
ENSG00000091490	-0.461424	6.55207	-3.34103	0.000874055	0.00865103	-1.23232	Significantly downregulated	SEL1L3	protein_coding	4	25747427	25863760	-	NA
ENSG00000091527	-0.193977	6.84419	-3.38161	0.000756205	0.00782958	-1.10296	Significantly downregulated	CDV3	protein_coding	3	133573730	133590261	+	NA
ENSG00000091536	0.0878179	0.713182	0.676323	0.499034	0.677388	-5.93269	Not significant	MYO15A	protein_coding	17	18108706	18179802	+	NA
ENSG00000091542	-0.126376	6.52621	-1.91045	0.0564391	0.163406	-4.90497	Not significant	ALKBH5	protein_coding	17	18183078	18209954	+	NA
ENSG00000091592	-0.132209	7.77117	-1.25208	0.210913	0.394726	-5.92854	Not significant	NLRP1	protein_coding	17	5499427	5619424	-	NA
ENSG00000091640	-0.0478027	6.00621	-1.01699	0.309471	0.502953	-6.18688	Not significant	SPAG7	protein_coding	17	4959226	4967872	-	NA
ENSG00000091651	-0.0440524	1.58135	-0.399456	0.689665	0.816966	-6.17615	Not significant	ORC6	protein_coding	16	46689643	46698394	+	NA
ENSG00000091732	-0.0211367	3.28289	-0.391341	0.695651	0.820566	-6.42972	Not significant	ZC3HC1	protein_coding	7	130018286	130051451	-	NA
ENSG00000091831	-0.245719	0.0755822	-1.71198	0.087294	0.218872	-4.66018	Not significant	ESR1	protein_coding	6	151656691	152129619	+	NA
ENSG00000091844	0.184179	-2.2527	1.12334	0.261637	0.452646	-5.27999	Not significant	RGS17	protein_coding	6	153004459	153131249	-	NA
ENSG00000091879	-0.0613844	0.316566	-0.401647	0.688053	0.815915	-6.0119	Not significant	ANGPT2	protein_coding	8	6499651	6563409	-	NA
ENSG00000091947	0.107944	4.1457	1.8467	0.0651664	0.179833	-4.93892	Not significant	TMEM101	protein_coding	17	44011188	44023946	-	NA
ENSG00000091972	-0.583343	1.26099	-3.15677	0.00165611	0.01356	-1.41004	Significantly downregulated	CD200	protein_coding	3	112332347	112362812	+	NA
ENSG00000091986	0.151575	-0.642743	0.850881	0.395095	0.587063	-5.65314	Not significant	CCDC80	protein_coding	3	112596794	112649530	-	NA
ENSG00000092010	-0.137137	8.84626	-2.56222	0.0105859	0.0511465	-3.4707	Not significant	PSME1	protein_coding	14	24136158	24138967	+	NA
ENSG00000092020	0.0705713	5.03599	1.09421	0.274197	0.46657	-6.08247	Not significant	PPP2R3C	protein_coding	14	35085467	35122517	-	NA
ENSG00000092036	0.232785	3.33148	2.64096	0.00843113	0.0436718	-3.13817	Significantly upregulated	HAUS4	protein_coding	14	22946228	22957161	-	NA
ENSG00000092051	-0.290224	1.74807	-2.07667	0.0381565	0.124815	-4.19231	Not significant	JPH4	protein_coding	14	23568035	23578800	-	NA
ENSG00000092067	0.987414	2.3355	5.25198	1.93864e-07	2.38617e-05	6.77337	Significantly upregulated	CEBPE	protein_coding	14	23117304	23119616	-	NA
ENSG00000092068	0.297909	0.353867	2.15005	0.0318552	0.110862	-3.93297	Not significant	SLC7A8	protein_coding	14	23125295	23183674	-	NA
ENSG00000092094	-0.0946394	5.1561	-1.91032	0.0564557	0.163428	-4.87626	Not significant	OSGEP	protein_coding	14	20446411	20455105	-	NA
ENSG00000092096	-0.327002	1.17542	-2.39126	0.0170247	0.0710683	-3.42843	Not significant	SLC22A17	protein_coding	14	23346306	23352912	-	NA
ENSG00000092098	0.0519294	4.84341	0.706792	0.479905	0.661738	-6.41589	Not significant	RNF31	protein_coding	14	24146683	24160661	+	NA
ENSG00000092108	-0.0302201	5.73524	-0.678773	0.497481	0.676111	-6.46498	Not significant	SCFD1	protein_coding	14	30622112	30735812	+	NA
ENSG00000092140	-0.00882345	3.67452	-0.165644	0.86848	0.92598	-6.54069	Not significant	G2E3	protein_coding	14	30559123	30620063	+	NA
ENSG00000092148	-0.012517	5.73158	-0.167799	0.866784	0.924989	-6.67822	Not significant	HECTD1	protein_coding	14	31100112	31207804	-	NA
ENSG00000092199	-0.182941	8.84147	-4.40553	1.20152e-05	0.000417574	2.75814	Significantly downregulated	HNRNPC	protein_coding	14	21209136	21269494	-	NA
ENSG00000092200	-0.049214	1.43733	-0.380368	0.703775	0.825715	-6.17783	Not significant	RPGRIP1	protein_coding	14	21287939	21351301	+	NA
ENSG00000092201	-0.115271	6.26346	-2.40012	0.0166214	0.0700655	-3.86832	Not significant	SUPT16H	protein_coding	14	21351472	21384266	-	NA
ENSG00000092203	0.0193064	6.12166	0.5438	0.586733	0.745282	-6.553	Not significant	TOX4	protein_coding	14	21476597	21499175	+	NA
ENSG00000092208	0.000510032	2.26974	0.00674852	0.994617	0.997255	-6.36423	Not significant	GEMIN2	protein_coding	14	39114223	39136973	+	NA
ENSG00000092295	-0.246935	-0.604151	-1.52727	0.127097	0.283127	-4.88671	Not significant	TGM1	protein_coding	14	24249114	24264432	-	NA
ENSG00000092330	0.00920636	6.85168	0.22783	0.819837	0.896939	-6.67669	Not significant	TINF2	protein_coding	14	24239643	24242674	-	NA
ENSG00000092421	0.0302297	1.05904	0.291259	0.77093	0.868295	-6.1567	Not significant	SEMA6A	protein_coding	5	116443616	116574934	-	NA
ENSG00000092439	-0.128891	5.01818	-1.98761	0.0472013	0.144727	-4.71993	Not significant	TRPM7	protein_coding	15	50552473	50686815	-	NA
ENSG00000092445	0.0343087	-1.481	0.136745	0.891267	0.939994	-5.90732	Not significant	TYRO3	protein_coding	15	41557675	41583586	+	NA
ENSG00000092470	-0.0579582	2.62101	-0.658305	0.510535	0.686841	-6.19276	Not significant	WDR76	protein_coding	15	43826963	43868419	+	NA
ENSG00000092529	0.313037	0.235506	2.79396	0.00533331	0.0316285	-2.41535	Significantly upregulated	CAPN3	protein_coding	15	42359500	42412318	+	NA
ENSG00000092531	-0.0262094	6.68458	-0.467137	0.640531	0.784573	-6.59431	Not significant	SNAP23	protein_coding	15	42491233	42545356	+	NA
ENSG00000092621	0.12714	3.2482	0.973248	0.330729	0.524561	-6.03318	Not significant	PHGDH	protein_coding	1	119648411	119744226	+	NA
ENSG00000092758	0.604487	2.65178	3.3579	0.000823132	0.00829096	-1.00853	Significantly upregulated	COL9A3	protein_coding	20	62816244	62841159	+	NA
ENSG00000092820	-0.217806	7.99047	-3.3181	0.000947986	0.00913133	-1.3086	Significantly downregulated	EZR	protein_coding	6	158765741	158819412	-	NA
ENSG00000092841	0.0664236	9.72284	1.27552	0.202503	0.384428	-5.88198	Not significant	MYL6	protein_coding	12	56158161	56163496	+	NA
ENSG00000092847	-0.146295	5.2038	-2.19544	0.0284234	0.10224	-4.3039	Not significant	AGO1	protein_coding	1	35869808	35930528	+	NA
ENSG00000092853	0.145528	2.21155	1.17935	0.238616	0.427325	-5.69008	Not significant	CLSPN	protein_coding	1	35720218	35769967	-	NA
ENSG00000092871	0.139785	4.05898	1.85912	0.0633828	0.176378	-4.91261	Not significant	RFFL	protein_coding	17	35005990	35089319	-	NA
ENSG00000092929	0.0550575	8.01302	0.889993	0.373742	0.567958	-6.30865	Not significant	UNC13D	protein_coding	17	75827225	75844717	-	NA
ENSG00000092931	-0.00794462	4.62964	-0.237992	0.811949	0.892613	-6.61644	Not significant	MFSD11	protein_coding	17	76735865	76781449	+	NA
ENSG00000092964	-0.172324	6.70645	-1.64133	0.101129	0.243034	-5.37534	Not significant	DPYSL2	protein_coding	8	26514022	26658178	+	NA
ENSG00000092969	-0.297644	-2.35433	-1.53636	0.124853	0.280175	-4.73842	Not significant	TGFB2	protein_coding	1	218346235	218444619	+	NA
ENSG00000092978	-0.0347881	2.37135	-0.490192	0.624134	0.772497	-6.2615	Not significant	GPATCH2	protein_coding	1	217426992	217631082	-	NA
ENSG00000093000	0.080242	6.15662	1.60733	0.108382	0.254417	-5.42732	Not significant	NUP50	protein_coding	22	45163841	45188015	+	NA
ENSG00000093009	-0.0180977	2.53884	-0.12727	0.898759	0.944416	-6.38545	Not significant	CDC45	protein_coding	22	19479459	19520612	+	NA
ENSG00000093010	-0.0592857	6.66352	-0.850894	0.395087	0.587063	-6.34486	Not significant	COMT	protein_coding	22	19941607	19969975	+	NA
ENSG00000093072	-0.356448	8.24284	-3.29293	0.00103578	0.0097328	-1.38865	Significantly downregulated	ADA2	protein_coding	22	17178790	17221989	-	NA
ENSG00000093134	0.333932	4.20829	1.81599	0.0697528	0.188356	-5.01815	Not significant	VNN3	protein_coding	6	132722787	132734765	-	NA
ENSG00000093144	-0.0268721	5.81967	-0.397279	0.691269	0.817934	-6.61622	Not significant	ECHDC1	protein_coding	6	127288710	127343609	-	NA
ENSG00000093167	0.125	5.53349	2.34081	0.019491	0.078088	-3.99821	Not significant	LRRFIP2	protein_coding	3	37052656	37183689	-	NA
ENSG00000093183	0.00767553	4.65112	0.195985	0.844672	0.912114	-6.62689	Not significant	SEC22C	protein_coding	3	42547969	42601080	-	NA
ENSG00000093217	-0.0124209	0.359798	-0.103123	0.917892	0.956072	-6.09137	Not significant	XYLB	protein_coding	3	38346760	38421348	+	NA
ENSG00000094631	-0.0230548	5.66282	-0.315311	0.752609	0.855988	-6.64125	Not significant	HDAC6	protein_coding	X	48801377	48824982	+	NA
ENSG00000094804	-0.0933941	2.52652	-0.580551	0.561709	0.725727	-6.22176	Not significant	CDC6	protein_coding	17	40287633	40304657	+	NA
ENSG00000094841	-0.118475	3.46964	-1.96592	0.0496591	0.149519	-4.63075	Not significant	UPRT	protein_coding	X	75274085	75304600	+	NA
ENSG00000094880	-0.0706229	4.42095	-1.07514	0.28264	0.474541	-6.05415	Not significant	CDC23	protein_coding	5	138187648	138213343	-	NA
ENSG00000094914	-0.0277241	5.09764	-0.503999	0.614403	0.765716	-6.54414	Not significant	AAAS	protein_coding	12	53307456	53324864	-	NA
ENSG00000094916	-0.0294674	4.76533	-0.41796	0.67609	0.809305	-6.5622	Not significant	CBX5	protein_coding	12	54230940	54280133	-	NA
ENSG00000094975	0.0343228	4.83666	0.647591	0.517439	0.692283	-6.45189	Not significant	SUCO	protein_coding	1	172532349	172611833	+	NA
ENSG00000095002	-0.190655	3.80469	-2.2798	0.0228867	0.0880897	-4.00559	Not significant	MSH2	protein_coding	2	47402969	47562311	+	NA
ENSG00000095015	-0.0818628	6.94331	-0.872729	0.383077	0.576394	-6.32682	Not significant	MAP3K1	protein_coding	5	56815574	56896152	+	NA
ENSG00000095059	-0.0697273	5.53023	-1.63917	0.101578	0.24374	-5.36307	Not significant	DHPS	protein_coding	19	12675717	12681902	-	NA
ENSG00000095066	0.090351	2.56221	1.57336	0.116037	0.266852	-5.2118	Not significant	HOOK2	protein_coding	19	12763003	12872740	-	NA
ENSG00000095139	0.0234311	6.58845	0.336971	0.736229	0.846551	-6.64568	Not significant	ARCN1	protein_coding	11	118572390	118603033	+	NA
ENSG00000095209	-0.137696	3.50966	-1.71931	0.085951	0.216637	-5.07274	Not significant	TMEM38B	protein_coding	9	105694544	105776612	+	NA
ENSG00000095261	0.100737	4.58181	2.06807	0.0389597	0.126646	-4.54655	Not significant	PSMD5	protein_coding	9	120815496	120842984	-	NA
ENSG00000095303	-0.245195	7.39504	-1.51176	0.130995	0.289052	-5.57665	Not significant	PTGS1	protein_coding	9	122370530	122395703	+	NA
ENSG00000095319	-0.202259	5.45653	-2.0579	0.0399292	0.129198	-4.59725	Not significant	NUP188	protein_coding	9	128947699	129007096	+	NA
ENSG00000095321	0.00643184	5.43956	0.0814276	0.935123	0.964875	-6.68138	Not significant	CRAT	protein_coding	9	129094810	129111189	-	NA
ENSG00000095370	0.195294	6.50703	1.98609	0.0473701	0.145104	-4.76125	Not significant	SH2D3C	protein_coding	9	127738317	127778741	-	NA
ENSG00000095380	0.0920834	5.04062	1.34111	0.180272	0.355542	-5.78685	Not significant	NANS	protein_coding	9	98056739	98083075	+	NA
ENSG00000095383	0.21461	5.82867	2.66764	0.00779578	0.0413428	-3.20396	Significantly upregulated	TBC1D2	protein_coding	9	98198999	98255721	-	NA
ENSG00000095397	-0.527181	1.25144	-3.39699	0.00071556	0.00754039	-0.675083	Significantly downregulated	WHRN	protein_coding	9	114402080	114505450	-	NA
ENSG00000095464	0.0558145	-2.32578	0.362556	0.717034	0.834653	-5.78593	Not significant	PDE6C	protein_coding	10	93612588	93666010	+	NA
ENSG00000095485	0.0768751	4.8706	2.21313	0.027175	0.099222	-4.25808	Not significant	CWF19L1	protein_coding	10	100232298	100267680	-	NA
ENSG00000095539	0.115274	-2.53152	0.635739	0.525132	0.698254	-5.64581	Not significant	SEMA4G	protein_coding	10	100969518	100985871	+	NA
ENSG00000095564	-0.109182	5.88371	-1.22229	0.221966	0.407942	-5.95783	Not significant	BTAF1	protein_coding	10	91923769	92030325	+	NA
ENSG00000095574	-0.139144	4.56079	-1.98978	0.0469615	0.144215	-4.68763	Not significant	IKZF5	protein_coding	10	122990806	123008817	-	NA
ENSG00000095585	-0.489355	3.69198	-3.77721	0.000170561	0.00267383	0.424096	Significantly downregulated	BLNK	protein_coding	10	96191702	96271587	-	NA
ENSG00000095637	0.337191	-0.289342	1.84123	0.0659646	0.181509	-4.44102	Not significant	SORBS1	protein_coding	10	95311771	95561414	-	NA
ENSG00000095739	0.229564	0.949874	1.17626	0.239848	0.428719	-5.52394	Not significant	BAMBI	protein_coding	10	28677342	28682939	+	NA
ENSG00000095787	-0.0233201	7.10577	-0.656184	0.511898	0.687842	-6.49	Not significant	WAC	protein_coding	10	28532493	28623112	+	NA
ENSG00000095794	-0.147873	4.07798	-1.56676	0.117574	0.269077	-5.37966	Not significant	CREM	protein_coding	10	35126791	35212958	+	NA
ENSG00000095906	-0.0532358	5.84011	-1.12046	0.26286	0.454013	-6.07479	Not significant	NUBP2	protein_coding	16	1782901	1789191	+	NA
ENSG00000095932	1.60721	0.647861	6.44064	2.07027e-10	1.95702e-07	13.2424	Significantly upregulated	SMIM24	protein_coding	19	3473986	3480542	-	NA
ENSG00000095951	0.0535537	3.64041	0.595931	0.551393	0.717702	-6.38146	Not significant	HIVEP1	protein_coding	6	12008762	12164999	+	NA
ENSG00000095970	-0.217207	-1.44267	-1.25437	0.210079	0.393955	-5.17779	Not significant	TREM2	protein_coding	6	41158506	41163186	-	NA
ENSG00000096006	0.685053	4.19383	2.74678	0.00615592	0.0349396	-2.95228	Significantly upregulated	CRISP3	protein_coding	6	49727384	49744437	-	NA
ENSG00000096060	0.541218	8.64137	4.01261	6.57877e-05	0.0013638	1.16723	Significantly upregulated	FKBP5	protein_coding	6	35573585	35728583	-	NA
ENSG00000096063	0.407507	5.68321	4.0873	4.81248e-05	0.00111092	1.45415	Significantly upregulated	SRPK1	protein_coding	6	35832966	35921342	-	NA
ENSG00000096070	0.0361077	3.99302	0.532323	0.594653	0.750501	-6.45285	Not significant	BRPF3	protein_coding	6	36196744	36232790	+	NA
ENSG00000096080	0.0258182	3.47231	0.380764	0.703481	0.825474	-6.46207	Not significant	MRPS18A	protein_coding	6	43671303	43687791	-	NA
ENSG00000096092	-0.162868	2.44258	-1.32414	0.185842	0.363042	-5.5131	Not significant	TMEM14A	protein_coding	6	52671109	52686588	+	NA
ENSG00000096093	-0.095467	2.80436	-1.28247	0.200057	0.381086	-5.63198	Not significant	EFHC1	protein_coding	6	52362123	52529886	+	NA
ENSG00000096384	-0.250977	7.99807	-3.44349	0.000604642	0.00672209	-0.896673	Significantly downregulated	HSP90AB1	protein_coding	6	44246166	44253888	+	NA
ENSG00000096401	0.0319522	5.41863	0.743259	0.457547	0.642387	-6.4127	Not significant	CDC5L	protein_coding	6	44387525	44450426	+	NA
ENSG00000096433	-0.433083	4.20797	-3.29456	0.00102989	0.0097078	-1.27676	Significantly downregulated	ITPR3	protein_coding	6	33620365	33696574	+	NA
ENSG00000096654	-0.176745	2.54579	-2.16933	0.0303567	0.107138	-4.10095	Not significant	ZNF184	protein_coding	6	27450743	27473118	-	NA
ENSG00000096696	0.438758	-0.770996	1.42644	0.154138	0.322004	-5.03627	Not significant	DSP	protein_coding	6	7541575	7586717	+	NA
ENSG00000096717	-0.0167459	4.23173	-0.247846	0.804318	0.888486	-6.57963	Not significant	SIRT1	protein_coding	10	67884669	67918390	+	NA
ENSG00000096746	-0.136106	6.3369	-3.23394	0.00127193	0.0111639	-1.57596	Significantly downregulated	HNRNPH3	protein_coding	10	68331174	68343191	+	NA
ENSG00000096872	-0.139701	2.36016	-1.97522	0.048593	0.147538	-4.4677	Not significant	IFT74	protein_coding	9	26947039	27062930	+	NA
ENSG00000096968	0.0147317	6.60902	0.207507	0.835667	0.90688	-6.68064	Not significant	JAK2	protein_coding	9	4984390	5128183	+	NA
ENSG00000096996	-0.166562	4.89814	-2.56492	0.0105043	0.0508827	-3.42762	Not significant	IL12RB1	protein_coding	19	18058995	18098944	-	NA
ENSG00000097007	-0.169249	4.40615	-2.91951	0.00360592	0.0238953	-2.44734	Significantly downregulated	ABL1	protein_coding	9	130713946	130887675	+	NA
ENSG00000097021	0.00559822	3.76908	0.050391	0.959824	0.978719	-6.55906	Not significant	ACOT7	protein_coding	1	6264269	6394391	-	NA
ENSG00000097033	0.130366	7.14184	1.7832	0.0749397	0.198183	-5.13691	Not significant	SH3GLB1	protein_coding	1	86704570	86748184	+	NA
ENSG00000097046	-0.0713746	2.87409	-0.9829	0.325959	0.51961	-5.96977	Not significant	CDC7	protein_coding	1	91500893	91525764	+	NA
ENSG00000097096	-0.210945	0.555855	-1.27781	0.201695	0.383279	-5.30571	Not significant	SYDE2	protein_coding	1	85156873	85201046	-	NA
ENSG00000099139	-0.227524	4.00096	-2.41866	0.0158038	0.0676015	-3.71426	Not significant	PCSK5	protein_coding	9	75890644	76362339	+	NA
ENSG00000099194	0.417615	3.49543	3.36832	0.000793091	0.00804409	-1.03835	Significantly upregulated	SCD	protein_coding	10	100347124	100364834	+	NA
ENSG00000099203	0.065774	3.25122	0.899819	0.368492	0.562921	-6.11609	Not significant	TMED1	protein_coding	19	10832438	10836318	-	NA
ENSG00000099204	-0.505363	5.71767	-4.2033	2.93244e-05	0.000774311	1.93489	Significantly downregulated	ABLIM1	protein_coding	10	114431113	114685003	-	NA
ENSG00000099219	-0.183158	3.73261	-2.3222	0.0204769	0.0811096	-3.90872	Not significant	ERMP1	protein_coding	9	5765076	5833117	-	NA
ENSG00000099246	0.0930724	6.62274	1.55541	0.12025	0.27335	-5.51058	Not significant	RAB18	protein_coding	10	27504174	27542237	+	NA
ENSG00000099250	-0.235987	0.188104	-1.15979	0.246486	0.436304	-5.42017	Not significant	NRP1	protein_coding	10	33177492	33336262	-	NA
ENSG00000099251	-0.306241	0.988536	-3.21885	0.00133987	0.0115806	-1.22661	Significantly downregulated	HSD17B7P2	transcribed_unprocessed_pseudogene	10	38356380	38378505	+	NA
ENSG00000099256	-0.114847	0.472769	-0.681208	0.49594	0.67485	-5.87165	Not significant	PRTFDC1	protein_coding	10	24848607	24952604	-	NA
ENSG00000099282	-0.3184	1.07035	-2.50527	0.0124369	0.0572099	-3.14929	Not significant	TSPAN15	protein_coding	10	69451473	69507669	+	NA
ENSG00000099284	-0.1524	1.44432	-1.34049	0.180472	0.355828	-5.36137	Not significant	H2AFY2	protein_coding	10	70052796	70112280	+	NA
ENSG00000099290	-0.102969	5.6618	-1.90345	0.057347	0.165199	-4.90678	Not significant	WASHC2A	protein_coding	10	50067888	50133506	+	NA
ENSG00000099308	0.149589	5.9037	1.80778	0.0710235	0.190843	-5.08936	Not significant	MAST3	protein_coding	19	18097793	18151692	+	NA
ENSG00000099326	-0.0328315	3.76463	-0.469029	0.639179	0.783665	-6.45178	Not significant	MZF1	protein_coding	19	58561931	58573575	-	NA
ENSG00000099330	0.0625616	4.04105	0.760707	0.44706	0.633403	-6.31555	Not significant	OCEL1	protein_coding	19	17226204	17229219	+	NA
ENSG00000099331	-0.0456264	7.05551	-0.45864	0.646619	0.788297	-6.59861	Not significant	MYO9B	protein_coding	19	17075781	17214537	+	NA
ENSG00000099337	-0.0548773	5.2225	-0.850872	0.3951	0.587063	-6.31838	Not significant	KCNK6	protein_coding	19	38319844	38332076	+	NA
ENSG00000099338	-0.027384	1.65	-0.284849	0.775835	0.871018	-6.23604	Not significant	CATSPERG	protein_coding	19	38335775	38370943	+	NA
ENSG00000099341	-0.062281	7.0631	-1.33493	0.182287	0.358431	-5.82439	Not significant	PSMD8	protein_coding	19	38374536	38383824	+	NA
ENSG00000099364	0.073189	0.208712	0.742588	0.457953	0.642474	-5.82882	Not significant	FBXL19	protein_coding	16	30923055	30948783	+	NA
ENSG00000099365	-0.119438	-1.63642	-0.749319	0.453889	0.639122	-5.63295	Not significant	STX1B	protein_coding	16	30989256	31010661	-	NA
ENSG00000099377	0.332466	1.16895	2.4874	0.0130741	0.0591621	-3.29148	Not significant	HSD3B7	protein_coding	16	30985207	30989152	+	NA
ENSG00000099381	-0.0971832	2.40713	-0.947157	0.34385	0.537925	-5.93399	Not significant	SETD1A	protein_coding	16	30957294	30984664	+	NA
ENSG00000099385	-0.146714	3.94109	-1.25229	0.210836	0.39466	-5.79792	Not significant	BCL7C	protein_coding	16	30833626	30894960	-	NA
ENSG00000099622	-0.15164	7.37478	-2.44102	0.0148653	0.0650261	-3.77444	Not significant	CIRBP	protein_coding	19	1259384	1274880	+	NA
ENSG00000099624	0.0328283	6.13651	0.303487	0.761599	0.862358	-6.65306	Not significant	ATP5D	protein_coding	19	1241746	1244826	+	NA
ENSG00000099725	-0.269624	1.16669	-1.42177	0.155489	0.323753	-5.49359	Not significant	PRKY	transcribed_unprocessed_pseudogene	Y	7273972	7381548	+	NA
ENSG00000099783	-0.236592	7.83734	-3.78772	0.000163628	0.00259962	0.310262	Significantly downregulated	HNRNPM	protein_coding	19	8444767	8489114	+	NA
ENSG00000099785	0.169479	6.96756	1.56709	0.117497	0.268934	-5.49293	Not significant	2025-03-02	protein_coding	19	8413270	8439017	+	NA
ENSG00000099795	0.0297594	6.33921	0.354113	0.723349	0.838301	-6.63861	Not significant	NDUFB7	protein_coding	19	14566078	14572062	-	NA
ENSG00000099797	-0.142027	6.41827	-2.56029	0.0106443	0.0513761	-3.48042	Not significant	TECR	protein_coding	19	14517085	14565980	+	NA
ENSG00000099800	0.043366	5.26471	0.556027	0.57835	0.738105	-6.52665	Not significant	TIMM13	protein_coding	19	2425624	2427894	-	NA
ENSG00000099804	0.621243	6.12906	4.16797	3.41443e-05	0.000860709	1.77232	Significantly upregulated	CDC34	protein_coding	19	531712	542092	+	NA
ENSG00000099810	-0.095708	2.77317	-1.45921	0.144907	0.309247	-5.39038	Not significant	MTAP	protein_coding	9	21802543	21937651	+	NA
ENSG00000099814	0.0935669	-2.18965	0.521484	0.602177	0.756115	-5.72332	Not significant	CEP170B	protein_coding	14	104865280	104896770	+	NA
ENSG00000099817	-0.0522895	7.44687	-0.968019	0.333332	0.526992	-6.23992	Not significant	POLR2E	protein_coding	19	1086579	1095380	-	NA
ENSG00000099821	-0.153718	5.31961	-1.2975	0.194841	0.374456	-5.84487	Not significant	POLRMT	protein_coding	19	617224	633604	-	NA
ENSG00000099834	0.0599006	-0.913883	0.383283	0.701614	0.824282	-5.90506	Not significant	CDHR5	protein_coding	11	616565	626078	-	NA
ENSG00000099840	-0.062459	0.16696	-0.562357	0.574033	0.734927	-5.91746	Not significant	IZUMO4	protein_coding	19	2096429	2099593	+	NA
ENSG00000099849	-0.0722656	5.097	-1.09457	0.274038	0.466418	-6.07689	Not significant	RASSF7	protein_coding	11	560404	564021	+	NA
ENSG00000099860	0.0400698	6.89477	0.314876	0.75294	0.855988	-6.65343	Not significant	GADD45B	protein_coding	19	2476122	2478259	+	NA
ENSG00000099866	0.506751	-0.718709	2.97661	0.00300399	0.0209338	-1.86352	Significantly upregulated	MADCAM1	protein_coding	19	489176	505342	+	NA
ENSG00000099875	0.122027	6.8185	1.42793	0.15371	0.321286	-5.69792	Not significant	MKNK2	protein_coding	19	2037465	2051244	-	NA
ENSG00000099889	-0.13551	1.53711	-0.972863	0.33092	0.524787	-5.79205	Not significant	ARVCF	protein_coding	22	19969896	20016808	-	NA
ENSG00000099899	-0.0725571	5.36638	-1.26346	0.206797	0.389878	-5.89382	Not significant	TRMT2A	protein_coding	22	20111866	20117392	-	NA
ENSG00000099901	-0.107914	5.45744	-1.18041	0.238194	0.426893	-5.99492	Not significant	RANBP1	protein_coding	22	20115938	20127357	+	NA
ENSG00000099904	-0.0897348	3.50878	-0.966802	0.33394	0.527486	-6.06871	Not significant	ZDHHC8	protein_coding	22	20129456	20148007	+	NA
ENSG00000099910	0.0200319	3.32075	0.318956	0.749845	0.854355	-6.46031	Not significant	KLHL22	protein_coding	22	20441519	20495883	-	NA
ENSG00000099917	-0.117662	6.60622	-1.92305	0.0548344	0.160059	-4.88173	Not significant	MED15	protein_coding	22	20495913	20587632	+	NA
ENSG00000099937	0.0238647	-0.1836	0.130286	0.896373	0.943245	-6.0348	Not significant	SERPIND1	protein_coding	22	20773879	20787720	+	NA
ENSG00000099940	-0.00578616	5.65868	-0.132095	0.894943	0.942435	-6.68237	Not significant	SNAP29	protein_coding	22	20858983	20891218	+	NA
ENSG00000099942	0.0391782	6.28434	0.607545	0.543664	0.711562	-6.51824	Not significant	CRKL	protein_coding	22	20917426	20953749	+	NA
ENSG00000099949	-0.105229	5.45611	-1.32459	0.185693	0.362864	-5.81849	Not significant	LZTR1	protein_coding	22	20979462	20999038	+	NA
ENSG00000099953	-0.534209	0.437149	-3.19683	0.00144503	0.0122785	-1.24313	Significantly downregulated	MMP11	protein_coding	22	23768226	23784316	+	NA
ENSG00000099954	0.568528	-1.69994	2.85311	0.00444307	0.02765	-2.15692	Significantly upregulated	CECR2	protein_coding	22	17359949	17558149	+	NA
ENSG00000099956	-0.0992868	5.37065	-1.56386	0.118252	0.270275	-5.47502	Not significant	SMARCB1	protein_coding	22	23786963	23834516	+	NA
ENSG00000099958	-0.245079	4.53346	-1.16609	0.243931	0.433721	-5.94387	Not significant	DERL3	protein_coding	22	23834503	23839128	-	NA
ENSG00000099968	0.132257	5.86422	2.90529	0.00377206	0.0246064	-2.55647	Significantly upregulated	BCL2L13	protein_coding	22	17628855	17730855	+	NA
ENSG00000099974	-0.00454027	0.339349	-0.0524389	0.958192	0.977801	-6.09787	Not significant	DDTL	protein_coding	22	23966901	23972532	+	NA
ENSG00000099977	0.384464	-0.856507	2.2183	0.0268193	0.0983791	-3.69391	Not significant	DDT	protein_coding	22	23971365	23980469	-	NA
ENSG00000099985	0.066859	4.553	0.328797	0.742396	0.850136	-6.58887	Not significant	OSM	protein_coding	22	30262829	30266840	-	NA
ENSG00000099991	0.0722327	4.60791	1.01346	0.31115	0.504684	-6.14113	Not significant	CABIN1	protein_coding	22	24011192	24178628	+	NA
ENSG00000099992	-0.0553078	3.97089	-0.96866	0.333013	0.526636	-6.11942	Not significant	TBC1D10A	protein_coding	22	30291990	30327046	-	NA
ENSG00000099994	-0.148398	-1.45689	-0.919127	0.358311	0.552457	-5.50985	Not significant	SUSD2	protein_coding	22	24181259	24189110	+	NA
ENSG00000099995	-0.0749374	6.47733	-1.47435	0.140788	0.30309	-5.63027	Not significant	SF3A1	protein_coding	22	30331988	30356947	-	NA
ENSG00000099998	0.589917	-1.23061	2.56402	0.0105314	0.0509681	-2.90995	Not significant	GGT5	protein_coding	22	24219654	24245142	-	NA
ENSG00000099999	0.0562217	0.553243	0.602202	0.547213	0.714543	-5.95456	Not significant	RNF215	protein_coding	22	30368811	30421771	-	NA
ENSG00000100003	0.231001	2.27731	1.76129	0.0785785	0.204412	-4.87359	Not significant	SEC14L2	protein_coding	22	30396857	30425317	+	NA
ENSG00000100012	1.50824	-1.97134	5.73785	1.36823e-08	3.56138e-06	9.11304	Significantly upregulated	SEC14L3	protein_coding	22	30447959	30472049	-	NA
ENSG00000100014	0.00594344	2.2082	0.0802054	0.936094	0.965147	-6.35439	Not significant	SPECC1L	protein_coding	22	24270817	24417740	+	NA
ENSG00000100023	-0.0272897	5.00494	-0.362555	0.717035	0.834653	-6.60171	Not significant	PPIL2	protein_coding	22	21666009	21700015	+	NA
ENSG00000100024	0.377227	1.33221	2.27668	0.023073	0.0886081	-3.7753	Not significant	UPB1	protein_coding	22	24494107	24528390	+	NA
ENSG00000100027	-0.359382	3.00414	-3.01135	0.0026842	0.0193718	-2.03348	Significantly downregulated	YPEL1	protein_coding	22	21697544	21735834	-	NA
ENSG00000100028	-0.0387047	5.9317	-0.67338	0.500903	0.678956	-6.47167	Not significant	SNRPD3	protein_coding	22	24555503	24609980	+	NA
ENSG00000100029	-0.0339873	5.41102	-0.593416	0.553073	0.718961	-6.5085	Not significant	PES1	protein_coding	22	30576625	30607083	-	NA
ENSG00000100030	0.0874421	7.39052	1.08915	0.276423	0.468634	-6.11695	Not significant	MAPK1	protein_coding	22	21754500	21867680	-	NA
ENSG00000100031	0.0921704	4.07275	1.0665	0.286525	0.478369	-6.04993	Not significant	GGT1	protein_coding	22	24583750	24629005	+	NA
ENSG00000100034	-0.0105107	6.393	-0.144724	0.884966	0.936821	-6.69061	Not significant	PPM1F	protein_coding	22	21919420	21952837	-	NA
ENSG00000100036	-0.0317931	2.65558	-0.268409	0.788455	0.87869	-6.38243	Not significant	SLC35E4	protein_coding	22	30635652	30669016	+	NA
ENSG00000100038	0.0304704	-1.44877	0.253755	0.799751	0.885355	-5.89255	Not significant	TOP3B	protein_coding	22	21957025	21982816	-	NA
ENSG00000100055	-0.054042	7.67992	-0.67486	0.499963	0.67807	-6.47645	Not significant	CYTH4	protein_coding	22	37282027	37315345	+	NA
ENSG00000100056	0.119495	4.15652	2.29129	0.0222101	0.0860812	-4.0414	Not significant	ESS2	protein_coding	22	19130279	19144684	-	NA
ENSG00000100058	0.121355	4.16342	2.04162	0.0415226	0.132808	-4.56778	Not significant	CRYBB2P1	transcribed_unprocessed_pseudogene	22	25448105	25520854	+	NA
ENSG00000100060	-0.146577	7.70501	-2.72327	0.00660727	0.0367187	-3.06094	Significantly downregulated	MFNG	protein_coding	22	37469063	37486401	-	NA
ENSG00000100068	0.0939821	2.31075	1.07862	0.281088	0.473009	-5.81858	Not significant	LRP5L	protein_coding	22	25351418	25405377	-	NA
ENSG00000100075	-0.159855	5.66065	-2.11879	0.0344211	0.116834	-4.48033	Not significant	SLC25A1	protein_coding	22	19175575	19178830	-	NA
ENSG00000100077	-0.198771	5.18097	-2.42198	0.0156612	0.0672606	-3.79056	Not significant	GRK3	protein_coding	22	25564849	25729294	+	NA
ENSG00000100079	-1.2373	4.34697	-3.70665	0.000224751	0.00323621	0.157681	Significantly downregulated	LGALS2	protein_coding	22	37570246	37582616	-	NA
ENSG00000100083	-0.0804825	6.0149	-1.7633	0.0782381	0.203798	-5.16623	Not significant	GGA1	protein_coding	22	37608475	37633564	+	NA
ENSG00000100084	0.0374421	3.08181	0.391902	0.695237	0.820382	-6.41354	Not significant	HIRA	protein_coding	22	19330698	19447450	-	NA
ENSG00000100092	-0.141247	4.26825	-1.54426	0.122928	0.277655	-5.43537	Not significant	SH3BP1	protein_coding	22	37634654	37666932	+	NA
ENSG00000100095	-1.01506	-1.02571	-4.22157	2.70942e-05	0.000740236	2.263	Significantly downregulated	SEZ6L	protein_coding	22	26169474	26383597	+	NA
ENSG00000100097	0.0662305	8.39978	0.635598	0.525223	0.698254	-6.49743	Not significant	LGALS1	protein_coding	22	37675608	37679806	+	NA
ENSG00000100099	-0.153344	4.62388	-2.94374	0.00333817	0.0226775	-2.39257	Significantly downregulated	HPS4	protein_coding	22	26443423	26483837	-	NA
ENSG00000100100	-0.369094	7.50254	-3.58085	0.000363508	0.00467198	-0.42946	Significantly downregulated	PIK3IP1	protein_coding	22	31281593	31292534	-	NA
ENSG00000100104	0.358548	3.69664	4.27133	2.18096e-05	0.000642262	2.27398	Significantly upregulated	SRRD	protein_coding	22	26483877	26494658	+	NA
ENSG00000100105	-0.227606	3.88701	-2.50585	0.0124168	0.0571866	-3.48492	Not significant	PATZ1	protein_coding	22	31325804	31346232	-	NA
ENSG00000100106	-0.00876274	6.91978	-0.111683	0.911103	0.951886	-6.69617	Not significant	TRIOBP	protein_coding	22	37697004	37776556	+	NA
ENSG00000100109	-0.00853371	5.07135	-0.116915	0.906957	0.949236	-6.66457	Not significant	TFIP11	protein_coding	22	26491225	26512505	-	NA
ENSG00000100116	0.755489	0.839244	5.90472	5.25332e-09	1.8058e-06	10.1864	Significantly upregulated	GCAT	protein_coding	22	37807905	37817176	+	NA
ENSG00000100122	-0.269944	-0.591989	-1.74557	0.0812754	0.208803	-4.54458	Not significant	CRYBB1	protein_coding	22	26599278	26618088	-	NA
ENSG00000100124	-0.0929204	3.74194	-1.31913	0.187508	0.365203	-5.70127	Not significant	ANKRD54	protein_coding	22	37830855	37849327	-	NA
ENSG00000100129	-0.167422	5.49614	-2.88941	0.00396585	0.0255202	-2.58826	Significantly downregulated	EIF3L	protein_coding	22	37848868	37889407	+	NA
ENSG00000100138	-0.154571	6.80649	-2.94087	0.00336895	0.0228066	-2.45971	Significantly downregulated	SNU13	protein_coding	22	41673930	41690504	-	NA
ENSG00000100139	-0.0818137	3.79358	-1.085	0.278255	0.47025	-5.9845	Not significant	MICALL1	protein_coding	22	37905657	37942822	+	NA
ENSG00000100147	-0.133885	1.89017	-1.80499	0.071459	0.191659	-4.72722	Not significant	CCDC134	protein_coding	22	41800679	41826299	+	NA
ENSG00000100150	-0.0372115	4.21256	-0.479592	0.631651	0.778335	-6.49699	Not significant	DEPDC5	protein_coding	22	31753951	31907034	+	NA
ENSG00000100151	0.253457	4.09877	3.24175	0.00123803	0.0109477	-1.48803	Significantly upregulated	PICK1	protein_coding	22	38056311	38075701	+	NA
ENSG00000100154	0.136206	0.304788	0.934386	0.350392	0.544778	-5.68183	Not significant	TTC28	protein_coding	22	27978014	28679865	-	NA
ENSG00000100162	0.0427806	3.26355	0.362269	0.717248	0.834729	-6.43399	Not significant	CENPM	protein_coding	22	41938721	41947164	-	NA
ENSG00000100181	-0.00743632	1.62271	-0.0486235	0.961232	0.979204	-6.25581	Not significant	TPTEP1	transcribed_unprocessed_pseudogene	22	16601887	16698742	+	NA
ENSG00000100196	0.132576	-1.33328	0.950576	0.342112	0.536093	-5.51373	Not significant	KDELR3	protein_coding	22	38468062	38483447	+	NA
ENSG00000100197	-0.135036	-0.113505	-1.09014	0.275987	0.468259	-5.47313	Not significant	CYP2D6	protein_coding	22	42126499	42130906	-	NA
ENSG00000100201	0.0592193	6.58586	0.682127	0.495359	0.674488	-6.47235	Not significant	DDX17	protein_coding	22	38483440	38507660	-	NA
ENSG00000100206	0.0633532	-0.808245	0.332052	0.739939	0.848761	-5.91812	Not significant	DMC1	protein_coding	22	38518949	38570286	-	NA
ENSG00000100207	0.0238819	3.23388	0.211108	0.832857	0.905114	-6.48259	Not significant	TCF20	protein_coding	22	42160013	42343616	-	NA
ENSG00000100209	-0.0204865	2.13218	-0.229861	0.81826	0.896137	-6.31548	Not significant	HSCB	protein_coding	22	28742031	28757515	+	NA
ENSG00000100211	0.125536	0.853548	1.63824	0.101772	0.243928	-4.88645	Not significant	CBY1	protein_coding	22	38656636	38673854	+	NA
ENSG00000100216	-0.136743	5.72648	-2.0178	0.043951	0.137869	-4.68723	Not significant	TOMM22	protein_coding	22	38681948	38685421	+	NA
ENSG00000100218	0.61007	-1.11689	2.86962	0.00421984	0.0267002	-2.14253	Significantly upregulated	RSPH14	protein_coding	22	23059415	23145021	-	NA
ENSG00000100219	-0.301326	8.38712	-3.06778	0.0022305	0.0168612	-2.08535	Significantly downregulated	XBP1	protein_coding	22	28794555	28800597	-	NA
ENSG00000100220	-0.0389377	6.43739	-0.565121	0.572153	0.733464	-6.54333	Not significant	RTCB	protein_coding	22	32387582	32412255	-	NA
ENSG00000100221	-0.179352	4.15994	-2.82888	0.00478998	0.0292032	-2.67935	Significantly downregulated	JOSD1	protein_coding	22	38685543	38701556	-	NA
ENSG00000100225	0.547106	8.00485	4.16597	3.44379e-05	0.000865802	1.76752	Significantly upregulated	FBXO7	protein_coding	22	32474676	32498829	+	NA
ENSG00000100226	0.113384	6.34139	1.63979	0.101449	0.243554	-5.37709	Not significant	GTPBP1	protein_coding	22	38705723	38738299	+	NA
ENSG00000100227	0.0138999	6.64918	0.263517	0.792221	0.881354	-6.66765	Not significant	POLDIP3	protein_coding	22	42583721	42614962	-	NA
ENSG00000100228	0.524209	1.77799	3.68508	0.000244312	0.00345472	0.181706	Significantly upregulated	RAB36	protein_coding	22	23145326	23164350	+	NA
ENSG00000100234	0.344325	-0.844944	1.63847	0.101723	0.243903	-4.73568	Not significant	TIMP3	protein_coding	22	32801701	32863043	+	NA
ENSG00000100239	-0.0406428	5.98856	-0.781421	0.43479	0.623116	-6.3954	Not significant	PPP6R2	protein_coding	22	50343304	50445090	+	NA
ENSG00000100241	-0.142164	6.27254	-1.23441	0.21742	0.402758	-5.94791	Not significant	SBF1	protein_coding	22	50445000	50475024	-	NA
ENSG00000100242	-0.295413	8.02477	-2.50791	0.012345	0.0569812	-3.61101	Not significant	SUN2	protein_coding	22	38734725	38794143	-	NA
ENSG00000100243	0.0777912	7.45346	1.04005	0.298634	0.491254	-6.16833	Not significant	CYB5R3	protein_coding	22	42617840	42649568	-	NA
ENSG00000100246	0.0311517	2.92527	0.402109	0.687713	0.815678	-6.38228	Not significant	DNAL4	protein_coding	22	38778508	38794198	-	NA
ENSG00000100258	-0.0282162	6.10492	-0.47519	0.634783	0.780679	-6.58646	Not significant	LMF2	protein_coding	22	50502949	50507691	-	NA
ENSG00000100263	0.0898949	3.88692	1.57215	0.116317	0.267302	-5.37508	Not significant	RHBDD3	protein_coding	22	29259852	29268209	-	NA
ENSG00000100266	0.11323	6.67253	1.80244	0.0718587	0.192349	-5.10308	Not significant	PACSIN2	protein_coding	22	42835412	43015145	-	NA
ENSG00000100271	-0.18062	2.06978	-3.03918	0.00245083	0.0181708	-1.86573	Significantly downregulated	TTLL1	protein_coding	22	43039644	43089428	-	NA
ENSG00000100276	-0.179985	-1.56092	-1.09357	0.274479	0.466874	-5.33826	Not significant	RASL10A	protein_coding	22	29312933	29319679	-	NA
ENSG00000100280	-0.0219674	6.92876	-0.297822	0.765918	0.865124	-6.65858	Not significant	AP1B1	protein_coding	22	29327680	29423179	-	NA
ENSG00000100281	0.0544887	3.7339	0.895881	0.370591	0.565213	-6.17482	Not significant	HMGXB4	protein_coding	22	35257452	35295807	+	NA
ENSG00000100284	0.08882	7.26886	1.40517	0.160365	0.330081	-5.72926	Not significant	TOM1	protein_coding	22	35299275	35347994	+	NA
ENSG00000100285	-0.307761	0.552401	-2.48587	0.0131304	0.0593598	-3.1605	Not significant	NEFH	protein_coding	22	29480230	29491390	+	NA
ENSG00000100288	0.055466	-0.508481	0.368243	0.712791	0.832027	-5.94331	Not significant	CHKB	protein_coding	22	50578949	50601455	-	NA
ENSG00000100290	0.243958	2.36241	2.0093	0.0448462	0.139635	-4.44303	Not significant	BIK	protein_coding	22	43110748	43129712	+	NA
ENSG00000100292	0.0259647	6.80566	0.260886	0.794248	0.882415	-6.66869	Not significant	HMOX1	protein_coding	22	35380361	35394214	+	NA
ENSG00000100294	0.0867868	2.71264	1.17224	0.241454	0.430532	-5.76696	Not significant	MCAT	protein_coding	22	43132206	43143394	-	NA
ENSG00000100296	0.155332	5.16873	2.78194	0.00553287	0.0325161	-2.88411	Significantly upregulated	THOC5	protein_coding	22	29505879	29555216	-	NA
ENSG00000100297	-0.0895475	6.30867	-1.36765	0.171811	0.346047	-5.77799	Not significant	MCM5	protein_coding	22	35400063	35425430	+	NA
ENSG00000100298	-0.228354	1.6195	-1.76548	0.0778715	0.203314	-4.74414	Not significant	APOBEC3H	protein_coding	22	39097224	39104067	+	NA
ENSG00000100299	0.112925	5.5684	1.91059	0.0564205	0.163377	-4.89483	Not significant	ARSA	protein_coding	22	50622754	50628173	-	NA
ENSG00000100300	0.141449	9.31797	2.04176	0.0415082	0.132784	-4.63706	Not significant	TSPO	protein_coding	22	43151514	43163242	+	NA
ENSG00000100304	0.0808186	5.06392	0.962459	0.336115	0.529725	-6.21544	Not significant	TTLL12	protein_coding	22	43166622	43187133	-	NA
ENSG00000100307	-0.0247051	4.51918	-0.260939	0.794208	0.882415	-6.59954	Not significant	CBX7	protein_coding	22	39120167	39152674	-	NA
ENSG00000100311	-0.18847	1.20362	-1.42415	0.154799	0.322929	-5.20637	Not significant	PDGFB	protein_coding	22	39223359	39244751	-	NA
ENSG00000100316	-0.367175	9.1495	-4.13571	3.91945e-05	0.000961104	1.64859	Significantly downregulated	RPL3	protein_coding	22	39312882	39320389	-	NA
ENSG00000100319	0.220127	3.76178	3.29142	0.00104129	0.00975554	-1.29883	Significantly upregulated	ZMAT5	protein_coding	22	29730956	29767011	-	NA
ENSG00000100320	-0.0619142	-1.95163	-0.323085	0.746717	0.852553	-5.82386	Not significant	RBFOX2	protein_coding	22	35738736	36028425	-	NA
ENSG00000100321	-0.201129	4.52982	-2.1942	0.0285126	0.102443	-4.26263	Not significant	SYNGR1	protein_coding	22	39349925	39385588	+	NA
ENSG00000100324	-0.0697989	3.2202	-1.03703	0.300041	0.492796	-5.96669	Not significant	TAB1	protein_coding	22	39399741	39437060	+	NA
ENSG00000100325	0.419058	6.96619	4.03124	6.08799e-05	0.00129909	1.23056	Significantly upregulated	ASCC2	protein_coding	22	29788608	29838304	-	NA
ENSG00000100330	0.442513	3.3786	4.92758	1.01546e-06	7.35569e-05	5.16931	Significantly upregulated	MTMR3	protein_coding	22	29883155	30030866	+	NA
ENSG00000100335	-0.0844702	5.24038	-1.38168	0.167463	0.340045	-5.73519	Not significant	MIEF1	protein_coding	22	39499432	39518132	+	NA
ENSG00000100336	0.155312	0.0455136	0.712159	0.476578	0.65843	-5.85212	Not significant	APOL4	protein_coding	22	36189124	36204840	-	NA
ENSG00000100342	0.0658881	5.1373	0.726852	0.467533	0.650944	-6.41587	Not significant	APOL1	protein_coding	22	36253010	36267530	+	NA
ENSG00000100345	-0.0963432	10.2384	-1.00456	0.315416	0.508822	-6.18094	Not significant	MYH9	protein_coding	22	36281281	36388018	-	NA
ENSG00000100346	-0.56058	1.55083	-3.44342	0.000604796	0.00672209	-0.541101	Significantly downregulated	CACNA1I	protein_coding	22	39570753	39689737	+	NA
ENSG00000100347	-0.0511869	5.03993	-1.04506	0.296318	0.48872	-6.12809	Not significant	SAMM50	protein_coding	22	43955421	44010531	+	NA
ENSG00000100348	-0.0606213	6.40636	-1.31576	0.188639	0.366537	-5.84762	Not significant	TXN2	protein_coding	22	36467036	36482030	-	NA
ENSG00000100350	-0.261882	1.82059	-2.36479	0.0182821	0.0745561	-3.5752	Not significant	FOXRED2	protein_coding	22	36487190	36507101	-	NA
ENSG00000100351	-0.32198	6.81482	-2.3739	0.0178406	0.0734848	-3.93153	Not significant	GRAP2	protein_coding	22	39901082	39973721	+	NA
ENSG00000100353	-0.114973	6.72276	-2.83441	0.0047087	0.028866	-2.75965	Significantly downregulated	EIF3D	protein_coding	22	36510850	36529436	-	NA
ENSG00000100354	-0.00288965	6.27087	-0.0321106	0.974392	0.986456	-6.6993	Not significant	TNRC6B	protein_coding	22	40044817	40335808	+	NA
ENSG00000100359	-0.189119	-0.0262136	-1.56479	0.118036	0.269938	-4.88043	Not significant	SGSM3	protein_coding	22	40370591	40410289	+	NA
ENSG00000100360	0.0540865	3.38445	0.882147	0.377967	0.571953	-6.14256	Not significant	IFT27	protein_coding	22	36758202	36776256	-	NA
ENSG00000100362	0.153285	0.350647	0.544413	0.586312	0.744847	-5.94858	Not significant	PVALB	protein_coding	22	36800684	36819479	-	NA
ENSG00000100364	-0.00374793	6.39375	-0.0342599	0.972679	0.985336	-6.70039	Not significant	KIAA0930	protein_coding	22	45190338	45240769	-	NA
ENSG00000100365	0.368676	7.57164	3.53307	0.000434726	0.00534044	-0.592556	Significantly upregulated	NCF4	protein_coding	22	36860988	36878015	+	NA
ENSG00000100368	0.063475	7.64641	0.518978	0.603922	0.757446	-6.56785	Not significant	CSF2RB	protein_coding	22	36913628	36940449	+	NA
ENSG00000100372	0.0337283	3.33209	0.583841	0.559495	0.72426	-6.34606	Not significant	SLC25A17	protein_coding	22	40769630	40819399	-	NA
ENSG00000100373	-0.504773	1.47487	-2.81716	0.00496646	0.0300467	-2.40211	Significantly downregulated	UPK3A	protein_coding	22	45284982	45295874	+	NA
ENSG00000100376	-0.0065972	4.93926	-0.0614967	0.950979	0.973481	-6.66005	Not significant	FAM118A	protein_coding	22	45308968	45341955	+	NA
ENSG00000100379	-0.194873	3.50412	-2.22253	0.0265313	0.0976959	-4.10269	Not significant	KCTD17	protein_coding	22	37051736	37063390	+	NA
ENSG00000100380	0.0355447	6.39871	0.510924	0.609548	0.761849	-6.57198	Not significant	ST13	protein_coding	22	40824535	40857022	-	NA
ENSG00000100385	-0.727039	6.74956	-5.3035	1.47781e-07	2.0246e-05	6.92722	Significantly downregulated	IL2RB	protein_coding	22	37125838	37175054	-	NA
ENSG00000100387	0.078476	7.15588	0.970013	0.332338	0.5261	-6.23839	Not significant	RBX1	protein_coding	22	40951347	40973309	+	NA
ENSG00000100393	-0.0125503	6.75993	-0.155427	0.876524	0.93203	-6.69023	Not significant	EP300	protein_coding	22	41091786	41180079	+	NA
ENSG00000100395	-0.0726419	4.40704	-1.25385	0.210269	0.39406	-5.84878	Not significant	L3MBTL2	protein_coding	22	41205205	41231271	+	NA
ENSG00000100399	-0.129041	-0.626891	-0.888521	0.374532	0.568702	-5.60699	Not significant	CHADL	protein_coding	22	41229510	41240934	-	NA
ENSG00000100401	-0.0729076	5.05432	-1.37056	0.170902	0.344979	-5.74078	Not significant	RANGAP1	protein_coding	22	41245611	41286251	-	NA
ENSG00000100403	-0.0570276	3.41056	-0.713241	0.475908	0.657954	-6.26545	Not significant	ZC3H7B	protein_coding	22	41301522	41360147	+	NA
ENSG00000100410	-0.0189222	3.96852	-0.303169	0.761841	0.862477	-6.541	Not significant	PHF5A	protein_coding	22	41459717	41468725	-	NA
ENSG00000100412	-0.00343401	6.53191	-0.0614167	0.951043	0.973493	-6.69958	Not significant	ACO2	protein_coding	22	41469125	41528989	+	NA
ENSG00000100413	-0.120272	4.32863	-2.05198	0.0405022	0.130649	-4.54508	Not significant	POLR3H	protein_coding	22	41525804	41544606	-	NA
ENSG00000100416	-0.00107813	4.8461	-0.0185697	0.985189	0.991842	-6.65686	Not significant	TRMU	protein_coding	22	46330875	46357340	+	NA
ENSG00000100417	0.0850168	3.85977	1.58903	0.112456	0.261063	-5.34396	Not significant	PMM1	protein_coding	22	41576894	41589890	-	NA
ENSG00000100418	0.149495	4.92655	2.62289	0.00888769	0.0453524	-3.29361	Significantly upregulated	DESI1	protein_coding	22	41598028	41621096	-	NA
ENSG00000100422	-0.192969	5.92395	-2.39559	0.0168263	0.0705795	-3.8732	Not significant	CERK	protein_coding	22	46684411	46738261	-	NA
ENSG00000100425	-0.218201	4.7792	-1.80511	0.0714394	0.191659	-5.04258	Not significant	BRD1	protein_coding	22	49773283	49827512	-	NA
ENSG00000100426	-0.147984	4.4687	-2.24872	0.0248066	0.0934436	-4.14406	Not significant	ZBED4	protein_coding	22	49853842	49890078	+	NA
ENSG00000100427	-0.0695477	4.06675	-0.655694	0.512213	0.68807	-6.38139	Not significant	MLC1	protein_coding	22	50059391	50085902	-	NA
ENSG00000100429	0.23929	-0.669355	1.29673	0.195104	0.374615	-5.21388	Not significant	HDAC10	protein_coding	22	50245183	50251405	-	NA
ENSG00000100439	0.0442233	5.2715	0.50631	0.612781	0.764446	-6.55409	Not significant	ABHD4	protein_coding	14	22598237	22613215	+	NA
ENSG00000100441	0.0991845	5.63151	1.41519	0.15741	0.325968	-5.70575	Not significant	KHNYN	protein_coding	14	24429286	24441834	+	NA
ENSG00000100442	-0.0352696	4.76715	-0.459625	0.645912	0.787709	-6.5456	Not significant	FKBP3	protein_coding	14	45115600	45135319	-	NA
ENSG00000100445	-0.0682189	3.00966	-0.751667	0.452476	0.638075	-6.18046	Not significant	SDR39U1	protein_coding	14	24439766	24442905	-	NA
ENSG00000100448	1.19973	3.17899	4.28992	2.00993e-05	0.000607997	2.34463	Significantly upregulated	CTSG	protein_coding	14	24573522	24576260	-	NA
ENSG00000100450	-0.714059	6.43522	-4.24527	2.44402e-05	0.000690681	2.0909	Significantly downregulated	GZMH	protein_coding	14	24606480	24609699	-	NA
ENSG00000100453	-0.43099	7.32757	-2.85493	0.00441787	0.0275204	-2.7031	Significantly downregulated	GZMB	protein_coding	14	24630954	24634267	-	NA
ENSG00000100461	0.120248	6.54957	2.22063	0.0266604	0.0979672	-4.27737	Not significant	RBM23	protein_coding	14	22893206	22919184	-	NA
ENSG00000100462	0.00144592	3.42382	0.0242455	0.980663	0.989402	-6.5233	Not significant	PRMT5	protein_coding	14	22920511	22929585	-	NA
ENSG00000100473	0.131662	0.839177	1.06325	0.287997	0.479423	-5.62963	Not significant	COCH	protein_coding	14	30874514	30895065	+	NA
ENSG00000100478	-0.0155555	2.56843	-0.280611	0.779083	0.87285	-6.36442	Not significant	AP4S1	protein_coding	14	31025106	31096450	+	NA
ENSG00000100479	0.00432081	1.17186	0.0373616	0.970206	0.984083	-6.19982	Not significant	POLE2	protein_coding	14	49643555	49688422	-	NA
ENSG00000100483	-0.104718	3.70773	-1.34027	0.180546	0.35585	-5.6658	Not significant	VCPKMT	protein_coding	14	50108632	50116600	-	NA
ENSG00000100485	0.11738	5.94939	1.20562	0.228325	0.415154	-5.98165	Not significant	SOS2	protein_coding	14	50117120	50231558	-	NA
ENSG00000100490	0.279585	1.62206	2.79808	0.00526647	0.0313402	-2.52587	Significantly upregulated	CDKL1	protein_coding	14	50329404	50416461	-	NA
ENSG00000100503	-0.00763244	6.95285	-0.108081	0.913959	0.953317	-6.69657	Not significant	NIN	protein_coding	14	50719763	50831121	-	NA
ENSG00000100504	0.255531	7.4292	2.38409	0.0173575	0.0720921	-3.90776	Not significant	PYGL	protein_coding	14	50857891	50944736	-	NA
ENSG00000100505	0.229261	-0.466468	1.13863	0.255206	0.444981	-5.40637	Not significant	TRIM9	protein_coding	14	50975262	51096061	-	NA
ENSG00000100519	0.0383542	5.71214	0.913767	0.361119	0.555202	-6.28107	Not significant	PSMC6	protein_coding	14	52707172	52728587	+	NA
ENSG00000100522	-0.169445	2.27254	-2.01366	0.0443852	0.138612	-4.37828	Not significant	GNPNAT1	protein_coding	14	52775194	52791668	-	NA
ENSG00000100523	-0.240146	4.3665	-2.83982	0.00463037	0.0284967	-2.66131	Significantly downregulated	DDHD1	protein_coding	14	53036745	53153282	-	NA
ENSG00000100526	0.152571	2.56862	1.11474	0.265304	0.456607	-5.81168	Not significant	CDKN3	protein_coding	14	54396849	54420218	+	NA
ENSG00000100528	-0.0667886	5.11778	-0.892919	0.372174	0.566774	-6.27636	Not significant	CNIH1	protein_coding	14	54423560	54441431	-	NA
ENSG00000100532	-0.0872684	4.38471	-1.24758	0.212557	0.396586	-5.85277	Not significant	CGRRF1	protein_coding	14	54509812	54539309	+	NA
ENSG00000100554	0.190305	5.44042	2.87503	0.00414903	0.0264048	-2.63567	Significantly upregulated	ATP6V1D	protein_coding	14	67294371	67360265	-	NA
ENSG00000100558	1.57723	1.24653	6.49987	1.42691e-10	1.68607e-07	13.6254	Significantly upregulated	PLEK2	protein_coding	14	67386983	67412200	-	NA
ENSG00000100564	-0.0626819	4.05539	-1.34721	0.178302	0.353202	-5.69904	Not significant	PIGH	protein_coding	14	67581955	67600287	-	NA
ENSG00000100567	-0.0641682	6.52139	-1.2837	0.199624	0.380606	-5.88924	Not significant	PSMA3	protein_coding	14	58244831	58272012	+	NA
ENSG00000100568	0.1253	5.20634	1.82936	0.0677237	0.184706	-5.03407	Not significant	VTI1B	protein_coding	14	67647075	67674831	-	NA
ENSG00000100575	-0.104222	2.76837	-1.13691	0.255921	0.445827	-5.7891	Not significant	TIMM9	protein_coding	14	58408494	58427614	-	NA
ENSG00000100577	0.108638	2.87786	1.6172	0.106236	0.250761	-5.19036	Not significant	GSTZ1	protein_coding	14	77320884	77331597	+	NA
ENSG00000100578	-0.0330412	3.80292	-0.592245	0.553856	0.71977	-6.39339	Not significant	KIAA0586	protein_coding	14	58427385	58551289	+	NA
ENSG00000100580	0.379191	4.58095	3.95927	8.19917e-05	0.00159199	0.983373	Significantly upregulated	TMED8	protein_coding	14	77335021	77377109	-	NA
ENSG00000100583	0.503394	-1.56096	3.40963	0.000683653	0.00729822	-0.559046	Significantly upregulated	SAMD15	protein_coding	14	77376689	77391497	+	NA
ENSG00000100591	0.0248536	5.67357	0.501541	0.616131	0.767009	-6.56732	Not significant	AHSA1	protein_coding	14	77457870	77469474	+	NA
ENSG00000100592	0.0476787	3.67185	0.645116	0.51904	0.693399	-6.35087	Not significant	DAAM1	protein_coding	14	59188646	59371405	+	NA
ENSG00000100596	0.136529	7.11071	1.71755	0.0862726	0.217331	-5.24977	Not significant	SPTLC2	protein_coding	14	77505997	77616773	-	NA
ENSG00000100599	0.140199	7.39763	1.92555	0.0545212	0.159366	-4.87705	Not significant	RIN3	protein_coding	14	92513774	92688994	+	NA
ENSG00000100600	-0.278163	3.7927	-2.90336	0.00379515	0.0246806	-2.42224	Significantly downregulated	LGMN	protein_coding	14	92703807	92748702	-	NA
ENSG00000100601	0.106074	3.04049	1.99952	0.0458952	0.14178	-4.53772	Not significant	ALKBH1	protein_coding	14	77672404	77708020	-	NA
ENSG00000100603	-0.0190625	5.90513	-0.476273	0.634012	0.780291	-6.58356	Not significant	SNW1	protein_coding	14	77717599	77761207	-	NA
ENSG00000100604	0.386144	-1.14721	2.09453	0.0365319	0.121405	-3.92739	Not significant	CHGA	protein_coding	14	92923080	92935293	+	NA
ENSG00000100605	0.133271	6.88071	1.53184	0.125964	0.28153	-5.54667	Not significant	ITPK1	protein_coding	14	92936914	93116320	-	NA
ENSG00000100612	-0.0126616	6.81152	-0.213593	0.83092	0.903968	-6.67972	Not significant	DHRS7	protein_coding	14	60144120	60169856	-	NA
ENSG00000100614	0.348369	5.77379	3.87143	0.00011718	0.00207629	0.623572	Significantly upregulated	PPM1A	protein_coding	14	60245752	60299087	+	NA
ENSG00000100628	-0.381964	1.01652	-3.01159	0.00268204	0.0193718	-1.83558	Significantly downregulated	ASB2	protein_coding	14	93934153	93976791	-	NA
ENSG00000100629	-0.175911	2.75233	-1.65635	0.0980501	0.237597	-5.07862	Not significant	CEP128	protein_coding	14	80476983	80959517	-	NA
ENSG00000100632	-0.137239	5.40443	-1.24535	0.213376	0.397588	-5.9155	Not significant	ERH	protein_coding	14	69380123	69398627	-	NA
ENSG00000100644	-0.0864899	7.13402	-0.898511	0.369188	0.56362	-6.30434	Not significant	HIF1A	protein_coding	14	61695513	61748259	+	NA
ENSG00000100647	0.0695433	6.29942	0.864236	0.387722	0.580523	-6.33254	Not significant	SUSD6	protein_coding	14	69611596	69715142	+	NA
ENSG00000100650	-0.309775	8.93221	-5.97473	3.49082e-09	1.36019e-06	10.5148	Significantly downregulated	SRSF5	protein_coding	14	69726900	69772005	+	NA
ENSG00000100652	0.268138	-1.70207	1.53442	0.125329	0.280627	-4.82153	Not significant	SLC10A1	protein_coding	14	69775417	69797289	-	NA
ENSG00000100664	-0.0835263	7.86018	-1.63643	0.10215	0.244462	-5.38204	Not significant	EIF5	protein_coding	14	103333544	103345025	+	NA
ENSG00000100678	-0.159886	0.406986	-0.751653	0.452484	0.638075	-5.80477	Not significant	SLC8A3	protein_coding	14	70044217	70189070	-	NA
ENSG00000100697	0.049268	6.17756	0.711168	0.477191	0.658908	-6.45038	Not significant	DICER1	protein_coding	14	95086228	95158010	-	NA
ENSG00000100711	0.110688	4.29309	1.92411	0.0547015	0.159794	-4.80936	Not significant	ZFYVE21	protein_coding	14	103715730	103733668	+	NA
ENSG00000100714	-0.149884	4.77159	-2.10164	0.0359021	0.120036	-4.47532	Not significant	MTHFD1	protein_coding	14	64388031	64463457	+	NA
ENSG00000100721	-0.838324	4.54007	-3.53683	0.000428679	0.00527988	-0.462529	Significantly downregulated	TCL1A	protein_coding	14	95709967	95714196	-	NA
ENSG00000100722	-0.085413	4.58635	-1.69047	0.0913337	0.225417	-5.23074	Not significant	ZC3H14	protein_coding	14	88562909	88627596	+	NA
ENSG00000100726	-0.125539	5.2521	-2.06917	0.0388564	0.12644	-4.56916	Not significant	TELO2	protein_coding	16	1493344	1510457	+	NA
ENSG00000100731	0.151537	5.69637	1.83189	0.0673464	0.183983	-5.04311	Not significant	PCNX1	protein_coding	14	70907405	71115382	+	NA
ENSG00000100744	0.223128	4.5428	3.11073	0.00193362	0.0151626	-1.91548	Significantly upregulated	GSKIP	protein_coding	14	96363452	96387288	+	NA
[truncated: 16,907 more rows]

## Sheet: B
pathway	pval	padj	log2err	ES	NES	size	leadingEdge
Erythrocytes take up carbon dioxide and release oxygen	4.01423e-05	0.000970248	0.557332	0.861226	2.03524	13	ENSG00000112077|ENSG00000133742|ENSG00000240583|ENSG00000004939|ENSG00000167434|ENSG00000188536|ENSG00000206172|ENSG00000244734|ENSG00000166394
Metabolism of porphyrins	0.00108141	0.0157498	0.45506	0.699564	1.89292	21	ENSG00000090013|ENSG00000066926|ENSG00000256269|ENSG00000158578|ENSG00000118777|ENSG00000023330|ENSG00000148218|ENSG00000014919|ENSG00000080819|ENSG00000126088
Heme biosynthesis	0.000970629	0.0145083	0.477271	0.790882	1.869	13	ENSG00000066926|ENSG00000256269|ENSG00000158578|ENSG00000118777|ENSG00000023330|ENSG00000148218|ENSG00000014919|ENSG00000080819|ENSG00000126088
Activation of gene expression by SREBF (SREBP)	0.000404261	0.00695819	0.498493	0.606602	1.84401	42	ENSG00000170522|ENSG00000066136|ENSG00000172893|ENSG00000099194|ENSG00000149809|ENSG00000185591|ENSG00000079459|ENSG00000130589|ENSG00000001630|ENSG00000188786|ENSG00000113161|ENSG00000186350|ENSG00000177565|ENSG00000140396|ENSG00000152904|ENSG00000104549|ENSG00000160752
Transport of bile salts and organic acids, metal ions and amine compounds	0.000310595	0.00560057	0.498493	0.579735	1.80359	47	ENSG00000174358|ENSG00000112077|ENSG00000196517|ENSG00000141469|ENSG00000163393|ENSG00000172270|ENSG00000018280|ENSG00000197208|ENSG00000004809|ENSG00000175003|ENSG00000138821|ENSG00000141526|ENSG00000047457|ENSG00000138449|ENSG00000147804|ENSG00000152683|ENSG00000170571|ENSG00000159216|ENSG00000164707|ENSG00000110628
Neutrophil degranulation	1.02832e-08	4.49295e-07	0.74774	0.401856	1.69382	454	ENSG00000179869|ENSG00000169397|ENSG00000172232|ENSG00000196415|ENSG00000133063|ENSG00000229314|ENSG00000242550|ENSG00000118520|ENSG00000118804|ENSG00000075651|ENSG00000104918|ENSG00000197561|ENSG00000005381|ENSG00000086548|ENSG00000100448|ENSG00000120306|ENSG00000163993|ENSG00000123610|ENSG00000204389|ENSG00000204388|ENSG00000255587|ENSG00000149516|ENSG00000163221|ENSG00000183019|ENSG00000164821…
Metabolism of steroids	0.00190751	0.0253872	0.45506	0.434392	1.59004	114	ENSG00000137869|ENSG00000170522|ENSG00000168306|ENSG00000187134|ENSG00000052802|ENSG00000066136|ENSG00000163959|ENSG00000079156|ENSG00000172893|ENSG00000099194|ENSG00000141447|ENSG00000130703|ENSG00000116133|ENSG00000105229|ENSG00000149809|ENSG00000108786|ENSG00000185591|ENSG00000125629|ENSG00000079459|ENSG00000099377|ENSG00000130589|ENSG00000001630|ENSG00000147465|ENSG00000186104|ENSG00000143815…
Costimulation by the CD28 family	9.6038e-18	5.45496e-15	1.08644	-0.793622	-2.64448	70	ENSG00000010610|ENSG00000231389|ENSG00000204287|ENSG00000223865|ENSG00000198851|ENSG00000167286|ENSG00000160654|ENSG00000182866|ENSG00000010810|ENSG00000196126|ENSG00000196735|ENSG00000078304|ENSG00000159445|ENSG00000163599|ENSG00000198821|ENSG00000178562|ENSG00000163600|ENSG00000278030|ENSG00000211810|ENSG00000274752|ENSG00000113575|ENSG00000114013|ENSG00000211790|ENSG00000154001|ENSG00000119487…
Generation of second messenger molecules	2.93343e-13	1.11079e-10	0.932595	-0.85817	-2.49721	36	ENSG00000010610|ENSG00000231389|ENSG00000204287|ENSG00000223865|ENSG00000198851|ENSG00000167286|ENSG00000160654|ENSG00000182866|ENSG00000196126|ENSG00000196735|ENSG00000113263|ENSG00000198821|ENSG00000115085|ENSG00000278030|ENSG00000211810|ENSG00000196405|ENSG00000274752|ENSG00000211790|ENSG00000211799|ENSG00000134256|ENSG00000198502|ENSG00000124181
Immunoregulatory interactions between a Lymphoid and a non-Lymphoid cell	1.71149e-19	1.94425e-16	1.14219	-0.656285	-2.49116	176	ENSG00000153283|ENSG00000198851|ENSG00000167286|ENSG00000160654|ENSG00000150093|ENSG00000166710|ENSG00000115232|ENSG00000153563|ENSG00000117281|ENSG00000183918|ENSG00000012124|ENSG00000109943|ENSG00000172116|ENSG00000198821|ENSG00000026751|ENSG00000139187|ENSG00000005844|ENSG00000278030|ENSG00000211810|ENSG00000150045|ENSG00000186407|ENSG00000069493|ENSG00000162739|ENSG00000111796|ENSG00000177455…
PD-1 signaling	6.00253e-12	1.01166e-09	0.887075	-0.894259	-2.43528	25	ENSG00000010610|ENSG00000231389|ENSG00000204287|ENSG00000223865|ENSG00000198851|ENSG00000167286|ENSG00000160654|ENSG00000182866|ENSG00000196126|ENSG00000196735|ENSG00000198821|ENSG00000278030|ENSG00000211810|ENSG00000274752|ENSG00000211790|ENSG00000211799|ENSG00000198502
Antigen activates B Cell Receptor (BCR) leading to generation of second messengers	1.14407e-12	2.98278e-10	0.91012	-0.704873	-2.41108	86	ENSG00000010810|ENSG00000012124|ENSG00000007312|ENSG00000177455|ENSG00000105369|ENSG00000095585|ENSG00000243466|ENSG00000136573|ENSG00000211659|ENSG00000145675|ENSG00000096433|ENSG00000211668|ENSG00000198668|ENSG00000211959|ENSG00000211598|ENSG00000144935|ENSG00000211644|ENSG00000211934|ENSG00000211653|ENSG00000224373|ENSG00000147010|ENSG00000211962|ENSG00000211666|ENSG00000211898|ENSG00000211937…
CD22 mediated BCR regulation	1.13755e-10	9.33696e-09	0.839089	-0.732052	-2.36182	61	ENSG00000012124|ENSG00000007312|ENSG00000105369|ENSG00000243466|ENSG00000211659|ENSG00000211668|ENSG00000211959|ENSG00000211598|ENSG00000211644|ENSG00000211934|ENSG00000211653|ENSG00000224373|ENSG00000211962|ENSG00000211666|ENSG00000211898|ENSG00000211937|ENSG00000211679|ENSG00000211673|ENSG00000211899|ENSG00000211651|ENSG00000211658|ENSG00000239951|ENSG00000211938|ENSG00000211660|ENSG00000211967…
FCGR activation	2.13345e-10	1.51475e-08	0.826657	-0.704922	-2.3361	69	ENSG00000160654|ENSG00000010810|ENSG00000198821|ENSG00000243466|ENSG00000211659|ENSG00000211668|ENSG00000211959|ENSG00000211598|ENSG00000197122|ENSG00000211644|ENSG00000211934|ENSG00000211653|ENSG00000224373|ENSG00000211962|ENSG00000211666|ENSG00000211937|ENSG00000203747|ENSG00000211679|ENSG00000211673|ENSG00000211651|ENSG00000211658|ENSG00000239951|ENSG00000211938|ENSG00000211896|ENSG00000211893…
FCGR3A-mediated IL10 synthesis	9.40043e-11	9.33696e-09	0.839089	-0.665363	-2.3001	90	ENSG00000160654|ENSG00000010810|ENSG00000142875|ENSG00000198821|ENSG00000243466|ENSG00000183943|ENSG00000211659|ENSG00000096433|ENSG00000211668|ENSG00000198668|ENSG00000211959|ENSG00000162104|ENSG00000211598|ENSG00000124181|ENSG00000197122|ENSG00000211644|ENSG00000211934|ENSG00000211653|ENSG00000224373|ENSG00000211962|ENSG00000211666|ENSG00000211937|ENSG00000203747|ENSG00000211679|ENSG00000211673…
