# Supplementary material for: Minimalistic transcriptomic signatures permit accurate early prediction of COVID-19 mortality
Source: JCI Insight. 2025 Nov 10;10(21):e195436. doi: 10.1172/jci.insight.195436 (PMC12643502; doi:10.1172/jci.insight.195436)
Supplement: Supplemental data set 2 [file jciinsight-10-195436-s150.xlsx]

## Sheet: A
gene_id	logFC	AveExpr	t	P.Value	adj.P.Val	B	diffexpressed	gene_name	gene_biotype	seqnames	start	end	strand	delabel
ENSG00000000003	-0.304233	6.91018	-2.356	0.0187014	0.317207	-3.61037	Not significant	TSPAN6	protein_coding	X	100627109	100639991	-	NA
ENSG00000000419	-0.068304	4.829	-1.17467	0.240458	0.72465	-5.51955	Not significant	DPM1	protein_coding	20	50934867	50958555	-	NA
ENSG00000000457	-0.0268725	5.17166	-0.526957	0.598362	0.920143	-6.07886	Not significant	SCYL3	protein_coding	1	169849631	169894267	-	NA
ENSG00000000460	-0.171822	3.51075	-1.98158	0.047851	0.438375	-4.16207	Not significant	C1orf112	protein_coding	1	169662007	169854080	+	NA
ENSG00000000938	0.595492	5.21603	1.98841	0.0470898	0.437009	-4.34646	Not significant	FGR	protein_coding	1	27612064	27635277	-	NA
ENSG00000000971	-0.0997718	7.29075	-0.885846	0.375953	0.82025	-5.91412	Not significant	CFH	protein_coding	1	196651878	196747504	+	NA
ENSG00000001036	-0.204707	5.1252	-2.89633	0.00387339	0.17544	-2.18864	Not significant	FUCA2	protein_coding	6	143494811	143511690	-	NA
ENSG00000001084	-0.178941	7.98361	-1.38224	0.167264	0.655086	-5.37101	Not significant	GCLC	protein_coding	6	53497341	53616970	-	NA
ENSG00000001167	0.17408	5.18013	1.8898	0.0591283	0.469139	-4.50862	Not significant	NFYA	protein_coding	6	41072945	41099976	+	NA
ENSG00000001460	-0.0378955	4.56916	-0.356125	0.721836	0.955369	-6.09225	Not significant	STPG1	protein_coding	1	24356999	24416934	-	NA
ENSG00000001461	-0.140607	6.17287	-1.80107	0.0720488	0.496557	-4.704	Not significant	NIPAL3	protein_coding	1	24415794	24472976	+	NA
ENSG00000001497	0.0354288	4.30524	0.515135	0.606594	0.921953	-6.00218	Not significant	LAS1L	protein_coding	X	65512582	65534775	-	NA
ENSG00000001561	-0.207444	6.7354	-1.78213	0.0750876	0.504959	-4.75172	Not significant	ENPP4	protein_coding	6	46129993	46146699	+	NA
ENSG00000001617	0.0139756	5.6094	0.120832	0.903853	0.985353	-6.24076	Not significant	SEMA3F	protein_coding	3	50155045	50189075	+	NA
ENSG00000001626	0.0811618	3.97879	0.491777	0.623005	0.927421	-5.97273	Not significant	CFTR	protein_coding	7	117465784	117715971	+	NA
ENSG00000001629	-0.0799211	6.35536	-1.64476	0.100393	0.560222	-4.97084	Not significant	ANKIB1	protein_coding	7	92246234	92401384	+	NA
ENSG00000001630	0.0447581	0.0996375	0.2557	0.798245	0.972289	-5.66348	Not significant	CYP51A1	protein_coding	7	92112151	92142952	-	NA
ENSG00000001631	-0.00921169	5.64122	-0.130291	0.896367	0.98471	-6.23714	Not significant	KRIT1	protein_coding	7	92198969	92246166	-	NA
ENSG00000002016	0.210784	2.8218	2.43257	0.0151996	0.301499	-3.19373	Not significant	RAD52	protein_coding	12	912077	990053	-	NA
ENSG00000002330	-0.090832	3.47245	-0.555441	0.57874	0.914913	-5.86673	Not significant	BAD	protein_coding	11	64269830	64284704	-	NA
ENSG00000002549	0.00612329	6.73472	0.0617438	0.950781	0.99286	-6.28624	Not significant	LAP3	protein_coding	4	17577192	17607972	+	NA
ENSG00000002586	-0.0087961	5.62101	-0.136665	0.891328	0.983993	-6.23834	Not significant	CD99	protein_coding	X	2691179	2741309	+	NA
ENSG00000002587	-0.0404776	6.06318	-0.445924	0.655767	0.937413	-6.17181	Not significant	HS3ST1	protein_coding	4	11393150	11429765	-	NA
ENSG00000002726	-0.0980056	-0.912923	-0.400709	0.688736	0.947569	-5.5567	Not significant	AOC1	protein_coding	7	150824627	150861504	+	NA
ENSG00000002822	0.0345183	4.28217	0.335688	0.73719	0.959963	-6.07843	Not significant	MAD1L1	protein_coding	7	1815793	2233243	-	NA
ENSG00000002834	0.0540279	7.89074	0.933638	0.350758	0.806292	-5.87241	Not significant	LASP1	protein_coding	17	38869859	38921770	+	NA
ENSG00000002919	0.120314	4.11937	1.57748	0.115062	0.588932	-4.92987	Not significant	SNX11	protein_coding	17	48103357	48123074	+	NA
ENSG00000002933	0.0990731	0.479138	0.532145	0.594766	0.918727	-5.59011	Not significant	TMEM176A	protein_coding	7	150800403	150805120	+	NA
ENSG00000003056	0.15134	5.88397	2.57627	0.0101566	0.25255	-3.07324	Not significant	M6PR	protein_coding	12	8940363	8949955	-	NA
ENSG00000003096	0.16132	1.13608	0.8269	0.408528	0.836294	-5.45165	Not significant	KLHL13	protein_coding	X	117897813	118117340	-	NA
ENSG00000003137	-0.289137	-0.555798	-1.40237	0.161174	0.648507	-4.7781	Not significant	CYP26B1	protein_coding	2	72129238	72148038	-	NA
ENSG00000003147	-0.0486962	4.74951	-0.611519	0.541021	0.898297	-5.99364	Not significant	ICA1	protein_coding	7	8113184	8262687	-	NA
ENSG00000003249	-0.4581	2.02466	-3.18962	0.00147732	0.123732	-1.19477	Not significant	DBNDD1	protein_coding	16	90004865	90020128	-	NA
ENSG00000003393	0.0786711	5.70532	1.38143	0.167513	0.655303	-5.33368	Not significant	ALS2	protein_coding	2	201700554	201781189	-	NA
ENSG00000003400	0.0177828	5.29641	0.249466	0.803061	0.972962	-6.19616	Not significant	CASP10	protein_coding	2	201182881	201229406	+	NA
ENSG00000003402	0.137583	9.41975	2.3882	0.0171508	0.310229	-3.5238	Not significant	CFLAR	protein_coding	2	201116104	201176687	+	NA
ENSG00000003436	0.00396194	2.95376	0.0261153	0.979172	0.996606	-5.94656	Not significant	TFPI	protein_coding	2	187464230	187565760	-	NA
ENSG00000003509	0.0644128	3.61322	1.00517	0.315105	0.78489	-5.56416	Not significant	NDUFAF7	protein_coding	2	37231631	37253403	+	NA
ENSG00000003756	-0.0135468	7.25402	-0.279087	0.780247	0.968904	-6.25628	Not significant	RBM5	protein_coding	3	50088908	50119021	+	NA
ENSG00000003987	-0.330841	0.689368	-2.14358	0.032352	0.380148	-3.65915	Not significant	MTMR7	protein_coding	8	17298030	17413528	-	NA
ENSG00000003989	-0.111317	5.55618	-0.505614	0.61326	0.924065	-6.11188	Not significant	SLC7A2	protein_coding	8	17497088	17570573	+	NA
ENSG00000004059	-0.0219657	4.93884	-0.31662	0.751611	0.962155	-6.14673	Not significant	ARF5	protein_coding	7	127588345	127591705	+	NA
ENSG00000004139	-0.00148178	4.51757	-0.0179109	0.985714	0.997329	-6.14918	Not significant	SARM1	protein_coding	17	28364356	28404049	+	NA
ENSG00000004142	-0.054682	5.44392	-1.17274	0.241231	0.725246	-5.5704	Not significant	POLDIP2	protein_coding	17	28347177	28357522	-	NA
ENSG00000004399	0.354218	3.70113	2.42139	0.0156716	0.303604	-3.31383	Not significant	PLXND1	protein_coding	3	129555175	129606818	-	NA
ENSG00000004455	0.0536384	6.10313	1.12448	0.261131	0.74505	-5.66046	Not significant	AK2	protein_coding	1	33007940	33080996	-	NA
ENSG00000004468	-0.060739	5.51673	-0.349827	0.726556	0.955643	-6.17219	Not significant	CD38	protein_coding	4	15778275	15853230	+	NA
ENSG00000004478	0.23901	5.29025	3.41019	0.000680065	0.0897537	-0.672686	Not significant	FKBP4	protein_coding	12	2794953	2805423	+	NA
ENSG00000004487	-0.0193577	5.63296	-0.291036	0.771095	0.967029	-6.2024	Not significant	KDM1A	protein_coding	1	23019448	23083689	+	NA
ENSG00000004534	0.0731644	6.41306	0.921428	0.357091	0.809946	-5.87115	Not significant	RBM6	protein_coding	3	49940007	50100045	+	NA
ENSG00000004660	0.284693	3.14082	2.03703	0.0419592	0.416075	-4.05464	Not significant	CAMKK1	protein_coding	17	3860315	3894891	-	NA
ENSG00000004700	-0.00285283	4.6462	-0.044692	0.964363	0.994448	-6.16436	Not significant	RECQL	protein_coding	12	21468911	21501669	-	NA
ENSG00000004766	-0.0193901	5.01545	-0.264928	0.79113	0.971337	-6.16425	Not significant	VPS50	protein_coding	7	93232340	93361121	+	NA
ENSG00000004777	0.033706	2.54358	0.175108	0.861037	0.978765	-5.88242	Not significant	ARHGAP33	protein_coding	19	35774532	35788822	+	NA
ENSG00000004779	0.0771132	3.82863	0.923212	0.356161	0.809897	-5.66823	Not significant	NDUFAB1	protein_coding	16	23581002	23596356	-	NA
ENSG00000004799	0.343294	4.10091	2.89678	0.00386786	0.17544	-2.14484	Not significant	PDK4	protein_coding	7	95583499	95596491	-	NA
ENSG00000004809	0.00949087	0.970387	0.0313319	0.975012	0.995874	-5.72893	Not significant	SLC22A16	protein_coding	6	110424687	110476641	-	NA
ENSG00000004838	0.00933533	5.76388	0.0384599	0.96933	0.995173	-6.24889	Not significant	ZMYND10	protein_coding	3	50341110	50346852	-	NA
ENSG00000004848	-0.183993	-0.136962	-1.01072	0.31244	0.783258	-5.21603	Not significant	ARX	protein_coding	X	25003694	25016420	-	NA
ENSG00000004864	0.121739	5.09398	1.71314	0.087054	0.534285	-4.80823	Not significant	SLC25A13	protein_coding	7	96120220	96322147	-	NA
ENSG00000004866	0.0165594	3.94871	0.240341	0.810124	0.974186	-6.05302	Not significant	ST7	protein_coding	7	116953238	117230103	+	NA
ENSG00000004897	0.0340409	5.96268	0.690539	0.490046	0.876825	-6.03371	Not significant	CDC27	protein_coding	17	47117703	47189422	-	NA
ENSG00000004961	-0.0137517	4.12931	-0.216738	0.828465	0.975811	-6.08094	Not significant	HCCS	protein_coding	X	11111301	11123078	+	NA
ENSG00000004975	0.106232	4.91322	1.43679	0.15115	0.637571	-5.21189	Not significant	DVL2	protein_coding	17	7225341	7234545	-	NA
ENSG00000005001	-0.0528137	6.42048	-0.327354	0.743482	0.960545	-6.22903	Not significant	PRSS22	protein_coding	16	2852727	2858170	-	NA
ENSG00000005007	0.0545919	7.50994	0.57026	0.568654	0.910383	-6.13763	Not significant	UPF1	protein_coding	19	18831938	18868236	+	NA
ENSG00000005020	0.358589	4.03568	1.4639	0.143595	0.627661	-5.10225	Not significant	SKAP2	protein_coding	7	26667062	26995239	-	NA
ENSG00000005022	-0.0647232	6.68	-0.876067	0.381243	0.823655	-5.91487	Not significant	SLC25A5	protein_coding	X	119468400	119471319	+	NA
ENSG00000005059	0.00492062	3.45547	0.053021	0.957728	0.994059	-6.01502	Not significant	MCUB	protein_coding	4	109560205	109688726	+	NA
ENSG00000005075	0.0718792	2.56662	0.690285	0.490205	0.876875	-5.68729	Not significant	POLR2J	protein_coding	7	102473118	102478907	-	NA
ENSG00000005100	-0.0364009	4.21448	-0.733676	0.46335	0.864897	-5.85666	Not significant	DHX33	protein_coding	17	5440912	5469060	-	NA
ENSG00000005102	-0.107493	0.168519	-0.600265	0.548491	0.90167	-5.52193	Not significant	MEOX1	protein_coding	17	43640388	43661954	-	NA
ENSG00000005108	-0.284132	3.59099	-1.52418	0.12784	0.605869	-4.91142	Not significant	THSD7A	protein_coding	7	11370357	11832198	-	NA
ENSG00000005156	0.0867649	5.85109	0.910688	0.36272	0.811756	-5.85944	Not significant	LIG3	protein_coding	17	34980494	35009743	+	NA
ENSG00000005175	-0.0781477	5.01353	-1.21868	0.223307	0.710973	-5.48087	Not significant	RPAP3	protein_coding	12	47661249	47706061	-	NA
ENSG00000005187	-0.110793	1.03992	-0.824913	0.409655	0.837102	-5.4316	Not significant	ACSM3	protein_coding	16	20610243	20797581	+	NA
ENSG00000005189	-0.172853	2.63979	-1.36636	0.17219	0.66147	-5.01756	Not significant	REXO5	protein_coding	16	20806429	20849668	+	NA
ENSG00000005194	-0.0172758	4.0081	-0.30134	0.76323	0.965452	-6.04419	Not significant	CIAPIN1	protein_coding	16	57428169	57447528	-	NA
ENSG00000005206	-0.0715983	5.40304	-0.448661	0.653792	0.936412	-6.13274	Not significant	SPPL2B	protein_coding	19	2328615	2354806	+	NA
ENSG00000005238	0.0419998	4.82761	0.382609	0.702106	0.950441	-6.1204	Not significant	FAM214B	protein_coding	9	35104112	35116341	-	NA
ENSG00000005243	-0.194668	1.18993	-1.83833	0.0663657	0.484415	-4.22783	Not significant	COPZ2	protein_coding	17	48026167	48038030	-	NA
ENSG00000005249	-0.506196	5.47428	-3.25042	0.00119812	0.118255	-1.1594	Not significant	PRKAR2B	protein_coding	7	107044649	107161811	+	NA
ENSG00000005302	0.0757366	5.51393	1.10208	0.270743	0.756594	-5.6581	Not significant	MSL3	protein_coding	X	11758159	11775753	+	NA
ENSG00000005339	0.0241017	8.02343	0.455214	0.649073	0.934289	-6.19298	Not significant	CREBBP	protein_coding	16	3725054	3880726	-	NA
ENSG00000005379	-0.0269264	5.70582	-0.195431	0.845102	0.977267	-6.23013	Not significant	TSPOAP1	protein_coding	17	58301228	58328760	-	NA
ENSG00000005381	0.0257967	-1.0779	0.10072	0.919797	0.988014	-5.61238	Not significant	MPO	protein_coding	17	58269856	58280935	-	NA
ENSG00000005436	-0.0430696	4.00717	-0.435906	0.663017	0.939898	-5.99147	Not significant	GCFC2	protein_coding	2	75652000	75710989	-	NA
ENSG00000005448	-0.0301224	3.8514	-0.136528	0.891436	0.983993	-6.04995	Not significant	WDR54	protein_coding	2	74421678	74425755	+	NA
ENSG00000005469	-0.299248	5.0595	-3.12214	0.00185676	0.135784	-1.5351	Not significant	CROT	protein_coding	7	87345681	87399795	+	NA
ENSG00000005483	0.0271206	7.9618	0.625614	0.531737	0.893816	-6.10432	Not significant	KMT2E	protein_coding	7	105014179	105114361	+	NA
ENSG00000005486	-0.243059	6.43366	-2.21178	0.0272496	0.361403	-3.91877	Not significant	RHBDD2	protein_coding	7	75842602	75888926	+	NA
ENSG00000005700	-0.181567	7.3147	-1.94502	0.0521057	0.453005	-4.46688	Not significant	IBTK	protein_coding	6	82169983	82247754	-	NA
ENSG00000005801	0.00183799	4.78831	0.0310724	0.975219	0.995874	-6.17997	Not significant	ZNF195	protein_coding	11	3339261	3379222	-	NA
ENSG00000005810	-0.0816549	7.67888	-1.45727	0.145415	0.628041	-5.26869	Not significant	MYCBP2	protein_coding	13	77044655	77327050	-	NA
ENSG00000005812	-0.020677	6.08665	-0.380832	0.703424	0.950834	-6.19829	Not significant	FBXL3	protein_coding	13	76992598	77027195	-	NA
ENSG00000005844	0.238036	4.73168	1.38665	0.165915	0.65301	-5.26275	Not significant	ITGAL	protein_coding	16	30472658	30523185	+	NA
ENSG00000005882	0.0230609	3.49322	0.231641	0.816873	0.974979	-5.99666	Not significant	PDK2	protein_coding	17	50094737	50112152	+	NA
ENSG00000005884	0.123678	6.0553	0.918691	0.35852	0.810586	-5.86613	Not significant	ITGA3	protein_coding	17	50055968	50090481	+	NA
ENSG00000005889	0.0597386	6.31583	1.37674	0.168957	0.657049	-5.36114	Not significant	ZFX	protein_coding	X	24149173	24216255	+	NA
ENSG00000005893	-0.00928966	7.35973	-0.157978	0.874512	0.980672	-6.28247	Not significant	LAMP2	protein_coding	X	120427827	120469365	-	NA
ENSG00000005981	-0.0854391	-0.925155	-0.54847	0.583515	0.915485	-5.49225	Not significant	ASB4	protein_coding	7	95478444	95540232	+	NA
ENSG00000006007	-0.165456	6.74686	-2.17875	0.0296273	0.368794	-3.99636	Not significant	GDE1	protein_coding	16	19501689	19522145	-	NA
ENSG00000006015	-0.0375943	2.92227	-0.257367	0.796959	0.971959	-5.9136	Not significant	REX1BD	protein_coding	19	18588685	18592336	+	NA
ENSG00000006016	-0.135334	1.15818	-0.671172	0.502295	0.883383	-5.54728	Not significant	CRLF1	protein_coding	19	18572220	18607741	-	NA
ENSG00000006025	-0.0908101	4.53659	-0.683901	0.494226	0.879012	-5.92468	Not significant	OSBPL7	protein_coding	17	47807372	47821834	-	NA
ENSG00000006042	-0.09103	3.75128	-0.62613	0.531399	0.893799	-5.85162	Not significant	TMEM98	protein_coding	17	32927910	32945106	+	NA
ENSG00000006047	0.132673	0.909682	1.05767	0.290509	0.769372	-5.23672	Not significant	YBX2	protein_coding	17	7288252	7294615	-	NA
ENSG00000006062	0.034813	3.9806	0.417671	0.676294	0.943203	-6.00936	Not significant	MAP3K14	protein_coding	17	45263121	45317040	-	NA
ENSG00000006118	0.0233418	3.54061	0.161358	0.87185	0.98064	-6.02117	Not significant	TMEM132A	protein_coding	11	60924463	60937159	+	NA
ENSG00000006125	0.0511201	7.13733	0.486723	0.626582	0.928161	-6.17831	Not significant	AP2B1	protein_coding	17	35578046	35726409	+	NA
ENSG00000006194	-0.0385699	4.74159	-1.08956	0.276217	0.761964	-5.60452	Not significant	ZNF263	protein_coding	16	3263800	3301401	+	NA
ENSG00000006210	-0.0858546	5.0524	-0.423078	0.672347	0.941556	-6.10914	Not significant	CX3CL1	protein_coding	16	57372458	57385048	+	NA
ENSG00000006282	-0.228873	4.39843	-1.91891	0.055333	0.46076	-4.36558	Not significant	SPATA20	protein_coding	17	50543058	50555852	+	NA
ENSG00000006327	-0.000445525	3.52937	-0.00232853	0.998143	0.999467	-6.03652	Not significant	TNFRSF12A	protein_coding	16	3018445	3022383	+	NA
ENSG00000006432	-0.138415	5.90041	-1.48502	0.137912	0.619447	-5.19479	Not significant	MAP3K9	protein_coding	14	70722526	70809534	-	NA
ENSG00000006451	-0.0903145	5.31162	-1.02422	0.306026	0.78129	-5.71812	Not significant	RALA	protein_coding	7	39623483	39708124	+	NA
ENSG00000006453	-0.140994	6.81851	-1.5922	0.111715	0.583191	-5.06253	Not significant	BAIAP2L1	protein_coding	7	98291651	98401068	-	NA
ENSG00000006459	-0.091103	7.52684	-1.9625	0.0500331	0.446631	-4.43561	Not significant	KDM7A	protein_coding	7	140084746	140177035	-	NA
ENSG00000006468	-0.123291	1.16992	-0.976799	0.328949	0.794142	-5.32141	Not significant	ETV1	protein_coding	7	13891228	13991425	-	NA
ENSG00000006530	-0.00367146	4.24458	-0.049864	0.960243	0.994379	-6.11512	Not significant	AGK	protein_coding	7	141551189	141655244	+	NA
ENSG00000006534	-0.0199404	7.30263	-0.131749	0.895214	0.984199	-6.28581	Not significant	ALDH3B1	protein_coding	11	68008578	68029282	+	NA
ENSG00000006555	-0.0540816	4.97332	-0.554133	0.579635	0.915309	-6.05024	Not significant	TTC22	protein_coding	1	54779712	54801267	-	NA
ENSG00000006576	-0.17602	5.17717	-2.96574	0.00310487	0.162994	-1.99868	Not significant	PHTF2	protein_coding	7	77798792	77957503	+	NA
ENSG00000006606	-0.29452	-1.65467	-1.43711	0.151059	0.637571	-4.68613	Not significant	CCL26	protein_coding	7	75769533	75789896	-	NA
ENSG00000006607	-0.0684262	6.36973	-1.06377	0.287738	0.767197	-5.73054	Not significant	FARP2	protein_coding	2	241356243	241494841	+	NA
ENSG00000006611	-0.124788	1.7171	-0.578593	0.563019	0.907509	-5.63917	Not significant	USH1C	protein_coding	11	17493895	17544416	-	NA
ENSG00000006625	-0.214229	2.36208	-2.04425	0.0412394	0.414505	-3.93924	Not significant	GGCT	protein_coding	7	30496621	30504844	-	NA
ENSG00000006634	0.0402061	3.79223	0.510185	0.610055	0.923421	-5.94053	Not significant	DBF4	protein_coding	7	87876216	87909541	+	NA
ENSG00000006652	0.0305636	6.64499	0.206722	0.836277	0.976426	-6.26649	Not significant	IFRD1	protein_coding	7	112422968	112481017	+	NA
ENSG00000006695	-0.00172149	3.41079	-0.0222316	0.982268	0.996875	-6.00837	Not significant	COX10	protein_coding	17	14069496	14208677	+	NA
ENSG00000006704	-0.0888478	5.6765	-0.886808	0.375436	0.820226	-5.86769	Not significant	GTF2IRD1	protein_coding	7	74453790	74602604	+	NA
ENSG00000006712	0.0697114	5.36041	1.08109	0.279968	0.763437	-5.67011	Not significant	PAF1	protein_coding	19	39385852	39391195	-	NA
ENSG00000006715	-0.0111277	5.7963	-0.243062	0.808017	0.973921	-6.22612	Not significant	VPS41	protein_coding	7	38722963	38932394	-	NA
ENSG00000006740	-0.0229052	4.07437	-0.148552	0.881943	0.982517	-6.07846	Not significant	ARHGAP44	protein_coding	17	12789539	12991643	+	NA
ENSG00000006744	-0.0122521	5.33886	-0.184425	0.853725	0.977606	-6.21095	Not significant	ELAC2	protein_coding	17	12992391	13018187	-	NA
ENSG00000006747	0.0123185	6.33409	0.0999719	0.92039	0.988014	-6.27167	Not significant	SCIN	protein_coding	7	12570577	12660179	+	NA
ENSG00000006756	-0.0251335	6.20733	-0.277275	0.781637	0.969735	-6.23303	Not significant	ARSD	protein_coding	X	2903970	2929351	-	NA
ENSG00000006757	-0.129267	3.21038	-1.07701	0.281783	0.764302	-5.41731	Not significant	PNPLA4	protein_coding	X	7898247	7927739	-	NA
ENSG00000006831	0.019613	6.02528	0.328537	0.742588	0.960038	-6.21535	Not significant	ADIPOR2	protein_coding	12	1688574	1788678	+	NA
ENSG00000006837	-0.0463028	1.24701	-0.421277	0.67366	0.94221	-5.68004	Not significant	CDKL3	protein_coding	5	134286350	134371047	-	NA
ENSG00000007047	-0.0710014	4.88328	-1.02749	0.304484	0.780017	-5.67994	Not significant	MARK4	protein_coding	19	45079288	45305283	+	NA
ENSG00000007062	-0.340093	8.02674	-1.54196	0.12346	0.599587	-5.14556	Not significant	PROM1	protein_coding	4	15963076	16084378	-	NA
ENSG00000007080	0.00324516	2.66097	0.0166254	0.986739	0.997569	-5.91591	Not significant	CCDC124	protein_coding	19	17933016	17943991	+	NA
ENSG00000007129	0.478679	-0.493997	2.31167	0.0210362	0.328377	-3.31396	Not significant	CEACAM21	protein_coding	19	41549518	41586844	+	NA
ENSG00000007168	-0.0394915	7.7077	-1.22609	0.220509	0.710083	-5.56815	Not significant	PAFAH1B1	protein_coding	17	2593210	2685615	+	NA
ENSG00000007171	-0.134405	6.61474	-0.59987	0.548754	0.901818	-6.10798	Not significant	NOS2	protein_coding	17	27756766	27800499	-	NA
ENSG00000007174	0.149397	7.41019	0.493203	0.621998	0.927314	-6.17619	Not significant	DNAH9	protein_coding	17	11598431	11969748	+	NA
ENSG00000007202	-0.000469221	7.69195	-0.00769895	0.993859	0.998973	-6.29482	Not significant	KIAA0100	protein_coding	17	28614440	28645454	-	NA
ENSG00000007216	0.0362257	1.41434	0.214812	0.829966	0.976033	-5.74798	Not significant	SLC13A2	protein_coding	17	28473293	28497781	+	NA
ENSG00000007237	0.239038	6.16286	2.11409	0.0348014	0.391335	-4.12405	Not significant	GAS7	protein_coding	17	9910609	10198551	-	NA
ENSG00000007255	-0.170197	1.31212	-1.03767	0.299721	0.777345	-5.27144	Not significant	TRAPPC6A	protein_coding	19	45162928	45178237	-	NA
ENSG00000007264	0.322159	0.0803512	1.54841	0.1219	0.598934	-4.6309	Not significant	MATK	protein_coding	19	3777970	3802129	-	NA
ENSG00000007306	0.120289	1.83483	0.562392	0.573999	0.913462	-5.68082	Not significant	CEACAM7	protein_coding	19	41673307	41706976	-	NA
ENSG00000007341	0.0939553	4.21666	1.14933	0.250745	0.734322	-5.4939	Not significant	ST7L	protein_coding	1	112523518	112620825	-	NA
ENSG00000007350	0.634012	-0.986306	2.28485	0.0225694	0.335279	-3.36076	Not significant	TKTL1	protein_coding	X	154295671	154330350	+	NA
ENSG00000007372	-0.140324	4.26235	-1.03069	0.302982	0.778838	-5.60079	Not significant	PAX6	protein_coding	11	31784779	31818062	-	NA
ENSG00000007376	-0.113043	2.85246	-0.5298	0.59639	0.919646	-5.79845	Not significant	RPUSD1	protein_coding	16	784974	788397	-	NA
ENSG00000007384	-0.219894	4.67391	-1.61283	0.107156	0.573022	-4.91171	Not significant	RHBDF1	protein_coding	16	58059	76355	-	NA
ENSG00000007392	-0.0181987	5.38887	-0.323204	0.746621	0.961491	-6.17956	Not significant	LUC7L	protein_coding	16	188969	229463	-	NA
ENSG00000007402	-0.206312	-0.155545	-1.51891	0.129161	0.606948	-4.64283	Not significant	CACNA2D2	protein_coding	3	50362799	50504244	-	NA
ENSG00000007516	-0.00137359	5.75926	-0.00576734	0.9954	0.999153	-6.25436	Not significant	BAIAP3	protein_coding	16	1333601	1349441	+	NA
ENSG00000007520	-0.0271978	2.40416	-0.181461	0.85605	0.97834	-5.86169	Not significant	TSR3	protein_coding	16	1349240	1351911	-	NA
ENSG00000007541	-0.0227338	4.23385	-0.153052	0.878394	0.981851	-6.10757	Not significant	PIGQ	protein_coding	16	566995	584136	+	NA
ENSG00000007545	-0.119022	3.94874	-2.14966	0.0318662	0.379042	-3.88735	Not significant	CRAMP1	protein_coding	16	1612325	1677908	+	NA
ENSG00000007866	-0.191325	5.57986	-1.85218	0.0643504	0.481379	-4.58667	Not significant	TEAD3	protein_coding	6	35473597	35497076	-	NA
ENSG00000007923	-0.0272234	5.0333	-0.423886	0.671757	0.941548	-6.11507	Not significant	DNAJC11	protein_coding	1	6634168	6701924	-	NA
ENSG00000007933	-0.362777	6.78069	-1.82844	0.0678379	0.488766	-4.66882	Not significant	FMO3	protein_coding	1	171090877	171117819	+	NA
ENSG00000007944	-0.0532776	6.1226	-0.608877	0.542771	0.898696	-6.08891	Not significant	MYLIP	protein_coding	6	16129125	16148248	+	NA
ENSG00000007952	-0.193431	-0.0596594	-1.32116	0.186806	0.678094	-4.89555	Not significant	NOX1	protein_coding	X	100843324	100874345	-	NA
ENSG00000007968	0.334618	1.88397	2.13008	0.0334545	0.383816	-3.76993	Not significant	E2F2	protein_coding	1	23506430	23531220	-	NA
ENSG00000008018	-0.0266399	5.66586	-0.646394	0.5182	0.889846	-6.04571	Not significant	PSMB1	protein_coding	6	170535117	170553341	-	NA
ENSG00000008083	-0.0607385	6.40044	-0.524957	0.599751	0.920375	-6.14587	Not significant	JARID2	protein_coding	6	15246296	15522040	+	NA
ENSG00000008086	-0.0191822	5.23303	-0.24954	0.803004	0.972962	-6.18999	Not significant	CDKL5	protein_coding	X	18425583	18653629	+	NA
ENSG00000008128	-0.00298553	0.329852	-0.022587	0.981985	0.996863	-5.70098	Not significant	CDK11A	protein_coding	1	1702730	1724324	-	NA
ENSG00000008130	0.234049	6.51625	1.85131	0.0644743	0.481379	-4.633	Not significant	NADK	protein_coding	1	1751232	1780457	-	NA
ENSG00000008226	-0.0122027	7.12731	-0.048281	0.961504	0.994379	-6.29076	Not significant	DLEC1	protein_coding	3	38039205	38124025	+	NA
ENSG00000008256	-0.124495	4.14686	-1.84385	0.0655564	0.482425	-4.48377	Not significant	CYTH3	protein_coding	7	6161776	6272644	-	NA
ENSG00000008277	0.0756049	0.678982	0.447622	0.654541	0.936724	-5.63026	Not significant	ADAM22	protein_coding	7	87934143	88202889	+	NA
ENSG00000008282	-0.0902131	6.43746	-1.1971	0.231605	0.717715	-5.58649	Not significant	SYPL1	protein_coding	7	106090503	106112576	-	NA
ENSG00000008283	-0.0140489	6.23115	-0.12415	0.901226	0.984806	-6.26582	Not significant	CYB561	protein_coding	17	63432304	63446378	-	NA
ENSG00000008294	0.128886	7.76156	1.68092	0.0931502	0.549179	-4.9295	Not significant	SPAG9	protein_coding	17	50962174	51120865	-	NA
ENSG00000008300	-0.210045	2.2764	-1.48819	0.137075	0.618371	-4.83487	Not significant	CELSR3	protein_coding	3	48636469	48662915	-	NA
ENSG00000008311	-0.167978	3.89501	-1.63082	0.103303	0.565241	-4.79993	Not significant	AASS	protein_coding	7	122075647	122144280	-	NA
ENSG00000008323	-0.278851	3.85118	-2.57373	0.0102308	0.25255	-2.92136	Not significant	PLEKHG6	protein_coding	12	6310436	6328506	+	NA
ENSG00000008324	-0.0435689	2.41801	-0.522126	0.60172	0.920375	-5.74968	Not significant	SS18L2	protein_coding	3	42581840	42595114	+	NA
ENSG00000008382	0.0675373	2.12837	0.563153	0.573481	0.913344	-5.70657	Not significant	MPND	protein_coding	19	4343527	4360086	+	NA
ENSG00000008394	0.0773729	6.09288	0.723857	0.469355	0.868485	-6.01837	Not significant	MGST1	protein_coding	12	16347142	16609259	+	NA
ENSG00000008405	-0.00231403	4.85946	-0.036156	0.971167	0.995329	-6.18781	Not significant	CRY1	protein_coding	12	106991364	107093829	-	NA
ENSG00000008438	0.0978668	-1.42631	0.337951	0.735485	0.959963	-5.55307	Not significant	PGLYRP1	protein_coding	19	46019153	46023065	-	NA
ENSG00000008441	-0.0785111	6.20433	-0.573024	0.566781	0.909274	-6.1127	Not significant	NFIX	protein_coding	19	12995608	13098796	+	NA
ENSG00000008513	0.161057	6.43974	1.83055	0.0675206	0.487911	-4.66847	Not significant	ST3GAL1	protein_coding	8	133454848	133571940	-	NA
ENSG00000008516	0.134112	4.74282	0.412102	0.68037	0.945069	-6.10984	Not significant	MMP25	protein_coding	16	3046681	3060726	+	NA
ENSG00000008517	0.151338	2.07846	0.822762	0.410876	0.837924	-5.545	Not significant	IL32	protein_coding	16	3065297	3082192	+	NA
ENSG00000008710	0.000907102	6.33093	0.00400549	0.996805	0.999351	-6.27828	Not significant	PKD1	protein_coding	16	2088710	2135898	-	NA
ENSG00000008735	-0.170271	1.30436	-1.0873	0.277216	0.761964	-5.23042	Not significant	MAPK8IP2	protein_coding	22	50600685	50613981	+	NA
ENSG00000008838	-0.0137094	5.84422	-0.150264	0.880593	0.98225	-6.24678	Not significant	MED24	protein_coding	17	40019097	40061215	-	NA
ENSG00000008853	0.0445168	3.72521	0.414956	0.67828	0.944417	-5.97946	Not significant	RHOBTB2	protein_coding	8	22987417	23020199	+	NA
ENSG00000008869	-0.020362	6.60784	-0.330215	0.741319	0.959996	-6.23128	Not significant	HEATR5B	protein_coding	2	36968383	37084342	-	NA
ENSG00000008952	0.070408	6.60675	1.26791	0.205181	0.695776	-5.50941	Not significant	SEC62	protein_coding	3	169966635	169998373	+	NA
ENSG00000008988	-0.0372099	7.05491	-0.504164	0.614278	0.924065	-6.16935	Not significant	RPS20	protein_coding	8	56067295	56074581	-	NA
ENSG00000009307	-0.0858633	8.75475	-1.36904	0.171352	0.660465	-5.38071	Not significant	CSDE1	protein_coding	1	114716913	114758676	-	NA
ENSG00000009335	-0.0200649	6.55572	-0.460458	0.645307	0.933517	-6.18104	Not significant	UBE3C	protein_coding	7	157138913	157269372	+	NA
ENSG00000009413	-0.00159386	6.85995	-0.0214259	0.982911	0.997058	-6.28866	Not significant	REV3L	protein_coding	6	111299028	111483715	-	NA
ENSG00000009694	0.535722	-0.545299	1.9433	0.052313	0.453035	-4.00575	Not significant	TENM1	protein_coding	X	124375903	124963817	-	NA
ENSG00000009709	-0.134709	5.38901	-0.690765	0.489904	0.87671	-5.99062	Not significant	PAX7	protein_coding	1	18631006	18748866	+	NA
ENSG00000009765	-0.406964	2.128	-2.54287	0.0111724	0.262823	-2.87034	Not significant	IYD	protein_coding	6	150368892	150405969	+	NA
ENSG00000009780	-0.14931	4.27994	-1.97092	0.0490604	0.442206	-4.26341	Not significant	FAM76A	protein_coding	1	27725979	27763122	+	NA
ENSG00000009790	0.188168	4.2692	0.792963	0.428023	0.84854	-5.82875	Not significant	TRAF3IP3	protein_coding	1	209756032	209782320	+	NA
ENSG00000009830	-0.167383	4.83751	-1.65505	0.0982872	0.556684	-4.86405	Not significant	POMT2	protein_coding	14	77274956	77320884	-	NA
ENSG00000009844	-0.00199781	5.21907	-0.0379217	0.969759	0.995209	-6.21634	Not significant	VTA1	protein_coding	6	142147162	142224689	+	NA
ENSG00000009954	0.0543329	6.27487	1.10587	0.269097	0.75466	-5.68604	Not significant	BAZ1B	protein_coding	7	73440398	73522278	-	NA
ENSG00000010017	-0.0734077	6.62532	-1.08778	0.277004	0.761964	-5.71201	Not significant	RANBP9	protein_coding	6	13621498	13711564	-	NA
ENSG00000010030	0.0707959	3.33437	0.547769	0.583996	0.915661	-5.87017	Not significant	ETV7	protein_coding	6	36354091	36387800	-	NA
ENSG00000010072	-0.0302215	4.25581	-0.561182	0.574823	0.913581	-5.96603	Not significant	SPRTN	protein_coding	1	231337104	231355023	+	NA
ENSG00000010165	0.0119197	4.41568	0.232476	0.816225	0.974744	-6.11348	Not significant	METTL13	protein_coding	1	171781664	171814023	+	NA
ENSG00000010219	-0.025918	2.17427	-0.251948	0.801143	0.972962	-5.81735	Not significant	DYRK4	protein_coding	12	4562204	4615302	+	NA
ENSG00000010244	0.0237758	7.84617	0.581361	0.561153	0.906843	-6.13079	Not significant	ZNF207	protein_coding	17	32350117	32381886	+	NA
ENSG00000010256	0.0108376	5.76825	0.136514	0.891448	0.983993	-6.24649	Not significant	UQCRC1	protein_coding	3	48599002	48610976	-	NA
ENSG00000010270	0.0159643	4.53245	0.27223	0.785512	0.970348	-6.1219	Not significant	STARD3NL	protein_coding	7	38178222	38230671	+	NA
ENSG00000010278	-0.181998	8.18936	-2.05894	0.0398073	0.409041	-4.24745	Not significant	CD9	protein_coding	12	6199715	6238271	+	NA
ENSG00000010282	0.0149037	0.840699	0.0813397	0.935191	0.990645	-5.72713	Not significant	HHATL	protein_coding	3	42692663	42702827	-	NA
ENSG00000010292	0.127809	4.85622	2.24094	0.02529	0.350757	-3.79017	Not significant	NCAPD2	protein_coding	12	6493356	6531955	+	NA
ENSG00000010295	0.0937905	2.6133	0.692139	0.489041	0.876134	-5.68996	Not significant	IFFO1	protein_coding	12	6538375	6556083	-	NA
ENSG00000010310	-0.0465709	5.06635	-0.325574	0.744827	0.960919	-6.15103	Not significant	GIPR	protein_coding	19	45668244	45683724	+	NA
ENSG00000010318	-0.0997923	3.38326	-1.24702	0.212737	0.703465	-5.26336	Not significant	PHF7	protein_coding	3	52410657	52423641	+	NA
ENSG00000010322	0.0378218	6.06751	0.442486	0.658251	0.93881	-6.17536	Not significant	NISCH	protein_coding	3	52455118	52493071	+	NA
ENSG00000010327	0.215114	4.37336	1.15755	0.247376	0.731289	-5.51597	Not significant	STAB1	protein_coding	3	52495338	52524495	+	NA
ENSG00000010361	0.327271	3.5058	2.3625	0.0183788	0.315501	-3.41636	Not significant	FUZ	protein_coding	19	49806869	49817376	-	NA
ENSG00000010379	-0.289452	1.02867	-1.74179	0.0819112	0.523042	-4.3744	Not significant	SLC6A13	protein_coding	12	220621	262873	-	NA
ENSG00000010404	-0.0137126	7.4336	-0.277519	0.78145	0.969627	-6.25739	Not significant	IDS	protein_coding	X	149476990	149521096	-	NA
ENSG00000010438	-0.187503	0.662547	-0.698549	0.485027	0.873655	-5.49871	Not significant	PRSS3	protein_coding	9	33750466	33799231	+	NA
ENSG00000010539	0.00858579	4.59011	0.068087	0.945733	0.992146	-6.15726	Not significant	ZNF200	protein_coding	16	3222325	3236221	-	NA
ENSG00000010610	-0.0868757	3.80006	-0.742835	0.457789	0.861366	-5.78003	Not significant	CD4	protein_coding	12	6786858	6820808	+	NA
ENSG00000010626	-0.0723356	6.02444	-0.333021	0.739201	0.959963	-6.20774	Not significant	LRRC23	protein_coding	12	6873569	6914243	+	NA
ENSG00000010671	0.11824	2.90249	0.538468	0.590396	0.916679	-5.8134	Not significant	BTK	protein_coding	X	101349447	101390796	-	NA
ENSG00000010704	-0.11385	2.71121	-1.10919	0.267667	0.752655	-5.32902	Not significant	HFE	protein_coding	6	26087281	26098343	+	NA
ENSG00000010803	-0.0127686	4.57201	-0.162159	0.87122	0.98064	-6.14022	Not significant	SCMH1	protein_coding	1	41027200	41242154	-	NA
ENSG00000010810	0.259466	3.69045	2.73018	0.00646223	0.213661	-2.55218	Not significant	FYN	protein_coding	6	111660332	111873452	-	NA
ENSG00000010818	0.117832	7.1348	1.27891	0.201281	0.693701	-5.5035	Not significant	HIVEP2	protein_coding	6	142751467	142956698	-	NA
ENSG00000011007	0.0350088	5.81786	0.74887	0.454145	0.859416	-5.98718	Not significant	ELOA	protein_coding	1	23743155	23762059	+	NA
ENSG00000011009	0.0581906	4.89886	0.604977	0.545357	0.899791	-6.02198	Not significant	LYPLA2	protein_coding	1	23790970	23795539	+	NA
ENSG00000011021	0.133457	5.14152	2.42694	0.0154355	0.302464	-3.3986	Not significant	CLCN6	protein_coding	1	11806096	11843144	+	NA
ENSG00000011028	-0.169121	2.22831	-1.09942	0.271898	0.756867	-5.29589	Not significant	MRC2	protein_coding	17	62627401	62693597	+	NA
ENSG00000011105	-0.220487	4.17212	-2.08583	0.0372944	0.402255	-4.02686	Not significant	TSPAN9	protein_coding	12	3077355	3286564	+	NA
ENSG00000011114	-0.0448943	6.07659	-1.08273	0.27924	0.762524	-5.70153	Not significant	BTBD7	protein_coding	14	93237550	93333092	-	NA
ENSG00000011132	0.227457	2.97795	1.66874	0.0955416	0.555497	-4.67297	Not significant	APBA3	protein_coding	19	3750819	3761699	-	NA
ENSG00000011143	0.0329254	4.08053	0.224075	0.822753	0.975352	-6.07002	Not significant	MKS1	protein_coding	17	58205437	58219605	-	NA
ENSG00000011198	0.088667	5.68436	0.67718	0.498478	0.881339	-6.03436	Not significant	ABHD5	protein_coding	3	43690113	43734371	+	NA
ENSG00000011201	0.232767	2.93171	1.19317	0.233138	0.717799	-5.29884	Not significant	ANOS1	protein_coding	X	8528874	8732186	-	NA
ENSG00000011243	-0.130995	6.14757	-1.70769	0.0880623	0.537417	-4.86199	Not significant	AKAP8L	protein_coding	19	15380048	15419141	-	NA
ENSG00000011258	-0.0340619	5.18798	-0.644568	0.519383	0.890298	-6.01326	Not significant	MBTD1	protein_coding	17	51177425	51260163	-	NA
ENSG00000011260	0.0321788	4.17554	0.538632	0.590283	0.916679	-5.97719	Not significant	UTP18	protein_coding	17	51260528	51297936	+	NA
ENSG00000011275	0.00081013	5.63926	0.0239357	0.98091	0.996658	-6.24659	Not significant	RNF216	protein_coding	7	5620047	5781739	-	NA
ENSG00000011295	-0.0865955	5.54292	-1.42742	0.15383	0.641816	-5.25629	Not significant	TTC19	protein_coding	17	15999380	16045015	+	NA
ENSG00000011304	-0.0249448	7.31102	-0.263446	0.792271	0.971422	-6.26074	Not significant	PTBP1	protein_coding	19	797075	812327	+	NA
ENSG00000011347	-0.501861	4.52257	-2.94642	0.00330344	0.165864	-1.99627	Not significant	SYT7	protein_coding	11	61515313	61581148	-	NA
ENSG00000011376	0.0856367	4.57188	1.39357	0.163814	0.651098	-5.23455	Not significant	LARS2	protein_coding	3	45388506	45549421	+	NA
ENSG00000011405	-0.104713	6.83187	-2.15172	0.0317029	0.379042	-4.05477	Not significant	PIK3C2A	protein_coding	11	17077730	17207983	-	NA
ENSG00000011422	0.0372643	6.29237	0.126816	0.899116	0.984806	-6.27186	Not significant	PLAUR	protein_coding	19	43646095	43670547	-	NA
ENSG00000011426	0.0294563	4.29068	0.222233	0.824186	0.975352	-6.09442	Not significant	ANLN	protein_coding	7	36389806	36453791	+	NA
ENSG00000011451	-0.0264329	4.61235	-0.217668	0.827741	0.975735	-6.14052	Not significant	WIZ	protein_coding	19	15419980	15449951	-	NA
ENSG00000011454	-0.0417056	6.80581	-0.921078	0.357274	0.809946	-5.87809	Not significant	RABGAP1	protein_coding	9	122940833	123104866	+	NA
ENSG00000011465	0.198499	-1.65774	0.835829	0.403488	0.834184	-5.29988	Not significant	DCN	protein_coding	12	91140484	91183123	-	NA
ENSG00000011478	-0.178253	2.16962	-1.87162	0.0616056	0.474452	-4.23492	Not significant	QPCTL	protein_coding	19	45692483	45703989	+	NA
ENSG00000011485	-0.000936631	4.98106	-0.00944731	0.992464	0.998852	-6.19841	Not significant	PPP5C	protein_coding	19	46346994	46392981	+	NA
ENSG00000011523	0.0524845	4.40421	0.61879	0.536222	0.895825	-5.95872	Not significant	CEP68	protein_coding	2	65056366	65087004	+	NA
ENSG00000011566	-0.121552	6.20794	-1.75643	0.0793788	0.516028	-4.78247	Not significant	MAP4K3	protein_coding	2	39249266	39437312	-	NA
ENSG00000011600	0.23371	4.62959	0.953412	0.340655	0.80037	-5.74336	Not significant	TYROBP	protein_coding	19	35904401	35908295	-	NA
ENSG00000011638	-0.0805834	4.53452	-0.966574	0.334034	0.795458	-5.70289	Not significant	TMEM159	protein_coding	16	21158377	21180616	+	NA
ENSG00000011677	-0.0281235	-1.07081	-0.160894	0.872216	0.980672	-5.60344	Not significant	GABRA3	protein_coding	X	152166234	152451358	-	NA
ENSG00000012048	0.252247	3.90992	2.45929	0.0141212	0.293213	-3.22696	Not significant	BRCA1	protein_coding	17	43044295	43170245	-	NA
ENSG00000012061	-0.0380887	5.69812	-0.395251	0.692758	0.948154	-6.17207	Not significant	ERCC1	protein_coding	19	45407333	45478828	-	NA
ENSG00000012124	0.882116	1.059	3.19107	0.00147002	0.123732	-1.19099	Not significant	CD22	protein_coding	19	35319261	35347355	+	NA
ENSG00000012171	-0.11576	2.84206	-0.665993	0.505598	0.885023	-5.7214	Not significant	SEMA3B	protein_coding	3	50267558	50277546	+	NA
ENSG00000012174	-0.0432526	4.17511	-0.560413	0.575347	0.91396	-5.95571	Not significant	MBTPS2	protein_coding	X	21839636	21885424	+	NA
ENSG00000012211	0.0782591	2.79881	0.847909	0.39673	0.831408	-5.60138	Not significant	PRICKLE3	protein_coding	X	49175264	49186528	-	NA
ENSG00000012223	0.0169901	3.15887	0.0859887	0.931496	0.989415	-5.98532	Not significant	LTF	protein_coding	3	46435645	46485234	-	NA
ENSG00000012232	0.0666744	5.15797	0.798709	0.424685	0.846017	-5.9124	Not significant	EXTL3	protein_coding	8	28600469	28755599	+	NA
ENSG00000012660	-0.0438833	7.28694	-0.644243	0.519593	0.890298	-6.09319	Not significant	ELOVL5	protein_coding	6	53267398	53349179	-	NA
ENSG00000012779	0.371078	4.72952	1.64104	0.101162	0.560596	-4.90968	Not significant	ALOX5	protein_coding	10	45374176	45446119	+	NA
ENSG00000012817	-0.0290796	2.3317	-0.178842	0.858104	0.978765	-6.08173	Not significant	KDM5D	protein_coding	Y	19703865	19744939	-	NA
ENSG00000012822	0.0650166	6.42562	1.28823	0.198018	0.690417	-5.47977	Not significant	CALCOCO1	protein_coding	12	53708517	53727745	-	NA
ENSG00000012963	-0.158047	4.46812	-2.65696	0.00803421	0.230595	-2.77618	Not significant	UBR7	protein_coding	14	93207056	93229215	+	NA
ENSG00000012983	-0.0643049	6.07561	-0.987915	0.323478	0.790625	-5.79535	Not significant	MAP4K5	protein_coding	14	50418501	50561126	-	NA
ENSG00000013016	-0.0284585	3.88315	-0.217221	0.828089	0.975735	-6.05243	Not significant	EHD3	protein_coding	2	31234337	31269447	+	NA
ENSG00000013275	0.00197599	5.39981	0.0431619	0.965583	0.994654	-6.23192	Not significant	PSMC4	protein_coding	19	39971005	39981441	+	NA
ENSG00000013288	-0.0970126	5.89115	-1.31699	0.1882	0.680225	-5.42141	Not significant	MAN2B2	protein_coding	4	6575175	6623362	+	NA
ENSG00000013297	0.282336	-1.00412	1.49746	0.134648	0.615357	-4.65501	Not significant	CLDN11	protein_coding	3	170418865	170860380	+	NA
ENSG00000013306	0.0200672	5.22932	0.182641	0.855124	0.978291	-6.20717	Not significant	SLC25A39	protein_coding	17	44319625	44324870	-	NA
ENSG00000013364	-0.00347832	7.40328	-0.0308484	0.975398	0.995899	-6.29434	Not significant	MVP	protein_coding	16	29820394	29848039	+	NA
ENSG00000013374	-0.00220827	5.95116	-0.0326356	0.973973	0.995874	-6.26197	Not significant	NUB1	protein_coding	7	151341699	151378449	+	NA
ENSG00000013375	0.0635295	5.10364	0.958234	0.33822	0.798798	-5.77147	Not significant	PGM3	protein_coding	6	83161150	83193936	-	NA
ENSG00000013392	-0.114558	2.35434	-1.14124	0.254093	0.737556	-5.25951	Not significant	RWDD2A	protein_coding	6	83193379	83198932	+	NA
ENSG00000013441	0.0436771	7.06978	0.782491	0.434146	0.851939	-5.99673	Not significant	CLK1	protein_coding	2	200853009	200864744	-	NA
ENSG00000013503	0.00039143	4.09858	0.00601114	0.995205	0.99901	-6.10114	Not significant	POLR3B	protein_coding	12	106357658	106510198	+	NA
ENSG00000013523	0.0672832	3.8353	0.941549	0.346694	0.804083	-5.65125	Not significant	ANGEL1	protein_coding	14	76786178	76826246	-	NA
ENSG00000013561	0.0521718	5.02169	0.884753	0.376542	0.820706	-5.82895	Not significant	RNF14	protein_coding	5	141958328	141990291	+	NA
ENSG00000013563	0.00363954	4.34265	0.0568849	0.95465	0.9937	-6.13431	Not significant	DNASE1L1	protein_coding	X	154401238	154412112	-	NA
ENSG00000013573	-0.114794	4.28495	-0.980233	0.327253	0.794044	-5.66045	Not significant	DDX11	protein_coding	12	31073845	31104791	+	NA
ENSG00000013583	0.0412617	2.83866	0.505096	0.613623	0.924065	-5.82147	Not significant	HEBP1	protein_coding	12	12974864	13000273	-	NA
ENSG00000013588	0.140572	7.68212	0.979768	0.327482	0.79407	-5.83029	Not significant	GPRC5A	protein_coding	12	12890782	12917937	+	NA
ENSG00000013619	-0.0300983	1.87099	-0.201615	0.840267	0.976801	-5.80737	Not significant	MAMLD1	protein_coding	X	150361422	150514178	+	NA
ENSG00000013725	0.135923	1.57708	0.97362	0.330525	0.794724	-5.36133	Not significant	CD6	protein_coding	11	60971680	61020377	+	NA
ENSG00000013810	0.112529	4.14769	0.742907	0.457745	0.861366	-5.84873	Not significant	TACC3	protein_coding	4	1721490	1745176	+	NA
ENSG00000014123	-0.123164	5.9607	-1.66588	0.0961083	0.556082	-4.92161	Not significant	UFL1	protein_coding	6	96521595	96555276	+	NA
ENSG00000014138	-0.135249	4.47329	-1.56806	0.117242	0.592646	-4.95526	Not significant	POLA2	protein_coding	11	65261762	65305589	+	NA
ENSG00000014164	0.100668	4.64141	0.586577	0.557645	0.905911	-6.01179	Not significant	ZC3H3	protein_coding	8	143437655	143541453	-	NA
ENSG00000014216	-0.1218	7.66433	-1.1159	0.264782	0.749295	-5.69297	Not significant	CAPN1	protein_coding	11	65180566	65212006	+	NA
ENSG00000014257	-0.126059	3.06961	-1.00464	0.315359	0.78489	-5.47794	Not significant	ACPP	protein_coding	3	132317367	132368298	+	NA
ENSG00000014641	-0.0400767	5.79228	-0.491797	0.622991	0.927421	-6.13611	Not significant	MDH1	protein_coding	2	63588609	63607197	+	NA
ENSG00000014824	-0.0988363	6.22486	-1.63198	0.103057	0.564708	-4.98635	Not significant	SLC30A9	protein_coding	4	41990472	42090457	+	NA
ENSG00000014914	0.0229274	2.54781	0.236237	0.813306	0.974265	-5.87837	Not significant	MTMR11	protein_coding	1	149928651	149936869	-	NA
ENSG00000014919	0.0343537	4.92211	0.685945	0.492936	0.878643	-5.96794	Not significant	COX15	protein_coding	10	99711844	99732100	-	NA
ENSG00000015133	0.00479134	7.23168	0.0374147	0.970163	0.995209	-6.29294	Not significant	CCDC88C	protein_coding	14	91271323	91417844	-	NA
ENSG00000015153	0.04307	4.71432	0.672422	0.5015	0.882994	-5.96021	Not significant	YAF2	protein_coding	12	42157104	42238349	-	NA
ENSG00000015171	-0.0929466	5.56386	-1.20811	0.227343	0.714111	-5.53479	Not significant	ZMYND11	protein_coding	10	134465	254637	+	NA
ENSG00000015285	0.218641	4.16609	0.888554	0.374496	0.819746	-5.74953	Not significant	WAS	protein_coding	X	48676596	48691427	+	NA
ENSG00000015475	0.158379	5.15322	1.18084	0.238	0.722557	-5.55293	Not significant	BID	protein_coding	22	17734138	17774770	-	NA
ENSG00000015479	0.148013	4.34435	1.91185	0.056234	0.46076	-4.4004	Not significant	MATR3	protein_coding	5	139293648	139331677	+	NA
ENSG00000015532	-0.112557	4.33731	-0.836697	0.403	0.834184	-5.78931	Not significant	XYLT2	protein_coding	17	50346092	50363138	+	NA
ENSG00000015676	0.0225096	5.59624	0.431236	0.666407	0.940474	-6.15527	Not significant	NUDCD3	protein_coding	7	44379121	44490880	-	NA
ENSG00000016082	0.135927	1.666	0.908911	0.363657	0.812046	-5.42693	Not significant	ISL1	protein_coding	5	51383391	51394738	+	NA
ENSG00000016391	-0.147529	2.95709	-1.34617	0.178611	0.669386	-5.08722	Not significant	CHDH	protein_coding	3	53812335	53846390	-	NA
ENSG00000016402	-0.0689781	4.35659	-0.528864	0.597039	0.920074	-5.99176	Not significant	IL20RA	protein_coding	6	136999971	137045180	-	NA
ENSG00000016602	0.087435	5.55489	0.485031	0.627781	0.928978	-6.13603	Not significant	CLCA4	protein_coding	1	86547078	86580754	+	NA
ENSG00000016864	0.021861	4.79118	0.226438	0.820916	0.975352	-6.15476	Not significant	GLT8D1	protein_coding	3	52694488	52706032	-	NA
ENSG00000017260	-0.0751176	6.93271	-1.26398	0.206586	0.697676	-5.51769	Not significant	ATP2C1	protein_coding	3	130850595	131016712	+	NA
ENSG00000017427	-0.613988	2.58723	-3.68447	0.000243823	0.0685033	0.338063	Not significant	IGF1	protein_coding	12	102395867	102480645	-	NA
ENSG00000017483	0.338372	0.348064	1.90496	0.0571256	0.463671	-4.09779	Not significant	SLC38A5	protein_coding	X	48458537	48470256	-	NA
ENSG00000017797	0.00710454	6.20296	0.15104	0.879981	0.982218	-6.26237	Not significant	RALBP1	protein_coding	18	9475009	9538116	+	NA
ENSG00000018189	-0.0959951	5.68929	-1.19717	0.231579	0.717715	-5.5547	Not significant	RUFY3	protein_coding	4	70704204	70807315	+	NA
ENSG00000018236	-0.174056	-1.26115	-0.85264	0.394102	0.830508	-5.28634	Not significant	CNTN1	protein_coding	12	40692442	41072418	+	NA
ENSG00000018280	0.20298	5.93931	0.646525	0.518116	0.889846	-6.06877	Not significant	SLC11A1	protein_coding	2	218382029	218396894	+	NA
ENSG00000018408	-0.172282	5.95258	-1.87219	0.0615269	0.474452	-4.56897	Not significant	WWTR1	protein_coding	3	149517235	149736714	-	NA
ENSG00000018510	0.0220545	5.49893	0.307588	0.758472	0.963572	-6.19305	Not significant	AGPS	protein_coding	2	177392644	177559299	+	NA
ENSG00000018610	-0.174698	3.72244	-2.84398	0.00456329	0.185563	-2.2326	Not significant	CXorf56	protein_coding	X	119538149	119565408	-	NA
ENSG00000018699	-0.0409096	3.92301	-0.524277	0.600224	0.920375	-5.94255	Not significant	TTC27	protein_coding	2	32628032	32821051	+	NA
ENSG00000018869	0.197496	0.913116	1.73792	0.0825901	0.524447	-4.38961	Not significant	ZNF582	protein_coding	19	56375846	56393545	-	NA
ENSG00000019102	-0.318422	4.8544	-2.33367	0.0198473	0.322183	-3.56127	Not significant	VSIG2	protein_coding	11	124747472	124752238	-	NA
ENSG00000019144	-0.0436826	2.69891	-0.336185	0.736815	0.959963	-5.8618	Not significant	PHLDB1	protein_coding	11	118606440	118658038	+	NA
ENSG00000019169	1.23891	-0.878819	4.17059	3.35301e-05	0.0254147	1.95293	Significantly upregulated	MARCO	protein_coding	2	118942166	118994660	+	NA
ENSG00000019186	0.285901	2.92791	1.55851	0.119489	0.59579	-4.84001	Not significant	CYP24A1	protein_coding	20	54153449	54173973	-	NA
ENSG00000019485	-0.0371191	3.45364	-0.364302	0.715724	0.954104	-5.94684	Not significant	PRDM11	protein_coding	11	45095806	45235110	+	NA
ENSG00000019549	0.246234	0.473404	1.11716	0.264246	0.748589	-5.17016	Not significant	SNAI2	protein_coding	8	48917768	48921740	-	NA
ENSG00000019582	-0.179691	9.39703	-1.36838	0.171559	0.660746	-5.37251	Not significant	CD74	protein_coding	5	150401637	150412929	-	NA
ENSG00000019991	0.0611037	1.02023	0.351148	0.725565	0.955538	-5.69023	Not significant	HGF	protein_coding	7	81699006	81770438	-	NA
ENSG00000019995	-0.0393098	5.71473	-0.644204	0.519619	0.890298	-6.0501	Not significant	ZRANB1	protein_coding	10	124942123	124988189	+	NA
ENSG00000020129	-0.0441895	4.22371	-0.325535	0.744857	0.960919	-6.06829	Not significant	NCDN	protein_coding	1	35557473	35567274	+	NA
ENSG00000020256	-0.0557898	3.71695	-0.602475	0.54702	0.900851	-5.87315	Not significant	ZFP64	protein_coding	20	52051663	52204308	-	NA
ENSG00000020426	-0.0510804	4.32944	-0.547278	0.584333	0.915661	-5.97835	Not significant	MNAT1	protein_coding	14	60734742	60969953	+	NA
ENSG00000020577	-0.184758	4.51178	-1.74866	0.0807141	0.5198	-4.67984	Not significant	SAMD4A	protein_coding	14	54567097	54793315	+	NA
ENSG00000020633	0.0329265	3.69102	0.240315	0.810145	0.974186	-6.02476	Not significant	RUNX3	protein_coding	1	24899511	24965121	-	NA
ENSG00000020922	-0.0556071	5.30226	-0.850138	0.39549	0.830508	-5.87164	Not significant	MRE11	protein_coding	11	94415578	94493908	-	NA
ENSG00000021300	0.0937785	3.93148	0.413782	0.679139	0.944547	-6.00235	Not significant	PLEKHB1	protein_coding	11	73646178	73662819	+	NA
ENSG00000021355	0.192943	7.52125	1.66617	0.096051	0.556082	-4.95387	Not significant	SERPINB1	protein_coding	6	2832332	2842006	-	NA
ENSG00000021488	0.208292	-0.584992	1.57338	0.116006	0.591478	-4.56503	Not significant	SLC7A9	protein_coding	19	32830509	32869766	-	NA
ENSG00000021574	-0.00370009	5.20967	-0.0596838	0.952422	0.993105	-6.21465	Not significant	SPAST	protein_coding	2	32063611	32157637	+	NA
ENSG00000021645	-0.187584	1.11666	-1.12397	0.261345	0.74505	-5.17428	Not significant	NRXN3	protein_coding	14	78170373	79868290	+	NA
ENSG00000021762	0.0338214	4.38682	0.247722	0.80441	0.973196	-6.11422	Not significant	OSBPL5	protein_coding	11	3087116	3166739	-	NA
ENSG00000021776	0.0159318	6.42481	0.322847	0.746891	0.96151	-6.22944	Not significant	AQR	protein_coding	15	34851782	34969839	-	NA
ENSG00000021826	-1.5184e-05	-0.280759	-8.96049e-05	0.999929	0.999929	-5.66967	Not significant	CPS1	protein_coding	2	210477682	210679107	+	NA
ENSG00000022267	-0.0190907	0.768011	-0.110881	0.911737	0.986907	-5.71263	Not significant	FHL1	protein_coding	X	136146702	136211359	+	NA
ENSG00000022277	0.0555398	5.16019	0.581922	0.560775	0.90675	-6.05439	Not significant	RTFDC1	protein_coding	20	56468585	56519449	+	NA
ENSG00000022556	0.391061	1.6681	2.0912	0.0368093	0.40116	-3.82581	Not significant	NLRP2	protein_coding	19	54953130	55001142	+	NA
ENSG00000022567	0.233878	6.10471	2.27932	0.0228977	0.337111	-3.77429	Not significant	SLC45A4	protein_coding	8	141207166	141308305	-	NA
ENSG00000022840	-0.00324792	7.59519	-0.0611706	0.951238	0.992869	-6.29321	Not significant	RNF10	protein_coding	12	120533480	120577594	+	NA
ENSG00000022976	0.0111865	3.92039	0.210264	0.833513	0.976426	-6.05643	Not significant	ZNF839	protein_coding	14	102317377	102342702	+	NA
ENSG00000023041	0.0337086	5.03483	0.657077	0.511311	0.887099	-5.99802	Not significant	ZDHHC6	protein_coding	10	112424428	112446917	-	NA
ENSG00000023171	0.000644609	5.53327	0.00834357	0.993345	0.99893	-6.24058	Not significant	GRAMD1B	protein_coding	11	123358428	123627774	+	NA
ENSG00000023191	-0.0438558	5.37456	-0.321866	0.747634	0.961562	-6.18105	Not significant	RNH1	protein_coding	11	494512	507300	-	NA
ENSG00000023228	0.0513416	6.71064	0.781854	0.43452	0.852247	-5.99189	Not significant	NDUFS1	protein_coding	2	206114817	206159603	-	NA
ENSG00000023287	0.0176152	7.57081	0.406456	0.684511	0.946138	-6.21497	Not significant	RB1CC1	protein_coding	8	52622456	52745843	-	NA
ENSG00000023318	0.0543492	5.88554	1.03924	0.298991	0.776904	-5.74112	Not significant	ERP44	protein_coding	9	99979179	100099040	-	NA
ENSG00000023330	-0.0395646	5.98175	-0.919673	0.358007	0.81049	-5.85452	Not significant	ALAS1	protein_coding	3	52198086	52214327	+	NA
ENSG00000023445	0.198902	6.34413	1.61381	0.106943	0.573022	-5.02619	Not significant	BIRC3	protein_coding	11	102317450	102339403	+	NA
ENSG00000023516	-0.0414206	7.03809	-0.453345	0.650417	0.935089	-6.19185	Not significant	AKAP11	protein_coding	13	42272153	42323267	+	NA
ENSG00000023572	0.00952471	1.88538	0.102452	0.918422	0.987948	-5.81819	Not significant	GLRX2	protein_coding	1	193096468	193106114	-	NA
ENSG00000023608	0.122664	3.42269	1.13228	0.257841	0.741291	-5.41454	Not significant	SNAPC1	protein_coding	14	61762357	61796428	+	NA
ENSG00000023697	-0.121537	4.5266	-2.01599	0.044118	0.424595	-4.20518	Not significant	DERA	protein_coding	12	15911172	16037282	+	NA
ENSG00000023734	-0.0522259	5.79584	-1.10772	0.268298	0.753802	-5.66241	Not significant	STRAP	protein_coding	12	15882391	15903478	+	NA
ENSG00000023839	0.134856	1.99277	1.1568	0.247682	0.731359	-5.2268	Not significant	ABCC2	protein_coding	10	99782732	99852192	+	NA
ENSG00000023892	-0.0106788	4.53145	-0.103075	0.917928	0.987948	-6.14528	Not significant	DEF6	protein_coding	6	35297852	35321771	+	NA
ENSG00000023902	-0.0158918	3.438	-0.105404	0.91608	0.987728	-6.01078	Not significant	PLEKHO1	protein_coding	1	150149183	150164720	+	NA
ENSG00000023909	-0.0146895	6.79052	-0.206118	0.836749	0.976426	-6.26754	Not significant	GCLM	protein_coding	1	93885205	93909456	-	NA
ENSG00000024048	0.0300935	7.2883	0.642862	0.520489	0.890298	-6.09426	Not significant	UBR2	protein_coding	6	42564062	42693504	+	NA
ENSG00000024422	0.309557	1.88357	2.32125	0.0205113	0.326675	-3.37835	Not significant	EHD2	protein_coding	19	47713343	47743134	+	NA
ENSG00000024526	0.0960764	1.12842	0.48902	0.624955	0.927695	-5.64182	Not significant	DEPDC1	protein_coding	1	68474152	68497221	-	NA
ENSG00000024862	0.0209301	4.06798	0.279205	0.780156	0.968904	-6.0613	Not significant	CCDC28A	protein_coding	6	138773509	138793319	+	NA
ENSG00000025039	0.104146	6.16286	1.57487	0.115662	0.590497	-5.07831	Not significant	RRAGD	protein_coding	6	89364636	89412270	-	NA
ENSG00000025156	-0.15513	4.24032	-1.64268	0.100823	0.560596	-4.82087	Not significant	HSF2	protein_coding	6	122399546	122433119	+	NA
ENSG00000025293	0.00646732	5.91783	0.120646	0.904	0.985353	-6.25522	Not significant	PHF20	protein_coding	20	35771974	35950381	+	NA
ENSG00000025434	0.170141	2.50026	1.80652	0.0711943	0.495278	-4.39465	Not significant	NR1H3	protein_coding	11	47248300	47269032	+	NA
ENSG00000025708	0.321678	6.73986	2.16548	0.0306309	0.374707	-4.02926	Not significant	TYMP	protein_coding	22	50525752	50530056	-	NA
ENSG00000025770	-0.104239	3.82659	-1.01378	0.310977	0.782818	-5.57407	Not significant	NCAPH2	protein_coding	22	50508216	50523472	+	NA
ENSG00000025772	-0.0849867	4.39073	-1.13113	0.258321	0.741291	-5.51678	Not significant	TOMM34	protein_coding	20	44942130	44960486	-	NA
ENSG00000025796	-0.0852404	6.6065	-1.16536	0.244203	0.727107	-5.62707	Not significant	SEC63	protein_coding	6	107867756	107958189	-	NA
ENSG00000025800	0.00281875	6.65306	0.0634319	0.949438	0.99271	-6.28356	Not significant	KPNA6	protein_coding	1	32108038	32176568	+	NA
ENSG00000026025	0.330105	6.60335	1.78314	0.0749239	0.504959	-4.75556	Not significant	VIM	protein_coding	10	17228259	17237593	+	NA
ENSG00000026036	-0.0691598	1.01368	-0.417177	0.676655	0.943394	-5.66716	Not significant	RTEL1-TNFRSF6B	protein_coding	20	63659300	63698684	+	NA
ENSG00000026103	0.231162	4.75322	2.12158	0.0341646	0.387462	-4.04076	Not significant	FAS	protein_coding	10	88990582	89015785	+	NA
ENSG00000026297	0.0334231	4.77978	0.307764	0.758338	0.963572	-6.13482	Not significant	RNASET2	protein_coding	6	166929504	166957191	-	NA
ENSG00000026508	0.219919	8.48742	1.90273	0.0574172	0.464281	-4.53912	Not significant	CD44	protein_coding	11	35138870	35232402	+	NA
ENSG00000026559	-0.0323171	-0.942743	-0.191451	0.848218	0.977506	-5.61303	Not significant	KCNG1	protein_coding	20	51003656	51023129	-	NA
ENSG00000026652	0.108902	3.52105	0.980752	0.326997	0.79391	-5.57662	Not significant	AGPAT4	protein_coding	6	161129979	161274061	-	NA
ENSG00000026751	0.546639	4.19107	2.81813	0.0049437	0.190575	-2.3815	Not significant	SLAMF7	protein_coding	1	160739057	160754821	+	NA
ENSG00000026950	0.131807	5.9655	1.31861	0.187658	0.679536	-5.42735	Not significant	BTN3A1	protein_coding	6	26402237	26415216	+	NA
ENSG00000027001	-0.128912	5.07036	-0.867764	0.385771	0.825632	-5.83334	Not significant	MIPEP	protein_coding	13	23730189	23889419	-	NA
ENSG00000027075	0.0948714	5.2918	1.06902	0.285369	0.765689	-5.68034	Not significant	PRKCH	protein_coding	14	61187559	61550976	+	NA
ENSG00000027697	0.0828553	7.03702	0.832027	0.40563	0.834581	-5.95816	Not significant	IFNGR1	protein_coding	6	137197484	137219449	-	NA
ENSG00000027847	-0.00968134	3.28228	-0.105267	0.916189	0.987728	-5.98899	Not significant	B4GALT7	protein_coding	5	177600100	177610347	+	NA
ENSG00000027869	0.181698	0.0405256	1.03527	0.300841	0.777968	-5.20851	Not significant	SH2D2A	protein_coding	1	156806243	156816862	-	NA
ENSG00000028116	-0.156438	5.23405	-2.62623	0.00879055	0.242627	-2.90868	Not significant	VRK2	protein_coding	2	57907651	58159920	+	NA
ENSG00000028137	0.313975	5.89683	1.10585	0.269106	0.75466	-5.67999	Not significant	TNFRSF1B	protein_coding	1	12167003	12209228	+	NA
ENSG00000028203	-0.0148889	5.79704	-0.228004	0.819698	0.975352	-6.22866	Not significant	VEZT	protein_coding	12	95217746	95302790	+	NA
ENSG00000028277	0.231356	3.4908	1.6224	0.105093	0.568184	-4.80424	Not significant	POU2F2	protein_coding	19	42086110	42196585	-	NA
ENSG00000028310	-0.00913724	5.16938	-0.1731	0.862615	0.978765	-6.20012	Not significant	BRD9	protein_coding	5	850291	892824	-	NA
ENSG00000028528	0.0447197	6.37658	1.3974	0.162661	0.649973	-5.33697	Not significant	SNX1	protein_coding	15	64094123	64146090	+	NA
ENSG00000028839	0.0613912	3.75567	0.977454	0.328625	0.794142	-5.60826	Not significant	TBPL1	protein_coding	6	133952170	133990432	+	NA
ENSG00000029153	-0.124161	6.10598	-1.42427	0.15474	0.641921	-5.28738	Not significant	ARNTL2	protein_coding	12	27332854	27425289	+	NA
ENSG00000029363	-0.0692295	7.79819	-1.23111	0.218625	0.70979	-5.56201	Not significant	BCLAF1	protein_coding	6	136256627	136289851	-	NA
ENSG00000029364	-0.10273	6.72943	-1.84807	0.0649427	0.481462	-4.63735	Not significant	SLC39A9	protein_coding	14	69398015	69462388	+	NA
ENSG00000029534	-0.268613	0.910844	-1.59744	0.110543	0.579583	-4.58205	Not significant	ANK1	protein_coding	8	41653220	41896762	-	NA
ENSG00000029639	-0.0239266	2.84013	-0.33662	0.736487	0.959963	-5.87641	Not significant	TFB1M	protein_coding	6	155257509	155314493	-	NA
ENSG00000029725	-0.0359249	6.14782	-0.800276	0.423777	0.845749	-5.96079	Not significant	RABEP1	protein_coding	17	5282265	5385812	+	NA
ENSG00000029993	0.246663	4.10305	2.39166	0.0169909	0.31	-3.40366	Not significant	HMGB3	protein_coding	X	150980509	150990775	+	NA
ENSG00000030066	-0.0264727	5.85331	-0.455614	0.648785	0.934289	-6.15622	Not significant	NUP160	protein_coding	11	47778087	47848555	-	NA
ENSG00000030110	0.0269228	4.12615	0.315509	0.752454	0.962269	-6.06139	Not significant	BAK1	protein_coding	6	33572547	33580293	-	NA
ENSG00000030419	-0.124694	7.83661	-1.13657	0.256042	0.7398	-5.67009	Not significant	IKZF2	protein_coding	2	212999691	213152427	-	NA
ENSG00000030582	0.0991368	7.56191	0.682694	0.494988	0.87947	-6.06947	Not significant	GRN	protein_coding	17	44345086	44353102	+	NA
ENSG00000031003	-0.00493681	6.69674	-0.120095	0.904437	0.985372	-6.27919	Not significant	FAM13B	protein_coding	5	137937960	138051961	-	NA
ENSG00000031081	0.181553	4.09939	1.54743	0.122135	0.599097	-4.98119	Not significant	ARHGAP31	protein_coding	3	119294373	119420714	+	NA
ENSG00000031691	0.0614149	1.64331	0.595773	0.551487	0.902217	-5.63727	Not significant	CENPQ	protein_coding	6	49463378	49493107	+	NA
ENSG00000031698	0.000713241	5.43398	0.0192907	0.984614	0.99706	-6.23407	Not significant	SARS	protein_coding	1	109213918	109238169	+	NA
ENSG00000031823	-0.0133243	5.40469	-0.206327	0.836585	0.976426	-6.21182	Not significant	RANBP3	protein_coding	19	5916139	5978142	-	NA
ENSG00000032219	0.0326204	5.52472	0.396776	0.691633	0.948154	-6.16546	Not significant	ARID4A	protein_coding	14	58298385	58373887	+	NA
ENSG00000032389	0.0193053	4.07162	0.36693	0.713764	0.954031	-6.03438	Not significant	EIPR1	protein_coding	2	3188925	3377882	-	NA
ENSG00000032444	0.158464	5.1349	0.993441	0.32078	0.788723	-5.74879	Not significant	PNPLA6	protein_coding	19	7534004	7561764	+	NA
ENSG00000032742	-0.0496128	5.66103	-0.38987	0.696731	0.949192	-6.17185	Not significant	IFT88	protein_coding	13	20567069	20691437	+	NA
ENSG00000033011	-0.104564	3.85094	-1.23919	0.215619	0.706405	-5.33201	Not significant	ALG1	protein_coding	16	5033960	5087379	+	NA
ENSG00000033030	-0.00506071	5.06032	-0.115895	0.907764	0.986123	-6.19913	Not significant	ZCCHC8	protein_coding	12	122471600	122501073	-	NA
ENSG00000033050	0.0496513	4.77447	1	0.317597	0.786637	-5.70382	Not significant	ABCF2	protein_coding	7	151207837	151227230	-	NA
ENSG00000033100	0.014638	5.59193	0.182296	0.855395	0.978291	-6.23099	Not significant	CHPF2	protein_coding	7	151232489	151238827	+	NA
ENSG00000033170	0.00554723	4.30115	0.0580965	0.953686	0.99341	-6.11922	Not significant	FUT8	protein_coding	14	65410592	65744121	+	NA
ENSG00000033178	-0.10307	7.14781	-1.77931	0.0755491	0.506238	-4.76382	Not significant	UBA6	protein_coding	4	67612652	67701179	-	NA
ENSG00000033327	0.0555869	6.09175	0.381654	0.702815	0.950737	-6.20125	Not significant	GAB2	protein_coding	11	78215297	78418348	-	NA
ENSG00000033627	0.0663211	5.74116	1.03953	0.298859	0.776904	-5.73587	Not significant	ATP6V0A1	protein_coding	17	42458844	42522611	+	NA
ENSG00000033800	0.0912291	6.73186	1.46023	0.1446	0.628041	-5.25904	Not significant	PIAS1	protein_coding	15	68054179	68198603	+	NA
ENSG00000033867	0.00128343	5.55218	0.017728	0.98586	0.997366	-6.24076	Not significant	SLC4A7	protein_coding	3	27372721	27484420	-	NA
ENSG00000034053	0.223035	0.0889157	1.41664	0.156959	0.644748	-4.80062	Not significant	APBA2	protein_coding	15	28884483	29118315	+	NA
ENSG00000034152	0.10184	6.39466	0.768951	0.442138	0.854643	-5.99749	Not significant	MAP2K3	protein_coding	17	21284672	21315240	+	NA
ENSG00000034239	0.0923878	5.65507	0.333583	0.738777	0.959963	-6.19156	Not significant	EFCAB1	protein_coding	8	48710789	48735311	-	NA
ENSG00000034510	0.0240356	7.8568	0.286707	0.774408	0.967382	-6.25438	Not significant	TMSB10	protein_coding	2	84905625	84906675	+	NA
ENSG00000034533	-0.130977	2.71644	-1.58789	0.112687	0.584151	-4.73382	Not significant	ASTE1	protein_coding	3	131013875	131027649	-	NA
ENSG00000034677	-0.180953	7.14858	-2.78671	0.00544443	0.198855	-2.55261	Not significant	RNF19A	protein_coding	8	100257060	100336218	-	NA
ENSG00000034693	-0.238558	3.9205	-2.41595	0.015906	0.305707	-3.29734	Not significant	PEX3	protein_coding	6	143450807	143490010	+	NA
ENSG00000034713	0.160249	5.79466	2.26743	0.0236165	0.34093	-3.78791	Not significant	GABARAPL2	protein_coding	16	75566351	75577881	+	NA
ENSG00000035115	-0.0520738	5.60959	-0.632718	0.52709	0.892248	-6.04926	Not significant	SH3YL1	protein_coding	2	217730	266398	-	NA
ENSG00000035141	-0.108023	4.56735	-1.83447	0.0669363	0.485495	-4.54148	Not significant	FAM136A	protein_coding	2	70295975	70302090	-	NA
ENSG00000035403	-0.129124	7.18337	-1.94178	0.0524971	0.453163	-4.4727	Not significant	VCL	protein_coding	10	73995193	74121363	+	NA
ENSG00000035499	0.119436	-0.679558	0.66891	0.503736	0.884111	-5.44841	Not significant	DEPDC1B	protein_coding	5	60596912	60700190	-	NA
ENSG00000035664	-0.243438	4.09951	-2.01084	0.0446605	0.425126	-4.15786	Not significant	DAPK2	protein_coding	15	63907036	64072033	-	NA
ENSG00000035681	0.0762208	6.06315	0.809441	0.41849	0.842487	-5.95391	Not significant	NSMAF	protein_coding	8	58583504	58659844	-	NA
ENSG00000035687	-0.0763219	6.25114	-1.24143	0.214793	0.704996	-5.5287	Not significant	ADSS	protein_coding	1	244408494	244452134	-	NA
ENSG00000035720	-0.437417	1.78464	-2.2699	0.0234657	0.340017	-3.44912	Not significant	STAP1	protein_coding	4	67558728	67607337	+	NA
ENSG00000035862	0.234203	5.67395	1.5819	0.114049	0.586576	-5.05253	Not significant	TIMP2	protein_coding	17	78852977	78925387	-	NA
ENSG00000035928	-0.0414906	5.50971	-0.72753	0.467103	0.867148	-5.98222	Not significant	RFC1	protein_coding	4	39287456	39366375	-	NA
ENSG00000036054	0.0356305	5.76096	0.549193	0.583019	0.915413	-6.11018	Not significant	TBC1D23	protein_coding	3	100261000	100325251	+	NA
ENSG00000036257	-0.0504082	7.03839	-1.21946	0.223012	0.710667	-5.57278	Not significant	CUL3	protein_coding	2	224470150	224585397	-	NA
ENSG00000036448	0.0217896	0.0515598	0.167978	0.866641	0.979352	-5.66672	Not significant	MYOM2	protein_coding	8	2045040	2165552	+	NA
ENSG00000036530	-0.222628	0.813696	-1.40228	0.161201	0.648507	-4.83973	Not significant	CYP46A1	protein_coding	14	99684304	99727301	+	NA
ENSG00000036549	-0.0104196	5.70042	-0.153767	0.87783	0.981705	-6.23771	Not significant	ZZZ3	protein_coding	1	77562416	77683419	-	NA
ENSG00000036672	-0.180054	4.88216	-1.00445	0.31545	0.78489	-5.69035	Not significant	USP2	protein_coding	11	119355215	119381726	-	NA
ENSG00000037042	-0.225474	2.89358	-2.39567	0.0168075	0.309746	-3.2591	Not significant	TUBG2	protein_coding	17	42659305	42667006	+	NA
ENSG00000037241	-0.115091	2.48053	-1.61762	0.106118	0.571027	-4.67177	Not significant	RPL26L1	protein_coding	5	172958729	172969771	+	NA
ENSG00000037474	-0.0356401	5.72517	-0.789712	0.429919	0.849303	-5.94977	Not significant	NSUN2	protein_coding	5	6599239	6633291	-	NA
ENSG00000037637	-0.0299846	5.3882	-0.744774	0.456616	0.861082	-5.96263	Not significant	FBXO42	protein_coding	1	16246839	16352454	-	NA
ENSG00000037749	0.106346	4.43584	1.61495	0.106695	0.573022	-4.90371	Not significant	MFAP3	protein_coding	5	154038906	154220478	+	NA
ENSG00000037757	-0.032254	4.20744	-0.368949	0.712258	0.953794	-6.04677	Not significant	MRI1	protein_coding	19	13764532	13774282	+	NA
ENSG00000037897	0.0850843	1.42792	1.00126	0.31699	0.785842	-5.32819	Not significant	METTL1	protein_coding	12	57768471	57772793	-	NA
ENSG00000038002	-0.284084	3.81479	-3.20981	0.00137855	0.121824	-1.19764	Not significant	AGA	protein_coding	4	177430770	177442503	-	NA
ENSG00000038210	-0.107816	4.12496	-1.41571	0.15723	0.644748	-5.14594	Not significant	PI4K2B	protein_coding	4	25233975	25279092	+	NA
ENSG00000038219	-0.00604236	7.33827	-0.102522	0.918367	0.987948	-6.28928	Not significant	BOD1L1	protein_coding	4	13568738	13627723	-	NA
ENSG00000038274	-0.00768919	6.12875	-0.142431	0.886774	0.98327	-6.2595	Not significant	MAT2B	protein_coding	5	163503114	163519336	+	NA
ENSG00000038295	-0.557836	0.447775	-2.80165	0.00520086	0.195092	-2.21717	Not significant	TLL1	protein_coding	4	165873258	166103895	+	NA
ENSG00000038358	-0.0320136	5.33561	-0.454801	0.649369	0.934313	-6.12734	Not significant	EDC4	protein_coding	16	67873023	67884503	+	NA
ENSG00000038382	0.0374608	7.23882	0.526801	0.598471	0.920143	-6.16001	Not significant	TRIO	protein_coding	5	14143702	14532128	+	NA
ENSG00000038427	0.312599	5.9179	1.45486	0.14608	0.629179	-5.25003	Not significant	VCAN	protein_coding	5	83471465	83582303	+	NA
ENSG00000038532	0.0441566	5.89711	1.0175	0.309208	0.782343	-5.76303	Not significant	CLEC16A	protein_coding	16	10944488	11182189	+	NA
ENSG00000038945	-0.0774549	4.26121	-0.453499	0.650306	0.935089	-6.01526	Not significant	MSR1	protein_coding	8	16107878	16567490	-	NA
ENSG00000039068	-0.212952	8.59985	-2.00816	0.0449457	0.426435	-4.34388	Not significant	CDH1	protein_coding	16	68737225	68835548	+	NA
ENSG00000039123	-0.00631847	6.09203	-0.10269	0.918234	0.987948	-6.26246	Not significant	SKIV2L2	protein_coding	5	55307760	55425581	+	NA
ENSG00000039139	-0.00866402	8.43426	-0.0312905	0.975045	0.995874	-6.28922	Not significant	DNAH5	protein_coding	5	13690331	13944543	-	NA
ENSG00000039319	0.0971512	7.33299	1.27457	0.202814	0.694183	-5.50929	Not significant	ZFYVE16	protein_coding	5	80408013	80479350	+	NA
ENSG00000039523	0.0728671	5.28161	0.701591	0.483128	0.8729	-5.99316	Not significant	RIPOR1	protein_coding	16	67518418	67546788	+	NA
ENSG00000039537	-0.00531397	-0.84119	-0.0195378	0.984417	0.997058	-5.64422	Not significant	C6	protein_coding	5	41142234	41261438	-	NA
ENSG00000039560	-0.084807	6.60753	-0.893522	0.371833	0.818439	-5.89785	Not significant	RAI14	protein_coding	5	34656237	34832627	+	NA
ENSG00000039650	0.0577864	5.19812	0.561716	0.574459	0.913581	-6.07071	Not significant	PNKP	protein_coding	19	49859882	49878351	-	NA
ENSG00000040199	-0.0333718	3.72181	-0.478248	0.632598	0.931002	-5.94438	Not significant	PHLPP2	protein_coding	16	71637835	71724701	-	NA
ENSG00000040275	-0.0787347	3.56522	-0.916029	0.359914	0.811163	-5.62057	Not significant	SPDL1	protein_coding	5	169583634	169604778	+	NA
ENSG00000040341	-0.041204	5.47278	-0.753453	0.451388	0.858462	-5.96075	Not significant	STAU2	protein_coding	8	73420369	73747708	-	NA
ENSG00000040487	-0.0190605	3.17765	-0.183416	0.854516	0.97796	-5.96516	Not significant	PQLC2	protein_coding	1	19312326	19329300	+	NA
ENSG00000040531	0.0677491	4.78819	1.17177	0.241622	0.725582	-5.52928	Not significant	CTNS	protein_coding	17	3636468	3661542	+	NA
ENSG00000040608	0.103122	-1.45031	0.577208	0.563953	0.907846	-5.4571	Not significant	RTN4R	protein_coding	22	20241415	20283246	-	NA
ENSG00000040633	0.158501	4.98627	1.82219	0.0687803	0.490794	-4.61654	Not significant	PHF23	protein_coding	17	7235028	7239722	-	NA
ENSG00000040933	0.0691057	5.37264	1.2017	0.229818	0.71633	-5.53729	Not significant	INPP4A	protein_coding	2	98444854	98594390	+	NA
ENSG00000041353	-0.231394	6.00496	-2.0131	0.0444218	0.425126	-4.30706	Not significant	RAB27B	protein_coding	18	54717860	54895516	+	NA
ENSG00000041357	-0.0723434	6.04664	-1.30488	0.192291	0.683306	-5.44321	Not significant	PSMA4	protein_coding	15	78540405	78552419	+	NA
ENSG00000041515	-0.03482	-0.126724	-0.226628	0.820768	0.975352	-5.64709	Not significant	MYO16	protein_coding	13	108596152	109208007	+	NA
ENSG00000041802	-0.0812596	5.75382	-1.5366	0.124768	0.602043	-5.11205	Not significant	LSG1	protein_coding	3	194640788	194672477	-	NA
ENSG00000041880	-0.141645	3.8572	-1.2054	0.228387	0.714875	-5.36855	Not significant	PARP3	protein_coding	3	51942345	51948867	+	NA
ENSG00000041982	0.306234	5.46751	1.40022	0.161817	0.648953	-5.31016	Not significant	TNC	protein_coding	9	115019578	115118257	-	NA
ENSG00000041988	0.188686	2.11028	1.75304	0.0799586	0.517719	-4.45189	Not significant	THAP3	protein_coding	1	6624866	6635586	+	NA
ENSG00000042062	-0.560953	2.28733	-3.16138	0.00162646	0.128038	-1.27653	Not significant	RIPOR3	protein_coding	20	50586108	50691528	-	NA
ENSG00000042088	-0.0478993	4.31463	-0.791347	0.428965	0.84854	-5.82411	Not significant	TDP1	protein_coding	14	89954939	90044768	+	NA
ENSG00000042286	-0.0585369	3.80279	-0.847375	0.397027	0.831408	-5.71946	Not significant	AIFM2	protein_coding	10	70098223	70132934	-	NA
ENSG00000042317	-0.0010157	3.69391	-0.00702403	0.994397	0.998973	-6.04502	Not significant	SPATA7	protein_coding	14	88384924	88470350	+	NA
ENSG00000042429	0.0770573	3.37878	1.17266	0.241265	0.725246	-5.36439	Not significant	MED17	protein_coding	11	93784227	93814963	+	NA
ENSG00000042445	-0.055933	5.47845	-0.817969	0.413606	0.840155	-5.91335	Not significant	RETSAT	protein_coding	2	85342088	85354620	-	NA
ENSG00000042493	0.131947	5.02788	1.20359	0.229085	0.716111	-5.51661	Not significant	CAPG	protein_coding	2	85394748	85418432	-	NA
ENSG00000042753	0.040511	3.80731	0.559241	0.576146	0.914112	-5.92177	Not significant	AP2S1	protein_coding	19	46838136	46850992	-	NA
ENSG00000042781	-0.278552	-0.21181	-1.74438	0.0814569	0.521684	-4.31568	Not significant	USH2A	protein_coding	1	215622894	216423396	-	NA
ENSG00000042832	0.635673	2.66588	3.40213	0.000700155	0.0901178	-0.588356	Not significant	TG	protein_coding	8	132866958	133134903	+	NA
ENSG00000042980	-0.0132025	7.68776	-0.0914881	0.927126	0.989374	-6.29081	Not significant	ADAM28	protein_coding	8	24294040	24359018	+	NA
ENSG00000043039	-0.16587	2.21639	-1.39582	0.163137	0.650563	-4.95783	Not significant	BARX2	protein_coding	11	129375940	129452279	+	NA
ENSG00000043093	-0.0031681	6.02482	-0.0609654	0.951401	0.992893	-6.26399	Not significant	DCUN1D1	protein_coding	3	182938074	182985953	-	NA
ENSG00000043143	-0.0297598	6.12004	-0.331815	0.740111	0.959963	-6.21635	Not significant	JADE2	protein_coding	5	134524312	134583230	+	NA
ENSG00000043462	0.293771	7.14668	1.10943	0.267561	0.752655	-5.69946	Not significant	LCP2	protein_coding	5	170246237	170298227	-	NA
ENSG00000043514	-0.0239719	4.08122	-0.216683	0.828508	0.975811	-6.06932	Not significant	TRIT1	protein_coding	1	39841022	39883511	-	NA
ENSG00000043591	-0.228873	4.1636	-1.9266	0.054366	0.458302	-4.32635	Not significant	ADRB1	protein_coding	10	114044056	114046908	+	NA
ENSG00000044090	-0.0315859	4.79747	-0.370815	0.710869	0.953273	-6.11371	Not significant	CUL7	protein_coding	6	43037617	43053945	-	NA
ENSG00000044115	-0.135137	8.89728	-1.94788	0.051761	0.452031	-4.45401	Not significant	CTNNA1	protein_coding	5	138610967	138935034	+	NA
ENSG00000044446	0.0638982	4.99149	1.32524	0.185451	0.676929	-5.36127	Not significant	PHKA2	protein_coding	X	18892300	18984598	-	NA
ENSG00000044459	0.0627927	4.05902	0.598996	0.549337	0.90183	-5.92627	Not significant	CNTLN	protein_coding	9	17134982	17503923	+	NA
ENSG00000044574	0.0911391	8.46331	1.48896	0.136871	0.618108	-5.21725	Not significant	HSPA5	protein_coding	9	125234853	125241330	-	NA
ENSG00000046604	-0.022596	6.7863	-0.194441	0.845878	0.977267	-6.2691	Not significant	DSG2	protein_coding	18	31498043	31549008	+	NA
ENSG00000046647	0.0334705	3.26629	0.307567	0.758488	0.963572	-5.93895	Not significant	GEMIN8	protein_coding	X	14008279	14029893	-	NA
ENSG00000046651	-0.0303729	5.95075	-0.5856	0.558301	0.906033	-6.09484	Not significant	OFD1	protein_coding	X	13734745	13769353	+	NA
ENSG00000046653	-0.305358	2.59216	-1.85376	0.0641238	0.481221	-4.28483	Not significant	GPM6B	protein_coding	X	13771031	13938638	-	NA
ENSG00000047056	0.0373227	5.22916	0.772464	0.440057	0.854632	-5.93515	Not significant	WDR37	protein_coding	10	1049538	1132297	+	NA
ENSG00000047188	-0.168879	6.32311	-3.06889	0.00221741	0.147103	-1.74866	Not significant	YTHDC2	protein_coding	5	113513683	113595285	+	NA
ENSG00000047230	-0.144224	4.23748	-1.6475	0.0998274	0.559973	-4.811	Not significant	CTPS2	protein_coding	X	16588003	16712936	-	NA
ENSG00000047249	0.0310032	5.45366	0.663245	0.507355	0.885557	-6.02699	Not significant	ATP6V1H	protein_coding	8	53715557	53843558	-	NA
ENSG00000047315	-0.0788182	6.76326	-1.61452	0.10679	0.573022	-5.02797	Not significant	POLR2B	protein_coding	4	56977722	57031168	+	NA
ENSG00000047346	-0.162858	7.50086	-2.17192	0.03014	0.371842	-4.0186	Not significant	FAM214A	protein_coding	15	52581317	52709817	-	NA
ENSG00000047365	-0.0682938	7.36623	-1.16177	0.24566	0.729505	-5.64177	Not significant	ARAP2	protein_coding	4	35948221	36244509	-	NA
ENSG00000047410	-0.0912253	7.87048	-1.96188	0.0501052	0.446808	-4.43653	Not significant	TPR	protein_coding	1	186311652	186375693	-	NA
ENSG00000047457	-0.0303497	8.79941	-0.178942	0.858026	0.978765	-6.27024	Not significant	CP	protein_coding	3	149162410	149222055	-	NA
ENSG00000047578	-0.0296008	7.23946	-0.323896	0.746097	0.961285	-6.24286	Not significant	KIAA0556	protein_coding	16	27550133	27780369	+	NA
ENSG00000047579	0.142086	3.70932	1.91283	0.0561089	0.46076	-4.33422	Not significant	DTNBP1	protein_coding	6	15522801	15663058	-	NA
ENSG00000047597	-0.0533171	2.08802	-0.334875	0.737802	0.959963	-5.77976	Not significant	XK	protein_coding	X	37685759	37732130	+	NA
ENSG00000047617	-0.0812179	0.468735	-0.472153	0.63694	0.931729	-5.60545	Not significant	ANO2	protein_coding	12	5531869	5946232	-	NA
ENSG00000047621	0.0986868	4.37003	1.60309	0.10929	0.576598	-4.91434	Not significant	C12orf4	protein_coding	12	4487728	4538508	-	NA
ENSG00000047634	-0.0218039	3.7072	-0.284693	0.775949	0.967712	-6.01555	Not significant	SCML1	protein_coding	X	17737449	17754988	+	NA
ENSG00000047644	0.092169	5.61396	1.27174	0.203816	0.694629	-5.47112	Not significant	WWC3	protein_coding	X	10015562	10144478	+	NA
ENSG00000047648	-0.00740437	2.17423	-0.0685787	0.945341	0.991945	-5.85323	Not significant	ARHGAP6	protein_coding	X	11137543	11665701	-	NA
ENSG00000047849	0.0475486	6.60297	0.867633	0.385843	0.825695	-5.9219	Not significant	MAP4	protein_coding	3	47850690	48089272	-	NA
ENSG00000047932	0.00461472	4.72211	0.0735546	0.941382	0.991812	-6.16944	Not significant	GOPC	protein_coding	6	117560269	117602542	-	NA
ENSG00000048028	-0.0343159	5.1365	-0.450038	0.652799	0.936128	-6.10947	Not significant	USP28	protein_coding	11	113797874	113875570	-	NA
ENSG00000048052	-0.441069	5.43294	-3.25022	0.00119892	0.118255	-1.16463	Not significant	HDAC9	protein_coding	7	18086949	19002416	+	NA
ENSG00000048140	-0.0805103	4.74696	-1.17111	0.241885	0.725654	-5.51421	Not significant	TSPAN17	protein_coding	5	176647387	176659054	+	NA
ENSG00000048162	-0.0450915	2.62468	-0.466894	0.640697	0.932553	-5.80827	Not significant	NOP16	protein_coding	5	176383938	176388975	-	NA
ENSG00000048342	-0.118462	5.97081	-0.457403	0.6475	0.934043	-6.15256	Not significant	CC2D2A	protein_coding	4	15469865	15601557	+	NA
ENSG00000048392	0.0103323	5.51282	0.149298	0.881355	0.982517	-6.22817	Not significant	RRM2B	protein_coding	8	102204502	102239118	-	NA
ENSG00000048405	-0.00439771	5.86128	-0.0999514	0.920407	0.988014	-6.25405	Not significant	ZNF800	protein_coding	7	127346790	127431924	-	NA
ENSG00000048471	0.0166725	5.81602	0.285237	0.775533	0.967695	-6.21783	Not significant	SNX29	protein_coding	16	11976737	12574289	+	NA
ENSG00000048544	-0.0611113	4.85363	-0.966542	0.334051	0.795458	-5.73441	Not significant	MRPS10	protein_coding	6	42206801	42217865	-	NA
ENSG00000048649	0.00255175	6.52594	0.0628099	0.949933	0.99286	-6.28099	Not significant	RSF1	protein_coding	11	77659996	77821017	-	NA
ENSG00000048707	-0.0372618	8.48647	-0.733657	0.463362	0.864897	-6.02892	Not significant	VPS13D	protein_coding	1	12230067	12512047	+	NA
ENSG00000048740	0.159653	6.00553	1.10912	0.267696	0.752655	-5.67707	Not significant	CELF2	protein_coding	10	10798397	11336675	+	NA
ENSG00000048828	0.00559857	7.75719	0.12434	0.901076	0.984806	-6.28719	Not significant	FAM120A	protein_coding	9	93451722	93566107	+	NA
ENSG00000048991	0.0342455	4.73779	0.582511	0.560379	0.906643	-6.01387	Not significant	R3HDM1	protein_coding	2	135531455	135725270	+	NA
ENSG00000049089	-0.0826712	3.81976	-0.550268	0.582281	0.915377	-5.92322	Not significant	COL9A2	protein_coding	1	40300487	40317816	-	NA
ENSG00000049130	0.0756521	5.49134	0.742515	0.457982	0.861366	-5.97429	Not significant	KITLG	protein_coding	12	88492793	88580851	-	NA
ENSG00000049167	0.0489409	3.21396	0.592156	0.553905	0.90355	-5.82047	Not significant	ERCC8	protein_coding	5	60873831	60945073	-	NA
ENSG00000049192	0.22244	-0.860341	1.39716	0.162735	0.650103	-4.78091	Not significant	ADAMTS6	protein_coding	5	65148736	65481920	-	NA
ENSG00000049239	0.0511489	7.51888	0.569283	0.569316	0.910664	-6.13825	Not significant	H6PD	protein_coding	1	9234775	9271337	+	NA
ENSG00000049245	-0.0377424	5.96532	-0.752001	0.452261	0.858462	-5.98976	Not significant	VAMP3	protein_coding	1	7771269	7781432	+	NA
ENSG00000049246	-0.42559	5.83049	-3.63826	0.000291199	0.0698879	0.0889164	Not significant	PER3	protein_coding	1	7784320	7845177	+	NA
ENSG00000049249	0.275567	0.269968	1.09966	0.271794	0.756867	-5.16893	Not significant	TNFRSF9	protein_coding	1	7915894	7943165	-	NA
ENSG00000049283	-0.269118	5.44331	-1.85378	0.0641205	0.481221	-4.57026	Not significant	EPN3	protein_coding	17	50532543	50543750	+	NA
ENSG00000049323	-0.146008	3.77554	-1.43393	0.151963	0.638581	-5.06302	Not significant	LTBP1	protein_coding	2	32946972	33399509	+	NA
ENSG00000049449	-0.0196832	5.3682	-0.226448	0.820908	0.975352	-6.20425	Not significant	RCN1	protein_coding	11	31812391	32105755	+	NA
ENSG00000049540	0.700919	0.685696	2.54007	0.0112616	0.264071	-2.85871	Not significant	ELN	protein_coding	7	74027789	74069907	+	NA
ENSG00000049541	-0.0185163	3.64549	-0.297145	0.766429	0.966332	-5.99979	Not significant	RFC2	protein_coding	7	74231499	74254458	-	NA
ENSG00000049618	-0.0268635	7.78931	-0.42737	0.669219	0.941062	-6.20628	Not significant	ARID1B	protein_coding	6	156777374	157210779	+	NA
ENSG00000049656	-0.00574171	5.96023	-0.104376	0.916896	0.987948	-6.25856	Not significant	CLPTM1L	protein_coding	5	1317744	1345099	-	NA
ENSG00000049759	-0.00566018	7.33581	-0.0694957	0.944612	0.991945	-6.29211	Not significant	NEDD4L	protein_coding	18	58044367	58401540	+	NA
ENSG00000049769	-0.0595858	2.39503	-0.665154	0.506134	0.885023	-5.66765	Not significant	PPP1R3F	protein_coding	X	49269843	49301461	+	NA
ENSG00000049860	4.74726e-05	6.25111	0.000753788	0.999399	0.99981	-6.27526	Not significant	HEXB	protein_coding	5	74640023	74722647	+	NA
ENSG00000049883	0.0439927	3.18484	0.439602	0.660338	0.939757	-5.88916	Not significant	PTCD2	protein_coding	5	72320367	72368395	+	NA
ENSG00000050030	-0.205556	3.50744	-1.16971	0.24245	0.726143	-5.34984	Not significant	NEXMIF	protein_coding	X	74732849	74925485	-	NA
ENSG00000050130	-0.0549463	5.19791	-0.850273	0.395415	0.830508	-5.86549	Not significant	JKAMP	protein_coding	14	59484443	59505410	+	NA
ENSG00000050165	0.321707	-0.73558	1.49125	0.136269	0.617791	-4.67941	Not significant	DKK3	protein_coding	11	11963106	12009769	-	NA
ENSG00000050327	-0.124801	4.70463	-1.50383	0.132999	0.612248	-5.08174	Not significant	ARHGEF5	protein_coding	7	144355288	144380632	+	NA
ENSG00000050344	-0.0545274	4.19051	-0.500195	0.617069	0.924889	-5.98282	Not significant	NFE2L3	protein_coding	7	26152240	26187125	+	NA
ENSG00000050393	-0.0765161	4.43875	-1.02361	0.306315	0.781718	-5.6356	Not significant	MCUR1	protein_coding	6	13786557	13814568	-	NA
ENSG00000050405	-0.206916	7.11012	-2.1067	0.0354388	0.395176	-4.14946	Not significant	LIMA1	protein_coding	12	50175788	50283546	-	NA
ENSG00000050426	0.0328174	4.97426	0.487247	0.62621	0.927926	-6.08698	Not significant	LETMD1	protein_coding	12	51047962	51060424	+	NA
ENSG00000050438	-0.13282	4.78688	-0.737148	0.461238	0.863548	-5.90636	Not significant	SLC4A8	protein_coding	12	51391317	51515763	+	NA
ENSG00000050628	-0.14148	0.979223	-0.762567	0.445935	0.856364	-5.47702	Not significant	PTGER3	protein_coding	1	70852353	71047808	-	NA
ENSG00000050730	0.306745	1.42392	1.19209	0.233561	0.718094	-5.15732	Not significant	TNIP3	protein_coding	4	121131408	121227466	-	NA
ENSG00000050748	-0.161102	5.22425	-3.03662	0.00246624	0.149288	-1.80103	Not significant	MAPK9	protein_coding	5	180233143	180292099	-	NA
ENSG00000050820	-0.0706926	5.31086	-0.407321	0.683875	0.946138	-6.14528	Not significant	BCAR1	protein_coding	16	75228187	75268053	-	NA
ENSG00000051009	0.109438	5.10221	1.69178	0.0910576	0.544444	-4.84316	Not significant	FAM160A2	protein_coding	11	6211335	6234711	-	NA
ENSG00000051108	-0.000750066	6.59992	-0.0167265	0.986659	0.997569	-6.28546	Not significant	HERPUD1	protein_coding	16	56932048	56944863	+	NA
ENSG00000051128	0.0424116	2.63622	0.302172	0.762596	0.965216	-5.87242	Not significant	HOMER3	protein_coding	19	18929201	18941261	-	NA
ENSG00000051180	-0.11289	-0.290726	-0.888564	0.374491	0.819746	-5.30928	Not significant	RAD51	protein_coding	15	40694774	40732339	+	NA
ENSG00000051341	-0.140854	4.0068	-0.816949	0.414188	0.840155	-5.75712	Not significant	POLQ	protein_coding	3	121431427	121546641	-	NA
ENSG00000051382	0.0580429	6.17777	1.05145	0.293353	0.770391	-5.73987	Not significant	PIK3CB	protein_coding	3	138652699	138834938	-	NA
ENSG00000051523	0.155996	5.81975	0.759455	0.447793	0.856958	-5.98621	Not significant	CYBA	protein_coding	16	88643283	88651152	-	NA
ENSG00000051596	-0.151221	2.97309	-1.55709	0.119824	0.59654	-4.80584	Not significant	THOC3	protein_coding	5	175917873	176034680	-	NA
ENSG00000051620	-0.104729	7.06086	-2.21038	0.0273468	0.361726	-3.93512	Not significant	HEBP2	protein_coding	6	138403531	138422197	+	NA
ENSG00000051825	0.194142	4.49586	2.08005	0.0378228	0.403317	-4.09472	Not significant	MPHOSPH9	protein_coding	12	123152320	123244014	-	NA
ENSG00000052126	-0.157837	6.96542	-1.23601	0.216799	0.707829	-5.55084	Not significant	PLEKHA5	protein_coding	12	19129752	19376400	+	NA
ENSG00000052344	0.00667719	5.70972	0.0400952	0.968027	0.994835	-6.25348	Not significant	PRSS8	protein_coding	16	31131433	31135762	-	NA
ENSG00000052723	-0.0210282	5.08471	-0.360344	0.71868	0.954521	-6.14226	Not significant	SIKE1	protein_coding	1	114769479	114780685	-	NA
ENSG00000052749	-0.0266887	5.4538	-0.315591	0.752391	0.962269	-6.18763	Not significant	RRP12	protein_coding	10	97356358	97426076	-	NA
ENSG00000052795	0.165568	6.12503	1.73864	0.0824635	0.524177	-4.81837	Not significant	FNIP2	protein_coding	4	158769138	158908049	+	NA
ENSG00000052802	0.09375	5.59591	0.924775	0.355348	0.809347	-5.84097	Not significant	MSMO1	protein_coding	4	165327623	165343160	+	NA
ENSG00000052841	0.0344376	6.66795	0.602169	0.547224	0.901042	-6.11115	Not significant	TTC17	protein_coding	11	43358932	43494933	+	NA
ENSG00000053108	0.151366	0.289202	0.961022	0.336817	0.798231	-5.28877	Not significant	FSTL4	protein_coding	5	133196455	133612564	-	NA
ENSG00000053254	-0.109128	7.46944	-1.92268	0.0548576	0.459549	-4.50984	Not significant	FOXN3	protein_coding	14	89124871	89619149	-	NA
ENSG00000053371	-0.0584035	3.88608	-0.505677	0.613216	0.924065	-5.94355	Not significant	AKR7A2	protein_coding	1	19303965	19312146	-	NA
ENSG00000053372	-0.00520491	3.65577	-0.0732207	0.941648	0.991825	-6.03867	Not significant	MRTO4	protein_coding	1	19251539	19260128	+	NA
ENSG00000053501	0.0595572	2.14462	0.64329	0.520211	0.890298	-5.66393	Not significant	USE1	protein_coding	19	17215346	17219829	+	NA
ENSG00000053524	-0.189625	1.79386	-1.71517	0.0866826	0.533751	-4.45823	Not significant	MCF2L2	protein_coding	3	183178043	183428778	-	NA
ENSG00000053747	0.0791143	5.4444	0.702912	0.482305	0.8729	-6.00402	Not significant	LAMA3	protein_coding	18	23689443	23955066	+	NA
ENSG00000053770	-0.0138123	5.85371	-0.237306	0.812477	0.974265	-6.23014	Not significant	AP5M1	protein_coding	14	57268909	57298742	+	NA
ENSG00000053900	-0.0315333	5.00933	-0.486042	0.627064	0.928482	-6.08634	Not significant	ANAPC4	protein_coding	4	25377213	25418498	+	NA
ENSG00000053918	-0.157312	4.16265	-1.48479	0.137974	0.619447	-5.04623	Not significant	KCNQ1	protein_coding	11	2444684	2849109	+	NA
ENSG00000054116	-0.00602864	5.02627	-0.154913	0.876927	0.981227	-6.19105	Not significant	TRAPPC3	protein_coding	1	36136570	36156053	-	NA
ENSG00000054118	-0.00886217	7.50578	-0.233284	0.815598	0.974419	-6.26854	Not significant	THRAP3	protein_coding	1	36224416	36305357	+	NA
ENSG00000054148	0.197786	2.44516	1.51943	0.129031	0.606775	-4.83722	Not significant	PHPT1	protein_coding	9	136848724	136851027	+	NA
ENSG00000054179	0.19946	0.440933	1.36181	0.173623	0.66344	-4.887	Not significant	ENTPD2	protein_coding	9	137048098	137054045	-	NA
ENSG00000054219	-0.104427	4.60305	-1.24029	0.215215	0.705798	-5.4167	Not significant	LY75	protein_coding	2	159803355	159904749	-	NA
ENSG00000054267	0.0621796	7.008	1.0929	0.274752	0.76024	-5.7149	Not significant	ARID4B	protein_coding	1	235131634	235328219	-	NA
ENSG00000054277	0.137061	2.27433	1.15299	0.249242	0.732571	-5.25722	Not significant	OPN3	protein_coding	1	241590102	241677376	-	NA
ENSG00000054282	0.0581824	5.00512	1.01739	0.309259	0.782343	-5.70637	Not significant	SDCCAG8	protein_coding	1	243256034	243500092	+	NA
ENSG00000054392	-0.0553869	3.6663	-0.355278	0.72247	0.955369	-5.97381	Not significant	HHAT	protein_coding	1	210328252	210676296	+	NA
ENSG00000054523	0.0789159	6.92793	1.43722	0.151026	0.637571	-5.29393	Not significant	KIF1B	protein_coding	1	10210805	10381603	+	NA
ENSG00000054598	-0.257394	5.25082	-2.35055	0.0189758	0.31841	-3.56261	Not significant	FOXC1	protein_coding	6	1609972	1613897	+	NA
ENSG00000054611	-0.00275286	5.51037	-0.0461797	0.963178	0.994379	-6.23864	Not significant	TBC1D22A	protein_coding	22	46762617	47175699	+	NA
ENSG00000054654	-0.127716	9.76387	-1.21238	0.225707	0.713401	-5.55804	Not significant	SYNE2	protein_coding	14	63852983	64226433	+	NA
ENSG00000054690	-0.0275818	7.01258	-0.175746	0.860536	0.978765	-6.27614	Not significant	PLEKHH1	protein_coding	14	67533301	67589612	+	NA
ENSG00000054793	-0.161581	7.26138	-1.51823	0.129332	0.607108	-5.17957	Not significant	ATP9A	protein_coding	20	51596514	51768634	-	NA
ENSG00000054965	-0.127674	5.67283	-2.03112	0.0425562	0.418719	-4.25855	Not significant	FAM168A	protein_coding	11	73400487	73598189	-	NA
ENSG00000054967	0.176764	4.24927	0.845885	0.397857	0.832249	-5.79817	Not significant	RELT	protein_coding	11	73376264	73397474	+	NA
ENSG00000054983	0.0949761	6.10875	1.21809	0.22353	0.711131	-5.55577	Not significant	GALC	protein_coding	14	87837820	87993665	-	NA
ENSG00000055044	0.150418	4.67029	2.26569	0.0237237	0.341711	-3.72344	Not significant	NOP58	protein_coding	2	202265716	202303666	+	NA
ENSG00000055070	0.00512095	6.27787	0.0937575	0.925324	0.989144	-6.27201	Not significant	SZRD1	protein_coding	1	16352575	16398145	+	NA
ENSG00000055130	-0.0503112	5.85098	-1.1425	0.253569	0.737077	-5.62695	Not significant	CUL1	protein_coding	7	148697914	148801036	+	NA
ENSG00000055147	0.102091	3.93245	1.62396	0.104759	0.567824	-4.83618	Not significant	FAM114A2	protein_coding	5	153990128	154038936	-	NA
ENSG00000055163	-0.0230114	6.30062	-0.225482	0.821659	0.975352	-6.25061	Not significant	CYFIP2	protein_coding	5	157266079	157395595	+	NA
ENSG00000055208	0.0343679	7.34345	0.661431	0.508517	0.886221	-6.08293	Not significant	TAB2	protein_coding	6	149218641	149411613	+	NA
ENSG00000055211	-0.192899	5.12818	-3.146	0.00171337	0.131412	-1.47427	Not significant	GINM1	protein_coding	6	149566294	149591748	+	NA
ENSG00000055332	0.00696522	7.90065	0.0856258	0.931784	0.989415	-6.29054	Not significant	EIF2AK2	protein_coding	2	37099210	37157065	-	NA
ENSG00000055483	0.00726438	5.71202	0.101603	0.919096	0.987952	-6.24817	Not significant	USP36	protein_coding	17	78787381	78841441	-	NA
ENSG00000055609	0.00890987	9.02207	0.248062	0.804147	0.973151	-6.2504	Not significant	KMT2C	protein_coding	7	152134922	152436005	-	NA
ENSG00000055732	-0.359293	1.55388	-2.40117	0.0165587	0.309644	-3.16605	Not significant	MCOLN3	protein_coding	1	85018082	85048499	-	NA
ENSG00000055917	-0.0613466	7.8899	-1.28124	0.200461	0.692226	-5.50089	Not significant	PUM2	protein_coding	2	20248691	20352234	-	NA
ENSG00000055950	-0.0187415	4.21546	-0.25403	0.799535	0.9726	-6.08116	Not significant	MRPL43	protein_coding	10	100969458	100987515	-	NA
ENSG00000056050	-0.13156	2.54184	-1.31974	0.18728	0.679046	-5.07498	Not significant	HPF1	protein_coding	4	169729465	169757953	-	NA
ENSG00000056097	0.0153325	6.75746	0.337558	0.73578	0.959963	-6.23287	Not significant	ZFR	protein_coding	5	32354350	32444761	-	NA
ENSG00000056277	-0.0949758	2.90703	-1.128	0.259642	0.743786	-5.33523	Not significant	ZNF280C	protein_coding	X	130202711	130268899	-	NA
ENSG00000056558	0.445419	4.24843	2.53347	0.0114744	0.266379	-3.10014	Not significant	TRAF1	protein_coding	9	120902393	120929173	-	NA
ENSG00000056586	0.00764672	6.98474	0.199524	0.841901	0.977267	-6.27213	Not significant	RC3H2	protein_coding	9	122844556	122905341	-	NA
ENSG00000056736	-0.199399	0.248774	-1.51347	0.130534	0.609569	-4.66758	Not significant	IL17RB	protein_coding	3	53846580	53865800	+	NA
ENSG00000056972	-0.0682832	5.39631	-1.3362	0.181845	0.672392	-5.37121	Not significant	TRAF3IP2	protein_coding	6	111556454	111606278	-	NA
ENSG00000056998	-0.10155	1.73973	-0.752379	0.452034	0.858462	-5.53869	Not significant	GYG2	protein_coding	X	2828788	2882820	+	NA
ENSG00000057019	-0.0597592	5.35754	-0.47005	0.638441	0.932117	-6.11837	Not significant	DCBLD2	protein_coding	3	98795941	98901689	-	NA
ENSG00000057149	0.166453	9.80741	0.939708	0.347637	0.804829	-5.83356	Not significant	SERPINB3	protein_coding	18	63655197	63661963	-	NA
ENSG00000057252	0.131959	6.44085	2.0832	0.0375339	0.40314	-4.1904	Not significant	SOAT1	protein_coding	1	179293714	179358680	+	NA
ENSG00000057294	0.0579102	5.99735	0.510809	0.609619	0.923115	-6.14252	Not significant	PKP2	protein_coding	12	32790745	32896840	-	NA
ENSG00000057468	0.553075	-0.742871	3.62844	0.000302317	0.0698879	0.0984223	Not significant	MSH4	protein_coding	1	75796882	75913238	+	NA
ENSG00000057608	0.0191885	7.27622	0.355169	0.722552	0.955369	-6.23315	Not significant	GDI2	protein_coding	10	5765223	5842132	-	NA
ENSG00000057657	0.0339715	5.71508	0.197839	0.843219	0.977267	-6.23805	Not significant	PRDM1	protein_coding	6	106086320	106109939	+	NA
ENSG00000057663	-0.0180377	5.18653	-0.367376	0.713431	0.953942	-6.14806	Not significant	ATG5	protein_coding	6	106045423	106325791	-	NA
ENSG00000057704	0.0152424	5.05576	0.0679881	0.945811	0.992175	-6.20712	Not significant	TMCC3	protein_coding	12	94567124	94650562	-	NA
ENSG00000057757	0.0520178	4.27692	0.992282	0.321345	0.788996	-5.65993	Not significant	PITHD1	protein_coding	1	23778405	23788232	+	NA
ENSG00000057935	-0.179131	4.91992	-2.10953	0.0351933	0.393465	-4.04925	Not significant	MTA3	protein_coding	2	42494569	42756947	+	NA
ENSG00000058056	0.0978765	3.7635	0.580909	0.561457	0.906879	-5.88941	Not significant	USP13	protein_coding	3	179652755	179789401	+	NA
ENSG00000058063	0.064393	7.3943	1.08651	0.277564	0.761964	-5.72404	Not significant	ATP11B	protein_coding	3	182793500	182921635	+	NA
ENSG00000058085	0.0703125	6.93857	0.709543	0.478184	0.871632	-6.04844	Not significant	LAMC2	protein_coding	1	183186238	183244900	+	NA
ENSG00000058091	0.0425726	4.95951	0.447869	0.654363	0.936724	-6.10216	Not significant	CDK14	protein_coding	7	90466424	91210590	+	NA
ENSG00000058262	0.0376825	7.34467	0.61884	0.536189	0.895825	-6.10941	Not significant	SEC61A1	protein_coding	3	128051641	128071683	+	NA
ENSG00000058272	0.0815295	6.8217	1.24891	0.212047	0.703	-5.53632	Not significant	PPP1R12A	protein_coding	12	79773563	79935460	-	NA
ENSG00000058335	0.0389397	-0.645958	0.271454	0.786109	0.970348	-5.61431	Not significant	RASGRF1	protein_coding	15	78959947	79090773	-	NA
ENSG00000058453	-0.0341286	6.09847	-0.135462	0.892279	0.984083	-6.2596	Not significant	CROCC	protein_coding	1	16740273	16972979	+	NA
ENSG00000058600	-0.0447553	5.37089	-0.597667	0.550223	0.901982	-6.05665	Not significant	POLR3E	protein_coding	16	22297375	22335103	+	NA
ENSG00000058668	0.00618438	8.0051	0.0940585	0.925085	0.989068	-6.28925	Not significant	ATP2B4	protein_coding	1	203626561	203744081	+	NA
ENSG00000058673	0.137167	0.997349	1.05305	0.292619	0.769958	-5.25304	Not significant	ZC3H11A	protein_coding	1	203795654	203854999	+	NA
ENSG00000058729	-0.0529211	3.82108	-0.550024	0.582449	0.915377	-5.91601	Not significant	RIOK2	protein_coding	5	97160867	97183260	-	NA
ENSG00000058799	0.0379194	5.02138	0.687962	0.491666	0.878005	-5.97787	Not significant	YIPF1	protein_coding	1	53851719	53889834	-	NA
ENSG00000058804	-0.0510134	4.25651	-0.574782	0.565592	0.908579	-5.9516	Not significant	NDC1	protein_coding	1	53765460	53838860	-	NA
ENSG00000058866	0.0283433	1.3946	0.17585	0.860454	0.978765	-5.76191	Not significant	DGKG	protein_coding	3	186105668	186362237	-	NA
ENSG00000059122	0.0200664	4.73167	0.144782	0.884917	0.983041	-6.16796	Not significant	FLYWCH1	protein_coding	16	2911937	2951208	+	NA
ENSG00000059145	-0.00872703	4.42534	-0.0786279	0.937347	0.990946	-6.13906	Not significant	UNKL	protein_coding	16	1363205	1414751	-	NA
ENSG00000059377	0.358231	4.141	1.66494	0.0962963	0.556336	-4.81554	Not significant	TBXAS1	protein_coding	7	139777051	140020325	+	NA
ENSG00000059378	0.00636864	6.03367	0.0652745	0.947971	0.992295	-6.26606	Not significant	PARP12	protein_coding	7	140023744	140063721	-	NA
ENSG00000059573	0.106273	5.17852	1.15476	0.248517	0.732239	-5.57765	Not significant	ALDH18A1	protein_coding	10	95605929	95656706	-	NA
ENSG00000059588	-0.111162	5.58909	-0.974498	0.330089	0.794356	-5.77965	Not significant	TARBP1	protein_coding	1	234391313	234479103	-	NA
ENSG00000059691	0.0852173	3.04807	1.08338	0.27895	0.762524	-5.41717	Not significant	GATB	protein_coding	4	151670504	151761023	-	NA
ENSG00000059728	0.246896	8.34251	1.16931	0.242609	0.726295	-5.627	Not significant	MXD1	protein_coding	2	69897688	69942945	+	NA
ENSG00000059758	-0.0224506	5.97536	-0.471407	0.637472	0.931729	-6.15665	Not significant	CDK17	protein_coding	12	96278261	96400560	-	NA
ENSG00000059769	0.0198046	2.97107	0.240915	0.80968	0.974186	-5.92513	Not significant	DNAJC25	protein_coding	9	111631352	111654351	+	NA
ENSG00000059804	0.160221	6.3731	0.503253	0.614918	0.924065	-6.15954	Not significant	SLC2A3	protein_coding	12	7919230	7936275	-	NA
ENSG00000059915	-0.030297	1.20116	-0.217387	0.82796	0.975735	-5.7347	Not significant	PSD	protein_coding	10	102402617	102421539	-	NA
ENSG00000060069	-0.0135347	5.61078	-0.117843	0.90622	0.985933	-6.24099	Not significant	CTDP1	protein_coding	18	79679801	79756623	+	NA
ENSG00000060138	0.0852693	6.99097	1.77233	0.0767018	0.508159	-4.77592	Not significant	YBX3	protein_coding	12	10699089	10723312	-	NA
ENSG00000060140	-0.147429	4.34275	-1.84357	0.0655977	0.482425	-4.50097	Not significant	STYK1	protein_coding	12	10618939	10674318	-	NA
ENSG00000060237	0.0648334	8.60336	1.51101	0.13116	0.610069	-5.18395	Not significant	WNK1	protein_coding	12	752593	911452	+	NA
ENSG00000060339	-0.0253612	6.39956	-0.400399	0.688964	0.947569	-6.20079	Not significant	CCAR1	protein_coding	10	68721012	68792377	+	NA
ENSG00000060491	0.0103083	5.65149	0.076014	0.939426	0.991324	-6.24802	Not significant	OGFR	protein_coding	20	62804835	62814000	+	NA
ENSG00000060558	0.0645656	5.15189	0.500817	0.616631	0.924524	-6.10119	Not significant	GNA15	protein_coding	19	3136193	3163769	+	NA
ENSG00000060642	0.0366723	3.99214	0.720585	0.471365	0.869149	-5.84773	Not significant	PIGV	protein_coding	1	26787472	26798398	+	NA
ENSG00000060656	-0.0783644	7.03204	-0.583265	0.559871	0.906643	-6.12694	Not significant	PTPRU	protein_coding	1	29236516	29326813	+	NA
ENSG00000060688	-0.0513796	4.43263	-0.87151	0.383724	0.824706	-5.7719	Not significant	SNRNP40	protein_coding	1	31259568	31296782	-	NA
ENSG00000060709	0.234947	0.0846064	1.17804	0.239115	0.723601	-5.07476	Not significant	RIMBP2	protein_coding	12	130396137	130517917	-	NA
ENSG00000060749	-0.0211239	6.07031	-0.281055	0.778737	0.968391	-6.22853	Not significant	QSER1	protein_coding	11	32893178	32993316	+	NA
ENSG00000060762	-0.113734	4.92372	-1.54043	0.12383	0.599587	-5.05222	Not significant	MPC1	protein_coding	6	166364919	166383013	-	NA
ENSG00000060971	0.0499326	5.33295	0.592439	0.553716	0.90355	-6.06289	Not significant	ACAA1	protein_coding	3	38103129	38137242	-	NA
ENSG00000060982	0.0250065	5.52787	0.131645	0.895296	0.984199	-6.23556	Not significant	BCAT1	protein_coding	12	24810022	24949459	-	NA
ENSG00000061273	-0.0364333	6.96403	-0.35207	0.724874	0.955538	-6.23128	Not significant	HDAC7	protein_coding	12	47782722	47833132	-	NA
ENSG00000061455	0.115225	-0.584021	0.992796	0.321095	0.788848	-5.21815	Not significant	PRDM6	protein_coding	5	123089121	123194266	+	NA
ENSG00000061656	-0.0301364	0.585577	-0.207053	0.836019	0.976426	-5.69402	Not significant	SPAG4	protein_coding	20	35615892	35621049	+	NA
ENSG00000061676	-0.194599	7.71622	-2.03046	0.042624	0.418719	-4.30503	Not significant	NCKAP1	protein_coding	2	182909115	183038858	-	NA
ENSG00000061794	-0.0189479	4.81364	-0.233787	0.815207	0.974419	-6.15289	Not significant	MRPS35	protein_coding	12	27710773	27756295	+	NA
ENSG00000061918	-0.0809924	1.79597	-0.579219	0.562596	0.907497	-5.64965	Not significant	GUCY1B3	protein_coding	4	155758992	155807591	+	NA
ENSG00000061936	-0.0203363	6.00362	-0.473349	0.636087	0.931584	-6.1573	Not significant	SFSWAP	protein_coding	12	131711081	131799737	+	NA
ENSG00000061938	0.0199292	4.99916	0.140245	0.8885	0.983362	-6.19579	Not significant	TNK2	protein_coding	3	195863364	195911945	-	NA
ENSG00000061987	-0.0157309	7.0938	-0.351668	0.725175	0.955538	-6.23278	Not significant	MON2	protein_coding	12	62466817	62600479	+	NA
ENSG00000062038	0.103432	5.30732	1.06538	0.287009	0.766662	-5.68415	Not significant	CDH3	protein_coding	16	68636189	68722616	+	NA
ENSG00000062194	0.00513949	7.35725	0.110918	0.911708	0.986907	-6.28863	Not significant	GPBP1	protein_coding	5	57173948	57264679	+	NA
ENSG00000062282	0.2337	4.35899	0.83265	0.405278	0.834401	-5.82198	Not significant	DGAT2	protein_coding	11	75759512	75801535	+	NA
ENSG00000062370	-0.0347818	2.36496	-0.280471	0.779185	0.968433	-5.83154	Not significant	ZNF112	protein_coding	19	44326555	44367217	-	NA
ENSG00000062485	0.00875481	6.35291	0.181078	0.85635	0.97834	-6.26271	Not significant	CS	protein_coding	12	56271699	56300392	-	NA
ENSG00000062524	-0.191509	2.4953	-1.17793	0.239159	0.723622	-5.22937	Not significant	LTK	protein_coding	15	41503638	41513887	-	NA
ENSG00000062582	-0.390245	-0.290705	-1.80439	0.0715275	0.495408	-4.22177	Not significant	MRPS24	protein_coding	7	43866558	43869893	-	NA
ENSG00000062598	0.115624	5.27944	2.34378	0.019321	0.321427	-3.59452	Not significant	ELMO2	protein_coding	20	46366049	46432985	-	NA
ENSG00000062650	-0.00855909	6.73589	-0.228143	0.81959	0.975352	-6.26193	Not significant	WAPL	protein_coding	10	86435256	86521815	-	NA
ENSG00000062716	0.100919	8.61859	1.23947	0.215515	0.706237	-5.54338	Not significant	VMP1	protein_coding	17	59707192	59842255	+	NA
ENSG00000062725	-0.0243678	5.99383	-0.556357	0.578114	0.914619	-6.11371	Not significant	APPBP2	protein_coding	17	60443149	60526219	-	NA
ENSG00000062822	0.0433815	2.44438	0.266369	0.79002	0.970666	-5.85748	Not significant	POLD1	protein_coding	19	50384204	50418018	+	NA
ENSG00000063015	-0.427347	0.729496	-1.2426	0.214361	0.704365	-5.01502	Not significant	SEZ6	protein_coding	17	28954901	29006440	-	NA
ENSG00000063046	0.0240765	7.82604	0.348339	0.727673	0.956076	-6.23567	Not significant	EIF4B	protein_coding	12	53006158	53042209	+	NA
ENSG00000063127	0.309058	1.89791	1.80554	0.0713466	0.495297	-4.35244	Not significant	SLC6A16	protein_coding	19	49289638	49325225	-	NA
ENSG00000063169	0.0291599	4.45388	0.241741	0.80904	0.974186	-6.12328	Not significant	BICRA	protein_coding	19	47608196	47703277	+	NA
ENSG00000063176	-0.0657478	3.84047	-0.495957	0.620055	0.926522	-5.94583	Not significant	SPHK2	protein_coding	19	48619291	48630717	+	NA
ENSG00000063177	-9.75418e-05	6.84187	-0.000933617	0.999255	0.99981	-6.28991	Not significant	RPL18	protein_coding	19	48615328	48619536	-	NA
ENSG00000063180	-0.0557394	0.575453	-0.464231	0.642602	0.933134	-5.61309	Not significant	CA11	protein_coding	19	48637942	48646312	-	NA
ENSG00000063241	0.131789	2.99962	0.907008	0.364662	0.812873	-5.58583	Not significant	ISOC2	protein_coding	19	55452985	55462343	-	NA
ENSG00000063244	0.0680417	6.56539	0.765338	0.444285	0.855476	-6.00208	Not significant	U2AF2	protein_coding	19	55654146	55674715	+	NA
ENSG00000063245	-0.0400182	6.43949	-0.424259	0.671485	0.941548	-6.19362	Not significant	EPN1	protein_coding	19	55675226	55709858	+	NA
ENSG00000063322	-0.0328095	5.61821	-0.651098	0.515161	0.88811	-6.04039	Not significant	MED29	protein_coding	19	39391303	39400637	+	NA
ENSG00000063438	-0.192792	0.901891	-1.04135	0.298013	0.776111	-5.24231	Not significant	AHRR	protein_coding	5	304176	438291	+	NA
ENSG00000063587	-0.0716219	3.84912	-0.798925	0.424559	0.846017	-5.75875	Not significant	ZNF275	protein_coding	X	153334155	153360110	+	NA
ENSG00000063601	-0.116005	5.47892	-2.66448	0.00785824	0.228583	-2.82734	Not significant	MTMR1	protein_coding	X	150692971	150765103	+	NA
ENSG00000063660	-0.282957	5.48019	-1.52703	0.127129	0.604267	-5.10429	Not significant	GPC1	protein_coding	2	240435671	240468078	+	NA
ENSG00000063761	0.00408437	2.62948	0.047028	0.962502	0.994379	-5.90601	Not significant	ADCK1	protein_coding	14	77800083	77935012	+	NA
ENSG00000063854	-0.0802078	4.16203	-0.873834	0.382458	0.823746	-5.73881	Not significant	HAGH	protein_coding	16	1795620	1827194	-	NA
ENSG00000063978	-0.0186406	5.72233	-0.592886	0.553417	0.90355	-6.08147	Not significant	RNF4	protein_coding	4	2462220	2625320	+	NA
ENSG00000064012	0.072853	5.72725	0.976553	0.329071	0.794142	-5.79573	Not significant	CASP8	protein_coding	2	201233443	201287711	+	NA
ENSG00000064042	-0.155332	5.24215	-1.42064	0.155792	0.642986	-5.24107	Not significant	LIMCH1	protein_coding	4	41359607	41700044	+	NA
ENSG00000064102	0.00751562	3.79286	0.11698	0.906904	0.986088	-6.05484	Not significant	INTS13	protein_coding	12	26905181	26938326	-	NA
ENSG00000064115	0.0106472	5.39492	0.141477	0.887527	0.98327	-6.21886	Not significant	TM7SF3	protein_coding	12	26973195	27014434	-	NA
ENSG00000064195	0.260182	-0.493089	1.55863	0.11946	0.59579	-4.59064	Not significant	DLX3	protein_coding	17	49990005	49995224	-	NA
ENSG00000064199	-0.0637171	4.771	-0.293621	0.76912	0.966749	-6.1251	Not significant	SPA17	protein_coding	11	124673798	124697518	+	NA
ENSG00000064201	0.130981	-0.579452	0.618577	0.536363	0.895905	-5.48008	Not significant	TSPAN32	protein_coding	11	2301997	2318200	+	NA
ENSG00000064218	0.0767318	2.16563	0.355565	0.722255	0.955369	-5.79374	Not significant	DMRT3	protein_coding	9	976964	991731	+	NA
ENSG00000064225	0.176986	4.36624	1.81577	0.0697619	0.494183	-4.57794	Not significant	ST3GAL6	protein_coding	3	98732236	98821201	+	NA
ENSG00000064270	0.0405262	6.35651	0.314432	0.753271	0.962496	-6.23133	Not significant	ATP2C2	protein_coding	16	84368527	84464187	+	NA
ENSG00000064300	0.476621	1.01878	2.14642	0.0321244	0.37992	-3.69561	Not significant	NGFR	protein_coding	17	49495293	49515017	+	NA
ENSG00000064309	0.0692002	3.6071	0.428443	0.668438	0.940713	-5.95284	Not significant	CDON	protein_coding	11	125955796	126063335	-	NA
ENSG00000064313	-0.0696843	5.7035	-1.56336	0.118344	0.594658	-5.07058	Not significant	TAF2	protein_coding	8	119730775	119832863	-	NA
ENSG00000064393	0.0465402	7.99008	0.630112	0.528793	0.893268	-6.10126	Not significant	HIPK2	protein_coding	7	139561570	139777778	-	NA
ENSG00000064419	0.0597922	5.99248	1.81211	0.0703247	0.494313	-4.68391	Not significant	TNPO3	protein_coding	7	128954180	129055173	-	NA
ENSG00000064490	0.0530905	3.68016	0.714458	0.475142	0.870495	-5.80948	Not significant	RFXANK	protein_coding	19	19192229	19201869	+	NA
ENSG00000064545	0.0457208	1.96688	0.316346	0.751818	0.962191	-5.78797	Not significant	TMEM161A	protein_coding	19	19119169	19138513	-	NA
ENSG00000064547	0.199006	3.85264	1.29904	0.194286	0.685397	-5.2887	Not significant	LPAR2	protein_coding	19	19623668	19628930	-	NA
ENSG00000064601	0.168641	6.59405	2.22003	0.0266825	0.358573	-3.91122	Not significant	CTSA	protein_coding	20	45890144	45898820	+	NA
ENSG00000064607	0.0246215	6.79878	0.304893	0.760523	0.964415	-6.24367	Not significant	SUGP2	protein_coding	19	18990888	19034023	-	NA
ENSG00000064651	-0.165745	7.46915	-1.43691	0.151116	0.637571	-5.29671	Not significant	SLC12A2	protein_coding	5	128083766	128189688	+	NA
ENSG00000064652	-0.0982018	3.68794	-1.23003	0.219029	0.710083	-5.32101	Not significant	SNX24	protein_coding	5	122843439	123029354	+	NA
ENSG00000064655	-0.0865899	5.97302	-0.911156	0.362474	0.811577	-5.85895	Not significant	EYA2	protein_coding	20	46894624	47188844	+	NA
ENSG00000064666	0.122235	7.1011	0.922029	0.356778	0.809946	-5.88258	Not significant	CNN2	protein_coding	19	1026581	1039068	+	NA
ENSG00000064687	0.124088	6.36816	0.806983	0.419904	0.843411	-5.96756	Not significant	ABCA7	protein_coding	19	1040101	1065572	+	NA
ENSG00000064692	0.145051	3.33598	0.816544	0.41442	0.840155	-5.69617	Not significant	SNCAIP	protein_coding	5	122311354	122464219	+	NA
ENSG00000064703	-0.0116068	4.10798	-0.193967	0.846249	0.977267	-6.08341	Not significant	DDX20	protein_coding	1	111755245	111768016	+	NA
ENSG00000064726	-0.0353863	6.05783	-0.610727	0.541545	0.898297	-6.08655	Not significant	BTBD1	protein_coding	15	83016422	83067354	-	NA
ENSG00000064763	0.0869774	4.33946	0.861462	0.389229	0.828472	-5.7798	Not significant	FAR2	protein_coding	12	29149103	29340980	+	NA
ENSG00000064787	-0.265545	6.42362	-2.15052	0.0317983	0.379042	-4.04325	Not significant	BCAS1	protein_coding	20	53936777	54070594	-	NA
ENSG00000064886	0.162239	0.834841	0.752102	0.4522	0.858462	-5.48812	Not significant	CHI3L2	protein_coding	1	111200771	111243440	+	NA
ENSG00000064932	0.147264	7.10253	0.678354	0.497734	0.880665	-6.07158	Not significant	SBNO2	protein_coding	19	1107636	1174283	-	NA
ENSG00000064933	0.0350264	4.11652	0.322494	0.747159	0.96151	-6.05038	Not significant	PMS1	protein_coding	2	189784085	189877629	+	NA
ENSG00000064961	-0.0848591	5.07251	-0.736291	0.461759	0.863814	-5.94331	Not significant	HMG20B	protein_coding	19	3572777	3579088	+	NA
ENSG00000064989	0.0393743	0.572934	0.234655	0.814533	0.974419	-5.69426	Not significant	CALCRL	protein_coding	2	187343129	187448460	-	NA
ENSG00000064995	-0.100766	3.89534	-1.73287	0.0834842	0.525046	-4.64492	Not significant	TAF11	protein_coding	6	34877778	34888089	-	NA
ENSG00000064999	0.0285304	6.17122	0.539012	0.590021	0.916679	-6.13287	Not significant	ANKS1A	protein_coding	6	34889265	35091413	+	NA
ENSG00000065000	0.0274801	7.06061	0.318912	0.749872	0.961647	-6.24376	Not significant	AP3D1	protein_coding	19	2100988	2164465	-	NA
ENSG00000065029	0.0379512	4.4415	0.650496	0.515549	0.888325	-5.94448	Not significant	ZNF76	protein_coding	6	35258909	35295985	+	NA
ENSG00000065054	-0.17129	4.72492	-0.863521	0.388097	0.827472	-5.80579	Not significant	SLC9A3R2	protein_coding	16	2025356	2039026	+	NA
ENSG00000065057	0.0394806	1.52334	0.229531	0.818512	0.97527	-5.76581	Not significant	NTHL1	protein_coding	16	2039815	2047866	-	NA
ENSG00000065060	-0.0604068	5.91661	-0.914416	0.36076	0.811254	-5.85561	Not significant	UHRF1BP1	protein_coding	6	34792015	34883138	+	NA
ENSG00000065135	0.0323784	6.99862	0.401893	0.687865	0.94721	-6.2138	Not significant	GNAI3	protein_coding	1	109548611	109618321	+	NA
ENSG00000065150	0.0139343	6.31621	0.1494	0.881274	0.982517	-6.26609	Not significant	IPO5	protein_coding	13	97953658	98024297	+	NA
ENSG00000065154	-0.164895	7.05485	-1.81998	0.0691163	0.491919	-4.69115	Not significant	OAT	protein_coding	10	124397303	124418976	-	NA
ENSG00000065183	-0.062493	4.57619	-0.882095	0.377977	0.821501	-5.78159	Not significant	WDR3	protein_coding	1	117929720	117966542	+	NA
ENSG00000065243	-0.145917	7.27711	-3.34184	0.000868942	0.0998163	-0.926618	Not significant	PKN2	protein_coding	1	88684222	88836255	+	NA
ENSG00000065268	0.0494912	2.58697	0.296432	0.766973	0.966429	-5.86879	Not significant	WDR18	protein_coding	19	984271	998438	+	NA
ENSG00000065308	0.131108	3.46092	1.79421	0.0731379	0.499782	-4.51088	Not significant	TRAM2	protein_coding	6	52497402	52576915	-	NA
ENSG00000065320	0.000130727	6.33881	0.000836266	0.999333	0.99981	-6.27656	Not significant	NTN1	protein_coding	17	9021542	9244000	+	NA
ENSG00000065328	0.118945	0.465213	0.730071	0.46555	0.866245	-5.47782	Not significant	MCM10	protein_coding	10	13161554	13211104	+	NA
ENSG00000065357	-0.0488028	6.18774	-0.708302	0.478954	0.871971	-6.02957	Not significant	DGKA	protein_coding	12	55927319	55954027	+	NA
ENSG00000065361	-0.191674	7.82236	-1.98547	0.047416	0.437317	-4.39191	Not significant	ERBB3	protein_coding	12	56079857	56103505	+	NA
ENSG00000065413	0.0284264	5.32885	0.204279	0.838185	0.976426	-6.20457	Not significant	ANKRD44	protein_coding	2	196967017	197311173	-	NA
ENSG00000065427	-0.0107285	6.03784	-0.195785	0.844825	0.977267	-6.24811	Not significant	KARS	protein_coding	16	75627474	75648643	-	NA
ENSG00000065457	0.0839135	4.98205	2.06923	0.038829	0.406851	-4.15158	Not significant	ADAT1	protein_coding	16	75596981	75623300	-	NA
ENSG00000065485	-0.112175	3.04598	-1.19388	0.232859	0.717769	-5.28806	Not significant	PDIA5	protein_coding	3	123067062	123225227	+	NA
ENSG00000065491	-0.0213672	4.76943	-0.527163	0.598219	0.920093	-6.04397	Not significant	TBC1D22B	protein_coding	6	37257772	37332970	+	NA
ENSG00000065518	-0.0540852	5.06293	-1.04933	0.294328	0.771391	-5.67536	Not significant	NDUFB4	protein_coding	3	120596309	120602500	+	NA
ENSG00000065526	0.0118476	7.765	0.352161	0.724806	0.955538	-6.23465	Not significant	SPEN	protein_coding	1	15847864	15940460	+	NA
ENSG00000065534	0.288141	3.1276	1.43112	0.152767	0.640537	-5.03207	Not significant	MYLK	protein_coding	3	123610049	123884331	-	NA
ENSG00000065548	0.0462201	5.31168	0.914088	0.360932	0.811254	-5.82522	Not significant	ZC3H15	protein_coding	2	186486156	186509363	+	NA
ENSG00000065559	-0.0101479	5.81228	-0.178561	0.858326	0.978765	-6.24018	Not significant	MAP2K4	protein_coding	17	12020824	12143830	+	NA
ENSG00000065600	-0.00487436	2.67699	-0.0572859	0.954331	0.9937	-5.91468	Not significant	TMEM206	protein_coding	1	212363931	212414901	-	NA
ENSG00000065613	-0.176401	8.23937	-2.28868	0.0223449	0.33403	-3.76666	Not significant	SLK	protein_coding	10	103967201	104029233	+	NA
ENSG00000065615	0.0956028	5.9973	0.947413	0.3437	0.8026	-5.83521	Not significant	CYB5R4	protein_coding	6	83859643	83967424	+	NA
ENSG00000065618	0.141643	2.14262	0.624759	0.532298	0.894169	-5.70636	Not significant	COL17A1	protein_coding	10	104031286	104086002	-	NA
ENSG00000065621	0.0731083	2.31119	0.629064	0.529478	0.893268	-5.6941	Not significant	GSTO2	protein_coding	10	104268873	104304945	+	NA
ENSG00000065665	-0.0264094	3.89284	-0.36838	0.712682	0.953836	-6.00863	Not significant	SEC61A2	protein_coding	10	12129637	12169961	+	NA
ENSG00000065675	0.15269	0.112447	0.983471	0.325658	0.79237	-5.25679	Not significant	PRKCQ	protein_coding	10	6427143	6580301	-	NA
ENSG00000065717	-0.0452131	4.25628	-0.340728	0.733393	0.959218	-6.05381	Not significant	TLE2	protein_coding	19	2997638	3047635	-	NA
ENSG00000065802	0.0552218	4.70233	0.842992	0.399472	0.833295	-5.836	Not significant	ASB1	protein_coding	2	238426742	238452250	+	NA
ENSG00000065809	-0.139138	8.54397	-1.94964	0.051551	0.452031	-4.45525	Not significant	FAM107B	protein_coding	10	14518557	14774897	-	NA
ENSG00000065833	-0.154541	5.31925	-1.43365	0.152042	0.638774	-5.22696	Not significant	ME1	protein_coding	6	83210389	83431071	-	NA
ENSG00000065882	-0.109072	6.27489	-2.37247	0.0178934	0.313514	-3.56246	Not significant	TBC1D1	protein_coding	4	37891087	38139175	+	NA
ENSG00000065883	-0.0481021	6.92132	-1.37266	0.170225	0.658544	-5.37963	Not significant	CDK13	protein_coding	7	39950037	40097134	+	NA
ENSG00000065911	0.229226	4.75797	1.85932	0.063331	0.479736	-4.53916	Not significant	MTHFD2	protein_coding	2	74198562	74217565	+	NA
ENSG00000065923	-0.152129	5.21796	-1.99833	0.0460025	0.43112	-4.29506	Not significant	SLC9A7	protein_coding	X	46599252	46759172	-	NA
ENSG00000065970	-0.0242737	5.06423	-0.380873	0.703393	0.950834	-6.13557	Not significant	FOXJ2	protein_coding	12	8032703	8055503	+	NA
ENSG00000065978	0.0993658	6.62917	1.52353	0.128001	0.606009	-5.16592	Not significant	YBX1	protein_coding	1	42682427	42702349	+	NA
ENSG00000065989	-0.0477306	4.05198	-0.441056	0.659286	0.938986	-6.00016	Not significant	PDE4A	protein_coding	19	10416773	10469631	+	NA
ENSG00000066027	0.0238009	5.79306	0.39768	0.690967	0.948154	-6.17969	Not significant	PPP2R5A	protein_coding	1	212285537	212361863	+	NA
ENSG00000066044	-0.00207804	5.40368	-0.0458665	0.963428	0.994379	-6.23006	Not significant	ELAVL1	protein_coding	19	7958579	8005659	-	NA
ENSG00000066084	0.0296804	6.82702	0.483344	0.628977	0.929506	-6.17672	Not significant	DIP2B	protein_coding	12	50504985	50748667	+	NA
ENSG00000066117	-0.00965061	5.28313	-0.240065	0.810338	0.974186	-6.19502	Not significant	SMARCD1	protein_coding	12	50084972	50100712	+	NA
ENSG00000066135	-0.0340219	6.45381	-0.545979	0.585225	0.915661	-6.13587	Not significant	KDM4A	protein_coding	1	43650158	43705515	+	NA
ENSG00000066136	0.0568537	5.31939	1.04128	0.298046	0.776111	-5.70717	Not significant	NFYC	protein_coding	1	40691648	40771603	+	NA
ENSG00000066185	0.166376	2.24049	0.863811	0.387938	0.827472	-5.5284	Not significant	ZMYND12	protein_coding	1	42430329	42456267	-	NA
ENSG00000066230	-0.0187757	1.85027	-0.0722768	0.942399	0.991945	-5.80592	Not significant	SLC9A3	protein_coding	5	473310	524332	-	NA
ENSG00000066248	-0.0304793	1.91301	-0.210484	0.833341	0.976426	-5.80256	Not significant	NGEF	protein_coding	2	232878686	233013272	-	NA
ENSG00000066279	0.0256025	2.43591	0.154261	0.877441	0.981608	-5.87286	Not significant	ASPM	protein_coding	1	197084128	197146694	-	NA
ENSG00000066294	0.204847	3.88526	1.34408	0.179284	0.669778	-5.23076	Not significant	CD84	protein_coding	1	160541095	160579516	-	NA
ENSG00000066322	-0.0519708	5.21141	-1.13606	0.256256	0.740087	-5.59493	Not significant	ELOVL1	protein_coding	1	43363397	43368074	-	NA
ENSG00000066336	0.250431	5.19115	0.887233	0.375207	0.820104	-5.8522	Not significant	SPI1	protein_coding	11	47354860	47378576	-	NA
ENSG00000066379	0.0405148	2.46831	0.545729	0.585397	0.915661	-5.75159	Not significant	ZNRD1	protein_coding	6	30058899	30064909	+	NA
ENSG00000066382	-0.19892	1.43658	-1.32257	0.186338	0.67772	-4.97645	Not significant	MPPED2	protein_coding	11	30384493	30586872	-	NA
ENSG00000066422	0.0198443	5.43807	0.402435	0.687466	0.94721	-6.1573	Not significant	ZBTB11	protein_coding	3	101648889	101677495	-	NA
ENSG00000066427	0.110364	5.22501	2.19703	0.0282901	0.364441	-3.90779	Not significant	ATXN3	protein_coding	14	92038652	92106621	-	NA
ENSG00000066455	-0.102853	5.77802	-1.97034	0.0491262	0.442264	-4.38279	Not significant	GOLGA5	protein_coding	14	92794231	92839963	+	NA
ENSG00000066468	-0.121041	6.02873	-1.13841	0.255273	0.738588	-5.6337	Not significant	FGFR2	protein_coding	10	121478334	121598458	-	NA
ENSG00000066557	-0.0691673	3.57414	-0.90284	0.366869	0.814701	-5.64093	Not significant	LRRC40	protein_coding	1	70144805	70205620	-	NA
ENSG00000066583	-0.0826004	3.39332	-1.07226	0.28391	0.765352	-5.45981	Not significant	ISOC1	protein_coding	5	129094751	129114028	+	NA
ENSG00000066629	-0.0471542	4.18382	-0.235822	0.813628	0.974265	-6.07144	Not significant	EML1	protein_coding	14	99737693	99942060	+	NA
ENSG00000066651	-0.0945157	4.25799	-1.14129	0.254073	0.737556	-5.49199	Not significant	TRMT11	protein_coding	6	125986430	126039276	+	NA
ENSG00000066654	-0.0110201	5.48483	-0.190779	0.848745	0.977548	-6.21882	Not significant	THUMPD1	protein_coding	16	20702816	20742084	-	NA
ENSG00000066697	-0.0896692	2.59444	-0.99758	0.31877	0.786808	-5.4363	Not significant	MSANTD3	protein_coding	9	100427156	100451711	+	NA
ENSG00000066739	-0.0872666	6.58971	-1.70959	0.087711	0.536582	-4.87225	Not significant	ATG2B	protein_coding	14	96279202	96363870	-	NA
ENSG00000066777	-0.0982936	8.15934	-1.90549	0.0570573	0.463671	-4.54027	Not significant	ARFGEF1	protein_coding	8	67173511	67343677	-	NA
ENSG00000066827	0.0234216	4.20116	0.407408	0.683812	0.946138	-6.03889	Not significant	ZFAT	protein_coding	8	134477788	134713049	-	NA
ENSG00000066855	0.0308828	4.30507	0.47304	0.636307	0.931707	-6.02226	Not significant	MTFR1	protein_coding	8	65644734	65771261	+	NA
ENSG00000066923	-0.0179879	-0.194894	-0.142221	0.88694	0.98327	-5.65463	Not significant	STAG3	protein_coding	7	100177563	100221488	+	NA
ENSG00000066926	-0.0815241	4.22333	-0.915672	0.360101	0.811163	-5.71185	Not significant	FECH	protein_coding	18	57548283	57586772	-	NA
ENSG00000066933	-0.0205792	6.19795	-0.262025	0.793366	0.971754	-6.23869	Not significant	MYO9A	protein_coding	15	71822289	72118577	-	NA
ENSG00000067048	-0.0296217	3.34423	-0.170367	0.864763	0.978832	-6.13916	Not significant	DDX3Y	protein_coding	Y	12904108	12920478	+	NA
ENSG00000067057	0.0671412	5.76245	0.65306	0.513896	0.887915	-6.05331	Not significant	PFKP	protein_coding	10	3066333	3137712	+	NA
ENSG00000067064	0.0856299	6.14356	0.949846	0.342463	0.802169	-5.84038	Not significant	IDI1	protein_coding	10	1039908	1049170	-	NA
ENSG00000067066	0.112467	7.56601	1.50998	0.131425	0.610069	-5.19315	Not significant	SP100	protein_coding	2	230415942	230544090	+	NA
ENSG00000067082	0.108912	8.03414	0.93456	0.350283	0.8061	-5.87004	Not significant	KLF6	protein_coding	10	3775996	3785281	-	NA
ENSG00000067113	-0.235891	4.4426	-2.20581	0.0276666	0.363397	-3.80622	Not significant	PLPP1	protein_coding	5	55424854	55535050	-	NA
ENSG00000067141	-0.0435807	5.83809	-0.412659	0.679961	0.944818	-6.17222	Not significant	NEO1	protein_coding	15	73051710	73305206	+	NA
ENSG00000067167	-0.0646436	7.34731	-0.972594	0.331035	0.794738	-5.83682	Not significant	TRAM1	protein_coding	8	70573442	70608387	-	NA
ENSG00000067177	0.0740855	4.30854	0.809732	0.418323	0.842429	-5.8187	Not significant	PHKA1	protein_coding	X	72578814	72714319	-	NA
ENSG00000067182	0.0896288	6.96091	0.760354	0.447256	0.856687	-6.01262	Not significant	TNFRSF1A	protein_coding	12	6328757	6342114	-	NA
ENSG00000067191	-0.206545	4.96572	-1.65992	0.0973032	0.556392	-4.86741	Not significant	CACNB1	protein_coding	17	39173456	39197703	-	NA
ENSG00000067208	-0.079094	6.18381	-1.34367	0.179418	0.669794	-5.39888	Not significant	EVI5	protein_coding	1	92508696	92792404	-	NA
ENSG00000067221	0.0229233	3.07414	0.249256	0.803223	0.972971	-5.9409	Not significant	STOML1	protein_coding	15	73978923	73994622	-	NA
ENSG00000067225	-0.0627721	9.39169	-0.790222	0.429621	0.84906	-5.97186	Not significant	PKM	protein_coding	15	72199029	72231822	-	NA
ENSG00000067248	-0.0322903	5.42409	-0.573997	0.566123	0.909052	-6.0729	Not significant	DHX29	protein_coding	5	55256245	55307722	-	NA
ENSG00000067334	-0.0116931	6.29026	-0.140003	0.888691	0.983362	-6.26664	Not significant	DNTTIP2	protein_coding	1	93866283	93879918	-	NA
ENSG00000067365	0.00296979	4.40734	0.0436108	0.965225	0.994448	-6.1402	Not significant	METTL22	protein_coding	16	8621683	8649654	+	NA
ENSG00000067369	0.041554	6.93797	0.518825	0.604019	0.920814	-6.16072	Not significant	TP53BP1	protein_coding	15	43403061	43510728	-	NA
ENSG00000067445	-0.045925	-1.53674	-0.259781	0.795096	0.971879	-5.56469	Not significant	TRO	protein_coding	X	54920462	54931431	+	NA
ENSG00000067533	-0.0309151	3.49892	-0.296082	0.76724	0.966593	-5.97521	Not significant	RRP15	protein_coding	1	218285287	218337983	+	NA
ENSG00000067560	0.0142126	8.47307	0.342784	0.731847	0.95857	-6.23193	Not significant	RHOA	protein_coding	3	49359145	49412998	-	NA
ENSG00000067596	-0.0554804	6.39752	-1.35081	0.17712	0.668186	-5.39745	Not significant	DHX8	protein_coding	17	43483865	43544463	+	NA
ENSG00000067601	-0.12935	1.41544	-1.54092	0.123712	0.599587	-4.69273	Not significant	PMS2P4	transcribed_unprocessed_pseudogene	7	67295608	67302907	-	NA
ENSG00000067606	0.00495682	4.90425	0.073315	0.941573	0.991825	-6.1915	Not significant	PRKCZ	protein_coding	1	2050470	2185395	+	NA
ENSG00000067646	-0.0392645	1.80917	-0.256914	0.797308	0.97199	-5.99827	Not significant	ZFY	protein_coding	Y	2935281	2982506	+	NA
ENSG00000067704	-0.0745473	6.08618	-0.89648	0.370253	0.816986	-5.87798	Not significant	IARS2	protein_coding	1	220094102	220148041	+	NA
ENSG00000067798	0.13383	1.34908	0.748414	0.454419	0.85963	-5.53615	Not significant	NAV3	protein_coding	12	77324641	78213008	+	NA
ENSG00000067829	-0.0384265	4.62528	-0.50587	0.61308	0.924065	-6.04154	Not significant	IDH3G	protein_coding	X	153785766	153794523	-	NA
ENSG00000067836	0.0725777	3.91452	0.606165	0.544569	0.899412	-5.91111	Not significant	ROGDI	protein_coding	16	4796968	4802950	-	NA
ENSG00000067842	0.165333	-1.36588	0.892648	0.372301	0.818439	-5.25833	Not significant	ATP2B3	protein_coding	X	153517676	153582939	+	NA
ENSG00000067900	0.0887669	6.90215	1.45195	0.146887	0.6306	-5.27283	Not significant	ROCK1	protein_coding	18	20946906	21111851	-	NA
ENSG00000067955	0.00693332	5.5989	0.15961	0.873226	0.980672	-6.23279	Not significant	CBFB	protein_coding	16	67029116	67101058	+	NA
ENSG00000067992	-0.00339342	3.74635	-0.0397221	0.968324	0.995009	-6.0528	Not significant	PDK3	protein_coding	X	24465221	24539837	+	NA
ENSG00000068001	0.015675	2.31857	0.1324	0.894699	0.984199	-5.86042	Not significant	HYAL2	protein_coding	3	50317790	50322906	-	NA
ENSG00000068024	0.230723	5.61239	1.90645	0.0569317	0.463056	-4.50595	Not significant	HDAC4	protein_coding	2	239048168	239401654	-	NA
ENSG00000068028	0.0498141	3.10203	0.589101	0.555951	0.904597	-5.80936	Not significant	RASSF1	protein_coding	3	50329782	50340980	-	NA
ENSG00000068078	-0.0326324	5.60986	-0.204103	0.838323	0.976426	-6.22305	Not significant	FGFR3	protein_coding	4	1793307	1808872	+	NA
ENSG00000068079	0.0856772	4.34225	0.691043	0.489729	0.876612	-5.91323	Not significant	IFI35	protein_coding	17	43006725	43014456	+	NA
ENSG00000068097	-0.0303283	4.06847	-0.42288	0.67249	0.941574	-6.00772	Not significant	HEATR6	protein_coding	17	60043194	60078931	-	NA
ENSG00000068120	0.0152849	5.23657	0.226053	0.821215	0.975352	-6.19656	Not significant	COASY	protein_coding	17	42561467	42566277	+	NA
ENSG00000068137	-0.190235	4.33894	-1.44129	0.149873	0.635917	-5.12848	Not significant	PLEKHH3	protein_coding	17	42667914	42676994	-	NA
ENSG00000068305	-0.0939698	6.92469	-2.58523	0.00989847	0.252512	-3.07012	Not significant	MEF2A	protein_coding	15	99565417	99716466	+	NA
ENSG00000068308	0.0952777	5.80557	1.54709	0.122217	0.599097	-5.10647	Not significant	OTUD5	protein_coding	X	48922028	48958386	-	NA
ENSG00000068323	0.182629	5.67925	1.49264	0.135906	0.617326	-5.18346	Not significant	TFE3	protein_coding	X	49028726	49043486	-	NA
ENSG00000068354	-0.00581309	3.92527	-0.0893158	0.928852	0.989415	-6.07653	Not significant	TBC1D25	protein_coding	X	48539457	48562609	+	NA
ENSG00000068366	0.236258	6.03741	2.22169	0.0265694	0.358125	-3.89644	Not significant	ACSL4	protein_coding	X	109624244	109733403	-	NA
ENSG00000068383	0.0863069	4.06123	0.834094	0.404465	0.834324	-5.77763	Not significant	INPP5A	protein_coding	10	132537820	132783480	+	NA
ENSG00000068394	-0.0814967	3.53168	-1.25049	0.211468	0.702521	-5.28137	Not significant	GPKOW	protein_coding	X	49113389	49123801	-	NA
ENSG00000068400	0.0999856	5.62699	1.77237	0.0766949	0.508159	-4.73942	Not significant	GRIPAP1	protein_coding	X	48973720	49002264	-	NA
ENSG00000068438	-0.130324	4.64722	-1.99393	0.0464818	0.433807	-4.25791	Not significant	FTSJ1	protein_coding	X	48476021	48486364	+	NA
ENSG00000068489	-0.0103272	0.604581	-0.0686697	0.945269	0.991945	-5.71224	Not significant	PRR11	protein_coding	17	59155499	59204705	+	NA
ENSG00000068615	0.0909428	1.1696	0.4802	0.63121	0.930391	-5.65108	Not significant	REEP1	protein_coding	2	86213993	86338083	-	NA
ENSG00000068650	0.0973795	6.34645	1.0943	0.274138	0.759072	-5.70247	Not significant	ATP11A	protein_coding	13	112690329	112887168	+	NA
ENSG00000068654	0.0804272	5.98723	0.863013	0.388376	0.827472	-5.90684	Not significant	POLR1A	protein_coding	2	86020216	86106155	-	NA
ENSG00000068697	-0.0411153	6.8365	-0.874855	0.381902	0.823655	-5.91883	Not significant	LAPTM4A	protein_coding	2	20032650	20052028	-	NA
ENSG00000068724	0.0643351	5.55766	1.06122	0.288895	0.767989	-5.70514	Not significant	TTC7A	protein_coding	2	46916157	47076137	+	NA
ENSG00000068745	0.0587417	5.70291	1.49931	0.134169	0.614433	-5.17009	Not significant	IP6K2	protein_coding	3	48688003	48740353	-	NA
ENSG00000068784	0.205508	4.40536	2.37531	0.0177571	0.312616	-3.46597	Not significant	SRBD1	protein_coding	2	45388680	45612165	-	NA
ENSG00000068796	-0.154253	6.61153	-2.10118	0.0359221	0.396702	-4.1529	Not significant	KIF2A	protein_coding	5	62306162	62537249	+	NA
ENSG00000068831	0.327077	2.21643	1.21508	0.224678	0.712614	-5.19937	Not significant	RASGRP2	protein_coding	11	64726911	64745456	-	NA
ENSG00000068878	-0.124908	7.66593	-2.38439	0.017328	0.311759	-3.55349	Not significant	PSME4	protein_coding	2	53864067	53970840	-	NA
ENSG00000068885	0.00332543	4.9941	0.0288351	0.977003	0.996286	-6.19574	Not significant	IFT80	protein_coding	3	160256986	160399880	-	NA
ENSG00000068903	0.0517769	5.04683	0.882415	0.377804	0.821395	-5.83513	Not significant	SIRT2	protein_coding	19	38878555	38899862	-	NA
ENSG00000068912	-0.0343019	5.87081	-0.450762	0.652277	0.935796	-6.15949	Not significant	ERLEC1	protein_coding	2	53787044	53818819	+	NA
ENSG00000068971	0.0983584	3.27695	1.14043	0.254431	0.737997	-5.39197	Not significant	PPP2R5B	protein_coding	11	64917553	64934473	+	NA
ENSG00000068976	0.0657366	1.65209	0.254772	0.798962	0.972599	-5.77342	Not significant	PYGM	protein_coding	11	64746389	64760297	-	NA
ENSG00000069011	-0.00203119	5.13383	-0.0104383	0.991674	0.998845	-6.21764	Not significant	PITX1	protein_coding	5	135027735	135034813	-	NA
ENSG00000069020	-0.071667	7.23874	-0.996967	0.319067	0.786975	-5.81306	Not significant	MAST4	protein_coding	5	66596361	67169595	+	NA
ENSG00000069122	-0.236435	1.61028	-1.02796	0.304266	0.779869	-5.29609	Not significant	ADGRF5	protein_coding	6	46852512	46954943	-	NA
ENSG00000069188	0.198934	0.582883	1.09849	0.272303	0.756956	-5.18828	Not significant	SDK2	protein_coding	17	73334384	73644089	-	NA
ENSG00000069248	-0.0566062	5.36248	-1.01906	0.308466	0.782343	-5.72547	Not significant	NUP133	protein_coding	1	229440260	229508341	-	NA
ENSG00000069275	-0.0770488	7.07861	-0.621687	0.534316	0.894916	-6.10451	Not significant	NUCKS1	protein_coding	1	205712819	205750276	-	NA
ENSG00000069329	-0.0257101	7.03657	-0.444246	0.656979	0.93813	-6.19622	Not significant	VPS35	protein_coding	16	46656132	46689518	-	NA
ENSG00000069345	-0.0217916	6.0667	-0.531007	0.595554	0.919073	-6.13078	Not significant	DNAJA2	protein_coding	16	46955362	46973788	-	NA
ENSG00000069399	0.0536264	6.02181	0.281794	0.778171	0.968154	-6.23188	Not significant	BCL3	protein_coding	19	44747705	44760044	+	NA
ENSG00000069424	0.312384	4.81061	2.03924	0.0417375	0.415685	-4.20956	Not significant	KCNAB2	protein_coding	1	5991466	6101193	+	NA
ENSG00000069431	0.138101	-0.379268	0.578932	0.56279	0.907497	-5.5181	Not significant	ABCC9	protein_coding	12	21797401	21942529	-	NA
ENSG00000069493	-0.00670184	5.03733	-0.08903	0.929079	0.989415	-6.19827	Not significant	CLEC2D	protein_coding	12	9664969	9699555	+	NA
ENSG00000069509	-0.113313	2.65508	-1.3221	0.186493	0.677824	-5.08553	Not significant	FUNDC1	protein_coding	X	44523639	44543001	-	NA
ENSG00000069535	-0.132556	2.94567	-0.600611	0.548261	0.901443	-5.76955	Not significant	MAOB	protein_coding	X	43766611	43882447	-	NA
ENSG00000069667	-0.2844	6.43157	-3.09143	0.00205754	0.142157	-1.68241	Not significant	RORA	protein_coding	15	60488284	61229319	-	NA
ENSG00000069696	-0.0731827	-0.448639	-0.403365	0.686782	0.947048	-5.57919	Not significant	DRD4	protein_coding	11	637293	640706	+	NA
ENSG00000069702	-0.0501131	3.94096	-0.387054	0.698814	0.949471	-5.99844	Not significant	TGFBR3	protein_coding	1	91680343	91906335	-	NA
ENSG00000069764	-0.300727	1.74636	-2.06847	0.0389003	0.406851	-3.84448	Not significant	PLA2G10	protein_coding	16	14672545	14694669	-	NA
ENSG00000069812	0.0143222	3.50466	0.152257	0.879021	0.982075	-6.02078	Not significant	HES2	protein_coding	1	6412418	6424670	-	NA
ENSG00000069849	-0.259086	6.3265	-3.11955	0.00187294	0.136088	-1.59846	Not significant	ATP1B3	protein_coding	3	141876124	141926514	+	NA
ENSG00000069869	0.0118454	3.84626	0.147523	0.882755	0.982686	-6.06082	Not significant	NEDD4	protein_coding	15	55826922	55993746	-	NA
ENSG00000069943	-0.0337381	3.42652	-0.332652	0.73948	0.959963	-5.95328	Not significant	PIGB	protein_coding	15	55318960	55355648	+	NA
ENSG00000069956	0.066002	6.67115	1.00064	0.317291	0.786387	-5.80441	Not significant	MAPK6	protein_coding	15	51952106	52067372	+	NA
ENSG00000069966	0.017063	3.83176	0.246215	0.805576	0.973577	-6.03747	Not significant	GNB5	protein_coding	15	52115105	52191369	-	NA
ENSG00000069974	0.0116406	5.72954	0.135306	0.892402	0.984083	-6.24416	Not significant	RAB27A	protein_coding	15	55202966	55319113	-	NA
ENSG00000069998	0.122983	3.22064	1.77368	0.0764774	0.508159	-4.52224	Not significant	HDHD5	protein_coding	22	17137511	17165287	-	NA
ENSG00000070010	-0.0356377	5.55909	-0.820636	0.412086	0.839157	-5.91697	Not significant	UFD1	protein_coding	22	19449910	19479215	-	NA
ENSG00000070018	-0.129277	5.86134	-1.45551	0.145902	0.628608	-5.23321	Not significant	LRP6	protein_coding	12	12116025	12267012	-	NA
ENSG00000070019	0.0175576	-1.7064	0.107224	0.914637	0.987644	-5.58322	Not significant	GUCY2C	protein_coding	12	14612632	14696585	-	NA
ENSG00000070047	-0.0295355	5.91083	-0.251709	0.801327	0.972962	-6.23153	Not significant	PHRF1	protein_coding	11	576486	612222	+	NA
ENSG00000070061	0.0432911	5.74582	0.52158	0.6021	0.920603	-6.12355	Not significant	ELP1	protein_coding	9	108867517	108934116	-	NA
ENSG00000070081	-0.0995532	7.47083	-0.59503	0.551983	0.902675	-6.12272	Not significant	NUCB2	protein_coding	11	17208153	17349974	+	NA
ENSG00000070087	-0.083405	6.30278	-0.490313	0.62404	0.927695	-6.15613	Not significant	PFN2	protein_coding	3	149964904	150050788	-	NA
ENSG00000070159	-0.229063	7.76661	-2.25499	0.0243901	0.344923	-3.84206	Not significant	PTPN3	protein_coding	9	109375466	109498313	-	NA
ENSG00000070190	-0.0387215	6.4152	-0.52824	0.597472	0.920074	-6.14452	Not significant	DAPP1	protein_coding	4	99816833	99870154	+	NA
ENSG00000070214	0.0071627	5.84225	0.118011	0.906087	0.985879	-6.25031	Not significant	SLC44A1	protein_coding	9	105244622	105439171	+	NA
ENSG00000070269	0.129206	5.34262	2.2022	0.0279219	0.363397	-3.90436	Not significant	TMEM260	protein_coding	14	56488354	56650606	+	NA
ENSG00000070366	-0.0266953	6.16692	-0.524307	0.600203	0.920375	-6.13844	Not significant	SMG6	protein_coding	17	2059839	2303771	-	NA
ENSG00000070367	0.0443019	6.16619	0.850282	0.39541	0.830508	-5.92289	Not significant	EXOC5	protein_coding	14	57200507	57269008	-	NA
ENSG00000070371	0.0975654	3.11558	1.10026	0.271534	0.756767	-5.41176	Not significant	CLTCL1	protein_coding	22	19179473	19291716	-	NA
ENSG00000070404	0.518981	0.814987	2.95381	0.00322619	0.164536	-1.84059	Not significant	FSTL3	protein_coding	19	676365	683399	+	NA
ENSG00000070413	-0.0596283	6.29421	-0.606778	0.544162	0.899412	-6.09737	Not significant	DGCR2	protein_coding	22	19036282	19122454	-	NA
ENSG00000070423	-0.1187	3.81895	-0.626486	0.531166	0.893786	-5.87317	Not significant	RNF126	protein_coding	19	647526	663277	-	NA
ENSG00000070444	0.072069	5.3812	0.801448	0.423098	0.845396	-5.92634	Not significant	MNT	protein_coding	17	2384060	2401118	-	NA
ENSG00000070476	0.0759318	5.50182	1.68626	0.0921156	0.547035	-4.87565	Not significant	ZXDC	protein_coding	3	126437601	126475919	-	NA
ENSG00000070495	0.155468	4.73088	1.08727	0.277229	0.761964	-5.62277	Not significant	JMJD6	protein_coding	17	76712832	76726799	-	NA
ENSG00000070501	-0.041421	4.76732	-0.509978	0.6102	0.923421	-6.053	Not significant	POLB	protein_coding	8	42338454	42371808	+	NA
ENSG00000070526	0.00303244	6.87873	0.0199852	0.98406	0.997058	-6.29043	Not significant	ST6GALNAC1	protein_coding	17	76624761	76643838	-	NA
ENSG00000070540	0.0333612	5.5194	0.496023	0.620008	0.926522	-6.12815	Not significant	WIPI1	protein_coding	17	68420948	68457513	-	NA
ENSG00000070610	0.0416232	6.15361	0.907612	0.364343	0.812808	-5.87574	Not significant	GBA2	protein_coding	9	35736866	35749228	-	NA
ENSG00000070614	-0.024941	6.2757	-0.330924	0.740784	0.959975	-6.22347	Not significant	NDST1	protein_coding	5	150485818	150558211	+	NA
ENSG00000070669	0.29044	0.100184	2.28753	0.0224122	0.334178	-3.3752	Not significant	ASNS	protein_coding	7	97852118	97872542	-	NA
ENSG00000070718	0.0850505	4.19003	0.911667	0.362205	0.811446	-5.7208	Not significant	AP3M2	protein_coding	8	42152946	42171673	+	NA
ENSG00000070729	0.0439411	0.0885024	0.269121	0.787902	0.970348	-5.6561	Not significant	CNGB1	protein_coding	16	57882340	57971116	-	NA
ENSG00000070731	-0.109769	3.45452	-0.9456	0.344624	0.803032	-5.58348	Not significant	ST6GALNAC2	protein_coding	17	76565379	76586956	-	NA
ENSG00000070756	-0.0535457	9.33532	-0.896286	0.370356	0.817122	-5.88685	Not significant	PABPC1	protein_coding	8	100685816	100722809	-	NA
ENSG00000070759	0.0382563	3.77	0.487567	0.625984	0.927695	-5.95183	Not significant	TESK2	protein_coding	1	45343883	45491166	-	NA
ENSG00000070761	0.0185219	4.33251	0.23535	0.813995	0.974417	-6.10369	Not significant	CFAP20	protein_coding	16	58113588	58129450	-	NA
ENSG00000070770	-0.0718012	5.88836	-1.54335	0.123122	0.599278	-5.11047	Not significant	CSNK2A2	protein_coding	16	58157907	58197920	-	NA
ENSG00000070778	-0.107552	4.91021	-1.20005	0.230458	0.716945	-5.49153	Not significant	PTPN21	protein_coding	14	88465778	88554733	-	NA
ENSG00000070785	0.104018	3.32064	1.18362	0.236896	0.721206	-5.34829	Not significant	EIF2B3	protein_coding	1	44850522	44986722	-	NA
ENSG00000070814	0.0608139	4.35369	0.810037	0.418148	0.842234	-5.82686	Not significant	TCOF1	protein_coding	5	150357639	150400308	+	NA
ENSG00000070831	-0.0147123	8.45968	-0.322104	0.747453	0.96151	-6.23911	Not significant	CDC42	protein_coding	1	22052627	22092946	+	NA
ENSG00000070882	-0.134028	6.75751	-1.73687	0.0827751	0.524593	-4.8304	Not significant	OSBPL3	protein_coding	7	24796539	24981634	-	NA
ENSG00000070950	-0.0453635	3.50149	-0.645522	0.518765	0.889937	-5.82109	Not significant	RAD18	protein_coding	3	8775402	8963773	-	NA
ENSG00000070961	0.0691436	7.16638	0.651959	0.514606	0.888038	-6.0882	Not significant	ATP2B1	protein_coding	12	89588049	89709300	-	NA
ENSG00000071051	-0.170448	5.76562	-2.33788	0.0196271	0.321913	-3.62129	Not significant	NCK2	protein_coding	2	105744897	105894274	+	NA
ENSG00000071054	0.197708	7.38634	2.22779	0.0261582	0.354734	-3.90074	Not significant	MAP4K4	protein_coding	2	101696850	101894689	+	NA
ENSG00000071073	0.0228042	5.80582	0.317623	0.75085	0.961941	-6.20839	Not significant	MGAT4A	protein_coding	2	98619106	98731126	-	NA
ENSG00000071082	0.0291042	6.16083	0.447297	0.654775	0.93675	-6.17592	Not significant	RPL31	protein_coding	2	101001715	101024032	+	NA
ENSG00000071127	-0.0123718	8.03079	-0.19906	0.842264	0.977267	-6.27416	Not significant	WDR1	protein_coding	4	10074339	10116949	-	NA
ENSG00000071189	0.00822465	6.88722	0.189049	0.8501	0.977606	-6.27261	Not significant	SNX13	protein_coding	7	17790761	17940501	-	NA
ENSG00000071205	0.0247722	3.89887	0.190564	0.848913	0.977548	-6.06403	Not significant	ARHGAP10	protein_coding	4	147732063	148072780	+	NA
ENSG00000071242	0.109852	5.33379	1.6408	0.101213	0.560596	-4.93988	Not significant	RPS6KA2	protein_coding	6	166409364	166906451	-	NA
ENSG00000071243	0.00893218	4.06266	0.116307	0.907437	0.986088	-6.09084	Not significant	ING3	protein_coding	7	120950749	120977216	+	NA
ENSG00000071246	-0.212257	2.46356	-1.48517	0.137872	0.619447	-4.84561	Not significant	VASH1	protein_coding	14	76762189	76783015	+	NA
ENSG00000071282	-0.143117	2.35306	-1.11127	0.266769	0.752022	-5.28912	Not significant	LMCD1	protein_coding	3	8501707	8574673	+	NA
ENSG00000071462	-0.155102	5.45756	-2.16888	0.0303707	0.373502	-3.96961	Not significant	BUD23	protein_coding	7	73683025	73705161	+	NA
ENSG00000071537	-0.0210578	7.14727	-0.490514	0.623898	0.927695	-6.17652	Not significant	SEL1L	protein_coding	14	81471549	81533861	-	NA
ENSG00000071539	0.00767017	2.77022	0.0505213	0.959719	0.994379	-5.91809	Not significant	TRIP13	protein_coding	5	892643	919357	+	NA
ENSG00000071553	0.0802722	6.57406	1.29762	0.194774	0.685879	-5.47246	Not significant	ATP6AP1	protein_coding	X	154428632	154436516	+	NA
ENSG00000071564	-0.0823698	4.4224	-0.730644	0.4652	0.866016	-5.87745	Not significant	TCF3	protein_coding	19	1609290	1652605	-	NA
ENSG00000071575	-0.264481	6.25294	-2.15065	0.0317875	0.379042	-4.04094	Not significant	TRIB2	protein_coding	2	12716889	12742734	+	NA
ENSG00000071626	-0.0407671	6.24055	-0.558227	0.576838	0.914311	-6.12332	Not significant	DAZAP1	protein_coding	19	1407569	1435687	+	NA
ENSG00000071655	0.0343411	3.57197	0.239109	0.811079	0.974227	-6.01058	Not significant	MBD3	protein_coding	19	1573596	1592801	-	NA
ENSG00000071794	0.0492179	4.25832	0.391923	0.695214	0.948579	-6.04509	Not significant	HLTF	protein_coding	3	149030127	149086554	-	NA
ENSG00000071859	0.213631	3.84857	2.90213	0.00380307	0.174751	-2.10879	Not significant	FAM50A	protein_coding	X	154444126	154450654	+	NA
ENSG00000071889	-0.0588995	3.84931	-0.569064	0.569464	0.910796	-5.91485	Not significant	FAM3A	protein_coding	X	154506159	154516242	-	NA
ENSG00000071894	-0.115868	5.49133	-0.713725	0.475595	0.870495	-5.99096	Not significant	CPSF1	protein_coding	8	144393229	144409349	-	NA
ENSG00000071967	0.0611761	4.24301	0.491958	0.622877	0.927421	-6.01221	Not significant	CYBRD1	protein_coding	2	171522247	171558133	+	NA
ENSG00000071994	-0.0179002	4.88564	-0.304408	0.760892	0.96456	-6.14312	Not significant	PDCD2	protein_coding	6	170575295	170584692	-	NA
ENSG00000072041	0.162694	0.585421	0.80491	0.421099	0.844384	-5.44325	Not significant	SLC6A15	protein_coding	12	84859488	84913615	-	NA
ENSG00000072042	0.0356853	4.5606	0.50518	0.613564	0.924065	-6.0393	Not significant	RDH11	protein_coding	14	67676801	67695814	-	NA
ENSG00000072062	0.0760853	5.61927	1.38446	0.166585	0.654502	-5.32606	Not significant	PRKACA	protein_coding	19	14091688	14118084	-	NA
ENSG00000072071	0.217759	3.81809	1.50052	0.133856	0.61406	-5.01147	Not significant	ADGRL1	protein_coding	19	14147743	14206187	-	NA
ENSG00000072110	0.160356	6.93614	1.38843	0.165373	0.65279	-5.36061	Not significant	ACTN1	protein_coding	14	68874143	68979440	-	NA
ENSG00000072121	0.0249712	6.62415	0.465538	0.641667	0.932819	-6.18128	Not significant	ZFYVE26	protein_coding	14	67727374	67816590	-	NA
ENSG00000072133	0.0170995	2.95621	0.115894	0.907765	0.986123	-5.9353	Not significant	RPS6KA6	protein_coding	X	84058346	84187907	-	NA
ENSG00000072134	-0.0710038	5.5653	-1.07227	0.283907	0.765352	-5.68527	Not significant	EPN2	protein_coding	17	19215615	19336715	+	NA
ENSG00000072135	0.087843	5.69049	1.70974	0.0876828	0.536582	-4.84681	Not significant	PTPN18	protein_coding	2	130356007	130375409	+	NA
ENSG00000072163	0.0678418	-0.0664006	0.372072	0.709933	0.953201	-5.60859	Not significant	LIMS2	protein_coding	2	127638381	127681786	-	NA
ENSG00000072195	0.364892	-1.03465	2.23136	0.0259199	0.353821	-3.46095	Not significant	SPEG	protein_coding	2	219434846	219498287	+	NA
ENSG00000072201	-0.118495	5.18967	-1.43778	0.150868	0.637571	-5.21891	Not significant	LNX1	protein_coding	4	53459301	53701405	-	NA
ENSG00000072210	-0.0434712	7.16111	-0.379547	0.704377	0.951144	-6.22287	Not significant	ALDH3A2	protein_coding	17	19648136	19677598	+	NA
ENSG00000072274	0.0264897	6.65848	0.390877	0.695987	0.949033	-6.2132	Not significant	TFRC	protein_coding	3	196027183	196082189	-	NA
ENSG00000072310	-0.0813774	6.8069	-0.584134	0.559287	0.906643	-6.1234	Not significant	SREBF1	protein_coding	17	17810399	17837002	-	NA
ENSG00000072364	-0.00315217	8.46673	-0.0709826	0.943428	0.991945	-6.28652	Not significant	AFF4	protein_coding	5	132875379	132963634	-	NA
ENSG00000072401	0.0731375	5.65456	0.611809	0.540829	0.898297	-6.07138	Not significant	UBE2D1	protein_coding	10	58334975	58370753	+	NA
ENSG00000072415	-0.102937	5.52308	-1.33733	0.181476	0.671923	-5.3743	Not significant	MPP5	protein_coding	14	67241109	67335819	+	NA
ENSG00000072422	-0.135042	3.67209	-0.987569	0.323648	0.79065	-5.56993	Not significant	RHOBTB1	protein_coding	10	60869438	61001440	-	NA
ENSG00000072501	0.0570872	6.08859	1.21526	0.224608	0.712614	-5.55545	Not significant	SMC1A	protein_coding	X	53374149	53422728	-	NA
ENSG00000072506	-0.0503169	3.23501	-0.678682	0.497526	0.88062	-5.76634	Not significant	HSD17B10	protein_coding	X	53431258	53434373	-	NA
ENSG00000072518	0.0228611	6.9049	0.363505	0.716319	0.954278	-6.22695	Not significant	MARK2	protein_coding	11	63838928	63911019	+	NA
ENSG00000072571	0.162764	1.20267	1.16161	0.245721	0.729505	-5.15518	Not significant	HMMR	protein_coding	5	163460203	163491945	+	NA
ENSG00000072609	-0.0228243	6.07995	-0.37576	0.70719	0.952412	-6.20068	Not significant	CHFR	protein_coding	12	132822187	132956304	-	NA
ENSG00000072657	-0.210185	-0.292486	-1.26444	0.206422	0.697676	-4.94762	Not significant	TRHDE	protein_coding	12	72087266	72670757	+	NA
ENSG00000072682	0.0821896	4.47325	1.01268	0.311504	0.782818	-5.66109	Not significant	P4HA2	protein_coding	5	132191838	132295315	-	NA
ENSG00000072694	0.3438	0.543521	1.4247	0.154616	0.641892	-4.81444	Not significant	FCGR2B	protein_coding	1	161663147	161678654	+	NA
ENSG00000072736	0.0288173	5.62595	0.708444	0.478866	0.871971	-6.00369	Not significant	NFATC3	protein_coding	16	68084751	68229259	+	NA
ENSG00000072756	0.0287366	4.48515	0.513777	0.607542	0.922494	-6.02234	Not significant	TRNT1	protein_coding	3	3126916	3150879	+	NA
ENSG00000072778	0.0922365	7.53528	1.27198	0.203733	0.694619	-5.51279	Not significant	ACADVL	protein_coding	17	7217125	7225273	+	NA
ENSG00000072786	0.198459	6.28041	1.29307	0.196341	0.688822	-5.47346	Not significant	STK10	protein_coding	5	172042073	172188386	-	NA
ENSG00000072803	-0.0301687	5.94435	-0.751925	0.452306	0.858462	-5.98905	Not significant	FBXW11	protein_coding	5	171861549	172006873	-	NA
ENSG00000072818	0.254124	3.17338	1.29278	0.196442	0.688822	-5.2115	Not significant	ACAP1	protein_coding	17	7336529	7351478	+	NA
ENSG00000072840	0.0164882	3.49782	0.185582	0.852817	0.977606	-6.00662	Not significant	EVC	protein_coding	4	5711197	5814305	+	NA
ENSG00000072849	0.0328882	5.11861	0.785795	0.432209	0.850542	-5.91649	Not significant	DERL2	protein_coding	17	5471251	5486811	-	NA
ENSG00000072858	0.0020424	4.83158	0.019196	0.984689	0.99706	-6.17977	Not significant	SIDT1	protein_coding	3	113532296	113629578	+	NA
ENSG00000072864	0.0948662	5.29275	1.33942	0.180797	0.671329	-5.36587	Not significant	NDE1	protein_coding	16	15643267	15726353	+	NA
ENSG00000072952	0.230588	2.4722	0.80065	0.42356	0.845684	-5.60978	Not significant	MRVI1	protein_coding	11	10573091	10693988	-	NA
ENSG00000072954	-0.192395	2.30722	-2.06604	0.0391301	0.406851	-3.89231	Not significant	TMEM38A	protein_coding	19	16661127	16690029	+	NA
ENSG00000072958	0.106813	4.1989	1.37502	0.16949	0.657805	-5.22456	Not significant	AP1M1	protein_coding	19	16197578	16245907	+	NA
ENSG00000073008	0.139159	3.637	1.73521	0.08307	0.524979	-4.63486	Not significant	PVR	protein_coding	19	44643798	44663583	+	NA
ENSG00000073050	0.0529324	3.9506	0.87471	0.381981	0.823655	-5.72056	Not significant	XRCC1	protein_coding	19	43543040	43580473	-	NA
ENSG00000073060	0.157861	3.28179	2.02583	0.0430967	0.420697	-4.08061	Not significant	SCARB1	protein_coding	12	124776856	124882668	-	NA
ENSG00000073067	-0.345144	-0.444494	-1.65696	0.0978996	0.556392	-4.43528	Not significant	CYP2W1	protein_coding	7	983199	989640	+	NA
ENSG00000073111	0.095218	3.15836	1.02518	0.305571	0.780908	-5.49289	Not significant	MCM2	protein_coding	3	127598223	127622436	+	NA
ENSG00000073150	-0.0725405	3.84876	-0.372127	0.709892	0.953201	-6.00488	Not significant	PANX2	protein_coding	22	50170731	50180294	+	NA
ENSG00000073169	-0.0288224	3.68881	-0.202448	0.839616	0.976511	-6.03259	Not significant	SELENOO	protein_coding	22	50200979	50217616	+	NA
ENSG00000073282	0.374926	3.99793	1.69897	0.0896946	0.540613	-4.74646	Not significant	TP63	protein_coding	3	189631416	189897279	+	NA
ENSG00000073331	0.0845425	6.74703	1.08378	0.278773	0.762524	-5.72105	Not significant	ALPK1	protein_coding	4	112285509	112442620	+	NA
ENSG00000073350	-0.117838	6.46393	-0.736535	0.46161	0.863619	-6.01739	Not significant	LLGL2	protein_coding	17	75525080	75575208	+	NA
ENSG00000073417	-0.220442	5.43751	-3.43284	0.000626423	0.0851191	-0.59196	Not significant	PDE8A	protein_coding	15	84980440	85139145	+	NA
ENSG00000073464	0.0499452	3.23068	0.505984	0.613	0.924065	-5.87307	Not significant	CLCN4	protein_coding	X	10156945	10237660	+	NA
ENSG00000073536	0.126013	1.95817	1.33241	0.183088	0.673783	-5.02513	Not significant	NLE1	protein_coding	17	35128753	35142315	-	NA
ENSG00000073578	-0.0797625	6.33793	-1.21568	0.224447	0.712433	-5.56202	Not significant	SDHA	protein_coding	5	218241	256700	+	NA
ENSG00000073584	-0.0599746	5.15741	-0.96482	0.334912	0.796338	-5.76128	Not significant	SMARCE1	protein_coding	17	40624962	40648508	-	NA
ENSG00000073605	-0.00470839	5.21899	-0.0425537	0.966067	0.994701	-6.21102	Not significant	GSDMB	protein_coding	17	39904595	39919854	-	NA
ENSG00000073614	0.0237304	7.36295	0.797236	0.425539	0.846946	-5.98703	Not significant	KDM5A	protein_coding	12	280129	389454	-	NA
ENSG00000073670	-0.337191	-0.732038	-2.14482	0.0322529	0.380148	-3.62139	Not significant	ADAM11	protein_coding	17	44759031	44781846	+	NA
ENSG00000073711	-0.229043	4.78497	-2.59592	0.00959818	0.249668	-2.94857	Not significant	PPP2R3A	protein_coding	3	135965673	136147891	+	NA
ENSG00000073712	0.0174495	4.30932	0.151443	0.879663	0.982218	-6.11976	Not significant	FERMT2	protein_coding	14	52857268	52952435	-	NA
ENSG00000073734	-0.510685	3.79585	-3.14159	0.00173908	0.131412	-1.38775	Not significant	ABCB11	protein_coding	2	168922938	169031322	-	NA
ENSG00000073737	-0.106939	7.87345	-1.15156	0.249828	0.733516	-5.65345	Not significant	DHRS9	protein_coding	2	169064789	169096167	+	NA
ENSG00000073756	-0.408205	7.58052	-1.50584	0.132484	0.612074	-5.19864	Not significant	PTGS2	protein_coding	1	186671791	186680427	-	NA
ENSG00000073792	-0.0797634	5.55213	-0.880047	0.379085	0.822541	-5.86333	Not significant	IGF2BP2	protein_coding	3	185643739	185825056	-	NA
ENSG00000073803	-0.0204705	6.2898	-0.325355	0.744993	0.961028	-6.22413	Not significant	MAP3K13	protein_coding	3	185282941	185489097	+	NA
ENSG00000073849	0.0311359	7.83712	0.259179	0.79556	0.971879	-6.26179	Not significant	ST6GAL1	protein_coding	3	186930485	187078553	+	NA
ENSG00000073861	0.162812	-0.68857	0.925785	0.354823	0.809047	-5.26488	Not significant	TBX21	protein_coding	17	47733244	47746119	+	NA
ENSG00000073910	0.0688696	5.05522	0.526874	0.59842	0.920143	-6.0698	Not significant	FRY	protein_coding	13	32031300	32299122	+	NA
ENSG00000073921	0.0129711	8.2024	0.157838	0.874622	0.980672	-6.27984	Not significant	PICALM	protein_coding	11	85957684	86069882	-	NA
ENSG00000073969	-0.00996444	5.33759	-0.162407	0.871024	0.98064	-6.21271	Not significant	NSF	protein_coding	17	46590669	46757464	+	NA
ENSG00000074047	0.0276741	2.48942	0.196202	0.8445	0.977267	-5.86895	Not significant	GLI2	protein_coding	2	120735623	120992653	+	NA
ENSG00000074054	0.0100324	6.7379	0.348014	0.727917	0.956196	-6.22952	Not significant	CLASP1	protein_coding	2	121337776	121649587	-	NA
ENSG00000074071	-0.0692788	3.03285	-0.528615	0.597212	0.920074	-5.82461	Not significant	MRPS34	protein_coding	16	1771890	1773155	-	NA
ENSG00000074181	-0.0847343	5.37806	-0.655189	0.512525	0.887296	-6.02124	Not significant	NOTCH3	protein_coding	19	15159038	15200981	-	NA
ENSG00000074201	-0.034417	5.4126	-0.478873	0.632153	0.930586	-6.11905	Not significant	CLNS1A	protein_coding	11	77514936	77637805	-	NA
ENSG00000074211	0.0216395	0.269757	0.078723	0.937272	0.990946	-5.69966	Not significant	PPP2R2C	protein_coding	4	6320578	6563600	-	NA
ENSG00000074219	0.138399	-0.984134	0.797398	0.425445	0.846946	-5.35064	Not significant	TEAD2	protein_coding	19	49340595	49362457	-	NA
ENSG00000074266	0.00868803	4.39543	0.145812	0.884105	0.982952	-6.1282	Not significant	EED	protein_coding	11	86244544	86278813	+	NA
ENSG00000074276	0.104781	0.316109	0.796655	0.425876	0.847354	-5.42084	Not significant	CDHR2	protein_coding	5	176542511	176595974	+	NA
ENSG00000074319	-0.00874991	5.8871	-0.204774	0.837798	0.976426	-6.2394	Not significant	TSG101	protein_coding	11	18468336	18527232	-	NA
ENSG00000074356	0.0051301	6.36313	0.129154	0.897267	0.984777	-6.27019	Not significant	NCBP3	protein_coding	17	3802165	3846251	-	NA
ENSG00000074370	-0.147653	6.79733	-1.05486	0.29179	0.769918	-5.74945	Not significant	ATP2A3	protein_coding	17	3923870	3964464	-	NA
ENSG00000074410	0.242688	6.54055	1.51128	0.131092	0.610069	-5.18491	Not significant	CA12	protein_coding	15	63321378	63382161	-	NA
ENSG00000074416	0.0792977	6.64537	0.739143	0.460026	0.862566	-6.02462	Not significant	MGLL	protein_coding	3	127689062	127823250	-	NA
ENSG00000074527	-0.0413494	5.83778	-0.444952	0.656469	0.93777	-6.16071	Not significant	NTN4	protein_coding	12	95657807	95791152	-	NA
ENSG00000074582	0.143635	2.83659	1.60864	0.10807	0.575001	-4.74168	Not significant	BCS1L	protein_coding	2	218658764	218663443	+	NA
ENSG00000074590	-0.207309	3.99632	-2.14652	0.032117	0.37992	-3.88819	Not significant	NUAK1	protein_coding	12	106063340	106140033	-	NA
ENSG00000074603	-0.0679421	6.33604	-1.37062	0.170858	0.659679	-5.36863	Not significant	DPP8	protein_coding	15	65442463	65517704	-	NA
ENSG00000074621	0.0593149	3.92464	0.563825	0.573023	0.913231	-5.93062	Not significant	SLC24A1	protein_coding	15	65611366	65660995	+	NA
ENSG00000074657	0.0915247	5.37218	1.11585	0.264804	0.749295	-5.633	Not significant	ZNF532	protein_coding	18	58862600	58986480	+	NA
ENSG00000074660	0.252007	4.14918	1.22237	0.221909	0.710382	-5.42138	Not significant	SCARF1	protein_coding	17	1633858	1645747	-	NA
ENSG00000074695	0.0627848	6.75785	0.619206	0.535948	0.895825	-6.10262	Not significant	LMAN1	protein_coding	18	59327823	59359962	-	NA
ENSG00000074696	-0.0473435	5.81564	-0.340452	0.733601	0.959218	-6.19395	Not significant	HACD3	protein_coding	15	65530418	65578352	+	NA
ENSG00000074706	-0.078822	3.9254	-0.653747	0.513453	0.887582	-5.86261	Not significant	IPCEF1	protein_coding	6	154154496	154356792	-	NA
ENSG00000074755	-0.0681347	7.67135	-1.56286	0.118461	0.594658	-5.11486	Not significant	ZZEF1	protein_coding	17	4004445	4143020	-	NA
ENSG00000074800	0.100718	8.00549	1.33488	0.182276	0.673219	-5.43171	Not significant	ENO1	protein_coding	1	8861002	8879249	-	NA
ENSG00000074842	0.103723	3.86814	1.34591	0.178693	0.669386	-5.22432	Not significant	MYDGF	protein_coding	19	4641374	4670370	-	NA
ENSG00000074855	-0.116039	4.03376	-0.675547	0.499514	0.881688	-5.8708	Not significant	ANO8	protein_coding	19	17323223	17334829	-	NA
ENSG00000074935	0.169297	3.71347	1.6919	0.0910349	0.544444	-4.71208	Not significant	TUBE1	protein_coding	6	112070777	112087529	-	NA
ENSG00000074964	-0.160279	5.45029	-1.25762	0.208877	0.698144	-5.46988	Not significant	ARHGEF10L	protein_coding	1	17539835	17697874	+	NA
ENSG00000074966	0.252355	0.922622	1.9801	0.0480171	0.439275	-3.98945	Not significant	TXK	protein_coding	4	48066393	48134256	-	NA
ENSG00000075089	-0.0153772	4.27522	-0.193137	0.846898	0.977267	-6.09968	Not significant	ACTR6	protein_coding	12	100199122	100241865	+	NA
ENSG00000075131	0.0437801	1.85025	0.467059	0.640578	0.932553	-5.722	Not significant	TIPIN	protein_coding	15	66336206	66386746	-	NA
ENSG00000075142	-0.0613669	6.09937	-0.730006	0.46559	0.866245	-6.00853	Not significant	SRI	protein_coding	7	88205118	88226993	-	NA
ENSG00000075151	0.0539388	7.55247	1.44472	0.148909	0.633833	-5.28625	Not significant	EIF4G3	protein_coding	1	20806292	21176888	-	NA
ENSG00000075188	0.0124853	3.24514	0.148107	0.882293	0.982622	-5.97532	Not significant	NUP37	protein_coding	12	102073103	102120124	-	NA
ENSG00000075213	-0.122842	5.80273	-1.00828	0.313612	0.784069	-5.76036	Not significant	SEMA3A	protein_coding	7	83955777	84492724	-	NA
ENSG00000075218	0.198802	0.378824	1.29124	0.196976	0.689876	-4.96682	Not significant	GTSE1	protein_coding	22	46296741	46330810	+	NA
ENSG00000075223	-0.18694	6.83666	-1.91646	0.0556446	0.46076	-4.5137	Not significant	SEMA3C	protein_coding	7	80742538	80922359	-	NA
ENSG00000075234	0.0711907	3.65154	1.10071	0.271338	0.756594	-5.47944	Not significant	TTC38	protein_coding	22	46267961	46294008	+	NA
ENSG00000075239	0.148243	3.75758	1.46125	0.144319	0.628041	-5.06075	Not significant	ACAT1	protein_coding	11	108121516	108147776	+	NA
ENSG00000075240	0.0977891	5.21299	1.12294	0.261782	0.745267	-5.62014	Not significant	GRAMD4	protein_coding	22	46576012	46679790	+	NA
ENSG00000075275	-0.0184423	7.94922	-0.11147	0.911271	0.986831	-6.28794	Not significant	CELSR1	protein_coding	22	46360834	46537170	-	NA
ENSG00000075292	-0.0202661	7.74751	-0.361158	0.718072	0.954493	-6.23166	Not significant	ZNF638	protein_coding	2	71276561	71435069	+	NA
ENSG00000075303	0.0736858	4.60959	1.19221	0.233516	0.718094	-5.48609	Not significant	SLC25A40	protein_coding	7	87833568	87876357	-	NA
ENSG00000075336	0.048499	2.98038	0.487005	0.626382	0.928109	-5.84328	Not significant	TIMM21	protein_coding	18	74148511	74160530	+	NA
ENSG00000075391	-0.108261	6.49818	-1.5196	0.128987	0.606717	-5.16556	Not significant	RASAL2	protein_coding	1	178094141	178484147	+	NA
ENSG00000075399	0.0328566	5.39433	0.189116	0.850047	0.977606	-6.22	Not significant	VPS9D1	protein_coding	16	89707134	89720986	-	NA
ENSG00000075407	0.0703334	4.85745	0.945322	0.344766	0.803043	-5.76039	Not significant	ZNF37A	protein_coding	10	38094334	38150293	+	NA
ENSG00000075413	0.0520877	6.77704	1.62243	0.105086	0.568184	-5.01812	Not significant	MARK3	protein_coding	14	103385392	103503831	+	NA
ENSG00000075415	-0.0959075	7.1543	-2.03253	0.0424131	0.418552	-4.29916	Not significant	SLC25A3	protein_coding	12	98593591	98606379	+	NA
ENSG00000075420	0.197078	8.04716	2.33556	0.0197482	0.321913	-3.6617	Not significant	FNDC3B	protein_coding	3	172039628	172401665	+	NA
ENSG00000075426	0.0750054	8.52397	0.575433	0.565152	0.908412	-6.12692	Not significant	FOSL2	protein_coding	2	28392448	28417312	+	NA
ENSG00000075461	0.257996	-0.80475	1.36487	0.172659	0.661772	-4.82419	Not significant	CACNG4	protein_coding	17	66964910	67033398	+	NA
ENSG00000075539	0.00462465	7.3473	0.0920835	0.926654	0.989365	-6.29026	Not significant	FRYL	protein_coding	4	48497361	48780322	-	NA
ENSG00000075568	-0.109836	7.46469	-1.54346	0.123094	0.599278	-5.14363	Not significant	TMEM131	protein_coding	2	97756333	97995891	-	NA
ENSG00000075618	0.226504	2.68985	1.09811	0.27247	0.757096	-5.39166	Not significant	FSCN1	protein_coding	7	5592823	5606655	+	NA
ENSG00000075624	0.0448771	11.1512	0.453903	0.650015	0.934827	-6.12303	Not significant	ACTB	protein_coding	7	5527151	5563784	-	NA
ENSG00000075643	-0.0241164	4.70087	-0.205583	0.837166	0.976426	-6.15087	Not significant	MOCOS	protein_coding	18	36187519	36272157	+	NA
ENSG00000075651	0.0834002	5.97452	1.13916	0.25496	0.738588	-5.6406	Not significant	PLD1	protein_coding	3	171600405	171810950	-	NA
ENSG00000075673	-0.364797	6.34174	-2.31952	0.0206051	0.326675	-3.67866	Not significant	ATP12A	protein_coding	13	24680411	24712493	+	NA
ENSG00000075702	0.0561086	2.15736	0.493516	0.621777	0.927314	-5.73606	Not significant	WDR62	protein_coding	19	36054881	36105106	+	NA
ENSG00000075711	-0.116867	7.3501	-1.57034	0.116712	0.592083	-5.10256	Not significant	DLG1	protein_coding	3	197042560	197299300	-	NA
ENSG00000075785	0.106931	7.73834	2.33305	0.0198804	0.322183	-3.66949	Not significant	RAB7A	protein_coding	3	128726122	128814796	+	NA
ENSG00000075790	-0.127484	5.41577	-1.67096	0.0951016	0.554775	-4.88434	Not significant	BCAP29	protein_coding	7	107579977	107629170	+	NA
ENSG00000075826	0.0756113	3.10791	0.959839	0.337412	0.798569	-5.54629	Not significant	SEC31B	protein_coding	10	100486642	100519864	-	NA
ENSG00000075856	0.0321394	5.38623	1.00384	0.315743	0.785074	-5.74812	Not significant	SART3	protein_coding	12	108522580	108561400	-	NA
ENSG00000075884	0.148989	3.89827	0.653715	0.513474	0.887582	-5.88359	Not significant	ARHGAP15	protein_coding	2	143091362	143768352	+	NA
ENSG00000075914	-0.0443094	3.26295	-0.563027	0.573566	0.913344	-5.83925	Not significant	EXOSC7	protein_coding	3	44975241	45036066	+	NA
ENSG00000075945	-0.0596707	4.84279	-0.548615	0.583415	0.915485	-6.03403	Not significant	KIFAP3	protein_coding	1	169921326	170085208	-	NA
ENSG00000075975	-0.0999622	4.30889	-2.29703	0.0218614	0.332385	-3.61182	Not significant	MKRN2	protein_coding	3	12557014	12583713	+	NA
ENSG00000076003	0.0307852	3.28591	0.322098	0.747458	0.96151	-5.94603	Not significant	MCM6	protein_coding	2	135839626	135876426	-	NA
ENSG00000076043	-0.011229	4.23966	-0.164687	0.86923	0.979928	-6.10242	Not significant	REXO2	protein_coding	11	114439386	114450279	+	NA
ENSG00000076053	0.0745482	4.48767	0.970687	0.331983	0.794919	-5.70354	Not significant	RBM7	protein_coding	11	114400030	114414203	+	NA
ENSG00000076067	-0.114532	6.53989	-1.28854	0.197912	0.690294	-5.47922	Not significant	RBMS2	protein_coding	12	56521929	56596196	+	NA
ENSG00000076108	-0.0497846	7.92495	-1.37435	0.169699	0.657911	-5.38133	Not significant	BAZ2A	protein_coding	12	56595596	56636816	-	NA
ENSG00000076201	0.0292385	5.73214	0.297222	0.76637	0.966332	-6.21245	Not significant	PTPN23	protein_coding	3	47381011	47413441	+	NA
ENSG00000076242	0.0591839	4.64663	0.974864	0.329907	0.794356	-5.71338	Not significant	MLH1	protein_coding	3	36993332	37050918	+	NA
ENSG00000076248	-0.0742575	2.41421	-0.715055	0.474773	0.870495	-5.63245	Not significant	UNG	protein_coding	12	109097574	109110992	+	NA
ENSG00000076258	0.114571	2.99064	0.88626	0.375731	0.82025	-5.58828	Not significant	FMO4	protein_coding	1	171314208	171342084	+	NA
ENSG00000076321	-0.139349	4.51876	-2.29752	0.0218338	0.332226	-3.62427	Not significant	KLHL20	protein_coding	1	173714941	173786702	+	NA
ENSG00000076351	0.0234482	3.9014	0.184511	0.853657	0.977606	-6.05695	Not significant	SLC46A1	protein_coding	17	28394756	28407197	-	NA
ENSG00000076356	-0.0626676	6.49313	-0.737016	0.461318	0.863548	-6.01962	Not significant	PLXNA2	protein_coding	1	208022242	208244320	-	NA
ENSG00000076382	0.0517308	3.47214	0.664501	0.506551	0.885223	-5.81752	Not significant	SPAG5	protein_coding	17	28577565	28599279	-	NA
ENSG00000076513	-0.00955937	7.10078	-0.193097	0.84693	0.977267	-6.27459	Not significant	ANKRD13A	protein_coding	12	109999186	110039763	+	NA
ENSG00000076554	-0.123025	5.35015	-1.22981	0.219113	0.710083	-5.49085	Not significant	TPD52	protein_coding	8	80034745	80231232	-	NA
ENSG00000076555	0.0569536	5.32459	0.512329	0.608555	0.92288	-6.10191	Not significant	ACACB	protein_coding	12	109116595	109268226	+	NA
ENSG00000076604	-0.170684	6.5556	-1.70995	0.0876441	0.536551	-4.86991	Not significant	TRAF4	protein_coding	17	28743984	28750958	+	NA
ENSG00000076641	0.370899	5.81516	1.8625	0.062881	0.478215	-4.59731	Not significant	PAG1	protein_coding	8	80967810	81112068	-	NA
ENSG00000076650	-0.0998494	3.62128	-1.7891	0.0739588	0.501954	-4.51976	Not significant	GPATCH1	protein_coding	19	33080880	33130542	+	NA
ENSG00000076662	0.165446	3.97999	0.697239	0.485845	0.873874	-5.87124	Not significant	ICAM3	protein_coding	19	10333776	10339823	-	NA
ENSG00000076685	-0.0365333	8.01136	-0.683522	0.494465	0.879124	-6.06768	Not significant	NT5C2	protein_coding	10	103088017	103193306	-	NA
ENSG00000076706	0.0878792	1.29098	0.505007	0.613686	0.924065	-5.66282	Not significant	MCAM	protein_coding	11	119308529	119321521	-	NA
ENSG00000076716	0.181969	3.63165	1.28315	0.199794	0.691886	-5.28113	Not significant	GPC4	protein_coding	X	133300103	133415490	-	NA
ENSG00000076770	0.0159189	5.0307	0.163884	0.869862	0.98024	-6.18685	Not significant	MBNL3	protein_coding	X	132369317	132489968	-	NA
ENSG00000076826	-0.146562	4.49594	-0.788044	0.430893	0.849724	-5.84306	Not significant	CAMSAP3	protein_coding	19	7595902	7618304	+	NA
ENSG00000076864	-0.308113	4.66221	-2.23961	0.0253763	0.350935	-3.75692	Not significant	RAP1GAP	protein_coding	1	21596215	21669363	-	NA
ENSG00000076924	-0.00510813	4.65459	-0.0406892	0.967553	0.994819	-6.16685	Not significant	XAB2	protein_coding	19	7619525	7629565	-	NA
ENSG00000076928	0.0824978	6.16328	0.636692	0.524498	0.891649	-6.07873	Not significant	ARHGEF1	protein_coding	19	41883161	41930150	+	NA
ENSG00000076944	0.252387	5.04559	1.86139	0.0630371	0.478653	-4.55763	Not significant	STXBP2	protein_coding	19	7636881	7647873	+	NA
ENSG00000076984	-0.0121744	4.56725	-0.105103	0.916319	0.987728	-6.15481	Not significant	MAP2K7	protein_coding	19	7903843	7914478	+	NA
ENSG00000077044	0.126684	5.27592	1.21809	0.22353	0.711131	-5.51777	Not significant	DGKD	protein_coding	2	233354507	233472104	+	NA
ENSG00000077063	-0.0748701	2.84999	-0.580378	0.561815	0.906998	-5.7733	Not significant	CTTNBP2	protein_coding	7	117710651	117874139	-	NA
ENSG00000077092	-0.187775	4.87514	-1.86536	0.0624783	0.476833	-4.50773	Not significant	RARB	protein_coding	3	25174332	25597932	+	NA
ENSG00000077097	-0.0706477	7.13109	-1.13286	0.257595	0.741291	-5.67192	Not significant	TOP2B	protein_coding	3	25597905	25664907	-	NA
ENSG00000077147	-0.168536	8.43763	-2.10342	0.035725	0.395991	-4.15649	Not significant	TM9SF3	protein_coding	10	96518109	96587452	-	NA
ENSG00000077150	0.18065	6.28043	0.93525	0.349928	0.8061	-5.85922	Not significant	NFKB2	protein_coding	10	102394110	102402529	+	NA
ENSG00000077152	0.0664385	0.680503	0.533056	0.594136	0.918429	-5.59368	Not significant	UBE2T	protein_coding	1	202331657	202341980	-	NA
ENSG00000077157	-0.0641585	6.54543	-0.98032	0.32721	0.794044	-5.81749	Not significant	PPP1R12B	protein_coding	1	202348699	202592706	+	NA
ENSG00000077232	-0.0151912	7.27795	-0.121394	0.903408	0.985353	-6.28668	Not significant	DNAJC10	protein_coding	2	182716041	182794464	+	NA
ENSG00000077235	-0.0405981	7.08227	-0.582509	0.56038	0.906643	-6.12814	Not significant	GTF3C1	protein_coding	16	27459555	27549913	-	NA
ENSG00000077238	0.186015	6.59455	1.32162	0.186654	0.677824	-5.4446	Not significant	IL4R	protein_coding	16	27313668	27364778	+	NA
ENSG00000077254	-0.0290496	6.32269	-0.650992	0.51523	0.88811	-6.07148	Not significant	USP33	protein_coding	1	77695987	77759852	-	NA
ENSG00000077312	0.0152364	4.0551	0.264207	0.791685	0.971369	-6.06698	Not significant	SNRPA	protein_coding	19	40750637	40765389	+	NA
ENSG00000077327	-0.0831169	6.30467	-0.299717	0.764467	0.965615	-6.22623	Not significant	SPAG6	protein_coding	10	22345445	22454224	+	NA
ENSG00000077348	-0.0494574	0.738668	-0.352242	0.724745	0.955538	-5.6662	Not significant	EXOSC5	protein_coding	19	41386374	41397479	-	NA
ENSG00000077380	0.0224891	5.60591	0.409195	0.682501	0.946102	-6.16447	Not significant	DYNC1I2	protein_coding	2	171687409	171748420	+	NA
ENSG00000077420	0.192498	4.79048	0.80708	0.419848	0.843389	-5.87649	Not significant	APBB1IP	protein_coding	10	26438203	26567803	+	NA
ENSG00000077454	0.083141	5.01389	0.698076	0.485323	0.873655	-5.97577	Not significant	LRCH4	protein_coding	7	100574011	100586153	-	NA
ENSG00000077458	-0.140833	4.89048	-2.35657	0.018673	0.317207	-3.52626	Not significant	FAM76B	protein_coding	11	95768942	95790409	-	NA
ENSG00000077463	0.0496837	3.02543	0.335964	0.736982	0.959963	-5.91815	Not significant	SIRT6	protein_coding	19	4174109	4182604	-	NA
ENSG00000077514	-0.0243232	5.32217	-0.435249	0.663493	0.939898	-6.13265	Not significant	POLD3	protein_coding	11	74493851	74669117	+	NA
ENSG00000077549	0.0574985	7.00432	1.32157	0.186669	0.677824	-5.44827	Not significant	CAPZB	protein_coding	1	19338776	19485539	-	NA
ENSG00000077585	0.0329172	4.28658	0.430832	0.666701	0.940576	-6.03797	Not significant	GPR137B	protein_coding	1	236142505	236221865	+	NA
ENSG00000077684	0.0840622	5.13817	1.19702	0.231634	0.717715	-5.52589	Not significant	JADE1	protein_coding	4	128809623	128875224	+	NA
ENSG00000077713	-0.0196104	3.09537	-0.211	0.832938	0.976426	-5.94183	Not significant	SLC25A43	protein_coding	X	119399060	119454478	+	NA
ENSG00000077721	0.0246267	5.82291	0.601097	0.547937	0.901139	-6.08312	Not significant	UBE2A	protein_coding	X	119574467	119591083	+	NA
ENSG00000077782	0.145549	3.53509	1.06081	0.28908	0.767989	-5.50739	Not significant	FGFR1	protein_coding	8	38411138	38468834	-	NA
ENSG00000077800	-0.209434	-0.528264	-1.27374	0.203108	0.694468	-4.93118	Not significant	FKBP6	protein_coding	7	73328164	73358637	+	NA
ENSG00000077942	-0.135872	3.10383	-1.07445	0.282931	0.764865	-5.4124	Not significant	FBLN1	protein_coding	22	45502238	45601135	+	NA
ENSG00000077984	0.224794	2.30626	0.735126	0.462468	0.864474	-5.63868	Not significant	CST7	protein_coding	20	24949230	24959928	+	NA
ENSG00000078018	-0.113176	2.24986	-0.694733	0.487414	0.875064	-5.63701	Not significant	MAP2	protein_coding	2	209424058	209734118	+	NA
ENSG00000078043	0.0534587	6.01955	0.78559	0.432329	0.850624	-5.96957	Not significant	PIAS2	protein_coding	18	46803224	46920160	-	NA
ENSG00000078053	0.799036	-0.767612	3.50552	0.00047978	0.0800544	-0.278194	Not significant	AMPH	protein_coding	7	38383704	38631567	-	NA
ENSG00000078061	0.00853728	5.4405	0.131505	0.895407	0.984199	-6.22756	Not significant	ARAF	protein_coding	X	47561100	47571920	+	NA
ENSG00000078070	-0.167569	5.06819	-2.3766	0.0176958	0.312616	-3.49177	Not significant	MCCC1	protein_coding	3	183015218	183116075	-	NA
ENSG00000078081	-0.0170482	4.5991	-0.134687	0.892892	0.984143	-6.14837	Not significant	LAMP3	protein_coding	3	183122213	183163839	-	NA
ENSG00000078098	0.620929	-0.0979696	2.3744	0.0178009	0.312616	-3.19817	Not significant	FAP	protein_coding	2	162170684	162245151	-	NA
ENSG00000078114	-0.141783	7.99994	-1.14691	0.251743	0.735526	-5.65825	Not significant	NEBL	protein_coding	10	20779973	21174187	-	NA
ENSG00000078124	0.0254426	5.06516	0.396234	0.692033	0.948154	-6.13475	Not significant	ACER3	protein_coding	11	76860867	77026797	+	NA
ENSG00000078140	-0.065369	6.15495	-1.23174	0.218388	0.70979	-5.53716	Not significant	UBE2K	protein_coding	4	39698044	39782792	+	NA
ENSG00000078142	-0.0306816	6.3292	-0.732116	0.464302	0.86582	-6.01728	Not significant	PIK3C3	protein_coding	18	41955206	42087830	+	NA
ENSG00000078177	-0.115912	5.94251	-1.89661	0.0582217	0.466416	-4.5263	Not significant	N4BP2	protein_coding	4	40056826	40158252	+	NA
ENSG00000078237	0.0233501	3.41383	0.26928	0.78778	0.970348	-5.9783	Not significant	TIGAR	protein_coding	12	4307763	4354593	+	NA
ENSG00000078246	0.0685186	4.45734	0.755427	0.450204	0.85828	-5.87431	Not significant	TULP3	protein_coding	12	2877223	2941140	+	NA
ENSG00000078269	-0.0450311	5.93609	-0.723627	0.469496	0.868485	-6.00873	Not significant	SYNJ2	protein_coding	6	157981887	158099176	+	NA
ENSG00000078295	-0.0779351	4.98686	-0.350386	0.726136	0.955538	-6.12947	Not significant	ADCY2	protein_coding	5	7396208	7830081	+	NA
ENSG00000078304	-0.0224119	7.03545	-0.675616	0.49947	0.881688	-6.07104	Not significant	PPP2R5C	protein_coding	14	101761798	101927989	+	NA
ENSG00000078319	-0.0835078	2.96423	-1.15448	0.24863	0.732239	-5.31619	Not significant	PMS2P1	unprocessed_pseudogene	7	100320992	100341908	-	NA
ENSG00000078369	0.0869207	7.61925	2.43	0.0153068	0.302464	-3.44791	Not significant	GNB1	protein_coding	1	1785285	1891117	-	NA
ENSG00000078401	0.360723	2.47848	1.45774	0.145284	0.628041	-4.9451	Not significant	EDN1	protein_coding	6	12290363	12297194	+	NA
ENSG00000078403	0.043144	5.54262	0.817128	0.414087	0.840155	-5.92099	Not significant	MLLT10	protein_coding	10	21524675	21743630	+	NA
ENSG00000078487	0.0217387	3.07979	0.276723	0.782061	0.969849	-5.92824	Not significant	ZCWPW1	protein_coding	7	100400826	100428992	-	NA
ENSG00000078579	-0.229024	-1.01507	-1.34297	0.179643	0.670031	-4.82771	Not significant	FGF20	protein_coding	8	16992169	17002181	-	NA
ENSG00000078589	-0.220448	-0.718269	-1.05076	0.293669	0.770495	-5.14015	Not significant	P2RY10	protein_coding	X	78945332	78961954	+	NA
ENSG00000078596	-0.0519913	0.756523	-0.298168	0.765649	0.965871	-5.68297	Not significant	ITM2A	protein_coding	X	79360384	79367667	-	NA
ENSG00000078618	0.0792187	7.21067	1.69473	0.0904957	0.54289	-4.9068	Not significant	NRDC	protein_coding	1	51789191	51878937	-	NA
ENSG00000078668	0.013563	5.85265	0.170726	0.86448	0.978832	-6.2436	Not significant	VDAC3	protein_coding	8	42391624	42405897	+	NA
ENSG00000078674	-0.098808	8.7487	-0.785818	0.432195	0.850542	-5.98819	Not significant	PCM1	protein_coding	8	17922840	18029944	+	NA
ENSG00000078687	0.00290667	5.55147	0.0619854	0.950589	0.99286	-6.2392	Not significant	TNRC6C	protein_coding	17	77959240	78108835	+	NA
ENSG00000078699	-0.0515263	5.60479	-1.03283	0.301979	0.778475	-5.72787	Not significant	CBFA2T2	protein_coding	20	33490075	33650036	+	NA
ENSG00000078747	-0.0803577	7.26697	-1.70915	0.0877918	0.53661	-4.88275	Not significant	ITCH	protein_coding	20	34363235	34511393	+	NA
ENSG00000078804	-0.0110388	7.15651	-0.100146	0.920252	0.988014	-6.28906	Not significant	TP53INP2	protein_coding	20	34704290	34713439	+	NA
ENSG00000078808	-0.0389375	5.91672	-0.318309	0.75033	0.961647	-6.21308	Not significant	SDF4	protein_coding	1	1216908	1232031	-	NA
ENSG00000078814	-0.184217	0.0125184	-1.44025	0.150168	0.636821	-4.75525	Not significant	MYH7B	protein_coding	20	34975403	35002437	+	NA
ENSG00000078898	-0.143909	-0.264874	-0.634609	0.525856	0.89202	-5.48527	Not significant	BPIFB2	protein_coding	20	33007600	33023709	+	NA
ENSG00000078900	-0.0115773	4.60399	-0.0453746	0.963819	0.994379	-6.1557	Not significant	TP73	protein_coding	1	3652520	3736201	+	NA
ENSG00000078902	0.0863762	5.36742	1.04161	0.29789	0.776111	-5.71391	Not significant	TOLLIP	protein_coding	11	1274371	1309654	-	NA
ENSG00000078967	-0.0704927	3.3649	-0.769581	0.441764	0.854632	-5.72036	Not significant	UBE2D4	protein_coding	7	43926438	43956136	+	NA
ENSG00000079134	0.0347008	4.68115	0.463339	0.643241	0.933134	-6.0675	Not significant	THOC1	protein_coding	18	214520	268050	-	NA
ENSG00000079150	-0.0371512	-0.494651	-0.284116	0.776391	0.967909	-5.61457	Not significant	FKBP7	protein_coding	2	178463664	178478600	-	NA
ENSG00000079156	-0.178178	4.45662	-0.928239	0.353549	0.808576	-5.71445	Not significant	OSBPL6	protein_coding	2	178194481	178402891	+	NA
ENSG00000079215	0.419548	3.23919	2.97084	0.00305425	0.161735	-1.88987	Not significant	SLC1A3	protein_coding	5	36606355	36688334	+	NA
ENSG00000079246	-0.044993	7.81321	-0.935246	0.34993	0.8061	-5.87162	Not significant	XRCC5	protein_coding	2	216107464	216206303	+	NA
ENSG00000079257	0.0926776	4.08524	0.881994	0.378032	0.821501	-5.7415	Not significant	LXN	protein_coding	3	158645822	158672693	-	NA
ENSG00000079263	0.250682	3.54654	1.19609	0.231999	0.717715	-5.37456	Not significant	SP140	protein_coding	2	230203110	230313215	+	NA
ENSG00000079277	0.245291	5.64617	2.06267	0.0394501	0.407416	-4.21083	Not significant	MKNK1	protein_coding	1	46557408	46616843	-	NA
ENSG00000079308	0.208274	6.13724	1.5222	0.128335	0.606152	-5.15761	Not significant	TNS1	protein_coding	2	217799789	218002995	-	NA
ENSG00000079313	-0.0801192	5.00805	-0.456311	0.648284	0.934235	-6.10047	Not significant	REXO1	protein_coding	19	1815246	1848463	-	NA
ENSG00000079332	0.00623208	6.37927	0.155485	0.876476	0.981038	-6.26779	Not significant	SAR1A	protein_coding	10	70147289	70170523	-	NA
ENSG00000079335	-0.00901816	5.66932	-0.086625	0.93099	0.989415	-6.24496	Not significant	CDC14A	protein_coding	1	100345025	100520277	+	NA
ENSG00000079337	-0.132555	4.47161	-1.09661	0.273126	0.757786	-5.56963	Not significant	RAPGEF3	protein_coding	12	47734367	47771040	-	NA
ENSG00000079385	0.245924	5.93774	1.73586	0.0829543	0.524979	-4.82051	Not significant	CEACAM1	protein_coding	19	42507304	42561234	-	NA
ENSG00000079387	-0.0328663	4.86174	-0.675804	0.499351	0.881688	-5.9642	Not significant	SENP1	protein_coding	12	48042898	48106308	-	NA
ENSG00000079432	-0.0208551	6.39937	-0.124238	0.901157	0.984806	-6.27322	Not significant	CIC	protein_coding	19	42268537	42295797	+	NA
ENSG00000079435	-0.155761	3.28399	-1.39057	0.164725	0.651846	-5.07624	Not significant	LIPE	protein_coding	19	42401507	42427426	-	NA
ENSG00000079459	0.0525606	6.50782	0.719984	0.471735	0.869308	-6.03418	Not significant	FDFT1	protein_coding	8	11795573	11839309	+	NA
ENSG00000079462	-0.0570254	1.64856	-0.405847	0.684958	0.9462	-5.71633	Not significant	PAFAH1B3	protein_coding	19	42297033	42303546	-	NA
ENSG00000079482	-0.264595	4.77306	-2.42266	0.0156172	0.303511	-3.3562	Not significant	OPHN1	protein_coding	X	68042344	68433913	-	NA
ENSG00000079616	-0.0741213	3.99239	-0.875026	0.381809	0.823655	-5.71344	Not significant	KIF22	protein_coding	16	29790719	29805385	+	NA
ENSG00000079691	-0.179446	6.48255	-1.81262	0.0702463	0.494313	-4.69249	Not significant	CARMIL1	protein_coding	6	25279078	25620530	+	NA
ENSG00000079739	0.0798593	4.44326	1.38684	0.165858	0.65301	-5.23511	Not significant	PGM1	protein_coding	1	63593276	63660245	+	NA
ENSG00000079785	-0.0923183	5.88283	-1.24965	0.211774	0.702556	-5.50346	Not significant	DDX1	protein_coding	2	15591178	15631111	+	NA
ENSG00000079805	0.075136	7.6604	0.927591	0.353886	0.808576	-5.8787	Not significant	DNM2	protein_coding	19	10718079	10833488	+	NA
ENSG00000079819	-0.140112	3.64587	-1.24837	0.212243	0.703217	-5.28912	Not significant	EPB41L2	protein_coding	6	130839347	131063322	-	NA
ENSG00000079841	0.0156111	5.25034	0.0911969	0.927358	0.989374	-6.21268	Not significant	RIMS1	protein_coding	6	71886703	72403143	+	NA
ENSG00000079950	0.0780458	6.44237	1.40663	0.159905	0.647587	-5.32663	Not significant	STX7	protein_coding	6	132445867	132513198	-	NA
ENSG00000079974	0.00592333	5.88168	0.037543	0.970061	0.995209	-6.25771	Not significant	RABL2B	protein_coding	22	50767501	50783663	-	NA
ENSG00000079999	-0.0393173	5.10399	-0.499227	0.61775	0.924921	-6.08807	Not significant	KEAP1	protein_coding	19	10486120	10503741	-	NA
ENSG00000080007	-0.205567	-0.0888646	-1.0515	0.293331	0.770391	-5.18163	Not significant	DDX43	protein_coding	6	73394748	73417569	+	NA
ENSG00000080031	-0.210183	4.646	-1.16039	0.246221	0.73043	-5.50741	Not significant	PTPRH	protein_coding	19	55181248	55209506	-	NA
ENSG00000080166	0.00182276	-1.13236	0.00871265	0.99305	0.998852	-5.61228	Not significant	DCT	protein_coding	13	94436808	94479682	-	NA
ENSG00000080189	0.0122755	5.26771	0.223123	0.823494	0.975352	-6.19997	Not significant	SLC35C2	protein_coding	20	46345980	46364458	-	NA
ENSG00000080200	-0.100041	6.48387	-1.38329	0.166941	0.654692	-5.35574	Not significant	CRYBG3	protein_coding	3	97822040	97944963	+	NA
ENSG00000080298	-0.0489376	7.18339	-0.28396	0.776511	0.967909	-6.25344	Not significant	RFX3	protein_coding	9	3218297	3526004	-	NA
ENSG00000080345	-0.00996598	6.90886	-0.158983	0.87372	0.980672	-6.27791	Not significant	RIF1	protein_coding	2	151409883	151508013	+	NA
ENSG00000080371	0.149024	6.65329	1.87654	0.0609268	0.474116	-4.58903	Not significant	RAB21	protein_coding	12	71754874	71800285	+	NA
ENSG00000080493	0.177803	5.67252	1.22176	0.222139	0.710382	-5.53659	Not significant	SLC4A4	protein_coding	4	71186757	71572087	+	NA
ENSG00000080503	-0.0978717	7.62949	-1.54543	0.122617	0.599097	-5.14092	Not significant	SMARCA2	protein_coding	9	1980290	2193624	+	NA
ENSG00000080546	-0.0450513	4.79923	-0.572251	0.567305	0.909704	-6.01929	Not significant	SESN1	protein_coding	6	108986437	109094819	-	NA
ENSG00000080561	-0.200165	4.25429	-2.20798	0.0275143	0.3632	-3.78713	Not significant	MID2	protein_coding	X	107825755	107927193	+	NA
ENSG00000080572	-0.126652	2.63388	-0.527442	0.598026	0.920074	-5.76429	Not significant	PIH1D3	protein_coding	X	107206632	107244243	+	NA
ENSG00000080603	0.0240172	4.28202	0.39395	0.693718	0.948204	-6.05521	Not significant	SRCAP	protein_coding	16	30698209	30741409	+	NA
ENSG00000080608	0.0255126	4.55403	0.316224	0.751911	0.962191	-6.11028	Not significant	PUM3	protein_coding	9	2720469	2844241	-	NA
ENSG00000080802	0.0273286	5.69138	0.680021	0.496678	0.880272	-6.02829	Not significant	CNOT4	protein_coding	7	135361795	135510127	-	NA
ENSG00000080815	0.0393808	7.22604	0.740583	0.459153	0.861804	-6.02878	Not significant	PSEN1	protein_coding	14	73136418	73223691	+	NA
ENSG00000080819	0.0569938	3.51692	0.903212	0.366672	0.814701	-5.64554	Not significant	CPOX	protein_coding	3	98521132	98593723	-	NA
ENSG00000080822	0.0422174	4.72086	0.575013	0.565436	0.908525	-6.01879	Not significant	CLDND1	protein_coding	3	98497912	98523066	-	NA
ENSG00000080823	-0.0475327	6.00899	-0.261717	0.793604	0.971879	-6.23009	Not significant	MOK	protein_coding	14	102224500	102305200	-	NA
ENSG00000080824	0.109536	9.71126	0.968484	0.333081	0.795458	-5.81112	Not significant	HSP90AA1	protein_coding	14	102080738	102139699	-	NA
ENSG00000080839	0.0324075	3.26932	0.423333	0.67216	0.941556	-5.90454	Not significant	RBL1	protein_coding	20	36996349	37095995	-	NA
ENSG00000080845	0.0279771	6.07673	0.462628	0.643751	0.933134	-6.16684	Not significant	DLGAP4	protein_coding	20	36306336	36528637	+	NA
ENSG00000080854	0.442537	-1.00152	2.8038	0.00516665	0.194919	-2.20953	Not significant	IGSF9B	protein_coding	11	133908564	133956985	-	NA
ENSG00000080947	0.158369	3.05505	1.01868	0.308649	0.782343	-5.48867	Not significant	CROCCP3	transcribed_unprocessed_pseudogene	1	16467436	16499257	-	NA
ENSG00000080986	0.0354631	1.07239	0.240926	0.809671	0.974186	-5.71862	Not significant	NDC80	protein_coding	18	2571511	2616635	+	NA
ENSG00000081014	-0.10837	5.10702	-1.7662	0.0777241	0.511604	-4.70573	Not significant	AP4E1	protein_coding	15	50908672	51005900	+	NA
ENSG00000081019	0.0381553	5.50592	0.609836	0.542135	0.898477	-6.06092	Not significant	RSBN1	protein_coding	1	113761832	113812476	-	NA
ENSG00000081026	-0.141301	6.46445	-1.53038	0.126297	0.603792	-5.14758	Not significant	MAGI3	protein_coding	1	113390749	113685923	+	NA
ENSG00000081041	0.147771	4.7505	0.608836	0.542797	0.898696	-6.01947	Not significant	CXCL2	protein_coding	4	74097035	74099293	-	NA
ENSG00000081052	-0.178244	-0.107595	-1.12396	0.261348	0.74505	-5.10827	Not significant	COL4A4	protein_coding	2	227002711	227164113	-	NA
ENSG00000081059	0.188053	3.18554	1.68913	0.0915655	0.545602	-4.64978	Not significant	TCF7	protein_coding	5	134114711	134151865	+	NA
ENSG00000081087	0.141753	5.34486	1.69368	0.0906959	0.543923	-4.85639	Not significant	OSTM1	protein_coding	6	108041409	108165854	-	NA
ENSG00000081148	-0.00165176	1.62128	-0.0159226	0.9873	0.997775	-5.78769	Not significant	IMPG2	protein_coding	3	101222546	101320560	-	NA
ENSG00000081154	0.010617	5.92392	0.204155	0.838282	0.976426	-6.24195	Not significant	PCNP	protein_coding	3	101574095	101594437	+	NA
ENSG00000081177	-0.0314245	4.81854	-0.314855	0.75295	0.962359	-6.13244	Not significant	EXD2	protein_coding	14	69191511	69244020	+	NA
ENSG00000081181	-0.224326	3.32993	-1.58679	0.112935	0.584717	-4.79789	Not significant	ARG2	protein_coding	14	67619798	67651720	+	NA
ENSG00000081189	-0.212379	3.42452	-1.29782	0.194703	0.685879	-5.19621	Not significant	MEF2C	protein_coding	5	88717117	88904257	-	NA
ENSG00000081237	0.0914384	7.56787	0.383672	0.701318	0.950102	-6.22365	Not significant	PTPRC	protein_coding	1	198638671	198757283	+	NA
ENSG00000081277	-0.144512	4.62025	-0.879377	0.379448	0.822702	-5.79238	Not significant	PKP1	protein_coding	1	201283452	201332993	+	NA
ENSG00000081307	0.0149101	5.16468	0.152832	0.878567	0.981851	-6.20237	Not significant	UBA5	protein_coding	3	132654446	132678097	+	NA
ENSG00000081320	-0.0409406	7.5596	-0.341802	0.732585	0.95908	-6.23835	Not significant	STK17B	protein_coding	2	196133566	196176503	-	NA
ENSG00000081377	-0.086935	5.68326	-0.969351	0.332648	0.795183	-5.79125	Not significant	CDC14B	protein_coding	9	96490241	96619830	-	NA
ENSG00000081386	-0.0229997	4.34251	-0.295639	0.767579	0.966635	-6.08818	Not significant	ZNF510	protein_coding	9	96755865	96778129	-	NA
ENSG00000081479	-0.436826	0.962514	-2.30106	0.0216318	0.331228	-3.35773	Not significant	LRP2	protein_coding	2	169127109	169362685	-	NA
ENSG00000081665	-0.00279604	5.41549	-0.0528429	0.95787	0.994059	-6.23079	Not significant	ZNF506	protein_coding	19	19785839	19821751	-	NA
ENSG00000081692	-0.0108624	3.2257	-0.108058	0.913975	0.98735	-5.97953	Not significant	JMJD4	protein_coding	1	227730425	227735411	-	NA
ENSG00000081721	-0.0784025	2.66284	-1.03566	0.300658	0.777812	-5.40674	Not significant	DUSP12	protein_coding	1	161749758	161757238	+	NA
ENSG00000081760	-0.0851049	5.08959	-1.36046	0.17405	0.664029	-5.31684	Not significant	AACS	protein_coding	12	125065379	125143333	+	NA
ENSG00000081791	-0.00627834	5.29196	-0.178194	0.858614	0.978765	-6.20971	Not significant	KIAA0141	protein_coding	5	141923808	141942047	+	NA
ENSG00000081803	-0.0290448	5.20141	-0.224761	0.82222	0.975352	-6.18963	Not significant	CADPS2	protein_coding	7	122318425	122886759	-	NA
ENSG00000081818	-0.134606	0.925279	-1.02101	0.307542	0.782343	-5.26512	Not significant	PCDHB4	protein_coding	5	141121799	141125623	+	NA
ENSG00000081853	-0.212484	-1.15615	-1.5851	0.11332	0.585616	-4.51763	Not significant	PCDHGA2	protein_coding	5	141338760	141512979	+	NA
ENSG00000081870	-0.102155	4.8793	-0.869953	0.384574	0.824706	-5.81755	Not significant	HSPB11	protein_coding	1	53916574	53945929	-	NA
ENSG00000081913	-0.00139558	5.80295	-0.0292208	0.976695	0.996286	-6.25622	Not significant	PHLPP1	protein_coding	18	62715450	62980433	+	NA
ENSG00000081923	-0.123745	7.08906	-1.22435	0.221161	0.710083	-5.56663	Not significant	ATP8B1	protein_coding	18	57646426	57803101	-	NA
ENSG00000081985	0.0191169	-0.175923	0.119096	0.905228	0.985577	-5.66006	Not significant	IL12RB2	protein_coding	1	67307364	67396900	+	NA
ENSG00000082014	0.581323	2.74874	3.45009	0.000588253	0.0821123	-0.438395	Not significant	SMARCD3	protein_coding	7	151238764	151277896	-	NA
ENSG00000082068	0.0226875	4.39241	0.321376	0.748005	0.961628	-6.08905	Not significant	WDR70	protein_coding	5	37379212	37753435	+	NA
ENSG00000082074	0.20903	6.3511	0.913612	0.361183	0.811254	-5.87836	Not significant	FYB1	protein_coding	5	39105236	39274528	-	NA
ENSG00000082146	-0.0258911	3.59231	-0.307185	0.758779	0.963572	-5.98384	Not significant	STRADB	protein_coding	2	201387858	201480846	+	NA
ENSG00000082153	-0.14529	7.72988	-1.94267	0.0523889	0.453035	-4.47304	Not significant	BZW1	protein_coding	2	200810594	200827338	+	NA
ENSG00000082196	-0.141337	0.921273	-1.18599	0.235962	0.720311	-5.09457	Not significant	C1QTNF3	protein_coding	5	34019448	34043832	-	NA
ENSG00000082212	0.0967846	5.59503	1.46772	0.142553	0.627103	-5.2104	Not significant	ME2	protein_coding	18	50878734	50954257	+	NA
ENSG00000082213	-0.079269	4.86054	-1.22876	0.219504	0.710083	-5.45782	Not significant	C5orf22	protein_coding	5	31532266	31555058	+	NA
ENSG00000082258	-0.0627332	6.58238	-1.30563	0.192034	0.683016	-5.46007	Not significant	CCNT2	protein_coding	2	134918235	134959342	+	NA
ENSG00000082269	-0.122283	5.83731	-1.56828	0.117192	0.592545	-5.06701	Not significant	FAM135A	protein_coding	6	70412941	70561174	+	NA
ENSG00000082397	0.0943845	3.68663	0.631308	0.528011	0.893164	-5.87152	Not significant	EPB41L3	protein_coding	18	5392381	5630700	-	NA
ENSG00000082438	-0.220753	6.72073	-1.91694	0.0555834	0.46076	-4.51076	Not significant	COBLL1	protein_coding	2	164653624	164843679	-	NA
ENSG00000082458	-0.131697	6.59178	-1.26391	0.206614	0.697676	-5.51043	Not significant	DLG3	protein_coding	X	70444861	70505490	+	NA
ENSG00000082482	-0.561473	1.29921	-2.64952	0.00821174	0.23352	-2.59496	Not significant	KCNK2	protein_coding	1	215005775	215237093	+	NA
ENSG00000082497	-0.0621465	3.64897	-0.474404	0.635335	0.931507	-5.92048	Not significant	SERTAD4	protein_coding	1	210232799	210246631	+	NA
ENSG00000082512	-0.0428241	3.41666	-0.450021	0.652811	0.936128	-5.90714	Not significant	TRAF5	protein_coding	1	211326615	211374946	+	NA
ENSG00000082515	-0.0228518	3.53474	-0.344387	0.730641	0.957904	-5.9686	Not significant	MRPL22	protein_coding	5	154941070	154969411	+	NA
ENSG00000082516	0.0772657	3.89037	1.02865	0.303939	0.779648	-5.57785	Not significant	GEMIN5	protein_coding	5	154887416	154938209	-	NA
ENSG00000082641	0.044833	7.47344	0.52142	0.602212	0.920603	-6.16352	Not significant	NFE2L1	protein_coding	17	48048329	48061487	+	NA
ENSG00000082701	-0.0133263	6.89577	-0.527129	0.598243	0.920093	-6.15575	Not significant	GSK3B	protein_coding	3	119821323	120094417	-	NA
ENSG00000082781	-0.0353662	5.0421	-0.485934	0.627141	0.928525	-6.09125	Not significant	ITGB5	protein_coding	3	124761948	124901418	-	NA
ENSG00000082805	-0.048286	6.18045	-0.949269	0.342756	0.802169	-5.83575	Not significant	ERC1	protein_coding	12	990509	1495933	+	NA
ENSG00000082898	0.0645059	7.68253	1.07098	0.284484	0.765632	-5.74008	Not significant	XPO1	protein_coding	2	61477849	61538626	-	NA
ENSG00000082996	0.0990378	6.95979	1.19618	0.231962	0.717715	-5.60056	Not significant	RNF13	protein_coding	3	149812708	149962139	+	NA
ENSG00000083067	-0.474291	-0.381772	-2.68815	0.00732671	0.221932	-2.48515	Not significant	TRPM3	protein_coding	9	70529063	71446904	-	NA
ENSG00000083093	-0.0817851	4.18357	-1.12035	0.262885	0.746781	-5.50674	Not significant	PALB2	protein_coding	16	23603160	23641310	-	NA
ENSG00000083097	-0.201458	6.93938	-2.05779	0.0399175	0.40974	-4.24523	Not significant	DOPEY1	protein_coding	6	83067666	83171350	+	NA
ENSG00000083099	0.00561627	5.05005	0.0654063	0.947866	0.992295	-6.20171	Not significant	LYRM2	protein_coding	6	89568144	89638753	-	NA
ENSG00000083123	-0.0977708	3.22642	-0.930171	0.352549	0.808185	-5.56622	Not significant	BCKDHB	protein_coding	6	80106647	80346270	+	NA
ENSG00000083168	0.110601	7.50914	2.44797	0.0145697	0.296433	-3.40584	Not significant	KAT6A	protein_coding	8	41929479	42051990	-	NA
ENSG00000083223	0.0954362	7.52187	1.16278	0.245248	0.728768	-5.64127	Not significant	ZCCHC6	protein_coding	9	86287733	86354454	-	NA
ENSG00000083290	0.0671257	4.24421	0.643298	0.520206	0.890298	-5.92541	Not significant	ULK2	protein_coding	17	19770829	19867936	-	NA
ENSG00000083307	-0.0684167	6.87383	-0.54206	0.58792	0.916055	-6.14629	Not significant	GRHL2	protein_coding	8	101492432	101669726	+	NA
ENSG00000083312	0.0606688	7.46658	1.4685	0.142343	0.627103	-5.25276	Not significant	TNPO1	protein_coding	5	72816312	72916733	+	NA
ENSG00000083444	0.133885	4.01202	1.37915	0.168215	0.655815	-5.19736	Not significant	PLOD1	protein_coding	1	11934205	11975538	+	NA
ENSG00000083457	0.0890454	3.07419	0.97689	0.328904	0.794142	-5.51848	Not significant	ITGAE	protein_coding	17	3714628	3801243	-	NA
ENSG00000083520	-0.0875107	6.22846	-1.73515	0.0830795	0.524979	-4.81982	Not significant	DIS3	protein_coding	13	72752169	72782096	-	NA
ENSG00000083535	-0.0824814	5.71096	-0.911113	0.362497	0.811577	-5.84568	Not significant	PIBF1	protein_coding	13	72782059	73016461	+	NA
ENSG00000083544	-0.116048	5.08405	-1.55818	0.119567	0.596027	-5.03387	Not significant	TDRD3	protein_coding	13	60396457	60573878	+	NA
ENSG00000083635	-0.136312	2.82793	-1.74835	0.0807686	0.519846	-4.50106	Not significant	NUFIP1	protein_coding	13	44939249	44989483	-	NA
ENSG00000083642	0.00112826	6.24684	0.023987	0.980869	0.996658	-6.27397	Not significant	PDS5B	protein_coding	13	32586427	32778019	+	NA
ENSG00000083720	-0.0594879	4.72746	-0.517661	0.604831	0.92104	-6.03825	Not significant	OXCT1	protein_coding	5	41730065	41870519	-	NA
ENSG00000083750	-0.0640887	3.64993	-1.01124	0.312193	0.783082	-5.55332	Not significant	RRAGB	protein_coding	X	55717739	55758774	+	NA
ENSG00000083799	-0.0369747	7.04227	-0.664348	0.506649	0.885235	-6.07849	Not significant	CYLD	protein_coding	16	50742050	50801935	+	NA
ENSG00000083807	-0.0754066	0.934194	-0.769243	0.441965	0.854643	-5.46931	Not significant	SLC27A5	protein_coding	19	58479512	58512413	-	NA
ENSG00000083812	-0.0910344	3.66732	-1.44888	0.147745	0.631506	-5.04567	Not significant	ZNF324	protein_coding	19	58467045	58475436	+	NA
ENSG00000083814	0.127165	2.00711	1.23042	0.218883	0.710083	-5.14744	Not significant	ZNF671	protein_coding	19	57719751	57727624	-	NA
ENSG00000083817	0.00837622	2.27238	0.0945826	0.924669	0.989059	-5.85835	Not significant	ZNF416	protein_coding	19	57571566	57578927	-	NA
ENSG00000083828	0.0564973	4.5863	0.904812	0.365824	0.814013	-5.77282	Not significant	ZNF586	protein_coding	19	57769655	57819939	+	NA
ENSG00000083838	-0.0850033	3.16816	-0.64841	0.516897	0.889241	-5.77104	Not significant	ZNF446	protein_coding	19	58474017	58481230	+	NA
ENSG00000083844	0.000457615	6.85262	0.00639385	0.9949	0.99901	-6.28925	Not significant	ZNF264	protein_coding	19	57191500	57222846	+	NA
ENSG00000083845	0.00547851	6.13926	0.0524612	0.958174	0.994059	-6.27076	Not significant	RPS5	protein_coding	19	58386400	58394806	+	NA
ENSG00000083857	-0.186788	8.06779	-1.73283	0.0834929	0.525046	-4.84383	Not significant	FAT1	protein_coding	4	186587783	186726722	-	NA
ENSG00000083896	-0.00425583	7.08226	-0.083648	0.933356	0.990097	-6.28936	Not significant	YTHDC1	protein_coding	4	68310387	68350089	-	NA
ENSG00000083937	0.0309363	5.99038	0.458301	0.646855	0.933895	-6.16523	Not significant	CHMP2B	protein_coding	3	87227271	87255548	+	NA
ENSG00000084070	0.222016	7.31215	1.80665	0.0711744	0.495278	-4.7187	Not significant	SMAP2	protein_coding	1	40344850	40423326	+	NA
ENSG00000084072	0.0292211	4.16646	0.35754	0.720777	0.955075	-6.05096	Not significant	PPIE	protein_coding	1	39692182	39763914	+	NA
ENSG00000084073	-0.0524858	6.27165	-0.900265	0.368237	0.815223	-5.88261	Not significant	ZMPSTE24	protein_coding	1	40258107	40294184	+	NA
ENSG00000084090	-0.138486	6.90279	-2.0893	0.0369801	0.40116	-4.18277	Not significant	STARD7	protein_coding	2	96184859	96208825	-	NA
ENSG00000084092	-0.0121006	4.52395	-0.207076	0.836001	0.976426	-6.1308	Not significant	NOA1	protein_coding	4	56963370	56978823	-	NA
ENSG00000084093	-0.0296089	6.69808	-0.625974	0.531501	0.893799	-6.09679	Not significant	REST	protein_coding	4	56907876	56966678	+	NA
ENSG00000084110	0.0577237	3.26227	0.233674	0.815295	0.974419	-5.97069	Not significant	HAL	protein_coding	12	95972662	95996365	-	NA
ENSG00000084112	0.0701861	6.32296	1.2294	0.219265	0.710083	-5.54925	Not significant	SSH1	protein_coding	12	108778192	108857590	-	NA
ENSG00000084207	0.0121039	8.01716	0.085641	0.931772	0.989415	-6.28977	Not significant	GSTP1	protein_coding	11	67583595	67586660	+	NA
ENSG00000084234	-0.0780781	9.15652	-1.52651	0.127257	0.604293	-5.15413	Not significant	APLP2	protein_coding	11	130069837	130144811	+	NA
ENSG00000084444	0.0956972	2.65956	1.35113	0.177018	0.668149	-5.07219	Not significant	FAM234B	protein_coding	12	13044284	13142521	+	NA
ENSG00000084463	-0.084416	6.1379	-1.66264	0.0967563	0.556336	-4.93476	Not significant	WBP11	protein_coding	12	14784579	14803540	-	NA
ENSG00000084623	-0.00699065	5.56566	-0.15311	0.878348	0.981851	-6.23085	Not significant	EIF3I	protein_coding	1	32221928	32231604	+	NA
ENSG00000084636	0.108149	2.0116	0.704857	0.481094	0.872779	-5.6217	Not significant	COL16A1	protein_coding	1	31652247	31704319	-	NA
ENSG00000084652	0.0759709	6.14728	1.48705	0.137376	0.618767	-5.20641	Not significant	TXLNA	protein_coding	1	32179686	32198285	+	NA
ENSG00000084676	-0.0432468	7.08755	-0.699233	0.4846	0.873655	-6.0557	Not significant	NCOA1	protein_coding	2	24491914	24770702	+	NA
ENSG00000084693	-0.0532302	4.66523	-0.561277	0.574758	0.913581	-6.01101	Not significant	AGBL5	protein_coding	2	27042364	27070622	+	NA
ENSG00000084710	-0.190104	0.511619	-1.34192	0.179985	0.670225	-4.89654	Not significant	EFR3B	protein_coding	2	25042130	25159137	+	NA
ENSG00000084731	0.253866	1.89087	2.01179	0.0445602	0.425126	-3.98686	Not significant	KIF3C	protein_coding	2	25926596	25982749	-	NA
ENSG00000084733	0.125494	7.15446	2.79619	0.00528868	0.195742	-2.52892	Not significant	RAB10	protein_coding	2	26034107	26137454	+	NA
ENSG00000084754	-0.0347115	6.40904	-0.938671	0.348169	0.805101	-5.85338	Not significant	HADHA	protein_coding	2	26190635	26244726	-	NA
ENSG00000084764	0.0389911	5.23726	0.288134	0.773315	0.967029	-6.18182	Not significant	MAPRE3	protein_coding	2	26970612	27027196	+	NA
ENSG00000084774	0.194342	4.2563	2.10533	0.0355581	0.395495	-4.02845	Not significant	CAD	protein_coding	2	27217390	27243943	+	NA
ENSG00000085063	-0.086497	8.41221	-0.980691	0.327027	0.79391	-5.82538	Not significant	CD59	protein_coding	11	33698261	33736445	-	NA
ENSG00000085117	0.0172052	7.01412	0.175675	0.860592	0.978765	-6.27761	Not significant	CD82	protein_coding	11	44564427	44620363	+	NA
ENSG00000085185	0.169011	3.67467	1.83789	0.0664304	0.484538	-4.46412	Not significant	BCORL1	protein_coding	X	129981107	130058083	+	NA
ENSG00000085224	-0.0481642	7.40024	-0.90169	0.367479	0.815087	-5.90122	Not significant	ATRX	protein_coding	X	77504878	77786269	-	NA
ENSG00000085231	0.039044	2.40899	0.396018	0.692192	0.948154	-5.80823	Not significant	AK6	protein_coding	5	69350984	69370013	-	NA
ENSG00000085265	0.268108	2.53264	0.759246	0.447918	0.856958	-5.64172	Not significant	FCN1	protein_coding	9	134905890	134917963	-	NA
ENSG00000085274	0.0106677	4.8198	0.173916	0.861973	0.978765	-6.16976	Not significant	MYNN	protein_coding	3	169772831	169789716	+	NA
ENSG00000085276	-0.112023	7.13632	-0.88316	0.377402	0.82125	-5.91455	Not significant	MECOM	protein_coding	3	169083499	169663618	-	NA
ENSG00000085365	-0.0340695	5.44613	-0.511952	0.608819	0.92288	-6.10539	Not significant	SCAMP1	protein_coding	5	78360583	78479071	+	NA
ENSG00000085377	0.00688075	4.55425	0.112615	0.910363	0.986573	-6.15048	Not significant	PREP	protein_coding	6	105277565	105403084	-	NA
ENSG00000085382	-0.038452	3.66242	-0.545682	0.585429	0.915661	-5.90014	Not significant	HACE1	protein_coding	6	104728093	104859919	-	NA
ENSG00000085415	-0.0147683	4.45132	-0.228392	0.819397	0.975352	-6.1191	Not significant	SEH1L	protein_coding	18	12947133	12987536	+	NA
ENSG00000085433	-0.0243793	5.0565	-0.425089	0.670881	0.941548	-6.11753	Not significant	WDR47	protein_coding	1	108970214	109042113	-	NA
ENSG00000085449	-0.0381786	6.70101	-0.714501	0.475116	0.870495	-6.0394	Not significant	WDFY1	protein_coding	2	223855716	223945387	-	NA
ENSG00000085465	-0.402593	2.94	-3.01996	0.00260447	0.151999	-1.69826	Not significant	OVGP1	protein_coding	1	111414314	111427777	-	NA
ENSG00000085491	0.101484	5.91714	1.54732	0.122163	0.599097	-5.11113	Not significant	SLC25A24	protein_coding	1	108134036	108200849	-	NA
ENSG00000085511	-0.0732045	6.11369	-1.06566	0.286883	0.766662	-5.71955	Not significant	MAP3K4	protein_coding	6	160991727	161117385	+	NA
ENSG00000085514	0.315281	4.1558	1.36483	0.172672	0.661772	-5.24898	Not significant	PILRA	protein_coding	7	100367530	100400099	+	NA
ENSG00000085552	-0.0947577	3.9107	-0.710599	0.477529	0.87132	-5.82648	Not significant	IGSF9	protein_coding	1	159927039	159945604	-	NA
ENSG00000085563	0.131664	0.049203	0.839376	0.401497	0.834163	-5.36927	Not significant	ABCB1	protein_coding	7	87503633	87713323	-	NA
ENSG00000085644	0.0848401	3.13062	0.620706	0.534961	0.895319	-5.802	Not significant	ZNF213	protein_coding	16	3129777	3142805	+	NA
ENSG00000085662	-0.37881	4.63682	-2.7371	0.00632902	0.210942	-2.57468	Not significant	AKR1B1	protein_coding	7	134442350	134459284	-	NA
ENSG00000085719	-0.149626	7.04571	-2.01282	0.044452	0.425126	-4.33567	Not significant	CPNE3	protein_coding	8	86514427	86561498	+	NA
ENSG00000085721	-0.0179391	4.73416	-0.289915	0.771952	0.967029	-6.13322	Not significant	RRN3	protein_coding	16	15060022	15094317	-	NA
ENSG00000085733	-0.108399	7.43292	-1.14818	0.25122	0.734846	-5.65725	Not significant	CTTN	protein_coding	11	70398404	70436584	+	NA
ENSG00000085760	-0.0615653	4.76047	-0.878396	0.37998	0.82312	-5.80114	Not significant	MTIF2	protein_coding	2	55236595	55269347	-	NA
ENSG00000085788	-0.149831	4.91163	-1.6635	0.0965843	0.556336	-4.85561	Not significant	DDHD2	protein_coding	8	38225218	38275558	+	NA
ENSG00000085831	-0.0940854	5.05843	-1.05541	0.29154	0.769918	-5.66292	Not significant	TTC39A	protein_coding	1	51287258	51345116	-	NA
ENSG00000085832	-0.0285974	6.8601	-0.735674	0.462134	0.864183	-6.02763	Not significant	EPS15	protein_coding	1	51354263	51519328	-	NA
ENSG00000085840	-0.0332963	0.682301	-0.238014	0.811928	0.974265	-5.69422	Not significant	ORC1	protein_coding	1	52372829	52404459	-	NA
ENSG00000085871	-0.076049	4.92902	-1.06045	0.289243	0.768103	-5.64644	Not significant	MGST2	protein_coding	4	139665768	139740745	+	NA
ENSG00000085872	0.0186024	5.25356	0.184323	0.853805	0.977606	-6.20818	Not significant	CHERP	protein_coding	19	16517889	16542530	-	NA
ENSG00000085978	0.0248613	5.30621	0.698494	0.485061	0.873655	-5.99198	Not significant	ATG16L1	protein_coding	2	233210051	233295674	+	NA
ENSG00000085982	0.0341954	5.54259	0.371254	0.710541	0.953273	-6.17448	Not significant	USP40	protein_coding	2	233475520	233566782	-	NA
ENSG00000085998	0.0332675	3.63601	0.371058	0.710687	0.953273	-5.979	Not significant	POMGNT1	protein_coding	1	46188682	46220305	-	NA
ENSG00000085999	0.113218	1.17788	0.816524	0.414431	0.840155	-5.45432	Not significant	RAD54L	protein_coding	1	46247688	46278473	+	NA
ENSG00000086015	-0.0522808	5.7716	-0.628356	0.529941	0.893268	-6.06132	Not significant	MAST2	protein_coding	1	45786987	46036124	+	NA
ENSG00000086061	0.0592975	7.5073	1.10139	0.271043	0.756594	-5.70836	Not significant	DNAJA1	protein_coding	9	33025211	33039907	+	NA
ENSG00000086062	0.0137355	8.03887	0.262601	0.792922	0.971754	-6.25982	Not significant	B4GALT1	protein_coding	9	33104082	33167356	-	NA
ENSG00000086065	0.0394206	6.14345	0.660946	0.508828	0.886221	-6.06077	Not significant	CHMP5	protein_coding	9	33264879	33282069	+	NA
ENSG00000086102	0.00642016	6.55709	0.132416	0.894687	0.984199	-6.27506	Not significant	NFX1	protein_coding	9	33290511	33371157	+	NA
ENSG00000086159	-0.0230421	1.94281	-0.168432	0.866283	0.979221	-5.8118	Not significant	AQP6	protein_coding	12	49967194	49977139	+	NA
ENSG00000086189	-0.0715732	4.35833	-0.777846	0.436878	0.853737	-5.83496	Not significant	DIMT1	protein_coding	5	62387254	62403939	-	NA
ENSG00000086200	0.106631	5.28169	1.24626	0.213016	0.703693	-5.47904	Not significant	IPO11	protein_coding	5	62403972	62628582	+	NA
ENSG00000086205	-0.335924	0.702791	-1.87329	0.0613748	0.474452	-4.13869	Not significant	FOLH1	protein_coding	11	49146635	49208670	-	NA
ENSG00000086232	0.0121472	6.51121	0.1853	0.853038	0.977606	-6.26526	Not significant	EIF2AK1	protein_coding	7	6022244	6059230	-	NA
ENSG00000086288	0.222438	-0.703591	0.836476	0.403124	0.834184	-5.34208	Not significant	NME8	protein_coding	7	37848597	37900401	+	NA
ENSG00000086289	-0.0421196	3.02117	-0.301385	0.763196	0.965452	-5.92738	Not significant	EPDR1	protein_coding	7	37683843	37951941	+	NA
ENSG00000086300	0.43734	4.20647	1.84885	0.0648304	0.481379	-4.52109	Not significant	SNX10	protein_coding	7	26291895	26374329	+	NA
ENSG00000086475	-0.174422	5.005	-2.26769	0.0236006	0.34093	-3.72529	Not significant	SEPHS1	protein_coding	10	13317424	13348298	-	NA
ENSG00000086504	-0.0365665	3.42528	-0.333467	0.738865	0.959963	-5.95787	Not significant	MRPL28	protein_coding	16	367384	370527	-	NA
ENSG00000086544	-0.0205051	6.33139	-0.170164	0.864922	0.978832	-6.2643	Not significant	ITPKC	protein_coding	19	40717103	40740860	+	NA
ENSG00000086548	-0.124285	7.58852	-0.839459	0.40145	0.834163	-5.95427	Not significant	CEACAM6	protein_coding	19	41750977	41772208	+	NA
ENSG00000086570	0.144474	6.6218	0.873518	0.38263	0.823746	-5.91934	Not significant	FAT2	protein_coding	5	151504093	151568944	-	NA
ENSG00000086589	0.0630386	5.55884	1.13146	0.258184	0.741291	-5.6286	Not significant	RBM22	protein_coding	5	150690794	150701107	-	NA
ENSG00000086598	-0.0143798	7.44704	-0.217282	0.828041	0.975735	-6.27191	Not significant	TMED2	protein_coding	12	123584531	123598577	+	NA
ENSG00000086619	0.0645033	4.28441	0.897839	0.369528	0.816479	-5.74313	Not significant	ERO1B	protein_coding	1	236215555	236281985	-	NA
ENSG00000086666	0.0386023	6.47285	0.629424	0.529242	0.893268	-6.09157	Not significant	ZFAND6	protein_coding	15	80059568	80138393	+	NA
ENSG00000086696	0.327648	1.69167	1.97234	0.0488979	0.441922	-4.0569	Not significant	HSD17B2	protein_coding	16	82035004	82098534	+	NA
ENSG00000086712	0.117799	4.06218	1.69328	0.0907716	0.544042	-4.74055	Not significant	TXLNG	protein_coding	X	16786427	16844519	+	NA
ENSG00000086730	0.42987	3.81402	1.75949	0.0788573	0.514233	-4.63388	Not significant	LAT2	protein_coding	7	74199652	74229834	+	NA
ENSG00000086758	-0.00761931	8.63999	-0.130461	0.896233	0.98471	-6.27858	Not significant	HUWE1	protein_coding	X	53532096	53686729	-	NA
ENSG00000086827	-0.015492	4.05214	-0.248154	0.804076	0.973151	-6.06418	Not significant	ZW10	protein_coding	11	113733187	113773811	-	NA
ENSG00000086848	-0.0345281	2.37495	-0.348531	0.727528	0.956016	-5.81686	Not significant	ALG9	protein_coding	11	111782195	111871581	-	NA
ENSG00000086991	-0.137769	-0.91003	-0.910007	0.363079	0.812039	-5.25548	Not significant	NOX4	protein_coding	11	89324356	89498187	-	NA
ENSG00000087008	-0.234971	5.57223	-2.84658	0.00452656	0.185563	-2.34859	Not significant	ACOX3	protein_coding	4	8366282	8440723	-	NA
ENSG00000087053	-0.0433054	5.28035	-0.550012	0.582457	0.915377	-6.07411	Not significant	MTMR2	protein_coding	11	95832882	95925315	-	NA
ENSG00000087074	0.234396	7.92381	1.43664	0.151191	0.637571	-5.29508	Not significant	PPP1R15A	protein_coding	19	48872392	48876057	+	NA
ENSG00000087076	-0.0628322	0.253232	-0.419838	0.674711	0.942625	-5.61174	Not significant	HSD17B14	protein_coding	19	48813017	48836678	-	NA
ENSG00000087077	-0.069137	5.02409	-0.659656	0.509655	0.886422	-5.99023	Not significant	TRIP6	protein_coding	7	100867138	100873454	+	NA
ENSG00000087085	-0.168461	-0.304108	-0.792464	0.428313	0.84854	-5.37568	Not significant	ACHE	protein_coding	7	100889994	100896974	-	NA
ENSG00000087086	0.243078	9.56761	2.09902	0.0361127	0.397422	-4.14215	Not significant	FTL	protein_coding	19	48965301	48966878	+	NA
ENSG00000087087	0.00307152	6.18224	0.045172	0.963981	0.994379	-6.27242	Not significant	SRRT	protein_coding	7	100875111	100888664	+	NA
ENSG00000087088	0.142115	4.10029	1.52293	0.128153	0.606142	-5.01353	Not significant	BAX	protein_coding	19	48954815	48961798	+	NA
ENSG00000087095	-0.0181626	5.09104	-0.456586	0.648086	0.934235	-6.10494	Not significant	NLK	protein_coding	17	28041737	28196381	+	NA
ENSG00000087111	-0.0883201	5.36729	-1.9842	0.0475578	0.437749	-4.33365	Not significant	PIGS	protein_coding	17	28553383	28571872	-	NA
ENSG00000087116	0.840242	0.361752	3.16555	0.0016036	0.128038	-1.26123	Not significant	ADAMTS2	protein_coding	5	179110851	179345430	-	NA
ENSG00000087128	0.0350271	4.45358	0.136548	0.89142	0.983993	-6.15981	Not significant	TMPRSS11E	protein_coding	4	68447449	68497604	+	NA
ENSG00000087152	0.0174615	6.00431	0.250438	0.802309	0.972962	-6.23665	Not significant	ATXN7L3	protein_coding	17	44191805	44200113	-	NA
ENSG00000087157	0.157823	6.00693	1.17461	0.240483	0.72465	-5.60498	Not significant	PGS1	protein_coding	17	78378640	78425114	+	NA
ENSG00000087191	-0.0139977	5.55317	-0.293713	0.76905	0.966749	-6.1992	Not significant	PSMC5	protein_coding	17	63827152	63832026	+	NA
ENSG00000087206	0.0882418	5.05543	1.3076	0.191364	0.682899	-5.39029	Not significant	UIMC1	protein_coding	5	176905005	177022633	-	NA
ENSG00000087245	-0.133336	-0.0531576	-0.709623	0.478134	0.871623	-5.44777	Not significant	MMP2	protein_coding	16	55389700	55506691	+	NA
ENSG00000087250	-0.159003	-0.0878322	-0.773387	0.43951	0.8546	-5.40455	Not significant	MT3	protein_coding	16	56589074	56591088	+	NA
ENSG00000087253	0.085474	4.61069	0.598585	0.549611	0.90183	-5.99773	Not significant	LPCAT2	protein_coding	16	55508998	55586670	+	NA
ENSG00000087263	0.0256825	4.46473	0.400574	0.688835	0.947569	-6.07129	Not significant	OGFOD1	protein_coding	16	56451490	56479100	+	NA
ENSG00000087266	0.0674696	6.67099	0.623261	0.533282	0.894449	-6.10011	Not significant	SH3BP2	protein_coding	4	2793023	2841098	+	NA
ENSG00000087269	-0.00326906	4.58329	-0.0582282	0.953581	0.993354	-6.15834	Not significant	NOP14	protein_coding	4	2937933	2963385	-	NA
ENSG00000087274	-0.00603571	7.43062	-0.170164	0.864922	0.978832	-6.28079	Not significant	ADD1	protein_coding	4	2843857	2930076	+	NA
ENSG00000087299	-0.234137	3.28677	-2.62313	0.00887026	0.243637	-2.75836	Not significant	L2HGDH	protein_coding	14	50237563	50312548	-	NA
ENSG00000087301	0.107631	3.18176	1.22189	0.222091	0.710382	-5.2855	Not significant	TXNDC16	protein_coding	14	52430590	52552522	-	NA
ENSG00000087302	-0.0387877	5.4719	-0.852044	0.394432	0.830508	-5.88542	Not significant	RTRAF	protein_coding	14	51989475	52010691	+	NA
ENSG00000087303	0.417719	-1.26359	2.12023	0.0342783	0.387552	-3.66824	Not significant	NID2	protein_coding	14	52004803	52069228	-	NA
ENSG00000087338	0.047968	5.13891	0.876822	0.380834	0.823655	-5.84177	Not significant	GMCL1	protein_coding	2	69829642	69881396	+	NA
ENSG00000087365	0.013453	6.89405	0.245329	0.806262	0.973749	-6.26132	Not significant	SF3B2	protein_coding	11	66050729	66069308	+	NA
ENSG00000087448	-0.0399135	4.31451	-0.443502	0.657517	0.938288	-6.02903	Not significant	KLHL42	protein_coding	12	27780020	27803040	+	NA
ENSG00000087460	-0.0422695	8.13584	-0.93655	0.349259	0.805585	-5.86871	Not significant	GNAS	protein_coding	20	58839718	58911192	+	NA
ENSG00000087470	-0.0332575	5.76864	-0.611412	0.541092	0.898297	-6.07294	Not significant	DNM1L	protein_coding	12	32679200	32745650	+	NA
ENSG00000087494	0.176194	-0.100028	0.815053	0.415272	0.84046	-5.39019	Not significant	PTHLH	protein_coding	12	27958084	27972705	-	NA
ENSG00000087495	0.401218	0.589755	1.76693	0.0776017	0.511148	-4.337	Not significant	PHACTR3	protein_coding	20	59577509	59847711	+	NA
ENSG00000087502	0.0149352	5.91945	0.29416	0.768708	0.966749	-6.21938	Not significant	ERGIC2	protein_coding	12	29337352	29381189	-	NA
ENSG00000087510	-0.178348	4.88472	-1.97988	0.0480425	0.4393	-4.30372	Not significant	TFAP2C	protein_coding	20	56629302	56639283	+	NA
ENSG00000087586	0.0363652	2.24797	0.333693	0.738694	0.959963	-5.80918	Not significant	AURKA	protein_coding	20	56369389	56392337	-	NA
ENSG00000087589	-0.178375	3.09977	-0.608328	0.543134	0.898947	-5.77324	Not significant	CASS4	protein_coding	20	56412112	56460387	+	NA
ENSG00000087842	-0.00303629	3.57788	-0.0275102	0.978059	0.996606	-6.02802	Not significant	PIR	protein_coding	X	15384799	15493564	-	NA
ENSG00000087884	-0.0255702	1.16174	-0.276103	0.782537	0.969918	-5.71764	Not significant	AAMDC	protein_coding	11	77821109	77918432	+	NA
ENSG00000087903	0.0422365	6.18608	0.28513	0.775614	0.967695	-6.23379	Not significant	RFX2	protein_coding	19	5993164	6199572	-	NA
ENSG00000087995	0.0505381	3.77415	0.752958	0.451686	0.858462	-5.79365	Not significant	METTL2A	protein_coding	17	62423867	62450822	+	NA
ENSG00000088002	-0.0899748	3.4055	-0.588287	0.556498	0.904828	-5.84522	Not significant	SULT2B1	protein_coding	19	48552075	48599425	+	NA
ENSG00000088035	0.0511689	3.87144	0.73271	0.463939	0.86531	-5.82077	Not significant	ALG6	protein_coding	1	63367590	63438562	+	NA
ENSG00000088038	0.136435	5.58289	2.09755	0.0362422	0.397682	-4.134	Not significant	CNOT3	protein_coding	19	54137728	54155681	+	NA
ENSG00000088053	0.154438	0.963964	1.23418	0.217481	0.70868	-5.06217	Not significant	GP6	protein_coding	19	55013705	55038264	-	NA
ENSG00000088179	-0.0303018	5.37354	-0.409704	0.682127	0.946003	-6.14616	Not significant	PTPN4	protein_coding	2	119759631	119983818	+	NA
ENSG00000088205	-0.0856514	6.00404	-1.6418	0.101004	0.560596	-4.96318	Not significant	DDX18	protein_coding	2	117814650	117832379	+	NA
ENSG00000088247	-0.00713126	6.64661	-0.10175	0.91898	0.987952	-6.28075	Not significant	KHSRP	protein_coding	19	6413348	6424794	-	NA
ENSG00000088256	-0.0507806	5.86691	-0.345338	0.729926	0.957576	-6.19966	Not significant	GNA11	protein_coding	19	3094410	3124004	+	NA
ENSG00000088280	-0.147857	4.61957	-1.24245	0.214416	0.704365	-5.41328	Not significant	ASAP3	protein_coding	1	23428563	23484568	-	NA
ENSG00000088298	0.222828	4.08326	3.23313	0.00127207	0.118435	-1.16726	Not significant	EDEM2	protein_coding	20	35115357	35147364	-	NA
ENSG00000088305	-0.21567	1.63728	-2.34039	0.0194964	0.321913	-3.30249	Not significant	DNMT3B	protein_coding	20	32762385	32809356	+	NA
ENSG00000088320	-0.548274	0.324366	-2.75922	0.00591969	0.207108	-2.32057	Not significant	REM1	protein_coding	20	31475293	31484905	+	NA
ENSG00000088325	0.0217383	2.5956	0.166351	0.86792	0.979893	-5.88673	Not significant	TPX2	protein_coding	20	31739271	31801805	+	NA
ENSG00000088340	-0.524951	5.51793	-3.56951	0.000377892	0.0776132	-0.131525	Not significant	FER1L4	transcribed_unitary_pseudogene	20	35558737	35607562	-	NA
ENSG00000088356	0.126852	2.69937	1.98516	0.0474509	0.437317	-4.09938	Not significant	PDRG1	protein_coding	20	31944342	31952092	-	NA
ENSG00000088367	-0.143262	7.29315	-1.20562	0.228301	0.714811	-5.59035	Not significant	EPB41L1	protein_coding	20	36091504	36232799	+	NA
ENSG00000088386	-0.216485	2.08529	-1.32937	0.184085	0.675496	-5.02296	Not significant	SLC15A1	protein_coding	13	98683801	98752654	-	NA
ENSG00000088387	-0.119691	7.1924	-1.33368	0.182671	0.673625	-5.43345	Not significant	DOCK9	protein_coding	13	98793429	99086625	-	NA
ENSG00000088448	0.0443638	6.47121	0.971998	0.331331	0.794738	-5.82596	Not significant	ANKRD10	protein_coding	13	110878540	110915069	-	NA
ENSG00000088451	0.0285258	3.17738	0.326304	0.744276	0.960896	-5.92809	Not significant	TGDS	protein_coding	13	94574051	94596257	-	NA
ENSG00000088538	-0.267151	2.42287	-2.49024	0.0129574	0.280581	-3.01687	Not significant	DOCK3	protein_coding	3	50675241	51384198	+	NA
ENSG00000088543	0.227555	0.905694	1.90495	0.0571266	0.463671	-4.11803	Not significant	C3orf18	protein_coding	3	50558025	50571027	-	NA
ENSG00000088682	0.0799863	4.47822	1.30901	0.190887	0.68283	-5.33402	Not significant	COQ9	protein_coding	16	57447425	57461275	+	NA
ENSG00000088726	-0.0286848	3.5656	-0.196826	0.844011	0.977267	-6.01542	Not significant	TMEM40	protein_coding	3	12733525	12769457	-	NA
ENSG00000088727	-0.141574	5.06452	-0.976655	0.32902	0.794142	-5.73671	Not significant	KIF9	protein_coding	3	47228026	47283451	-	NA
ENSG00000088756	-0.0798953	1.26769	-0.488069	0.625628	0.927695	-5.64747	Not significant	ARHGAP28	protein_coding	18	6729718	6915716	+	NA
ENSG00000088766	-0.0794281	4.79967	-0.874085	0.382321	0.823746	-5.80839	Not significant	CRLS1	protein_coding	20	6006090	6040053	+	NA
ENSG00000088808	-0.15069	6.01363	-1.81929	0.0692229	0.491979	-4.6667	Not significant	PPP1R13B	protein_coding	14	103733752	103847590	-	NA
ENSG00000088812	-0.280128	6.96703	-3.19161	0.00146728	0.123732	-1.39152	Not significant	ATRN	protein_coding	20	3471040	3651122	+	NA
ENSG00000088826	-0.168293	2.39162	-0.933829	0.35066	0.806161	-5.46862	Not significant	SMOX	protein_coding	20	4120980	4187747	+	NA
ENSG00000088827	0.387252	3.56457	1.55762	0.119698	0.596394	-4.91992	Not significant	SIGLEC1	protein_coding	20	3686970	3707128	-	NA
ENSG00000088832	0.120295	6.16537	2.04572	0.0410942	0.414086	-4.25759	Not significant	FKBP1A	protein_coding	20	1368978	1393172	-	NA
ENSG00000088833	0.035274	6.19967	1.08926	0.276352	0.761964	-5.70129	Not significant	NSFL1C	protein_coding	20	1442162	1473842	-	NA
ENSG00000088836	-0.201037	6.97619	-1.46452	0.143426	0.627661	-5.25347	Not significant	SLC4A11	protein_coding	20	3227417	3239190	-	NA
ENSG00000088854	-0.096025	5.97787	-1.22123	0.222339	0.710382	-5.5421	Not significant	C20orf194	protein_coding	20	3249305	3407625	-	NA
ENSG00000088876	0.110508	2.11347	1.27554	0.202471	0.693989	-5.10708	Not significant	ZNF343	protein_coding	20	2481817	2524702	-	NA
ENSG00000088881	-0.228797	2.95348	-1.60319	0.109268	0.576598	-4.72612	Not significant	EBF4	protein_coding	20	2692878	2760108	+	NA
ENSG00000088882	-0.232261	-0.0649544	-1.29442	0.195874	0.687876	-4.92608	Not significant	CPXM1	protein_coding	20	2794069	2800637	-	NA
ENSG00000088888	-0.0386132	7.25585	-0.495404	0.620444	0.926815	-6.17499	Not significant	MAVS	protein_coding	20	3846799	3876123	+	NA
ENSG00000088899	-0.0894048	5.25801	-0.682203	0.495298	0.87947	-5.99052	Not significant	LZTS3	protein_coding	20	3162617	3173592	-	NA
ENSG00000088930	-0.0166394	6.61582	-0.367824	0.713097	0.953887	-6.21924	Not significant	XRN2	protein_coding	20	21303304	21389827	+	NA
ENSG00000088970	-0.0855145	4.04713	-1.23886	0.215741	0.706567	-5.35648	Not significant	KIZ	protein_coding	20	21125983	21246622	+	NA
ENSG00000088986	-0.00552898	6.78125	-0.051731	0.958755	0.99432	-6.28605	Not significant	DYNLL1	protein_coding	12	120469850	120498493	+	NA
ENSG00000088992	0.617611	-0.535415	3.02086	0.00259676	0.151999	-1.65793	Not significant	TESC	protein_coding	12	117038923	117099479	-	NA
ENSG00000089006	0.0471207	5.41806	0.938776	0.348115	0.805101	-5.81017	Not significant	SNX5	protein_coding	20	17941597	17968980	-	NA
ENSG00000089009	0.0323596	6.9111	0.444945	0.656474	0.93777	-6.19514	Not significant	RPL6	protein_coding	12	112405190	112418838	-	NA
ENSG00000089022	-0.016195	5.15974	-0.349856	0.726535	0.955643	-6.15463	Not significant	MAPKAPK5	protein_coding	12	111841978	111902238	+	NA
ENSG00000089041	0.344488	2.41734	2.01086	0.0446583	0.425126	-4.04466	Not significant	P2RX7	protein_coding	12	121132819	121188032	+	NA
ENSG00000089048	0.0421223	3.58467	0.488799	0.625111	0.927695	-5.92363	Not significant	ESF1	protein_coding	20	13714322	13784886	-	NA
ENSG00000089050	-0.158031	5.31855	-1.39407	0.163665	0.65088	-5.28051	Not significant	RBBP9	protein_coding	20	18486540	18497243	-	NA
ENSG00000089053	-0.026462	6.66171	-0.352589	0.724485	0.955538	-6.22538	Not significant	ANAPC5	protein_coding	12	121308245	121399896	-	NA
ENSG00000089057	-0.25786	6.31398	-3.67695	0.000251006	0.0685033	0.207038	Not significant	SLC23A2	protein_coding	20	4852356	5010293	-	NA
ENSG00000089060	-0.0255692	5.35409	-0.274393	0.78385	0.970179	-6.19387	Not significant	SLC8B1	protein_coding	12	113298759	113359493	-	NA
ENSG00000089063	0.0341848	5.02078	0.573287	0.566603	0.90926	-6.04506	Not significant	TMEM230	protein_coding	20	5068232	5113103	-	NA
ENSG00000089091	0.0686565	4.39915	0.449065	0.6535	0.936349	-6.04364	Not significant	DZANK1	protein_coding	20	18383367	18467281	-	NA
ENSG00000089094	-0.0688639	5.19525	-1.0217	0.307214	0.782343	-5.71258	Not significant	KDM2B	protein_coding	12	121429097	121581015	-	NA
ENSG00000089101	0.040741	4.36437	0.16652	0.867788	0.979892	-6.11733	Not significant	CFAP61	protein_coding	20	20052514	20360702	+	NA
ENSG00000089123	0.00387377	4.04004	0.0451872	0.963969	0.994379	-6.09129	Not significant	TASP1	protein_coding	20	13389392	13638940	-	NA
ENSG00000089127	-0.0519703	7.24513	-0.349592	0.726732	0.955693	-6.23462	Not significant	OAS1	protein_coding	12	112906777	112933222	+	NA
ENSG00000089154	0.0371713	6.97377	0.453909	0.650011	0.934827	-6.19219	Not significant	GCN1	protein_coding	12	120127203	120194710	-	NA
ENSG00000089157	-0.0745716	8.14048	-0.736648	0.461542	0.86358	-6.03048	Not significant	RPLP0	protein_coding	12	120196686	120201235	-	NA
ENSG00000089159	0.0652367	7.69641	0.766136	0.44381	0.855291	-6.01081	Not significant	PXN	protein_coding	12	120210439	120265771	-	NA
ENSG00000089169	0.236096	-0.261285	0.691198	0.489631	0.876612	-5.45997	Not significant	RPH3A	protein_coding	12	112570380	112898881	+	NA
ENSG00000089177	-0.00705258	4.59351	-0.111086	0.911575	0.986869	-6.15241	Not significant	KIF16B	protein_coding	20	16272104	16573434	-	NA
ENSG00000089195	-0.110848	4.05495	-1.54611	0.122453	0.599097	-4.95135	Not significant	TRMT6	protein_coding	20	5937235	5950558	-	NA
ENSG00000089220	-0.200426	6.0611	-1.82731	0.0680064	0.489057	-4.65086	Not significant	PEBP1	protein_coding	12	118135858	118145584	+	NA
ENSG00000089234	0.0190025	4.99402	0.392308	0.69493	0.948391	-6.12722	Not significant	BRAP	protein_coding	12	111642146	111685986	-	NA
ENSG00000089248	0.070051	5.0682	1.24855	0.212178	0.703196	-5.46088	Not significant	ERP29	protein_coding	12	112013316	112023451	+	NA
ENSG00000089280	-0.0356512	7.84014	-0.891891	0.372706	0.818496	-5.90983	Not significant	FUS	protein_coding	16	31180110	31194871	+	NA
ENSG00000089289	0.087862	4.61863	1.92512	0.0545514	0.459267	-4.39712	Not significant	IGBP1	protein_coding	X	70133449	70166324	+	NA
ENSG00000089327	0.2578	3.54666	1.64095	0.101181	0.560596	-4.78532	Not significant	FXYD5	protein_coding	19	35154730	35169883	+	NA
ENSG00000089335	0.0235664	4.43592	0.270446	0.786884	0.970348	-6.10696	Not significant	ZNF302	protein_coding	19	34677639	34686397	+	NA
ENSG00000089351	0.615415	4.71951	2.74441	0.00619102	0.20885	-2.60917	Not significant	GRAMD1A	protein_coding	19	34994784	35026471	+	NA
ENSG00000089356	-0.0908037	7.04757	-0.82017	0.412351	0.839449	-5.96619	Not significant	FXYD3	protein_coding	19	35115879	35124324	+	NA
ENSG00000089472	-0.371466	0.900635	-2.19756	0.0282524	0.364441	-3.56547	Not significant	HEPH	protein_coding	X	66162549	66268867	+	NA
ENSG00000089486	0.155821	2.70501	1.43069	0.152889	0.640537	-4.9815	Not significant	CDIP1	protein_coding	16	4510675	4538828	-	NA
ENSG00000089505	0.450857	1.02422	2.09731	0.036264	0.397682	-3.78069	Not significant	CMTM1	protein_coding	16	66566393	66579137	+	NA
ENSG00000089558	0.333865	-0.981946	1.47412	0.140823	0.624083	-4.68642	Not significant	KCNH4	protein_coding	17	42156891	42181278	-	NA
ENSG00000089597	0.0219446	7.21874	0.339237	0.734516	0.959533	-6.23789	Not significant	GANAB	protein_coding	11	62624826	62646726	-	NA
ENSG00000089639	0.0820264	5.46445	0.488628	0.625232	0.927695	-6.12626	Not significant	GMIP	protein_coding	19	19629476	19643667	-	NA
ENSG00000089682	-0.0018572	4.54566	-0.0236994	0.981098	0.996691	-6.15122	Not significant	RBM41	protein_coding	X	107064420	107118823	-	NA
ENSG00000089685	0.0596041	0.391449	0.332619	0.739505	0.959963	-5.65574	Not significant	BIRC5	protein_coding	17	78214186	78225636	+	NA
ENSG00000089692	-0.157949	1.52093	-0.784504	0.432965	0.851426	-5.49537	Not significant	LAG3	protein_coding	12	6772512	6778455	+	NA
ENSG00000089693	-0.0933309	6.51134	-1.60745	0.10833	0.575822	-5.03396	Not significant	MLF2	protein_coding	12	6747996	6767475	-	NA
ENSG00000089723	-0.00383513	1.61168	-0.0288563	0.976986	0.996286	-5.79673	Not significant	OTUB2	protein_coding	14	94026329	94048930	+	NA
ENSG00000089737	-0.134432	6.68225	-2.12486	0.0338892	0.385539	-4.10745	Not significant	DDX24	protein_coding	14	94048291	94081245	-	NA
ENSG00000089775	0.0678785	5.04854	1.08817	0.276833	0.761964	-5.63897	Not significant	ZBTB25	protein_coding	14	64449106	64505213	-	NA
ENSG00000089818	0.12434	5.32432	1.46636	0.142922	0.627103	-5.19904	Not significant	NECAP1	protein_coding	12	8076939	8097859	+	NA
ENSG00000089820	0.185498	3.68777	0.876644	0.38093	0.823655	-5.6991	Not significant	ARHGAP4	protein_coding	X	153907367	153934999	-	NA
ENSG00000089847	0.234284	0.351173	1.52983	0.126435	0.603792	-4.66495	Not significant	ANKRD24	protein_coding	19	4183354	4224814	+	NA
ENSG00000089876	-0.251602	6.67759	-2.61859	0.00898799	0.244828	-2.98084	Not significant	DHX32	protein_coding	10	125836337	125896436	-	NA
ENSG00000089902	0.0117299	6.51155	0.177601	0.859079	0.978765	-6.26749	Not significant	RCOR1	protein_coding	14	102592661	102730576	+	NA
ENSG00000089916	0.123898	6.50961	2.55152	0.0109012	0.260543	-3.14919	Not significant	GPATCH2L	protein_coding	14	76151916	76254342	+	NA
ENSG00000090006	-0.0993886	4.51026	-0.672344	0.501549	0.882994	-5.92867	Not significant	LTBP4	protein_coding	19	40592883	40629818	+	NA
ENSG00000090013	0.12843	3.9795	1.25296	0.210567	0.700819	-5.35592	Not significant	BLVRB	protein_coding	19	40447789	40465840	-	NA
ENSG00000090020	-0.032594	6.34918	-0.412736	0.679905	0.944807	-6.19527	Not significant	SLC9A1	protein_coding	1	27098815	27166981	-	NA
ENSG00000090054	-0.0114086	5.94107	-0.260752	0.794347	0.971879	-6.22929	Not significant	SPTLC1	protein_coding	9	92031999	92115384	-	NA
ENSG00000090060	0.0735776	7.90731	1.59126	0.111926	0.583447	-5.07053	Not significant	PAPOLA	protein_coding	14	96501433	96567111	+	NA
ENSG00000090061	0.0166268	6.08306	0.42362	0.671951	0.941548	-6.18291	Not significant	CCNK	protein_coding	14	99481169	99535044	+	NA
ENSG00000090097	-0.217326	1.80276	-1.9118	0.0562415	0.46076	-4.13602	Not significant	PCBP4	protein_coding	3	51957454	51974016	-	NA
ENSG00000090104	-0.0637228	3.55002	-0.338035	0.735421	0.959963	-5.97098	Not significant	RGS1	protein_coding	1	192575727	192580031	+	NA
ENSG00000090238	0.0681526	5.61664	0.519297	0.60369	0.920646	-6.11888	Not significant	YPEL3	protein_coding	16	30092314	30096915	-	NA
ENSG00000090263	0.0897247	3.53636	0.708467	0.478852	0.871971	-5.79463	Not significant	MRPS33	protein_coding	7	141002610	141015228	-	NA
ENSG00000090266	0.0956254	3.70378	1.51741	0.129537	0.607468	-4.97445	Not significant	NDUFB2	protein_coding	7	140690777	140722790	+	NA
ENSG00000090273	0.118772	5.64702	1.15141	0.249889	0.733584	-5.61197	Not significant	NUDC	protein_coding	1	26900238	26946862	+	NA
ENSG00000090316	0.0916997	5.90309	1.02761	0.304429	0.780008	-5.75597	Not significant	MAEA	protein_coding	4	1289851	1340147	+	NA
ENSG00000090339	0.222067	6.37394	0.944457	0.345207	0.803159	-5.8541	Not significant	ICAM1	protein_coding	19	10270835	10286615	+	NA
ENSG00000090372	0.0356197	6.03902	0.408355	0.683117	0.946138	-6.18838	Not significant	STRN4	protein_coding	19	46719507	46746994	-	NA
ENSG00000090376	0.428236	7.76423	3.20965	0.0013793	0.121824	-1.33957	Not significant	IRAK3	protein_coding	12	66188879	66254622	+	NA
ENSG00000090382	-0.0455273	7.46534	-0.384257	0.700885	0.949999	-6.22326	Not significant	LYZ	protein_coding	12	69348341	69354234	+	NA
ENSG00000090432	0.0271792	4.09816	0.416767	0.676955	0.943609	-6.02673	Not significant	MUL1	protein_coding	1	20499448	20508161	-	NA
ENSG00000090447	-0.0198278	2.10851	-0.178244	0.858574	0.978765	-5.8246	Not significant	TFAP4	protein_coding	16	4257186	4273075	-	NA
ENSG00000090470	-0.0365719	3.78927	-0.61041	0.541755	0.898401	-5.87829	Not significant	PDCD7	protein_coding	15	65117379	65133836	-	NA
ENSG00000090487	0.0325522	5.71692	0.777256	0.437226	0.853922	-5.96154	Not significant	SPG21	protein_coding	15	64963021	64990310	-	NA
ENSG00000090520	0.0310685	4.72086	0.513888	0.607465	0.922448	-6.05077	Not significant	DNAJB11	protein_coding	3	186567403	186585800	+	NA
ENSG00000090530	-0.0656773	2.28943	-0.390478	0.696282	0.94909	-5.79272	Not significant	P3H2	protein_coding	3	189956728	190122437	-	NA
ENSG00000090565	-0.0652547	4.45757	-0.615238	0.538564	0.897173	-5.95873	Not significant	RAB11FIP3	protein_coding	16	425619	523011	+	NA
ENSG00000090581	0.0501153	4.5321	0.596654	0.550899	0.902186	-5.99197	Not significant	GNPTG	protein_coding	16	1351923	1364113	+	NA
ENSG00000090612	0.0535558	4.50903	0.658827	0.510187	0.886685	-5.94361	Not significant	ZNF268	protein_coding	12	133181409	133214831	+	NA
ENSG00000090615	-0.0241891	7.17331	-0.324779	0.745429	0.961236	-6.24242	Not significant	GOLGA3	protein_coding	12	132768909	132828858	-	NA
ENSG00000090621	-0.0530331	6.68272	-0.868269	0.385494	0.825376	-5.92101	Not significant	PABPC4	protein_coding	1	39560816	39576790	-	NA
ENSG00000090659	-0.250777	0.292706	-1.39672	0.162867	0.650271	-4.81767	Not significant	CD209	protein_coding	19	7739994	7747564	-	NA
ENSG00000090661	0.180816	3.90875	1.66578	0.0961289	0.556082	-4.77802	Not significant	CERS4	protein_coding	19	8206736	8262421	+	NA
ENSG00000090674	0.219242	4.20787	1.40281	0.161043	0.648507	-5.19889	Not significant	MCOLN1	protein_coding	19	7522626	7534009	+	NA
ENSG00000090686	0.0187455	6.0566	0.376041	0.706981	0.952304	-6.19957	Not significant	USP48	protein_coding	1	21678298	21783606	-	NA
ENSG00000090776	0.0437538	3.19663	0.313365	0.754081	0.962959	-5.95136	Not significant	EFNB1	protein_coding	X	68828997	68842147	+	NA
ENSG00000090857	-0.00610513	5.94061	-0.0979055	0.922031	0.988216	-6.25757	Not significant	PDPR	protein_coding	16	70113626	70162537	+	NA
ENSG00000090861	0.136076	5.55112	1.76504	0.0779188	0.512001	-4.74692	Not significant	AARS	protein_coding	16	70252295	70289543	-	NA
ENSG00000090863	-0.0487891	7.40378	-0.914249	0.360848	0.811254	-5.8903	Not significant	GLG1	protein_coding	16	74447427	74607144	-	NA
ENSG00000090889	0.0850703	1.16804	0.521368	0.602247	0.920603	-5.6338	Not significant	KIF4A	protein_coding	X	70290090	70420832	+	NA
ENSG00000090905	-0.0479538	6.82731	-0.816109	0.414669	0.840155	-5.96661	Not significant	TNRC6A	protein_coding	16	24610209	24827632	+	NA
ENSG00000090924	0.0305031	4.90591	0.161491	0.871745	0.98064	-6.18623	Not significant	PLEKHG2	protein_coding	19	39412585	39428415	+	NA
ENSG00000090971	-0.00231607	2.39193	-0.0145884	0.988364	0.998065	-5.87536	Not significant	NAT14	protein_coding	19	55485004	55487568	+	NA
ENSG00000090975	-0.0616244	2.14313	-0.512499	0.608436	0.92288	-5.72127	Not significant	PITPNM2	protein_coding	12	122983480	123150015	-	NA
ENSG00000090989	-0.0611121	6.42793	-1.43867	0.150617	0.63755	-5.27928	Not significant	EXOC1	protein_coding	4	55853616	55905034	+	NA
ENSG00000091009	0.00776191	4.76306	0.123458	0.901774	0.984806	-6.16956	Not significant	RBM27	protein_coding	5	146203600	146289132	+	NA
ENSG00000091039	0.0192534	7.49153	0.280303	0.779314	0.968458	-6.25689	Not significant	OSBPL8	protein_coding	12	76351797	76559809	-	NA
ENSG00000091073	-0.0577431	6.57376	-0.505663	0.613225	0.924065	-6.1605	Not significant	DTX2	protein_coding	7	76461676	76505995	+	NA
ENSG00000091106	0.671732	1.64929	2.28984	0.0222773	0.333747	-3.44337	Not significant	NLRC4	protein_coding	2	32224453	32265854	-	NA
ENSG00000091127	0.06707	3.29732	0.734065	0.463113	0.864874	-5.75304	Not significant	PUS7	protein_coding	7	105439661	105522267	-	NA
ENSG00000091128	0.0869787	-1.05169	0.467636	0.640166	0.932553	-5.52845	Not significant	LAMB4	protein_coding	7	108023548	108130356	-	NA
ENSG00000091129	0.258785	1.48994	1.45599	0.145768	0.628488	-4.83641	Not significant	NRCAM	protein_coding	7	108147623	108456717	-	NA
ENSG00000091136	0.17761	2.52517	0.777054	0.437345	0.853922	-5.63646	Not significant	LAMB1	protein_coding	7	107923799	108003255	-	NA
ENSG00000091137	-0.189222	2.81615	-0.627919	0.530227	0.893336	-5.71788	Not significant	SLC26A4	protein_coding	7	107660635	107717809	+	NA
ENSG00000091140	-0.0256829	6.06497	-0.441932	0.658652	0.938823	-6.17255	Not significant	DLD	protein_coding	7	107890970	107931730	+	NA
ENSG00000091157	0.0126611	5.67604	0.234393	0.814737	0.974419	-6.22239	Not significant	WDR7	protein_coding	18	56651343	57036606	+	NA
ENSG00000091164	0.00301879	5.79144	0.0753761	0.939933	0.991324	-6.25347	Not significant	TXNL1	protein_coding	18	56597208	56651600	-	NA
ENSG00000091181	0.0846136	5.17091	0.3318	0.740123	0.959963	-6.15539	Not significant	IL5RA	protein_coding	3	3066326	3126613	-	NA
ENSG00000091262	-0.118133	3.18845	-0.670082	0.502989	0.883778	-5.75375	Not significant	ABCC6	protein_coding	16	16148928	16223522	-	NA
ENSG00000091317	0.0438059	7.68928	0.639628	0.522588	0.890787	-6.09688	Not significant	CMTM6	protein_coding	3	32481312	32503408	-	NA
ENSG00000091409	-0.0299674	6.24013	-0.251121	0.801782	0.972962	-6.24546	Not significant	ITGA6	protein_coding	2	172427354	172506282	+	NA
ENSG00000091428	0.00760152	0.15636	0.0559177	0.955421	0.993848	-5.68654	Not significant	RAPGEF4	protein_coding	2	172735274	173052893	+	NA
ENSG00000091436	0.17846	4.4867	1.46367	0.143658	0.627661	-5.13855	Not significant	MAP3K20	protein_coding	2	173075435	173268010	+	NA
ENSG00000091483	-0.0464071	4.59615	-0.657369	0.511123	0.88707	-5.94934	Not significant	FH	protein_coding	1	241497603	241519761	-	NA
ENSG00000091490	-0.0148622	7.30743	-0.149855	0.880915	0.982433	-6.28296	Not significant	SEL1L3	protein_coding	4	25747427	25863760	-	NA
ENSG00000091513	-0.419727	2.45917	-2.00097	0.0457167	0.430994	-4.01945	Not significant	TF	protein_coding	3	133745956	133779006	+	NA
ENSG00000091527	-0.00289638	7.04738	-0.0568522	0.954676	0.9937	-6.29068	Not significant	CDV3	protein_coding	3	133573730	133590261	+	NA
ENSG00000091536	-0.206758	1.53836	-1.58094	0.114268	0.587237	-4.64328	Not significant	MYO15A	protein_coding	17	18108706	18179802	+	NA
ENSG00000091542	-0.0700495	6.48723	-1.05258	0.292835	0.769958	-5.74515	Not significant	ALKBH5	protein_coding	17	18183078	18209954	+	NA
ENSG00000091592	0.137785	5.73516	1.19914	0.230809	0.717091	-5.56477	Not significant	NLRP1	protein_coding	17	5499427	5619424	-	NA
ENSG00000091622	-0.099412	5.79683	-0.811947	0.417051	0.841435	-5.93173	Not significant	PITPNM3	protein_coding	17	6451264	6556494	-	NA
ENSG00000091640	0.02642	4.13834	0.447457	0.65466	0.936724	-6.01621	Not significant	SPAG7	protein_coding	17	4959226	4967872	-	NA
ENSG00000091651	-0.147329	1.36674	-1.48811	0.137098	0.618371	-4.76251	Not significant	ORC6	protein_coding	16	46689643	46698394	+	NA
ENSG00000091656	0.164162	3.49549	0.714329	0.475222	0.870495	-5.78928	Not significant	ZFHX4	protein_coding	8	76681219	76867285	+	NA
ENSG00000091732	0.0624841	2.6086	0.877954	0.380219	0.823363	-5.55112	Not significant	ZC3HC1	protein_coding	7	130018286	130051451	-	NA
ENSG00000091831	-0.0821087	1.86167	-0.638637	0.523233	0.891329	-5.61852	Not significant	ESR1	protein_coding	6	151656691	152129619	+	NA
ENSG00000091844	-0.0237434	2.82557	-0.16834	0.866356	0.979243	-5.91093	Not significant	RGS17	protein_coding	6	153004459	153131249	-	NA
ENSG00000091947	0.0894863	2.85751	1.41454	0.157573	0.645156	-5.01124	Not significant	TMEM101	protein_coding	17	44011188	44023946	-	NA
ENSG00000091972	-0.0722666	0.0421802	-0.455201	0.649082	0.934289	-5.59151	Not significant	CD200	protein_coding	3	112332347	112362812	+	NA
ENSG00000091986	-0.364569	7.53515	-1.97146	0.0489983	0.442008	-4.41744	Not significant	CCDC80	protein_coding	3	112596794	112649530	-	NA
ENSG00000092010	-0.000579403	6.08353	-0.0106656	0.991493	0.998845	-6.26825	Not significant	PSME1	protein_coding	14	24136158	24138967	+	NA
ENSG00000092020	0.0557063	4.41899	0.661431	0.508517	0.886221	-5.93559	Not significant	PPP2R3C	protein_coding	14	35085467	35122517	-	NA
ENSG00000092036	0.0566019	2.81892	0.590196	0.555217	0.904337	-5.76881	Not significant	HAUS4	protein_coding	14	22946228	22957161	-	NA
ENSG00000092068	0.0549968	5.07861	0.567634	0.570435	0.911674	-6.05627	Not significant	SLC7A8	protein_coding	14	23125295	23183674	-	NA
ENSG00000092094	0.00589452	4.15841	0.110155	0.912313	0.987145	-6.10479	Not significant	OSGEP	protein_coding	14	20446411	20455105	-	NA
ENSG00000092096	0.0176673	0.985672	0.119014	0.905292	0.985577	-5.73594	Not significant	SLC22A17	protein_coding	14	23346306	23352912	-	NA
ENSG00000092098	-0.0199958	4.86563	-0.286292	0.774725	0.967398	-6.14908	Not significant	RNF31	protein_coding	14	24146683	24160661	+	NA
ENSG00000092108	0.00680079	5.86783	0.133994	0.89344	0.984143	-6.25108	Not significant	SCFD1	protein_coding	14	30622112	30735812	+	NA
ENSG00000092140	0.076606	4.66277	1.18628	0.235847	0.720311	-5.49809	Not significant	G2E3	protein_coding	14	30559123	30620063	+	NA
ENSG00000092148	-0.115857	9.03265	-1.3571	0.175115	0.6651	-5.39255	Not significant	HECTD1	protein_coding	14	31100112	31207804	-	NA
ENSG00000092199	0.138045	8.54137	3.4644	0.000558257	0.0817913	-0.524649	Not significant	HNRNPC	protein_coding	14	21209136	21269494	-	NA
ENSG00000092200	-0.0488966	-0.237857	-0.255404	0.798474	0.972431	-5.63186	Not significant	RPGRIP1	protein_coding	14	21287939	21351301	+	NA
ENSG00000092201	-0.0111379	6.22942	-0.203167	0.839054	0.976426	-6.25332	Not significant	SUPT16H	protein_coding	14	21351472	21384266	-	NA
ENSG00000092203	0.00274003	6.40546	0.0692395	0.944815	0.991945	-6.27756	Not significant	TOX4	protein_coding	14	21476597	21499175	+	NA
ENSG00000092208	-0.0339403	1.6869	-0.321211	0.74813	0.961628	-5.74942	Not significant	GEMIN2	protein_coding	14	39114223	39136973	+	NA
ENSG00000092295	0.139588	3.24875	0.99706	0.319022	0.786975	-5.54706	Not significant	TGM1	protein_coding	14	24249114	24264432	-	NA
ENSG00000092330	0.0509062	5.13636	0.70185	0.482967	0.8729	-5.98041	Not significant	TINF2	protein_coding	14	24239643	24242674	-	NA
ENSG00000092377	-0.4192	-0.0747043	-2.94132	0.00335777	0.167466	-1.86693	Not significant	TBL1Y	protein_coding	Y	6910686	7091683	+	NA
ENSG00000092421	0.18477	2.73298	1.34094	0.180301	0.670491	-5.09809	Not significant	SEMA6A	protein_coding	5	116443616	116574934	-	NA
ENSG00000092439	0.0526605	6.89207	1.02587	0.305248	0.780739	-5.78213	Not significant	TRPM7	protein_coding	15	50552473	50686815	-	NA
ENSG00000092445	-0.258651	2.53968	-2.4576	0.0141876	0.293213	-3.09263	Not significant	TYRO3	protein_coding	15	41557675	41583586	+	NA
ENSG00000092470	0.0138893	1.97128	0.132146	0.8949	0.984199	-5.82197	Not significant	WDR76	protein_coding	15	43826963	43868419	+	NA
ENSG00000092529	0.0101083	1.39194	0.10925	0.91303	0.987244	-5.77048	Not significant	CAPN3	protein_coding	15	42359500	42412318	+	NA
ENSG00000092531	0.145163	5.87121	2.36764	0.018127	0.315501	-3.56657	Not significant	SNAP23	protein_coding	15	42491233	42545356	+	NA
ENSG00000092621	0.0334509	2.79033	0.21667	0.828518	0.975811	-5.90481	Not significant	PHGDH	protein_coding	1	119648411	119744226	+	NA
ENSG00000092758	0.187336	-0.145369	1.03617	0.300419	0.777812	-5.20566	Not significant	COL9A3	protein_coding	20	62816244	62841159	+	NA
ENSG00000092820	-0.206628	9.82875	-1.8906	0.0590215	0.468737	-4.54428	Not significant	EZR	protein_coding	6	158765741	158819412	-	NA
ENSG00000092841	0.0566566	7.18003	1.29837	0.194515	0.685862	-5.47919	Not significant	MYL6	protein_coding	12	56158161	56163496	+	NA
ENSG00000092847	-0.0772874	6.67602	-2.08277	0.0375733	0.40314	-4.19281	Not significant	AGO1	protein_coding	1	35869808	35930528	+	NA
ENSG00000092850	0.0482401	4.88317	0.205875	0.836938	0.976426	-6.16688	Not significant	TEKT2	protein_coding	1	36084075	36088275	+	NA
ENSG00000092853	0.158362	0.979349	1.05193	0.293134	0.770236	-5.25192	Not significant	CLSPN	protein_coding	1	35720218	35769967	-	NA
ENSG00000092871	0.195822	5.54871	2.33942	0.0195464	0.321913	-3.6194	Not significant	RFFL	protein_coding	17	35005990	35089319	-	NA
ENSG00000092929	0.401581	4.33933	1.70005	0.0894907	0.540424	-4.78423	Not significant	UNC13D	protein_coding	17	75827225	75844717	-	NA
ENSG00000092931	0.00759903	4.71334	0.144178	0.885395	0.983041	-6.16235	Not significant	MFSD11	protein_coding	17	76735865	76781449	+	NA
ENSG00000092964	0.13907	3.76813	1.2041	0.228889	0.715616	-5.38044	Not significant	DPYSL2	protein_coding	8	26514022	26658178	+	NA
ENSG00000092969	0.0594081	3.91831	0.445803	0.655854	0.937413	-5.99769	Not significant	TGFB2	protein_coding	1	218346235	218444619	+	NA
ENSG00000092978	-0.118407	5.06048	-1.44375	0.149182	0.634675	-5.19652	Not significant	GPATCH2	protein_coding	1	217426992	217631082	-	NA
ENSG00000093000	-0.067557	7.77294	-1.20341	0.229157	0.71622	-5.59468	Not significant	NUP50	protein_coding	22	45163841	45188015	+	NA
ENSG00000093009	0.139195	-0.259504	0.941907	0.346511	0.804068	-5.27604	Not significant	CDC45	protein_coding	22	19479459	19520612	+	NA
ENSG00000093010	-0.0705283	4.35769	-0.598744	0.549505	0.90183	-5.96052	Not significant	COMT	protein_coding	22	19941607	19969975	+	NA
ENSG00000093072	0.246948	5.08034	1.85916	0.0633525	0.479736	-4.55921	Not significant	ADA2	protein_coding	22	17178790	17221989	-	NA
ENSG00000093100	0.0283855	-0.625114	0.220057	0.82588	0.975424	-5.62254	Not significant	AC016026.1	processed_transcript	22	17787652	17811497	-	NA
ENSG00000093134	-0.00234059	6.4741	-0.0195721	0.984389	0.997058	-6.28098	Not significant	VNN3	protein_coding	6	132722787	132734765	-	NA
ENSG00000093144	-0.145716	5.75467	-2.26492	0.023771	0.341711	-3.78053	Not significant	ECHDC1	protein_coding	6	127288710	127343609	-	NA
ENSG00000093167	-0.120765	6.12125	-2.15873	0.0311527	0.378094	-4.02368	Not significant	LRRFIP2	protein_coding	3	37052656	37183689	-	NA
ENSG00000093183	0.0518004	4.49462	0.722287	0.470319	0.868633	-5.90718	Not significant	SEC22C	protein_coding	3	42547969	42601080	-	NA
ENSG00000093217	-0.157725	2.63517	-1.77459	0.0763276	0.507803	-4.43855	Not significant	XYLB	protein_coding	3	38346760	38421348	+	NA
ENSG00000094631	0.0223003	5.21081	0.39262	0.6947	0.948204	-6.14526	Not significant	HDAC6	protein_coding	X	48801377	48824982	+	NA
ENSG00000094755	-0.287059	8.04571	-1.8111	0.0704823	0.494419	-4.71037	Not significant	GABRP	protein_coding	5	170763350	170814047	+	NA
ENSG00000094804	0.315752	1.94891	2.06864	0.0388842	0.406851	-3.89182	Not significant	CDC6	protein_coding	17	40287633	40304657	+	NA
ENSG00000094841	-0.0707992	4.14605	-0.991114	0.321915	0.78939	-5.63227	Not significant	UPRT	protein_coding	X	75274085	75304600	+	NA
ENSG00000094880	-0.00661432	4.27157	-0.0941492	0.925013	0.989068	-6.11472	Not significant	CDC23	protein_coding	5	138187648	138213343	-	NA
ENSG00000094914	0.14701	3.97983	1.96772	0.0494283	0.444032	-4.26013	Not significant	AAAS	protein_coding	12	53307456	53324864	-	NA
ENSG00000094916	-0.0238748	7.23479	-0.172718	0.862915	0.978765	-6.27884	Not significant	CBX5	protein_coding	12	54230940	54280133	-	NA
ENSG00000094963	-0.109236	5.65574	-0.570673	0.568373	0.91026	-6.08579	Not significant	FMO2	protein_coding	1	171185208	171211230	+	NA
ENSG00000094975	0.023529	6.10142	0.488735	0.625157	0.927695	-6.15441	Not significant	SUCO	protein_coding	1	172532349	172611833	+	NA
ENSG00000095002	-0.0216252	4.28981	-0.224151	0.822694	0.975352	-6.09646	Not significant	MSH2	protein_coding	2	47402969	47562311	+	NA
ENSG00000095015	-0.0919181	7.00923	-1.39873	0.162261	0.649145	-5.3453	Not significant	MAP3K1	protein_coding	5	56815574	56896152	+	NA
ENSG00000095059	0.0447017	4.13346	0.821566	0.411557	0.838695	-5.78722	Not significant	DHPS	protein_coding	19	12675717	12681902	-	NA
ENSG00000095066	0.0527843	4.91131	0.647511	0.517478	0.889454	-5.99704	Not significant	HOOK2	protein_coding	19	12763003	12872740	-	NA
ENSG00000095139	-0.000199074	7.25017	-0.00446787	0.996436	0.999351	-6.29391	Not significant	ARCN1	protein_coding	11	118572390	118603033	+	NA
ENSG00000095203	-0.1633	6.10621	-1.24481	0.21355	0.704138	-5.51467	Not significant	EPB41L4B	protein_coding	9	109171975	109320964	-	NA
ENSG00000095209	0.120394	3.09665	1.28463	0.199274	0.69181	-5.2074	Not significant	TMEM38B	protein_coding	9	105694544	105776612	+	NA
ENSG00000095261	-0.0372795	5.15165	-0.712019	0.47665	0.87132	-5.96634	Not significant	PSMD5	protein_coding	9	120815496	120842984	-	NA
ENSG00000095303	-0.142038	1.76326	-0.848618	0.396335	0.831212	-5.46774	Not significant	PTGS1	protein_coding	9	122370530	122395703	+	NA
ENSG00000095319	0.0501314	5.73981	0.923625	0.355946	0.80969	-5.84375	Not significant	NUP188	protein_coding	9	128947699	129007096	+	NA
ENSG00000095321	-0.0375183	4.05307	-0.370673	0.710974	0.953273	-6.02806	Not significant	CRAT	protein_coding	9	129094810	129111189	-	NA
ENSG00000095370	0.285291	2.54375	1.11659	0.264488	0.748836	-5.34	Not significant	SH2D3C	protein_coding	9	127738317	127778741	-	NA
ENSG00000095380	-0.0109252	5.61981	-0.288956	0.772686	0.967029	-6.20596	Not significant	NANS	protein_coding	9	98056739	98083075	+	NA
ENSG00000095383	0.284875	5.7046	2.32745	0.0201773	0.323754	-3.65707	Not significant	TBC1D2	protein_coding	9	98198999	98255721	-	NA
ENSG00000095397	0.184352	5.24077	1.40878	0.15927	0.646533	-5.27483	Not significant	WHRN	protein_coding	9	114402080	114505450	-	NA
ENSG00000095485	0.0315659	4.51671	0.579008	0.562739	0.907497	-5.9947	Not significant	CWF19L1	protein_coding	10	100232298	100267680	-	NA
ENSG00000095539	-0.352533	2.2439	-2.48872	0.0130126	0.280581	-3.00112	Not significant	SEMA4G	protein_coding	10	100969518	100985871	+	NA
ENSG00000095564	-0.0910496	7.10521	-1.73953	0.0823066	0.523846	-4.83075	Not significant	BTAF1	protein_coding	10	91923769	92030325	+	NA
ENSG00000095574	-0.01691	4.70237	-0.297103	0.766461	0.966332	-6.12847	Not significant	IKZF5	protein_coding	10	122990806	123008817	-	NA
ENSG00000095585	-0.16054	4.17062	-1.54077	0.123749	0.599587	-4.96925	Not significant	BLNK	protein_coding	10	96191702	96271587	-	NA
ENSG00000095587	0.319382	-0.901446	1.81118	0.0704699	0.494419	-4.20629	Not significant	TLL2	protein_coding	10	96364606	96513918	-	NA
ENSG00000095596	-0.346512	1.47393	-1.9721	0.0489249	0.441922	-4.00515	Not significant	CYP26A1	protein_coding	10	93073475	93077890	+	NA
ENSG00000095627	-0.480618	1.45039	-2.59744	0.00955614	0.249574	-2.72097	Not significant	TDRD1	protein_coding	10	114179270	114232304	+	NA
ENSG00000095637	-0.0153163	2.93774	-0.145182	0.884602	0.983041	-5.9385	Not significant	SORBS1	protein_coding	10	95311771	95561414	-	NA
ENSG00000095739	-0.325425	3.61527	-2.97288	0.00303424	0.16153	-1.86564	Not significant	BAMBI	protein_coding	10	28677342	28682939	+	NA
ENSG00000095787	0.038141	7.59015	0.920496	0.357577	0.809946	-5.88515	Not significant	WAC	protein_coding	10	28532493	28623112	+	NA
ENSG00000095794	-0.0375049	5.53256	-0.251078	0.801815	0.972962	-6.2079	Not significant	CREM	protein_coding	10	35126791	35212958	+	NA
ENSG00000095906	-0.0692969	3.20974	-0.427577	0.669069	0.941	-5.89346	Not significant	NUBP2	protein_coding	16	1782901	1789191	+	NA
ENSG00000095951	0.090128	7.14963	1.41022	0.158843	0.646126	-5.33264	Not significant	HIVEP1	protein_coding	6	12008762	12164999	+	NA
ENSG00000095970	-0.0143472	1.11562	-0.086649	0.930971	0.989415	-5.74595	Not significant	TREM2	protein_coding	6	41158506	41163186	-	NA
ENSG00000096006	0.502343	-0.180332	1.80275	0.0717854	0.495946	-4.25097	Not significant	CRISP3	protein_coding	6	49727384	49744437	-	NA
ENSG00000096060	0.561968	6.79121	3.49112	0.000506015	0.0802566	-0.440622	Not significant	FKBP5	protein_coding	6	35573585	35728583	-	NA
ENSG00000096063	0.0965465	6.73118	1.36749	0.171838	0.661068	-5.38518	Not significant	SRPK1	protein_coding	6	35832966	35921342	-	NA
ENSG00000096070	0.0585044	6.17424	1.27189	0.203763	0.694619	-5.49282	Not significant	BRPF3	protein_coding	6	36196744	36232790	+	NA
ENSG00000096080	-0.0331384	3.93779	-0.493185	0.62201	0.927314	-5.96259	Not significant	MRPS18A	protein_coding	6	43671303	43687791	-	NA
ENSG00000096092	-0.281599	2.71534	-1.844	0.0655338	0.482425	-4.31848	Not significant	TMEM14A	protein_coding	6	52671109	52686588	+	NA
ENSG00000096093	-0.0793059	7.04546	-0.349479	0.726817	0.955723	-6.23129	Not significant	EFHC1	protein_coding	6	52362123	52529886	+	NA
ENSG00000096384	0.115952	8.6225	1.13289	0.257585	0.741291	-5.66552	Not significant	HSP90AB1	protein_coding	6	44246166	44253888	+	NA
ENSG00000096401	0.0350946	5.76236	0.807078	0.41985	0.843389	-5.94057	Not significant	CDC5L	protein_coding	6	44387525	44450426	+	NA
ENSG00000096433	-0.112767	7.50459	-0.972732	0.330966	0.794738	-5.83722	Not significant	ITPR3	protein_coding	6	33620365	33696574	+	NA
ENSG00000096654	-0.0245299	3.20628	-0.320007	0.749042	0.961647	-5.92509	Not significant	ZNF184	protein_coding	6	27450743	27473118	-	NA
ENSG00000096696	-0.0932797	8.73547	-0.985858	0.324486	0.791221	-5.81659	Not significant	DSP	protein_coding	6	7541575	7586717	+	NA
ENSG00000096717	0.139413	4.87577	1.44168	0.149763	0.63566	-5.2013	Not significant	SIRT1	protein_coding	10	67884669	67918390	+	NA
ENSG00000096746	0.110199	6.17918	1.78938	0.0739123	0.501954	-4.73055	Not significant	HNRNPH3	protein_coding	10	68331174	68343191	+	NA
ENSG00000096872	-0.019844	4.70243	-0.167445	0.86706	0.979453	-6.1529	Not significant	IFT74	protein_coding	9	26947039	27062930	+	NA
ENSG00000096968	-0.0857189	6.53327	-1.2467	0.212853	0.703513	-5.53126	Not significant	JAK2	protein_coding	9	4984390	5128183	+	NA
ENSG00000096996	0.0914434	1.5477	0.462198	0.644059	0.933134	-5.69658	Not significant	IL12RB1	protein_coding	19	18058995	18098944	-	NA
ENSG00000097007	-0.0519883	5.77869	-0.748334	0.454468	0.85963	-5.98238	Not significant	ABL1	protein_coding	9	130713946	130887675	+	NA
ENSG00000097021	-0.0189553	2.90444	-0.167101	0.867331	0.979604	-5.93013	Not significant	ACOT7	protein_coding	1	6264269	6394391	-	NA
ENSG00000097033	-0.00759711	7.44301	-0.15542	0.876527	0.981038	-6.28315	Not significant	SH3GLB1	protein_coding	1	86704570	86748184	+	NA
ENSG00000097046	-0.046425	2.51109	-0.47165	0.637299	0.931729	-5.77882	Not significant	CDC7	protein_coding	1	91500893	91525764	+	NA
ENSG00000097096	-0.121042	3.02222	-1.14233	0.25364	0.737077	-5.33616	Not significant	SYDE2	protein_coding	1	85156873	85201046	-	NA
ENSG00000099139	-0.0549354	5.86191	-0.684062	0.494124	0.879012	-6.03104	Not significant	PCSK5	protein_coding	9	75890644	76362339	+	NA
ENSG00000099194	0.137855	6.26314	1.1997	0.230593	0.716984	-5.58502	Not significant	SCD	protein_coding	10	100347124	100364834	+	NA
ENSG00000099203	-0.0800022	2.79082	-0.670385	0.502796	0.883651	-5.70955	Not significant	TMED1	protein_coding	19	10832438	10836318	-	NA
ENSG00000099204	-0.210001	8.81861	-1.80638	0.0712164	0.495278	-4.71196	Not significant	ABLIM1	protein_coding	10	114431113	114685003	-	NA
ENSG00000099219	-0.0451654	6.02929	-0.466229	0.641172	0.932657	-6.15874	Not significant	ERMP1	protein_coding	9	5765076	5833117	-	NA
ENSG00000099246	-0.010236	6.38225	-0.212615	0.831679	0.976102	-6.25677	Not significant	RAB18	protein_coding	10	27504174	27542237	+	NA
ENSG00000099250	-0.0979232	4.20852	-0.876136	0.381206	0.823655	-5.74611	Not significant	NRP1	protein_coding	10	33177492	33336262	-	NA
ENSG00000099251	0.051951	1.21229	0.497773	0.618774	0.925802	-5.65017	Not significant	HSD17B7P2	transcribed_unprocessed_pseudogene	10	38356380	38378505	+	NA
ENSG00000099256	-0.0367196	-0.332038	-0.270909	0.786527	0.970348	-5.62135	Not significant	PRTFDC1	protein_coding	10	24848607	24952604	-	NA
ENSG00000099260	-0.236149	3.83997	-1.37955	0.168091	0.655619	-5.14662	Not significant	PALMD	protein_coding	1	99645943	99694541	+	NA
ENSG00000099282	-0.113789	5.28844	-1.04011	0.298589	0.77669	-5.69506	Not significant	TSPAN15	protein_coding	10	69451473	69507669	+	NA
ENSG00000099284	0.150397	1.6769	1.22678	0.220249	0.710083	-5.11829	Not significant	H2AFY2	protein_coding	10	70052796	70112280	+	NA
ENSG00000099290	0.0930888	5.92407	1.98196	0.0478088	0.438367	-4.37348	Not significant	WASHC2A	protein_coding	10	50067888	50133506	+	NA
ENSG00000099308	0.193261	5.50411	1.22198	0.222057	0.710382	-5.5282	Not significant	MAST3	protein_coding	19	18097793	18151692	+	NA
ENSG00000099326	0.136926	4.95478	1.47705	0.140036	0.623817	-5.15717	Not significant	MZF1	protein_coding	19	58561931	58573575	-	NA
ENSG00000099330	0.00278323	3.09372	0.029024	0.976852	0.996286	-5.96824	Not significant	OCEL1	protein_coding	19	17226204	17229219	+	NA
ENSG00000099331	0.0812186	7.15509	0.672464	0.501473	0.882994	-6.07516	Not significant	MYO9B	protein_coding	19	17075781	17214537	+	NA
ENSG00000099337	0.0333658	4.65918	0.361768	0.717616	0.954493	-6.11035	Not significant	KCNK6	protein_coding	19	38319844	38332076	+	NA
ENSG00000099338	-0.107335	2.91617	-1.43959	0.150356	0.637064	-4.97052	Not significant	CATSPERG	protein_coding	19	38335775	38370943	+	NA
ENSG00000099341	0.0218596	5.62968	0.431044	0.666547	0.940503	-6.15881	Not significant	PSMD8	protein_coding	19	38374536	38383824	+	NA
ENSG00000099364	-0.0997569	4.36206	-0.581455	0.561089	0.906843	-5.96771	Not significant	FBXL19	protein_coding	16	30923055	30948783	+	NA
ENSG00000099365	0.142053	0.570654	0.923843	0.355833	0.80969	-5.33831	Not significant	STX1B	protein_coding	16	30989256	31010661	-	NA
ENSG00000099377	0.079785	2.46836	0.557227	0.57752	0.914619	-5.75088	Not significant	HSD3B7	protein_coding	16	30985207	30989152	+	NA
ENSG00000099381	-0.034781	5.14777	-0.361214	0.71803	0.954493	-6.15023	Not significant	SETD1A	protein_coding	16	30957294	30984664	+	NA
ENSG00000099385	-0.0293426	3.20892	-0.331701	0.740198	0.959963	-5.92841	Not significant	BCL7C	protein_coding	16	30833626	30894960	-	NA
ENSG00000099622	-0.042098	7.15556	-0.584201	0.559241	0.906643	-6.12803	Not significant	CIRBP	protein_coding	19	1259384	1274880	+	NA
ENSG00000099624	-0.0355033	3.1557	-0.18706	0.851659	0.977606	-5.96192	Not significant	ATP5D	protein_coding	19	1241746	1244826	+	NA
ENSG00000099725	-0.0949092	2.2015	-0.605955	0.544708	0.899412	-5.89166	Not significant	PRKY	transcribed_unprocessed_pseudogene	Y	7273972	7381548	+	NA
ENSG00000099783	0.0112853	6.64396	0.258476	0.796103	0.971879	-6.25382	Not significant	HNRNPM	protein_coding	19	8444767	8489114	+	NA
ENSG00000099785	0.0034332	3.99431	0.0418716	0.966611	0.994716	-6.09119	Not significant	2025-03-02	protein_coding	19	8413270	8439017	+	NA
ENSG00000099795	-0.0373395	2.93744	-0.152287	0.878997	0.982075	-5.93899	Not significant	NDUFB7	protein_coding	19	14566078	14572062	-	NA
ENSG00000099797	-0.0565594	5.70043	-0.582168	0.560609	0.90675	-6.08445	Not significant	TECR	protein_coding	19	14517085	14565980	+	NA
ENSG00000099800	0.0276901	2.92269	0.216283	0.828819	0.975846	-5.925	Not significant	TIMM13	protein_coding	19	2425624	2427894	-	NA
ENSG00000099804	0.0216821	4.11053	0.181864	0.855733	0.97834	-6.09428	Not significant	CDC34	protein_coding	19	531712	542092	+	NA
ENSG00000099810	-0.0665043	5.22836	-0.82804	0.407883	0.835889	-5.8863	Not significant	MTAP	protein_coding	9	21802543	21937651	+	NA
ENSG00000099812	-0.127166	6.18711	-0.967328	0.333658	0.795458	-5.81746	Not significant	MISP	protein_coding	19	751126	764318	+	NA
ENSG00000099814	-0.157758	6.99815	-0.795523	0.426533	0.847354	-5.98426	Not significant	CEP170B	protein_coding	14	104865280	104896770	+	NA
ENSG00000099817	-0.0581331	5.19396	-0.546567	0.584821	0.915661	-6.07169	Not significant	POLR2E	protein_coding	19	1086579	1095380	-	NA
ENSG00000099821	-0.0308935	3.82006	-0.178193	0.858614	0.978765	-6.05149	Not significant	POLRMT	protein_coding	19	617224	633604	-	NA
ENSG00000099840	-0.0234666	1.11755	-0.183258	0.85464	0.97796	-5.73448	Not significant	IZUMO4	protein_coding	19	2096429	2099593	+	NA
ENSG00000099849	-0.0996665	4.19015	-0.505654	0.613232	0.924065	-5.98447	Not significant	RASSF7	protein_coding	11	560404	564021	+	NA
ENSG00000099860	0.437573	5.82035	2.1497	0.0318629	0.379042	-4.04642	Not significant	GADD45B	protein_coding	19	2476122	2478259	+	NA
ENSG00000099864	-0.0134017	-0.0251731	-0.0650179	0.948175	0.992295	-5.66863	Not significant	PALM	protein_coding	19	708939	748329	+	NA
ENSG00000099875	0.109016	7.33228	0.930417	0.352422	0.80807	-5.87625	Not significant	MKNK2	protein_coding	19	2037465	2051244	-	NA
ENSG00000099889	-0.0414542	3.79298	-0.251717	0.801321	0.972962	-6.02823	Not significant	ARVCF	protein_coding	22	19969896	20016808	-	NA
ENSG00000099899	-0.0146467	3.91412	-0.105272	0.916185	0.987728	-6.07449	Not significant	TRMT2A	protein_coding	22	20111866	20117392	-	NA
ENSG00000099901	0.0425646	4.25095	0.546156	0.585104	0.915661	-5.97919	Not significant	RANBP1	protein_coding	22	20115938	20127357	+	NA
ENSG00000099904	-0.0166429	3.41542	-0.0905106	0.927903	0.989374	-6.01018	Not significant	ZDHHC8	protein_coding	22	20129456	20148007	+	NA
ENSG00000099910	-0.0318558	3.59202	-0.614794	0.538857	0.897173	-5.85166	Not significant	KLHL22	protein_coding	22	20441519	20495883	-	NA
ENSG00000099917	0.00185864	6.52934	0.0195351	0.984419	0.997058	-6.28378	Not significant	MED15	protein_coding	22	20495913	20587632	+	NA
ENSG00000099940	-0.001761	5.21978	-0.0384906	0.969306	0.995173	-6.21779	Not significant	SNAP29	protein_coding	22	20858983	20891218	+	NA
ENSG00000099942	0.0975043	6.01377	2.15776	0.0312283	0.378303	-4.02668	Not significant	CRKL	protein_coding	22	20917426	20953749	+	NA
ENSG00000099949	0.108457	4.31039	1.0834	0.278943	0.762524	-5.57915	Not significant	LZTR1	protein_coding	22	20979462	20999038	+	NA
ENSG00000099956	0.00370591	4.99424	0.0593141	0.952716	0.993289	-6.20019	Not significant	SMARCB1	protein_coding	22	23786963	23834516	+	NA
ENSG00000099957	0.065792	0.15864	0.434335	0.664156	0.939992	-5.60733	Not significant	P2RX6	protein_coding	22	21009808	21028830	+	NA
ENSG00000099958	0.0748793	1.80922	0.413957	0.679011	0.944547	-5.73411	Not significant	DERL3	protein_coding	22	23834503	23839128	-	NA
ENSG00000099960	-0.376035	0.774479	-2.33192	0.0199399	0.32234	-3.28777	Not significant	SLC7A4	protein_coding	22	21028718	21032840	-	NA
ENSG00000099968	-0.0339723	5.90235	-0.722263	0.470334	0.868633	-6.00759	Not significant	BCL2L13	protein_coding	22	17628855	17730855	+	NA
ENSG00000099974	-0.047132	-0.934176	-0.227747	0.819898	0.975352	-5.60326	Not significant	DDTL	protein_coding	22	23966901	23972532	+	NA
ENSG00000099977	0.0573394	2.46319	0.845296	0.398185	0.832398	-5.56441	Not significant	DDT	protein_coding	22	23971365	23980469	-	NA
ENSG00000099985	-0.0464593	4.4907	-0.123076	0.902076	0.984806	-6.13932	Not significant	OSM	protein_coding	22	30262829	30266840	-	NA
ENSG00000099991	-0.0163156	6.83385	-0.152111	0.879136	0.982091	-6.27813	Not significant	CABIN1	protein_coding	22	24011192	24178628	+	NA
ENSG00000099992	-0.0452868	3.84161	-0.614425	0.5391	0.897359	-5.88849	Not significant	TBC1D10A	protein_coding	22	30291990	30327046	-	NA
ENSG00000099994	0.00231282	0.53635	0.0137715	0.989016	0.998159	-5.71716	Not significant	SUSD2	protein_coding	22	24181259	24189110	+	NA
ENSG00000099995	0.0246933	7.08909	0.654091	0.513232	0.887558	-6.0859	Not significant	SF3A1	protein_coding	22	30331988	30356947	-	NA
ENSG00000099998	0.788752	-1.28026	3.32264	0.00093014	0.102691	-0.830796	Not significant	GGT5	protein_coding	22	24219654	24245142	-	NA
ENSG00000099999	-0.136552	3.40013	-1.43308	0.152206	0.639047	-5.03205	Not significant	RNF215	protein_coding	22	30368811	30421771	-	NA
ENSG00000100003	-0.257269	4.0175	-1.82812	0.0678849	0.488766	-4.49015	Not significant	SEC14L2	protein_coding	22	30396857	30425317	+	NA
ENSG00000100012	-0.0628977	4.25829	-0.206433	0.836503	0.976426	-6.10321	Not significant	SEC14L3	protein_coding	22	30447959	30472049	-	NA
ENSG00000100014	-0.0244017	4.34625	-0.35802	0.720418	0.954873	-6.07217	Not significant	SPECC1L	protein_coding	22	24270817	24417740	+	NA
ENSG00000100023	-0.13539	5.72306	-1.9266	0.0543655	0.458302	-4.46111	Not significant	PPIL2	protein_coding	22	21666009	21700015	+	NA
ENSG00000100024	0.786609	1.5642	2.70815	0.00690324	0.22027	-2.49172	Not significant	UPB1	protein_coding	22	24494107	24528390	+	NA
ENSG00000100027	0.14271	2.1769	1.34469	0.179088	0.669778	-5.02233	Not significant	YPEL1	protein_coding	22	21697544	21735834	-	NA
ENSG00000100028	-0.0145431	4.95268	-0.303193	0.761818	0.964619	-6.1492	Not significant	SNRPD3	protein_coding	22	24555503	24609980	+	NA
ENSG00000100029	0.0368767	4.87454	0.49457	0.621033	0.927238	-6.07473	Not significant	PES1	protein_coding	22	30576625	30607083	-	NA
ENSG00000100030	0.0518607	7.14849	1.32614	0.185154	0.676897	-5.4434	Not significant	MAPK1	protein_coding	22	21754500	21867680	-	NA
ENSG00000100031	0.173517	1.82972	0.799169	0.424418	0.846006	-5.53938	Not significant	GGT1	protein_coding	22	24583750	24629005	+	NA
ENSG00000100033	0.234976	-0.647969	1.11309	0.265986	0.750973	-5.10488	Not significant	PRODH	protein_coding	22	18912777	18936553	-	NA
ENSG00000100034	0.0622619	4.72945	0.476354	0.633946	0.931346	-6.0732	Not significant	PPM1F	protein_coding	22	21919420	21952837	-	NA
ENSG00000100036	-0.208706	2.27837	-1.81814	0.0693986	0.492334	-4.33418	Not significant	SLC35E4	protein_coding	22	30635652	30669016	+	NA
ENSG00000100038	-0.0166969	4.17959	-0.218061	0.827434	0.975735	-6.09055	Not significant	TOP3B	protein_coding	22	21957025	21982816	-	NA
ENSG00000100053	0.117283	0.232421	0.934083	0.350529	0.8061	-5.31021	Not significant	CRYBB3	protein_coding	22	25199850	25207363	+	NA
ENSG00000100055	0.00184236	5.54045	0.00715849	0.99429	0.998973	-6.24087	Not significant	CYTH4	protein_coding	22	37282027	37315345	+	NA
ENSG00000100056	0.0424395	3.47883	0.443572	0.657466	0.938288	-5.93034	Not significant	ESS2	protein_coding	22	19130279	19144684	-	NA
ENSG00000100058	0.0854329	3.54557	1.08667	0.277494	0.761964	-5.48217	Not significant	CRYBB2P1	transcribed_unprocessed_pseudogene	22	25448105	25520854	+	NA
ENSG00000100060	0.545888	0.999923	2.70346	0.0070004	0.220452	-2.47677	Not significant	MFNG	protein_coding	22	37469063	37486401	-	NA
ENSG00000100065	-0.142113	2.57924	-0.90397	0.36627	0.814207	-5.51512	Not significant	CARD10	protein_coding	22	37490362	37519542	-	NA
ENSG00000100068	0.193227	2.88402	2.06909	0.0388419	0.406851	-3.96171	Not significant	LRP5L	protein_coding	22	25351418	25405377	-	NA
ENSG00000100075	-0.0560868	4.02769	-0.518534	0.604222	0.920885	-5.96229	Not significant	SLC25A1	protein_coding	22	19175575	19178830	-	NA
ENSG00000100077	0.154134	4.75124	1.90698	0.0568627	0.462716	-4.44432	Not significant	GRK3	protein_coding	22	25564849	25729294	+	NA
ENSG00000100078	0.0607231	-0.0669552	0.388423	0.697801	0.949471	-5.61993	Not significant	PLA2G3	protein_coding	22	31134809	31140607	-	NA
ENSG00000100079	-0.446749	-1.51069	-2.43211	0.0152185	0.301499	-3.04157	Not significant	LGALS2	protein_coding	22	37570246	37582616	-	NA
ENSG00000100083	0.0109466	5.98975	0.126967	0.898997	0.984806	-6.25851	Not significant	GGA1	protein_coding	22	37608475	37633564	+	NA
ENSG00000100084	-0.0179427	2.5134	-0.254134	0.799454	0.9726	-5.86231	Not significant	HIRA	protein_coding	22	19330698	19447450	-	NA
ENSG00000100092	-0.0477494	4.58793	-0.37375	0.708684	0.953104	-6.09026	Not significant	SH3BP1	protein_coding	22	37634654	37666932	+	NA
ENSG00000100097	0.365902	2.66161	1.87832	0.0606821	0.473921	-4.30376	Not significant	LGALS1	protein_coding	22	37675608	37679806	+	NA
ENSG00000100099	-0.0941198	5.70828	-1.87037	0.0617797	0.475018	-4.56484	Not significant	HPS4	protein_coding	22	26443423	26483837	-	NA
ENSG00000100100	-0.14866	5.85497	-1.77245	0.0766813	0.508159	-4.73983	Not significant	PIK3IP1	protein_coding	22	31281593	31292534	-	NA
ENSG00000100104	-0.0176971	3.39071	-0.259798	0.795083	0.971879	-5.97212	Not significant	SRRD	protein_coding	22	26483877	26494658	+	NA
ENSG00000100105	-0.0221332	4.75346	-0.265794	0.790463	0.970952	-6.13708	Not significant	PATZ1	protein_coding	22	31325804	31346232	-	NA
ENSG00000100106	-0.0434786	5.88321	-0.499764	0.617372	0.924921	-6.1385	Not significant	TRIOBP	protein_coding	22	37697004	37776556	+	NA
ENSG00000100109	0.011991	5.1243	0.217011	0.828253	0.975735	-6.19043	Not significant	TFIP11	protein_coding	22	26491225	26512505	-	NA
ENSG00000100116	-0.0920145	1.87713	-0.726381	0.467807	0.867671	-5.57431	Not significant	GCAT	protein_coding	22	37807905	37817176	+	NA
ENSG00000100124	-0.133817	4.92083	-1.22534	0.220789	0.710083	-5.46062	Not significant	ANKRD54	protein_coding	22	37830855	37849327	-	NA
ENSG00000100129	-0.011561	5.11463	-0.193351	0.846731	0.977267	-6.1913	Not significant	EIF3L	protein_coding	22	37848868	37889407	+	NA
ENSG00000100138	0.0428671	4.81113	0.963766	0.33544	0.79704	-5.74034	Not significant	SNU13	protein_coding	22	41673930	41690504	-	NA
ENSG00000100139	-0.0459312	5.54331	-0.474362	0.635365	0.931507	-6.13468	Not significant	MICALL1	protein_coding	22	37905657	37942822	+	NA
ENSG00000100147	0.109252	2.95206	1.54064	0.12378	0.599587	-4.85009	Not significant	CCDC134	protein_coding	22	41800679	41826299	+	NA
ENSG00000100150	0.0113428	5.06288	0.25691	0.797311	0.97199	-6.17527	Not significant	DEPDC5	protein_coding	22	31753951	31907034	+	NA
ENSG00000100151	-0.0735474	4.64131	-0.842523	0.399734	0.833507	-5.82231	Not significant	PICK1	protein_coding	22	38056311	38075701	+	NA
ENSG00000100154	0.0115985	3.90258	0.0920428	0.926686	0.989365	-6.06509	Not significant	TTC28	protein_coding	22	27978014	28679865	-	NA
ENSG00000100162	0.0892605	0.295437	0.648623	0.516759	0.889241	-5.51175	Not significant	CENPM	protein_coding	22	41938721	41947164	-	NA
ENSG00000100167	0.249109	0.379946	1.71282	0.0871146	0.534488	-4.40087	Not significant	2025-09-03	protein_coding	22	41976272	41998221	+	NA
ENSG00000100170	-0.239581	3.19566	-1.65575	0.0981456	0.556684	-4.68265	Not significant	SLC5A1	protein_coding	22	32043032	32113029	+	NA
ENSG00000100181	-0.0572981	1.5667	-0.294216	0.768666	0.966749	-5.73875	Not significant	TPTEP1	transcribed_unprocessed_pseudogene	22	16601887	16698742	+	NA
ENSG00000100196	-0.0513337	2.09896	-0.355026	0.722659	0.955369	-5.78274	Not significant	KDELR3	protein_coding	22	38468062	38483447	+	NA
ENSG00000100197	-0.116068	0.844857	-0.884044	0.376925	0.821049	-5.37732	Not significant	CYP2D6	protein_coding	22	42126499	42130906	-	NA
ENSG00000100201	0.00407264	9.65455	0.0573772	0.954258	0.9937	-6.26538	Not significant	DDX17	protein_coding	22	38483440	38507660	-	NA
ENSG00000100206	-0.185845	-0.264367	-1.34859	0.17783	0.669063	-4.85495	Not significant	DMC1	protein_coding	22	38518949	38570286	-	NA
ENSG00000100207	-0.0310339	7.08626	-0.966132	0.334256	0.795491	-5.841	Not significant	TCF20	protein_coding	22	42160013	42343616	-	NA
ENSG00000100209	0.113697	2.39205	1.6037	0.109155	0.576512	-4.69742	Not significant	HSCB	protein_coding	22	28742031	28757515	+	NA
ENSG00000100211	-0.0421173	3.91212	-0.320327	0.7488	0.961628	-6.01781	Not significant	CBY1	protein_coding	22	38656636	38673854	+	NA
ENSG00000100216	0.0135066	4.63737	0.221432	0.824809	0.975352	-6.14238	Not significant	TOMM22	protein_coding	22	38681948	38685421	+	NA
ENSG00000100218	-0.0201817	3.04274	-0.11372	0.909487	0.986323	-5.94864	Not significant	RSPH14	protein_coding	22	23059415	23145021	-	NA
ENSG00000100219	0.0171428	8.63002	0.171318	0.864015	0.978765	-6.27167	Not significant	XBP1	protein_coding	22	28794555	28800597	-	NA
ENSG00000100220	-0.141834	5.33824	-2.64079	0.00842446	0.236421	-2.8791	Not significant	RTCB	protein_coding	22	32387582	32412255	-	NA
ENSG00000100221	-0.0651385	6.00532	-0.492063	0.622803	0.927421	-6.14767	Not significant	JOSD1	protein_coding	22	38685543	38701556	-	NA
ENSG00000100225	-0.0744459	6.41423	-1.46707	0.14273	0.627103	-5.23914	Not significant	FBXO7	protein_coding	22	32474676	32498829	+	NA
ENSG00000100226	-0.0447568	7.42565	-0.395728	0.692406	0.948154	-6.2192	Not significant	GTPBP1	protein_coding	22	38705723	38738299	+	NA
ENSG00000100227	0.095849	5.89738	2.99003	0.00287072	0.15868	-1.97112	Not significant	POLDIP3	protein_coding	22	42583721	42614962	-	NA
ENSG00000100228	0.0901089	5.56821	0.421101	0.673789	0.942238	-6.15591	Not significant	RAB36	protein_coding	22	23145326	23164350	+	NA
ENSG00000100234	-0.499162	4.07088	-2.58327	0.00995442	0.252512	-2.91284	Not significant	TIMP3	protein_coding	22	32801701	32863043	+	NA
ENSG00000100239	-0.0868221	6.3088	-1.06636	0.286565	0.766464	-5.72657	Not significant	PPP6R2	protein_coding	22	50343304	50445090	+	NA
ENSG00000100241	-0.0645609	6.69354	-0.380308	0.703813	0.950879	-6.21679	Not significant	SBF1	protein_coding	22	50445000	50475024	-	NA
ENSG00000100242	0.0895244	6.02461	0.788528	0.43061	0.84964	-5.96955	Not significant	SUN2	protein_coding	22	38734725	38794143	-	NA
ENSG00000100243	0.0271811	6.07405	0.263863	0.79195	0.971369	-6.23689	Not significant	CYB5R3	protein_coding	22	42617840	42649568	-	NA
ENSG00000100246	0.137524	3.43752	1.25216	0.210861	0.70122	-5.2861	Not significant	DNAL4	protein_coding	22	38778508	38794198	-	NA
ENSG00000100258	-0.0386143	4.52549	-0.215885	0.829129	0.975846	-6.13276	Not significant	LMF2	protein_coding	22	50502949	50507691	-	NA
ENSG00000100263	-0.0388821	3.20983	-0.382162	0.702438	0.950691	-5.91125	Not significant	RHBDD3	protein_coding	22	29259852	29268209	-	NA
ENSG00000100266	0.0538988	6.6535	0.747334	0.455071	0.859913	-6.01732	Not significant	PACSIN2	protein_coding	22	42835412	43015145	-	NA
ENSG00000100271	-0.0556308	2.46021	-0.472572	0.636641	0.931729	-5.77097	Not significant	TTLL1	protein_coding	22	43039644	43089428	-	NA
ENSG00000100276	-0.231888	0.195584	-1.66762	0.0957633	0.555787	-4.45008	Not significant	RASL10A	protein_coding	22	29312933	29319679	-	NA
ENSG00000100280	-0.035199	6.4521	-0.386915	0.698917	0.949471	-6.20853	Not significant	AP1B1	protein_coding	22	29327680	29423179	-	NA
ENSG00000100281	-0.00203258	4.91529	-0.0421087	0.966422	0.994701	-6.19128	Not significant	HMGXB4	protein_coding	22	35257452	35295807	+	NA
ENSG00000100284	0.235766	6.45006	1.73273	0.083509	0.525046	-4.83732	Not significant	TOM1	protein_coding	22	35299275	35347994	+	NA
ENSG00000100288	-0.145178	0.103033	-1.26802	0.205141	0.695776	-4.96666	Not significant	CHKB	protein_coding	22	50578949	50601455	-	NA
ENSG00000100290	-0.206162	2.71721	-1.84342	0.0656194	0.482425	-4.32552	Not significant	BIK	protein_coding	22	43110748	43129712	+	NA
ENSG00000100292	0.554373	5.08228	2.96042	0.00315841	0.163564	-2.04034	Not significant	HMOX1	protein_coding	22	35380361	35394214	+	NA
ENSG00000100294	-0.0483799	3.26816	-0.576974	0.564112	0.907846	-5.82808	Not significant	MCAT	protein_coding	22	43132206	43143394	-	NA
ENSG00000100296	0.023184	4.90004	0.425378	0.67067	0.941548	-6.10385	Not significant	THOC5	protein_coding	22	29505879	29555216	-	NA
ENSG00000100297	0.0196529	3.93578	0.24103	0.80959	0.974186	-6.05473	Not significant	MCM5	protein_coding	22	35400063	35425430	+	NA
ENSG00000100299	-0.0366731	4.52051	-0.249062	0.803374	0.972987	-6.12207	Not significant	ARSA	protein_coding	22	50622754	50628173	-	NA
ENSG00000100300	0.0557919	3.8527	0.271161	0.786334	0.970348	-6.04427	Not significant	TSPO	protein_coding	22	43151514	43163242	+	NA
ENSG00000100304	0.00164269	4.77661	0.0144036	0.988511	0.998065	-6.18009	Not significant	TTLL12	protein_coding	22	43166622	43187133	-	NA
ENSG00000100307	-0.0152949	4.54887	-0.203208	0.839022	0.976426	-6.1337	Not significant	CBX7	protein_coding	22	39120167	39152674	-	NA
ENSG00000100311	0.103609	-0.126405	0.612316	0.540494	0.898297	-5.511	Not significant	PDGFB	protein_coding	22	39223359	39244751	-	NA
ENSG00000100316	-0.0222823	8.03426	-0.219092	0.826632	0.975678	-6.2702	Not significant	RPL3	protein_coding	22	39312882	39320389	-	NA
ENSG00000100319	0.0759864	2.78175	0.698116	0.485297	0.873655	-5.70497	Not significant	ZMAT5	protein_coding	22	29730956	29767011	-	NA
ENSG00000100320	-0.133757	6.04324	-1.58696	0.112898	0.584717	-5.04793	Not significant	RBFOX2	protein_coding	22	35738736	36028425	-	NA
ENSG00000100321	-0.166441	4.22809	-1.25865	0.208507	0.697753	-5.3467	Not significant	SYNGR1	protein_coding	22	39349925	39385588	+	NA
ENSG00000100324	-0.0420434	3.9119	-0.435017	0.663662	0.939898	-5.97929	Not significant	TAB1	protein_coding	22	39399741	39437060	+	NA
ENSG00000100325	0.0313657	6.00685	0.593095	0.553277	0.903498	-6.09715	Not significant	ASCC2	protein_coding	22	29788608	29838304	-	NA
ENSG00000100330	0.0349068	7.66673	0.740772	0.459039	0.861735	-6.02945	Not significant	MTMR3	protein_coding	22	29883155	30030866	+	NA
ENSG00000100335	-0.0113486	4.98094	-0.229065	0.818874	0.97527	-6.17416	Not significant	MIEF1	protein_coding	22	39499432	39518132	+	NA
ENSG00000100336	-0.218885	3.33408	-1.57851	0.114824	0.58838	-4.81376	Not significant	APOL4	protein_coding	22	36189124	36204840	-	NA
ENSG00000100342	-0.0898417	6.3442	-0.875346	0.381635	0.823655	-5.90572	Not significant	APOL1	protein_coding	22	36253010	36267530	+	NA
ENSG00000100344	0.0572372	0.488118	0.336969	0.736225	0.959963	-5.67133	Not significant	PNPLA3	protein_coding	22	43923739	43964488	+	NA
ENSG00000100345	0.100752	8.82634	1.05204	0.293083	0.770236	-5.74767	Not significant	MYH9	protein_coding	22	36281281	36388018	-	NA
ENSG00000100346	-0.0591078	-0.552824	-0.40781	0.683517	0.946138	-5.56938	Not significant	CACNA1I	protein_coding	22	39570753	39689737	+	NA
ENSG00000100347	0.00749122	4.2521	0.103374	0.917691	0.987948	-6.11408	Not significant	SAMM50	protein_coding	22	43955421	44010531	+	NA
ENSG00000100348	-0.0457805	4.48301	-0.883522	0.377207	0.821049	-5.77083	Not significant	TXN2	protein_coding	22	36467036	36482030	-	NA
ENSG00000100350	-0.00249529	2.80754	-0.0271732	0.978328	0.996606	-5.92722	Not significant	FOXRED2	protein_coding	22	36487190	36507101	-	NA
ENSG00000100351	-0.0161628	1.04447	-0.1056	0.915925	0.987728	-5.73007	Not significant	GRAP2	protein_coding	22	39901082	39973721	+	NA
ENSG00000100353	0.0178772	6.30259	0.510748	0.609662	0.923115	-6.15104	Not significant	EIF3D	protein_coding	22	36510850	36529436	-	NA
ENSG00000100354	-0.0250391	8.19935	-0.441882	0.658688	0.938823	-6.19772	Not significant	TNRC6B	protein_coding	22	40044817	40335808	+	NA
ENSG00000100359	-0.122488	1.06229	-1.22947	0.219238	0.710083	-5.05981	Not significant	SGSM3	protein_coding	22	40370591	40410289	+	NA
ENSG00000100360	-0.122062	5.51007	-0.816083	0.414683	0.840155	-5.9097	Not significant	IFT27	protein_coding	22	36758202	36776256	-	NA
ENSG00000100364	0.0653744	5.76799	1.00996	0.312804	0.783411	-5.76642	Not significant	KIAA0930	protein_coding	22	45190338	45240769	-	NA
[truncated: 17,432 more rows]

## Sheet: B
pathway	pval	padj	log2err	ES	NES	size	leadingEdge
Recognition and association of DNA glycosylase with site containing an affected purine	8.53e-07	0.00014236	0.659444	0.665732	2.18093	46	ENSG00000277224|ENSG00000158406|ENSG00000180573|ENSG00000275713|ENSG00000132604|ENSG00000275126|ENSG00000166848|ENSG00000158373|ENSG00000273802|ENSG00000278637|ENSG00000184678|ENSG00000278463|ENSG00000273542|ENSG00000274290|ENSG00000233822|ENSG00000277157|ENSG00000276966|ENSG00000180596|ENSG00000114026|ENSG00000124635|ENSG00000277075|ENSG00000132781
DNA Damage/Telomere Stress Induced Senescence	2.81e-07	7.36e-05	0.674963	0.605051	2.14954	70	ENSG00000277224|ENSG00000158406|ENSG00000180573|ENSG00000124762|ENSG00000275713|ENSG00000132604|ENSG00000275126|ENSG00000166848|ENSG00000111276|ENSG00000158373|ENSG00000273802|ENSG00000278637|ENSG00000184678|ENSG00000133101|ENSG00000104320|ENSG00000145386|ENSG00000278463|ENSG00000139687|ENSG00000273542|ENSG00000274290|ENSG00000233822|ENSG00000277157|ENSG00000276966|ENSG00000180596|ENSG00000149311
Base-Excision Repair, AP Site Formation	7.64e-07	0.00014236	0.659444	0.643972	2.1485	53	ENSG00000277224|ENSG00000158406|ENSG00000180573|ENSG00000275713|ENSG00000132604|ENSG00000275126|ENSG00000166848|ENSG00000158373|ENSG00000273802|ENSG00000278637|ENSG00000184678|ENSG00000123415|ENSG00000278463|ENSG00000273542|ENSG00000274290|ENSG00000233822|ENSG00000277157|ENSG00000276966|ENSG00000180596|ENSG00000114026
Senescence-Associated Secretory Phenotype (SASP)	5.94e-08	3.47e-05	0.719513	0.564631	2.14411	98	ENSG00000277224|ENSG00000158406|ENSG00000180573|ENSG00000124762|ENSG00000275713|ENSG00000275126|ENSG00000111276|ENSG00000158373|ENSG00000273802|ENSG00000278637|ENSG00000184678|ENSG00000109320|ENSG00000133101|ENSG00000136244|ENSG00000145386|ENSG00000117676|ENSG00000115008|ENSG00000278463|ENSG00000175063|ENSG00000197153|ENSG00000071242|ENSG00000273542|ENSG00000221983|ENSG00000274290|ENSG00000233822…
Interleukin-10 signaling	7.71e-06	0.00075709	0.593325	0.663146	2.11429	40	ENSG00000275302|ENSG00000115594|ENSG00000184371|ENSG00000108691|ENSG00000102265|ENSG00000232810|ENSG00000277632|ENSG00000121807|ENSG00000276085|ENSG00000115590|ENSG00000169403|ENSG00000136244|ENSG00000115008|ENSG00000115009|ENSG00000243646|ENSG00000102962|ENSG00000168610|ENSG00000110324|ENSG00000028137|ENSG00000160791|ENSG00000136689|ENSG00000108342|ENSG00000163823|ENSG00000125538|ENSG00000162434…
Meiotic recombination	4.15e-06	0.00060565	0.610527	0.582362	2.05719	69	ENSG00000057468|ENSG00000277224|ENSG00000158406|ENSG00000180573|ENSG00000275713|ENSG00000275126|ENSG00000012048|ENSG00000158373|ENSG00000273802|ENSG00000278637|ENSG00000184678|ENSG00000104320|ENSG00000177302|ENSG00000278463|ENSG00000197153|ENSG00000131470|ENSG00000273542|ENSG00000274290|ENSG00000233822|ENSG00000277157|ENSG00000276966|ENSG00000180596|ENSG00000149311|ENSG00000274750|ENSG00000278828…
Inhibition of DNA recombination at telomere	5.88e-06	0.00068785	0.610527	0.597714	2.01734	57	ENSG00000277224|ENSG00000158406|ENSG00000180573|ENSG00000275713|ENSG00000132604|ENSG00000275126|ENSG00000166848|ENSG00000158373|ENSG00000273802|ENSG00000278637|ENSG00000184678|ENSG00000278463|ENSG00000204209|ENSG00000144231|ENSG00000273542|ENSG00000274290|ENSG00000233822|ENSG00000277157|ENSG00000276966|ENSG00000180596
Assembly of the ORC complex at the origin of replication	7.78e-06	0.00075709	0.593325	0.600791	2.01142	55	ENSG00000277224|ENSG00000158406|ENSG00000180573|ENSG00000275713|ENSG00000275126|ENSG00000158373|ENSG00000273802|ENSG00000278637|ENSG00000184678|ENSG00000278463|ENSG00000197153|ENSG00000273542|ENSG00000274290|ENSG00000233822|ENSG00000277157|ENSG00000276966|ENSG00000180596|ENSG00000108424|ENSG00000274750|ENSG00000278828|ENSG00000124635|ENSG00000277075
Phase I - Functionalization of compounds	9.38e-05	0.00377763	0.538434	-0.523219	-1.80825	80	ENSG00000162365|ENSG00000140396|ENSG00000186104|ENSG00000114771|ENSG00000186204|ENSG00000130649|ENSG00000108242|ENSG00000172831|ENSG00000095596|ENSG00000165092|ENSG00000172817|ENSG00000248144|ENSG00000108602|ENSG00000196344|ENSG00000167600|ENSG00000007933|ENSG00000106546|ENSG00000164237|ENSG00000140459|ENSG00000073067|ENSG00000131069|ENSG00000159231|ENSG00000138115|ENSG00000172828|ENSG00000197838…
Biological oxidations	1.58e-05	0.00120821	0.57561	-0.464581	-1.76004	163	ENSG00000162365|ENSG00000140396|ENSG00000156689|ENSG00000167741|ENSG00000186104|ENSG00000114771|ENSG00000186204|ENSG00000171234|ENSG00000133433|ENSG00000130649|ENSG00000100577|ENSG00000108242|ENSG00000271271|ENSG00000172831|ENSG00000174156|ENSG00000211454|ENSG00000006625|ENSG00000170899|ENSG00000242515|ENSG00000095596|ENSG00000165092|ENSG00000172817|ENSG00000197448|ENSG00000248144|ENSG00000108602…
Cytochrome P450 - arranged by substrate type	0.00133569	0.0300016	0.45506	-0.561521	-1.73857	44	ENSG00000162365|ENSG00000140396|ENSG00000186104|ENSG00000186204|ENSG00000130649|ENSG00000108242|ENSG00000095596|ENSG00000172817|ENSG00000167600|ENSG00000106546|ENSG00000140459|ENSG00000073067|ENSG00000138115|ENSG00000197838|ENSG00000106258|ENSG00000003137|ENSG00000036530
Metabolism of fat-soluble vitamins	0.00278845	0.0493471	0.431708	-0.587737	-1.72342	33	ENSG00000114115|ENSG00000135697|ENSG00000124145|ENSG00000081479|ENSG00000137561|ENSG00000204444|ENSG00000115884|ENSG00000198074|ENSG00000063660|ENSG00000121207|ENSG00000147257
