# Supplementary material for: Minimalistic transcriptomic signatures permit accurate early prediction of COVID-19 mortality
Source: JCI Insight. 2025 Nov 10;10(21):e195436. doi: 10.1172/jci.insight.195436 (PMC12643502; doi:10.1172/jci.insight.195436)
Supplement: Supplemental data set 3 [file jciinsight-10-195436-s151.xlsx]

## Sheet: A
ensembl_id	logFC	AveExpr	t	P.Value	adj.P.Val	B	external_gene_name	diffexpressed
ENSG00000000003	0.21687	3.08825	2.07169	0.0403689	0.19064	-4.02997	TSPAN6	Not significant
ENSG00000000005	0.520403	-2.0443	1.83929	0.0682648	0.253264	-4.05285	TNMD	Not significant
ENSG00000000419	0.192848	4.29651	1.42285	0.157293	0.40098	-5.21044	DPM1	Not significant
ENSG00000000457	0.087256	4.25367	0.836542	0.40446	0.656609	-5.83635	SCYL3	Not significant
ENSG00000000460	0.155307	3.88389	1.89414	0.0605372	0.235772	-4.43562	FIRRM	Not significant
ENSG00000000938	0.143638	8.89373	1.13344	0.259217	0.524622	-5.64795	FGR	Not significant
ENSG00000000971	0.0570996	1.96573	0.322782	0.747404	0.881654	-5.80023	CFH	Not significant
ENSG00000001036	-0.0839348	5.25268	-1.27628	0.204243	0.464251	-5.45932	FUCA2	Not significant
ENSG00000001084	0.0687089	4.82878	0.495743	0.620953	0.812262	-6.10086	GCLC	Not significant
ENSG00000001167	0.159039	4.88352	1.11909	0.265265	0.530153	-5.62261	NFYA	Not significant
ENSG00000001460	-0.0089894	3.31747	-0.0837027	0.933428	0.974157	-6.05511	STPG1	Not significant
ENSG00000001461	-0.206317	4.66275	-2.69416	0.00803501	0.0801628	-2.79365	NIPAL3	Not significant
ENSG00000001497	-0.142221	2.17818	-0.665434	0.507009	0.734706	-5.66583	LAS1L	Not significant
ENSG00000001561	1.0233	3.06612	3.62155	0.000425	0.0156572	-0.125657	ENPP4	Significantly upregulated
ENSG00000001617	-0.184862	0.557404	-0.497439	0.61976	0.811234	-5.521	SEMA3F	Not significant
ENSG00000001626	-0.253114	6.98799	-2.05422	0.0420569	0.195129	-4.26678	CFTR	Not significant
ENSG00000001629	0.12264	5.87756	1.56221	0.120787	0.347725	-5.09701	ANKIB1	Not significant
ENSG00000001630	0.796515	3.14953	4.2805	3.7e-05	0.00450028	2.06201	CYP51A1	Significantly upregulated
ENSG00000001631	0.0141517	5.83459	0.145995	0.884163	0.950027	-6.25981	KRIT1	Not significant
ENSG00000002016	-0.0212888	4.9321	-0.211538	0.832815	0.925592	-6.20386	RAD52	Not significant
ENSG00000002330	0.0319889	5.02033	0.267402	0.789604	0.903953	-6.19863	BAD	Not significant
ENSG00000002549	-0.512238	4.46657	-2.36327	0.01967	0.128781	-3.54009	LAP3	Not significant
ENSG00000002586	-0.206877	5.94169	-1.54156	0.12573	0.355939	-5.12685	CD99	Not significant
ENSG00000002587	-0.43996	1.05536	-1.75982	0.0809059	0.278488	-4.32062	HS3ST1	Not significant
ENSG00000002726	0.0894189	1.91671	0.419759	0.675388	0.842366	-5.76294	AOC1	Not significant
ENSG00000002745	0.394666	-0.521173	1.44588	0.150735	0.391851	-4.64001	WNT16	Not significant
ENSG00000002746	-0.349457	3.50118	-1.98132	0.0497684	0.212643	-4.22895	HECW1	Not significant
ENSG00000002822	-0.498658	5.27055	-2.55202	0.0119246	0.0981994	-3.16079	MAD1L1	Not significant
ENSG00000002834	-0.126955	7.46571	-1.2643	0.208494	0.469735	-5.51225	LASP1	Not significant
ENSG00000002919	0.0194294	6.56215	0.255362	0.798867	0.908517	-6.25236	SNX11	Not significant
ENSG00000002933	-0.263259	4.55385	-1.44075	0.152176	0.393971	-5.1979	TMEM176A	Not significant
ENSG00000003056	-0.233453	6.05844	-1.9123	0.058145	0.230372	-4.5219	M6PR	Not significant
ENSG00000003096	0.250632	-1.37168	0.952762	0.342565	0.603246	-5.06389	KLHL13	Not significant
ENSG00000003137	0.331824	0.341127	1.01017	0.314381	0.576733	-5.17729	CYP26B1	Not significant
ENSG00000003147	0.46375	4.49836	3.65323	0.000381	0.0149136	-0.0829091	ICA1	Significantly upregulated
ENSG00000003249	0.00365351	0.135512	0.0169622	0.986494	0.994245	-5.58014	DBNDD1	Not significant
ENSG00000003393	0.0385081	4.14917	0.347613	0.72872	0.872066	-6.10218	ALS2	Not significant
ENSG00000003400	-0.245133	6.01097	-2.50339	0.0136014	0.10532	-3.30143	CASP10	Not significant
ENSG00000003402	-0.255038	10.3435	-3.42773	0.000827	0.0222522	-0.806497	CFLAR	Significantly downregulated
ENSG00000003436	-0.117157	5.89654	-1.10196	0.272613	0.538472	-5.68307	TFPI	Not significant
ENSG00000003509	0.338828	4.71977	2.4582	0.0153449	0.111429	-3.36269	NDUFAF7	Not significant
ENSG00000003756	-0.100681	8.88627	-1.69469	0.0926442	0.298835	-4.89025	RBM5	Not significant
ENSG00000003987	0.174312	3.43792	1.20412	0.230837	0.494125	-5.39361	MTMR7	Not significant
ENSG00000004059	0.245545	5.99596	2.21226	0.0287803	0.157939	-3.94183	ARF5	Not significant
ENSG00000004139	-0.407599	2.84061	-3.41636	0.000859	0.0227227	-0.72305	SARM1	Significantly downregulated
ENSG00000004142	0.396309	3.20937	3.04766	0.00281934	0.0443023	-1.79256	POLDIP2	Significantly upregulated
ENSG00000004399	-0.498336	4.33976	-2.5102	0.0133544	0.104474	-3.20312	PLXND1	Not significant
ENSG00000004455	0.0406299	5.26048	0.427289	0.669911	0.839146	-6.1579	AK2	Not significant
ENSG00000004468	0.0447498	3.82674	0.40912	0.683158	0.84685	-6.04467	CD38	Not significant
ENSG00000004478	-0.101607	3.74243	-0.682136	0.496426	0.72843	-5.88623	FKBP4	Not significant
ENSG00000004487	-0.0865047	3.00232	-0.647768	0.518333	0.742486	-5.81034	KDM1A	Not significant
ENSG00000004534	-0.0907739	5.4746	-1.04446	0.298307	0.564219	-5.72835	RBM6	Not significant
ENSG00000004660	0.00115012	3.40798	0.00845532	0.993267	0.997163	-6.07336	CAMKK1	Not significant
ENSG00000004700	0.274258	3.72266	1.77123	0.07898	0.274603	-4.63356	RECQL	Not significant
ENSG00000004766	0.0593047	5.12211	0.388762	0.698119	0.855044	-6.16573	VPS50	Not significant
ENSG00000004776	-0.314863	0.0370978	-1.07157	0.285996	0.551656	-5.07364	HSPB6	Not significant
ENSG00000004777	0.0796055	3.06029	0.393505	0.694622	0.853119	-5.95152	ARHGAP33	Not significant
ENSG00000004779	0.208377	3.94645	1.9911	0.0486692	0.210458	-4.26606	NDUFAB1	Not significant
ENSG00000004799	-0.662363	4.13602	-2.53487	0.0124934	0.101009	-3.12911	PDK4	Not significant
ENSG00000004809	0.171598	2.81888	1.52102	0.130803	0.362763	-4.90795	SLC22A16	Not significant
ENSG00000004838	-0.228177	3.10873	-1.13167	0.259957	0.525352	-5.41577	ZMYND10	Not significant
ENSG00000004846	0.103283	1.9913	0.768737	0.443511	0.688596	-5.58251	ABCB5	Not significant
ENSG00000004848	0.138998	1.89193	0.440916	0.660042	0.832612	-5.75066	ARX	Not significant
ENSG00000004864	-0.104349	5.02279	-0.923482	0.35755	0.617812	-5.81842	SLC25A13	Not significant
ENSG00000004866	0.217434	3.67049	1.63291	0.105025	0.321504	-4.8466	ST7	Not significant
ENSG00000004897	0.132016	6.92332	1.60551	0.110926	0.330348	-5.04415	CDC27	Not significant
ENSG00000004939	-0.0205317	6.72474	-0.0735931	0.941453	0.977819	-6.28182	SLC4A1	Not significant
ENSG00000004961	0.517445	2.65981	2.88607	0.00460284	0.0601325	-2.17845	HCCS	Not significant
ENSG00000004975	-0.196541	3.70548	-1.80003	0.0742874	0.265313	-4.57033	DVL2	Not significant
ENSG00000005001	-0.590476	-0.0209126	-1.79311	0.0753935	0.267794	-4.18677	PRSS22	Not significant
ENSG00000005007	-0.169563	6.16643	-1.57038	0.118877	0.344116	-5.08971	UPF1	Not significant
ENSG00000005020	0.14575	8.299	1.2072	0.229652	0.492859	-5.57241	SKAP2	Not significant
ENSG00000005022	0.0591049	5.57631	0.521093	0.603232	0.801018	-6.12937	SLC25A5	Not significant
ENSG00000005059	-0.433726	4.43829	-2.72386	0.00738458	0.0769083	-2.70213	MCUB	Not significant
ENSG00000005075	0.150855	3.70043	1.06706	0.288017	0.553332	-5.56832	POLR2J	Not significant
ENSG00000005100	0.052827	1.87798	0.381572	0.703432	0.857486	-5.76684	DHX33	Not significant
ENSG00000005102	0.160329	-1.15822	0.675107	0.500865	0.73083	-5.2615	MEOX1	Not significant
ENSG00000005108	0.56058	-0.0956841	1.90784	0.0587256	0.231567	-4.02345	THSD7A	Not significant
ENSG00000005156	-0.347158	4.44633	-3.2238	0.00161708	0.0319168	-1.36923	LIG3	Significantly downregulated
ENSG00000005175	-0.158769	4.62308	-1.23348	0.21973	0.482442	-5.46903	RPAP3	Not significant
ENSG00000005187	-0.133372	6.44975	-1.26885	0.206873	0.467494	-5.50379	ACSM3	Not significant
ENSG00000005189	0.1042	1.88308	0.450561	0.653093	0.828944	-5.74255	REXO5	Not significant
ENSG00000005194	-0.0519952	3.82631	-0.480264	0.631886	0.817891	-6.01245	CIAPIN1	Not significant
ENSG00000005206	-0.105422	4.14282	-0.738872	0.461382	0.702598	-5.89243	SPPL2B	Not significant
ENSG00000005238	0.299256	5.73602	2.36279	0.019694	0.128781	-3.61455	ATOSB	Not significant
ENSG00000005243	-0.38913	0.870783	-1.14209	0.255619	0.521551	-5.08714	COPZ2	Not significant
ENSG00000005249	0.583349	4.63544	2.38436	0.0186252	0.124224	-3.52527	PRKAR2B	Not significant
ENSG00000005302	0.22093	7.0501	1.91977	0.0571848	0.228752	-4.51853	MSL3	Not significant
ENSG00000005339	-0.306421	8.68667	-3.48782	0.000675	0.0197725	-0.638208	CREBBP	Significantly downregulated
ENSG00000005379	-0.229549	2.86389	-1.37379	0.171986	0.420285	-5.09689	TSPOAP1	Not significant
ENSG00000005381	1.02503	2.99713	3.70572	0.000316	0.0138557	0.140145	MPO	Significantly upregulated
ENSG00000005421	0.373273	-0.407067	1.45222	0.148968	0.389476	-4.64297	PON1	Not significant
ENSG00000005436	-0.199667	3.09331	-1.43168	0.154753	0.397475	-5.05285	GCFC2	Not significant
ENSG00000005448	-0.255496	1.82598	-1.44109	0.152081	0.393868	-4.86584	WDR54	Not significant
ENSG00000005469	-0.151738	3.03554	-1.25726	0.211023	0.472783	-5.26947	CROT	Not significant
ENSG00000005471	-0.554749	1.81598	-2.53792	0.0123905	0.100478	-2.92645	ABCB4	Not significant
ENSG00000005483	-0.0230643	8.01337	-0.22577	0.821752	0.919792	-6.25616	KMT2E	Not significant
ENSG00000005486	0.245092	5.6175	2.23313	0.0273345	0.153913	-3.88942	RHBDD2	Not significant
ENSG00000005700	0.100312	4.09719	0.964212	0.336817	0.598416	-5.71112	IBTK	Not significant
ENSG00000005801	-0.0762168	4.96997	-0.773462	0.440721	0.686591	-5.93812	ZNF195	Not significant
ENSG00000005810	-0.134376	6.2375	-1.29236	0.198638	0.457375	-5.47161	MYCBP2	Not significant
ENSG00000005812	0.124201	6.14669	1.0433	0.298839	0.564612	-5.75121	FBXL3	Not significant
ENSG00000005844	-0.51832	6.86022	-4.47578	1.7e-05	0.00310895	2.73176	ITGAL	Significantly downregulated
ENSG00000005882	-0.264249	3.70147	-1.48667	0.139642	0.375803	-5.04848	PDK2	Not significant
ENSG00000005884	-0.264851	2.8893	-1.50856	0.133956	0.36736	-4.92121	ITGA3	Not significant
ENSG00000005889	-0.0120804	6.63555	-0.119393	0.905157	0.960838	-6.27682	ZFX	Not significant
ENSG00000005893	0.128401	7.79902	1.12429	0.263064	0.528415	-5.6704	LAMP2	Not significant
ENSG00000005961	0.469768	4.54308	1.91075	0.0583468	0.230767	-4.46557	ITGA2B	Not significant
ENSG00000005981	-0.140701	3.653	-1.36592	0.174438	0.423417	-5.21188	ASB4	Not significant
ENSG00000006007	0.150477	6.0631	1.27352	0.205217	0.465133	-5.49279	GDE1	Not significant
ENSG00000006015	-0.252514	3.96509	-3.18807	0.00181333	0.033923	-1.4447	REX1BD	Significantly downregulated
ENSG00000006016	-0.223808	2.59181	-1.37044	0.173027	0.421454	-5.065	CRLF1	Not significant
ENSG00000006025	0.00831039	1.63482	0.0437472	0.965176	0.986244	-5.78968	OSBPL7	Not significant
ENSG00000006042	-0.0800591	2.10262	-0.432704	0.665981	0.836463	-5.78268	TMEM98	Not significant
ENSG00000006047	-0.105313	2.40422	-0.535946	0.592956	0.793899	-5.78135	YBX2	Not significant
ENSG00000006059	-0.371659	-1.74104	-1.28608	0.200811	0.459992	-4.72969	KRT33A	Not significant
ENSG00000006062	-0.756273	3.38558	-4.53844	1.32e-05	0.00274181	2.98946	MAP3K14	Significantly downregulated
ENSG00000006071	0.111435	2.55557	0.57921	0.563498	0.774404	-5.7924	ABCC8	Not significant
ENSG00000006116	0.240348	-1.15053	1.41558	0.159405	0.404259	-4.63188	CACNG3	Not significant
ENSG00000006118	-0.134145	3.91272	-0.896586	0.371678	0.629766	-5.74676	TMEM132A	Not significant
ENSG00000006125	0.246759	6.74485	3.12379	0.00222326	0.0377933	-1.71808	AP2B1	Significantly upregulated
ENSG00000006128	-0.241301	-0.486261	-0.632915	0.527955	0.749174	-5.33816	TAC1	Not significant
ENSG00000006194	-0.10693	3.51775	-0.991951	0.323154	0.586181	-5.61394	ZNF263	Not significant
ENSG00000006210	-0.0746861	-0.232082	-0.456696	0.648689	0.827152	-5.44549	CX3CL1	Not significant
ENSG00000006282	-0.190507	4.49996	-0.951984	0.342958	0.603797	-5.75386	SPATA20	Not significant
ENSG00000006283	0.0310322	2.84322	0.297848	0.766317	0.891011	-5.94938	CACNA1G	Not significant
ENSG00000006327	0.0149742	1.46211	0.0656574	0.947756	0.979459	-5.77046	TNFRSF12A	Not significant
ENSG00000006377	-0.256299	2.64554	-1.47617	0.142434	0.380179	-4.93599	DLX6	Not significant
ENSG00000006432	-0.186727	0.53374	-0.988026	0.325064	0.587885	-5.19712	MAP3K9	Not significant
ENSG00000006451	-0.185894	4.14205	-1.95394	0.0529606	0.219551	-4.3441	RALA	Not significant
ENSG00000006453	0.0672371	4.66929	0.542836	0.588218	0.791093	-6.06637	BAIAP2L1	Not significant
ENSG00000006459	0.170416	6.49734	1.57473	0.117868	0.342281	-5.08872	KDM7A	Not significant
ENSG00000006468	0.0261504	1.84533	0.119511	0.905064	0.960795	-5.82735	ETV1	Not significant
ENSG00000006530	-0.145417	6.70746	-2.09337	0.0383544	0.185248	-4.18948	AGK	Not significant
ENSG00000006534	0.27668	5.49719	2.08612	0.0390183	0.186946	-4.1827	ALDH3B1	Not significant
ENSG00000006555	-0.277264	2.19492	-2.32671	0.0216032	0.135752	-3.41424	TTC22	Not significant
ENSG00000006576	0.0533425	4.9307	0.403515	0.687265	0.849059	-6.14921	PHTF2	Not significant
ENSG00000006606	0.332686	-2.46851	1.17869	0.240779	0.505305	-4.81197	CCL26	Not significant
ENSG00000006607	-0.189376	4.78982	-1.41365	0.159972	0.405067	-5.25242	FARP2	Not significant
ENSG00000006611	0.163555	1.30085	0.410348	0.682259	0.846458	-5.67883	USH1C	Not significant
ENSG00000006625	0.154904	1.0661	0.750778	0.454209	0.697216	-5.45707	GGCT	Not significant
ENSG00000006634	0.466147	2.92231	2.62894	0.00964894	0.0880363	-2.83068	DBF4	Not significant
ENSG00000006638	0.0449051	1.92	0.221512	0.825059	0.921347	-5.81805	TBXA2R	Not significant
ENSG00000006652	0.0341987	7.87284	0.276931	0.782294	0.900116	-6.24482	IFRD1	Not significant
ENSG00000006659	-0.16133	2.72025	-1.19743	0.233425	0.496847	-5.29285	LGALS14	Not significant
ENSG00000006695	-0.252082	3.57703	-3.44064	0.000791	0.0216637	-0.688564	COX10	Significantly downregulated
ENSG00000006704	-0.210323	0.863698	-1.53805	0.126586	0.357441	-4.62552	GTF2IRD1	Not significant
ENSG00000006712	-0.057934	4.23729	-0.419032	0.675918	0.84274	-6.08235	PAF1	Not significant
ENSG00000006715	0.0456661	6.08983	0.432914	0.66583	0.836424	-6.18541	VPS41	Not significant
ENSG00000006740	-0.499623	1.96521	-2.61115	0.0101373	0.0901495	-2.77433	ARHGAP44	Not significant
ENSG00000006744	-0.237191	4.52806	-2.06905	0.0406199	0.19117	-4.15758	ELAC2	Not significant
ENSG00000006747	-0.206658	4.3761	-1.60366	0.111334	0.331047	-4.94846	SCIN	Not significant
ENSG00000006756	-0.0483692	4.43101	-0.501622	0.616823	0.809702	-6.0645	ARSD	Not significant
ENSG00000006757	-0.0758039	3.08254	-0.811036	0.418899	0.66963	-5.71092	PNPLA4	Not significant
ENSG00000006831	0.0676736	6.30781	0.807378	0.420995	0.671863	-5.96453	ADIPOR2	Not significant
ENSG00000006837	-0.440355	3.00246	-2.61145	0.010129	0.09013	-2.85622	CDKL3	Not significant
ENSG00000007001	0.859306	2.19561	3.5152	0.000614	0.0187267	-0.421514	UPP2	Significantly upregulated
ENSG00000007038	0.107608	0.852556	0.296229	0.767551	0.891848	-5.63251	PRSS21	Not significant
ENSG00000007047	0.0512727	5.20327	0.528939	0.597794	0.797335	-6.10838	MARK4	Not significant
ENSG00000007062	-0.163521	1.73874	-0.659179	0.511004	0.737734	-5.60736	PROM1	Not significant
ENSG00000007080	0.0586113	3.37171	0.483602	0.629521	0.81659	-5.95573	CCDC124	Not significant
ENSG00000007129	0.125837	4.49483	1.10801	0.270003	0.536042	-5.60362	CEACAM21	Not significant
ENSG00000007168	-0.0264696	7.4877	-0.499698	0.618174	0.810543	-6.16362	PAFAH1B1	Not significant
ENSG00000007171	0.0717672	-0.0662197	0.37647	0.707211	0.859843	-5.50001	NOS2	Not significant
ENSG00000007174	-0.0822917	2.19889	-0.418218	0.676511	0.843307	-5.80461	DNAH9	Not significant
ENSG00000007202	-0.304391	6.13566	-3.85893	0.000182	0.0109047	0.55241	BLTP2	Significantly downregulated
ENSG00000007216	-0.0602983	-1.2158	-0.258427	0.796506	0.907719	-5.41296	SLC13A2	Not significant
ENSG00000007237	0.172795	8.2646	1.29199	0.198763	0.4575	-5.47095	GAS7	Not significant
ENSG00000007255	0.115426	3.23554	0.621599	0.535347	0.754328	-5.86745	TRAPPC6A	Not significant
ENSG00000007264	-0.24177	3.5458	-1.54879	0.123982	0.35307	-4.94338	MATK	Not significant
ENSG00000007306	-0.420307	-0.303272	-1.44028	0.152309	0.394148	-4.64577	CEACAM7	Not significant
ENSG00000007312	-0.545245	3.80293	-2.16777	0.0320871	0.167567	-3.89156	CD79B	Not significant
ENSG00000007314	-0.0048212	0.167577	-0.0136861	0.989102	0.995263	-5.58915	SCN4A	Not significant
ENSG00000007341	0.252031	5.34817	2.50499	0.0135428	0.105168	-3.28298	ST7L	Not significant
ENSG00000007350	-0.30399	0.416331	-0.902141	0.368732	0.627452	-5.2546	TKTL1	Not significant
ENSG00000007372	-0.219463	2.88158	-1.30022	0.195937	0.453537	-5.19144	PAX6	Not significant
ENSG00000007376	0.0101699	3.4997	0.0984544	0.921731	0.96852	-6.07948	RPUSD1	Not significant
ENSG00000007384	-0.272613	0.8862	-0.900197	0.369761	0.62815	-5.31543	RHBDF1	Not significant
ENSG00000007392	-0.0856264	4.57521	-1.22654	0.222319	0.48557	-5.4751	LUC7L	Not significant
ENSG00000007402	-0.503913	0.740552	-2.90266	0.00438078	0.0581249	-2.05457	CACNA2D2	Not significant
ENSG00000007516	-0.266277	2.64898	-1.25719	0.211048	0.472783	-5.20798	BAIAP3	Not significant
ENSG00000007520	0.22843	2.82007	1.79591	0.0749451	0.266928	-4.48899	TSR3	Not significant
ENSG00000007541	0.111891	4.34132	0.984227	0.326921	0.589374	-5.71505	PIGQ	Not significant
ENSG00000007545	-0.165753	3.57298	-1.17719	0.241377	0.505794	-5.42793	CRAMP1	Not significant
ENSG00000007866	-0.246995	-0.479365	-1.05984	0.291276	0.556783	-5.03352	TEAD3	Not significant
ENSG00000007908	0.0307563	-1.16196	0.0949236	0.924529	0.969842	-5.44556	SELE	Not significant
ENSG00000007923	-0.0987497	4.2803	-0.739847	0.460792	0.702243	-5.90716	DNAJC11	Not significant
ENSG00000007933	-0.169144	1.89488	-0.763308	0.44673	0.69147	-5.56227	FMO3	Not significant
ENSG00000007944	-0.222277	5.0587	-1.23476	0.219255	0.48181	-5.49672	MYLIP	Not significant
ENSG00000007952	0.403195	-1.80913	1.57436	0.117953	0.342472	-4.41392	NOX1	Not significant
ENSG00000007968	0.54859	4.49474	3.26799	0.00140169	0.0295503	-1.25285	E2F2	Significantly upregulated
ENSG00000008018	0.170821	5.48996	1.55677	0.122074	0.34971	-5.09296	PSMB1	Not significant
ENSG00000008056	0.328573	-0.550766	1.18457	0.238455	0.50271	-4.92541	SYN1	Not significant
ENSG00000008083	-0.231253	4.5947	-1.98686	0.0491428	0.211302	-4.31898	JARID2	Not significant
ENSG00000008086	-0.0603144	6.0345	-0.625428	0.53284	0.752589	-6.08517	CDKL5	Not significant
ENSG00000008118	0.0361429	-0.544754	0.128243	0.898165	0.957144	-5.50582	CAMK1G	Not significant
ENSG00000008128	-0.0272994	4.96049	-0.231873	0.817019	0.917589	-6.20228	CDK11A	Not significant
ENSG00000008130	-0.286576	8.23246	-2.62708	0.00969909	0.0882294	-3.01402	NADK	Not significant
ENSG00000008196	-0.158812	-1.03436	-0.628058	0.531121	0.751564	-5.29266	TFAP2B	Not significant
ENSG00000008197	0.00878873	-1.45329	0.0316555	0.974798	0.989753	-5.42267	TFAP2D	Not significant
ENSG00000008226	-0.170499	3.51091	-1.13923	0.256804	0.523092	-5.46359	DLEC1	Not significant
ENSG00000008256	-0.129886	3.03816	-0.769776	0.442897	0.687876	-5.73072	CYTH3	Not significant
ENSG00000008277	-0.0424724	2.27766	-0.28556	0.775691	0.895971	-5.85833	ADAM22	Not significant
ENSG00000008282	0.214874	5.13078	1.9235	0.0567106	0.227503	-4.47328	SYPL1	Not significant
ENSG00000008283	-0.451641	2.98502	-2.89124	0.00453267	0.0595345	-2.16999	CYB561	Not significant
ENSG00000008294	-0.197828	7.56647	-2.00876	0.0467359	0.206101	-4.35277	SPAG9	Not significant
ENSG00000008300	-0.218085	-0.607897	-1.15623	0.249809	0.515166	-4.93554	CELSR3	Not significant
ENSG00000008311	0.119516	2.22504	1.03905	0.300804	0.566455	-5.39416	AASS	Not significant
ENSG00000008323	-0.400999	4.68192	-2.83391	0.00537002	0.0651864	-2.44005	PLEKHG6	Not significant
ENSG00000008324	0.00649324	2.7909	0.0333094	0.973481	0.989447	-5.9825	SS18L2	Not significant
ENSG00000008382	0.100193	4.09312	0.634859	0.526691	0.748317	-5.96261	MPND	Not significant
ENSG00000008394	0.0726608	6.27041	0.587651	0.557836	0.770728	-6.11206	MGST1	Not significant
ENSG00000008405	0.210789	1.91362	1.34651	0.180595	0.432354	-5.0123	CRY1	Not significant
ENSG00000008438	0.822627	7.20129	3.77937	0.000243	0.0121798	0.284914	PGLYRP1	Significantly upregulated
ENSG00000008441	0.0735476	4.60907	0.332937	0.739744	0.877321	-6.14664	NFIX	Not significant
ENSG00000008513	-0.171405	6.5107	-1.71501	0.0888424	0.292557	-4.86814	ST3GAL1	Not significant
ENSG00000008516	-0.221827	8.8715	-1.34181	0.182111	0.434408	-5.4022	MMP25	Not significant
ENSG00000008517	-0.772393	5.3846	-3.72924	0.000291	0.0133203	0.143568	IL32	Significantly downregulated
ENSG00000008710	-0.294136	4.12804	-1.58112	0.116399	0.339691	-4.95558	PKD1	Not significant
ENSG00000008735	0.0321917	-0.42716	0.238635	0.811783	0.914967	-5.49591	MAPK8IP2	Not significant
ENSG00000008838	-0.200311	5.24947	-1.80073	0.0741776	0.265025	-4.68964	MED24	Not significant
ENSG00000008853	-0.297531	4.20616	-1.91956	0.0572111	0.228784	-4.40868	RHOBTB2	Not significant
ENSG00000008869	-0.137254	6.54861	-1.52866	0.128896	0.360361	-5.15671	HEATR5B	Not significant
ENSG00000008952	0.337681	7.042	2.69487	0.00801881	0.0801628	-2.85278	SEC62	Not significant
ENSG00000008988	0.0598672	7.29401	0.474615	0.635896	0.820167	-6.17585	RPS20	Not significant
ENSG00000009307	0.171056	8.13537	1.7109	0.0896016	0.293585	-4.87163	CSDE1	Not significant
ENSG00000009335	0.021099	5.69163	0.255254	0.79895	0.908517	-6.23385	UBE3C	Not significant
ENSG00000009413	-0.246573	6.29688	-2.21338	0.0287014	0.157786	-3.94277	REV3L	Not significant
ENSG00000009694	0.339537	2.74371	1.03549	0.302458	0.567961	-5.48136	TENM1	Not significant
ENSG00000009709	0.0459299	-1.57581	0.252701	0.800918	0.909463	-5.38603	PAX7	Not significant
ENSG00000009724	-0.164421	2.42208	-1.65248	0.100968	0.3135	-4.65383	MASP2	Not significant
ENSG00000009765	-0.124523	1.99783	-0.828113	0.409198	0.660484	-5.53113	IYD	Not significant
ENSG00000009780	-0.217564	4.72762	-2.38865	0.0184188	0.123681	-3.51016	FAM76A	Not significant
ENSG00000009790	-0.198288	6.77605	-2.08133	0.0394617	0.188157	-4.21327	TRAF3IP3	Not significant
ENSG00000009830	-0.177725	4.46716	-1.57809	0.117094	0.340984	-4.99486	POMT2	Not significant
ENSG00000009844	0.36374	4.94352	2.74375	0.00697602	0.0742631	-2.69256	VTA1	Not significant
ENSG00000009950	0.055845	1.52264	0.366163	0.714868	0.864156	-5.71827	MLXIPL	Not significant
ENSG00000009954	0.138674	3.314	0.940352	0.348866	0.608927	-5.64248	BAZ1B	Not significant
ENSG00000010017	0.515443	5.24181	3.43337	0.000811	0.0221009	-0.79128	RANBP9	Significantly upregulated
ENSG00000010030	-0.847973	1.86457	-2.52368	0.0128776	0.102539	-2.95386	ETV7	Not significant
ENSG00000010072	0.154142	3.93981	1.19037	0.236174	0.500359	-5.46468	SPRTN	Not significant
ENSG00000010165	-0.146823	2.9121	-0.844529	0.400001	0.653718	-5.65543	METTL13	Not significant
ENSG00000010219	0.355552	4.63534	1.92476	0.0565509	0.227312	-4.44303	DYRK4	Not significant
ENSG00000010244	0.0675459	8.66669	0.719184	0.473381	0.711157	-6.02182	ZNF207	Not significant
ENSG00000010256	0.137964	5.98602	1.03636	0.302053	0.567538	-5.75447	UQCRC1	Not significant
ENSG00000010270	0.208346	5.09239	2.43562	0.0162886	0.115668	-3.43037	STARD3NL	Not significant
ENSG00000010278	0.655663	4.81876	4.2921	3.53e-05	0.00441832	2.07545	CD9	Significantly upregulated
ENSG00000010282	-0.921942	0.926864	-2.57763	0.0111185	0.0945291	-2.793	HHATL	Not significant
ENSG00000010292	0.348439	4.67568	3.30382	0.00124704	0.027428	-1.1567	NCAPD2	Significantly upregulated
ENSG00000010295	-0.26315	3.99749	-2.645	0.00922643	0.0862062	-2.8675	IFFO1	Not significant
ENSG00000010310	-0.114737	4.52001	-0.976666	0.330637	0.592755	-5.73348	GIPR	Not significant
ENSG00000010318	0.132188	4.08122	1.36632	0.174313	0.423252	-5.26415	PHF7	Not significant
ENSG00000010319	-0.367913	-0.314843	-1.33549	0.184162	0.437846	-4.77129	SEMA3G	Not significant
ENSG00000010322	-0.31339	5.81505	-3.61187	0.00044	0.015875	-0.24626	NISCH	Significantly downregulated
ENSG00000010327	-0.350472	4.45645	-1.74613	0.0832651	0.282452	-4.72631	STAB1	Not significant
ENSG00000010361	-0.258838	4.31474	-1.77497	0.0783581	0.273377	-4.66885	FUZ	Not significant
ENSG00000010379	-0.515797	1.84526	-1.67904	0.0956633	0.304071	-4.53298	SLC6A13	Not significant
ENSG00000010404	-0.302194	7.57795	-2.98264	0.00344187	0.0502304	-2.10716	IDS	Not significant
ENSG00000010438	-0.916749	1.61894	-3.40366	0.000896	0.0232118	-0.744834	PRSS3	Significantly downregulated
ENSG00000010539	-0.0685186	5.01744	-0.798912	0.42587	0.675332	-5.92225	ZNF200	Not significant
ENSG00000010610	-0.473825	5.01524	-3.70369	0.000319	0.0138557	0.0684536	CD4	Significantly downregulated
ENSG00000010626	0.0894969	2.91829	0.56391	0.573834	0.781186	-5.85329	LRRC23	Not significant
ENSG00000010671	0.222367	6.65598	1.78077	0.0773995	0.27159	-4.76113	BTK	Not significant
ENSG00000010704	-0.555914	3.3991	-3.22302	0.00162115	0.0319254	-1.30609	HFE	Significantly downregulated
ENSG00000010803	-0.0201641	4.14276	-0.17942	0.857901	0.937157	-6.14317	SCMH1	Not significant
ENSG00000010810	-0.516593	6.63271	-2.93857	0.00393346	0.0542668	-2.22368	FYN	Not significant
ENSG00000010818	-0.187069	4.74118	-1.1586	0.248846	0.513956	-5.56352	HIVEP2	Not significant
ENSG00000010932	-0.159253	0.0825907	-0.629794	0.529988	0.750543	-5.39781	FMO1	Not significant
ENSG00000011007	-0.250342	3.14871	-1.74234	0.083929	0.283443	-4.59803	ELOA	Not significant
ENSG00000011009	0.112006	5.24982	1.17441	0.242483	0.506897	-5.58068	LYPLA2	Not significant
ENSG00000011021	-0.0804746	4.21638	-0.76117	0.448001	0.692632	-5.88534	CLCN6	Not significant
ENSG00000011028	-0.202609	1.98997	-0.80651	0.421494	0.672247	-5.54022	MRC2	Not significant
ENSG00000011052	0.566005	-2.19291	1.46186	0.14631	0.385675	-4.53429	NME1-NME2	Not significant
ENSG00000011083	0.6542	-0.674074	2.2754	0.0245991	0.145577	-3.37184	SLC6A7	Not significant
ENSG00000011105	-0.337217	2.36364	-1.48921	0.138973	0.374864	-4.87262	TSPAN9	Not significant
ENSG00000011114	0.0343341	5.25639	0.420121	0.675125	0.842326	-6.16153	BTBD7	Not significant
ENSG00000011132	-0.249954	4.22032	-2.32663	0.0216079	0.135752	-3.60795	APBA3	Not significant
ENSG00000011143	-0.13433	1.77699	-0.757936	0.449928	0.694084	-5.55333	MKS1	Not significant
ENSG00000011198	0.418332	7.45744	3.07526	0.00258794	0.0420167	-1.85283	ABHD5	Significantly upregulated
ENSG00000011201	0.458324	0.990847	1.94081	0.054552	0.222809	-4.05411	ANOS1	Not significant
ENSG00000011243	-0.103332	5.57411	-1.11327	0.267747	0.53339	-5.66055	AKAP8L	Not significant
ENSG00000011258	0.0612255	4.86678	0.504052	0.61512	0.809481	-6.10103	MBTD1	Not significant
ENSG00000011260	0.190028	5.08057	1.97651	0.0503169	0.213918	-4.37372	UTP18	Not significant
ENSG00000011275	-0.135809	6.12741	-1.70987	0.0897927	0.293704	-4.87126	RNF216	Not significant
ENSG00000011295	-0.0782154	5.67717	-0.866916	0.387663	0.643825	-5.90008	TTC19	Not significant
ENSG00000011304	-0.223709	5.19553	-1.79501	0.0750896	0.26713	-4.69576	PTBP1	Not significant
ENSG00000011332	0.0197701	2.02693	0.103261	0.917922	0.966685	-5.85531	DPF1	Not significant
ENSG00000011347	0.0533441	0.285618	0.197895	0.843452	0.930278	-5.58811	SYT7	Not significant
ENSG00000011376	-0.356105	3.55983	-2.98275	0.00344079	0.0502304	-1.97818	LARS2	Not significant
ENSG00000011405	0.178255	4.40778	1.34262	0.181847	0.434098	-5.32461	PIK3C2A	Not significant
ENSG00000011422	-0.34321	7.38406	-2.68146	0.00832866	0.0814209	-2.88607	PLAUR	Not significant
ENSG00000011426	1.09438	3.3324	5.29614	5.21e-07	0.000725	5.9469	ANLN	Significantly upregulated
ENSG00000011451	0.130416	2.90694	1.11172	0.268412	0.534162	-5.42083	WIZ	Not significant
ENSG00000011454	-0.0800214	5.98407	-0.951754	0.343074	0.603943	-5.83482	RABGAP1	Not significant
ENSG00000011465	-0.232405	4.05263	-1.61117	0.109687	0.328886	-4.90654	DCN	Not significant
ENSG00000011478	-0.0452259	2.27657	-0.334837	0.738314	0.876595	-5.84499	QPCTL	Not significant
ENSG00000011485	-0.468806	3.75098	-3.4083	0.000882	0.0230111	-0.790881	PPP5C	Significantly downregulated
ENSG00000011523	0.0274083	5.13755	0.31888	0.750354	0.882681	-6.1907	CEP68	Not significant
ENSG00000011566	-0.0610091	4.23959	-0.359236	0.720029	0.866951	-6.10298	MAP4K3	Not significant
ENSG00000011590	-0.351085	2.36145	-1.37898	0.170385	0.417827	-5.01512	ZBTB32	Not significant
ENSG00000011600	0.0909203	8.61295	0.696455	0.487448	0.722231	-6.0381	TYROBP	Not significant
ENSG00000011638	-0.172856	3.82461	-1.84565	0.0673285	0.251476	-4.50671	LDAF1	Not significant
ENSG00000011677	0.749581	-1.2223	1.95802	0.0524738	0.218775	-3.90014	GABRA3	Not significant
ENSG00000012048	-0.0107114	4.83449	-0.0992245	0.92112	0.968306	-6.2143	BRCA1	Not significant
ENSG00000012061	-0.292746	5.51574	-2.78142	0.00625811	0.0701808	-2.61326	ERCC1	Not significant
ENSG00000012124	-0.29294	4.58532	-1.50995	0.1336	0.367016	-5.09926	CD22	Not significant
ENSG00000012171	-0.515033	0.915791	-2.57521	0.0111925	0.094822	-2.79972	SEMA3B	Not significant
ENSG00000012174	0.117359	2.03877	0.892993	0.373591	0.631425	-5.49407	MBTPS2	Not significant
ENSG00000012211	0.0189518	4.49171	0.149798	0.881168	0.948379	-6.18176	PRICKLE3	Not significant
ENSG00000012223	1.43126	6.2647	4.16979	5.68e-05	0.00539604	1.62195	LTF	Significantly upregulated
ENSG00000012232	-0.0407733	5.92574	-0.360646	0.718978	0.866485	-6.20902	EXTL3	Not significant
ENSG00000012504	-0.694322	0.752163	-2.41285	0.0172925	0.119984	-3.13174	NR1H4	Not significant
ENSG00000012660	-0.13448	7.29624	-1.06543	0.288754	0.553759	-5.73591	ELOVL5	Not significant
ENSG00000012779	0.21077	9.33514	1.61417	0.109034	0.328211	-5.00947	ALOX5	Not significant
ENSG00000012817	0.0508735	3.34345	0.290608	0.771837	0.893899	-6.053	KDM5D	Not significant
ENSG00000012822	-0.0461843	6.35116	-0.545353	0.58649	0.790051	-6.13678	CALCOCO1	Not significant
ENSG00000012963	0.204433	3.06099	1.99439	0.0483037	0.209473	-4.17144	UBR7	Not significant
ENSG00000012983	0.0469965	5.34148	0.46772	0.640806	0.822324	-6.14496	MAP4K5	Not significant
ENSG00000013016	0.502954	1.59863	2.58602	0.0108651	0.0935236	-2.82151	EHD3	Not significant
ENSG00000013275	0.161603	4.05853	1.50941	0.133739	0.367017	-5.06676	PSMC4	Not significant
ENSG00000013288	0.00605494	4.47777	0.0726086	0.942235	0.978059	-6.18899	MAN2B2	Not significant
ENSG00000013293	-0.0280301	5.05142	-0.253085	0.800622	0.909463	-6.2032	SLC7A14	Not significant
ENSG00000013297	0.00768767	2.45726	0.0581318	0.953737	0.981846	-5.92577	CLDN11	Not significant
ENSG00000013306	0.0903067	9.47322	0.308467	0.758245	0.886764	-6.21467	SLC25A39	Not significant
ENSG00000013364	-0.0995806	6.83649	-1.09431	0.275939	0.54178	-5.70553	MVP	Not significant
ENSG00000013374	-0.278712	5.85396	-2.61797	0.0099476	0.0890354	-3.02726	NUB1	Not significant
ENSG00000013375	-0.0643402	4.79649	-0.436781	0.66303	0.834248	-6.12328	PGM3	Not significant
ENSG00000013392	0.158376	0.0253792	0.877891	0.381702	0.638395	-5.2396	RWDD2A	Not significant
ENSG00000013441	0.150759	7.13418	1.16353	0.246851	0.511659	-5.63048	CLK1	Not significant
ENSG00000013503	-0.430252	3.06382	-3.49102	0.000667	0.0196487	-0.511296	POLR3B	Significantly downregulated
ENSG00000013523	-0.386694	2.98185	-3.07135	0.00261961	0.0423437	-1.70143	ANGEL1	Significantly downregulated
ENSG00000013561	0.356556	5.71877	2.29482	0.0234248	0.141705	-3.76136	RNF14	Not significant
ENSG00000013563	0.325458	4.77787	1.74006	0.0843308	0.284379	-4.77255	DNASE1L1	Not significant
ENSG00000013573	-0.172414	4.94987	-0.910778	0.36418	0.623856	-5.8219	DDX11	Not significant
ENSG00000013583	-0.0488697	4.37538	-0.345171	0.730551	0.873102	-6.12278	HEBP1	Not significant
ENSG00000013588	-0.142169	2.65582	-0.80596	0.42181	0.672516	-5.65163	GPRC5A	Not significant
ENSG00000013619	0.0821011	1.03161	0.348634	0.727956	0.871606	-5.64621	MAMLD1	Not significant
ENSG00000013725	-0.588872	6.21404	-4.53428	1.34e-05	0.00275716	2.954	CD6	Significantly downregulated
ENSG00000013810	-0.184487	6.3814	-1.9719	0.0508478	0.215195	-4.41867	TACC3	Not significant
ENSG00000014123	0.351656	3.33989	2.24721	0.0263951	0.150921	-3.71108	UFL1	Not significant
ENSG00000014138	-0.115019	3.81141	-0.919662	0.359535	0.619483	-5.71316	POLA2	Not significant
ENSG00000014164	0.0775101	4.91487	0.586172	0.558826	0.771279	-6.05986	ZC3H3	Not significant
ENSG00000014216	0.0608137	7.01512	0.647697	0.518379	0.742486	-6.08219	CAPN1	Not significant
ENSG00000014257	0.12338	6.9001	0.849758	0.397098	0.650558	-5.93515	ACP3	Not significant
ENSG00000014824	0.311571	4.64745	2.76852	0.00649611	0.0716774	-2.61553	SLC30A9	Not significant
ENSG00000014914	-0.629774	2.89245	-2.32855	0.0215021	0.13546	-3.46821	MTMR11	Not significant
ENSG00000014919	0.234046	5.75809	1.8837	0.0619484	0.239414	-4.56863	COX15	Not significant
ENSG00000015133	-0.462966	5.88096	-3.02363	0.0030362	0.0463947	-1.98299	CCDC88C	Significantly downregulated
ENSG00000015153	-0.0677684	5.74704	-0.740918	0.460144	0.701767	-6.00047	YAF2	Not significant
ENSG00000015171	-0.097047	3.51083	-0.614837	0.539789	0.757489	-5.90088	ZMYND11	Not significant
ENSG00000015285	-0.175898	7.57411	-1.58001	0.116652	0.340102	-5.08195	WAS	Not significant
ENSG00000015413	-0.474225	-0.0149809	-1.31997	0.189276	0.444623	-4.81438	DPEP1	Not significant
ENSG00000015475	-0.105015	6.92557	-0.89925	0.370263	0.628651	-5.89363	BID	Not significant
ENSG00000015479	0.0162996	5.96892	0.166976	0.867661	0.941173	-6.26039	MATR3	Not significant
ENSG00000015520	-0.0266451	-1.07162	-0.159862	0.87325	0.94415	-5.44339	NPC1L1	Not significant
ENSG00000015532	-0.338989	3.48152	-3.90101	0.000156	0.010122	0.764784	XYLT2	Significantly downregulated
ENSG00000015568	-0.28199	6.3897	-1.95265	0.0531146	0.21999	-4.45379	RGPD5	Not significant
ENSG00000015592	-0.0676711	1.44821	-0.49258	0.62318	0.813463	-5.64692	STMN4	Not significant
ENSG00000015676	-0.324638	4.98141	-2.89457	0.00448787	0.0592444	-2.29939	NUDCD3	Not significant
ENSG00000016082	-0.267217	-0.722825	-1.05039	0.295583	0.561429	-5.01964	ISL1	Not significant
ENSG00000016391	0.549577	0.963142	3.45502	0.000754	0.0210155	-0.609418	CHDH	Significantly upregulated
ENSG00000016402	0.126154	-0.513651	0.352974	0.724708	0.870249	-5.46438	IL20RA	Not significant
ENSG00000016602	0.0543955	-1.4095	0.188157	0.851062	0.934018	-5.40943	CLCA4	Not significant
ENSG00000016864	0.0513943	4.71357	0.581567	0.561915	0.773415	-6.04841	GLT8D1	Not significant
ENSG00000017260	0.259392	5.83072	2.32487	0.0217053	0.13595	-3.69977	ATP2C1	Not significant
ENSG00000017427	-0.148089	1.11828	-0.74717	0.456376	0.698991	-5.45291	IGF1	Not significant
ENSG00000017483	0.330885	5.51249	1.36154	0.175812	0.425815	-5.36678	SLC38A5	Not significant
ENSG00000017797	0.0449219	6.02574	0.505453	0.614138	0.808853	-6.15117	RALBP1	Not significant
ENSG00000018189	-0.283339	5.06035	-2.82414	0.00552598	0.066142	-2.48658	RUFY3	Not significant
ENSG00000018236	0.13095	0.894085	0.39241	0.695429	0.853487	-5.62826	CNTN1	Not significant
ENSG00000018280	-0.139856	9.60598	-0.852839	0.395394	0.649569	-5.90736	SLC11A1	Not significant
ENSG00000018408	-0.0634442	1.9462	-0.322155	0.747878	0.881657	-5.79105	WWTR1	Not significant
ENSG00000018510	0.267829	4.37241	2.31099	0.0224852	0.138687	-3.66363	AGPS	Not significant
ENSG00000018610	0.046698	3.44958	0.541281	0.589285	0.791514	-5.93974	STEEP1	Not significant
ENSG00000018625	-0.155783	1.21496	-0.619511	0.536717	0.755376	-5.54818	ATP1A2	Not significant
ENSG00000018699	-0.343142	3.0274	-1.94647	0.0538604	0.221321	-4.23674	TTC27	Not significant
ENSG00000018869	-0.111233	1.46197	-0.478262	0.633306	0.818958	-5.65967	ZNF582	Not significant
ENSG00000019102	0.162367	2.91328	0.778807	0.437578	0.684622	-5.71831	VSIG2	Not significant
ENSG00000019144	-0.148107	4.19774	-1.01704	0.311117	0.574033	-5.66465	PHLDB1	Not significant
ENSG00000019169	0.0684146	3.02365	0.262292	0.793532	0.906258	-5.98516	MARCO	Not significant
ENSG00000019186	-0.167182	0.978104	-0.54117	0.589361	0.791524	-5.55694	CYP24A1	Not significant
ENSG00000019485	-0.552553	1.52975	-3.53473	0.000575	0.0180252	-0.371597	PRDM11	Significantly downregulated
ENSG00000019505	0.0212363	-0.289171	0.0871193	0.930717	0.973146	-5.5316	SYT13	Not significant
ENSG00000019549	-0.117991	-0.547756	-0.457867	0.647849	0.826727	-5.41921	SNAI2	Not significant
ENSG00000019582	-0.681902	7.99844	-3.32315	0.0011704	0.0267862	-1.1406	CD74	Significantly downregulated
ENSG00000019991	1.13228	5.67044	3.86669	0.000177	0.0108308	0.582599	HGF	Significantly upregulated
ENSG00000019995	0.405564	4.78461	2.59787	0.0105164	0.0916894	-3.04157	ZRANB1	Not significant
ENSG00000020129	-0.115482	2.37795	-0.797924	0.426441	0.675827	-5.61281	NCDN	Not significant
ENSG00000020181	-0.138651	0.547815	-0.655042	0.513655	0.739281	-5.43527	ADGRA2	Not significant
ENSG00000020256	-0.134512	3.96	-1.63034	0.105568	0.322408	-4.87226	ZFP64	Not significant
ENSG00000020426	0.219227	2.67566	1.06588	0.288551	0.553603	-5.43866	MNAT1	Not significant
ENSG00000020577	-0.233706	2.6774	-1.51979	0.131112	0.363103	-4.87542	SAMD4A	Not significant
ENSG00000020633	-0.402894	4.08112	-2.40771	0.0175263	0.120378	-3.41731	RUNX3	Not significant
ENSG00000020922	-0.0419564	5.79061	-0.320982	0.748764	0.881847	-6.21848	MRE11	Not significant
ENSG00000021300	-0.717616	2.37889	-3.31089	0.00121848	0.0272483	-1.00723	PLEKHB1	Significantly downregulated
ENSG00000021355	0.610523	8.76325	4.00628	0.000106	0.00774696	1.05454	SERPINB1	Significantly upregulated
ENSG00000021461	0.0265647	1.62442	0.140636	0.888385	0.952729	-5.7879	CYP3A43	Not significant
ENSG00000021488	-0.0421998	1.49087	-0.343264	0.731982	0.873659	-5.71222	SLC7A9	Not significant
ENSG00000021574	0.021146	6.0938	0.404366	0.686641	0.848747	-6.19739	SPAST	Not significant
ENSG00000021645	-0.0593057	2.22903	-0.322119	0.747905	0.881657	-5.83821	NRXN3	Not significant
ENSG00000021762	-0.561815	4.84453	-3.61689	0.000432	0.0158028	-0.200531	OSBPL5	Significantly downregulated
ENSG00000021776	0.127423	4.91829	1.20637	0.229974	0.493203	-5.52735	AQR	Not significant
ENSG00000021826	-0.292439	1.94689	-1.25127	0.213194	0.475147	-5.1156	CPS1	Not significant
ENSG00000021852	0.945643	0.577668	2.49107	0.0140581	0.106786	-2.98319	C8B	Not significant
ENSG00000022267	0.0646366	3.75238	0.364656	0.71599	0.864993	-6.05273	FHL1	Not significant
ENSG00000022277	0.137899	6.69415	1.43432	0.154	0.396499	-5.29196	RTF2	Not significant
ENSG00000022355	0.210911	0.703421	1.13353	0.259177	0.524622	-5.09424	GABRA1	Not significant
ENSG00000022556	-0.0835937	4.97876	-0.771733	0.441741	0.686998	-5.93992	NLRP2	Not significant
ENSG00000022567	-0.151848	6.17678	-1.10209	0.272556	0.538472	-5.68958	SLC45A4	Not significant
ENSG00000022840	0.152965	9.85276	1.51415	0.132533	0.365311	-5.15089	RNF10	Not significant
ENSG00000022976	0.159532	4.57064	1.63264	0.105083	0.321572	-4.9259	ZNF839	Not significant
ENSG00000023041	0.138531	5.5189	1.12712	0.261868	0.527256	-5.64612	ZDHHC6	Not significant
ENSG00000023171	-0.325453	3.70696	-2.24826	0.0263261	0.150811	-3.72686	GRAMD1B	Not significant
ENSG00000023191	-0.0874703	5.3554	-0.690849	0.490952	0.725104	-6.01864	RNH1	Not significant
ENSG00000023228	0.0686848	5.06101	1.0916	0.277127	0.542776	-5.66081	NDUFS1	Not significant
ENSG00000023287	0.312106	5.95535	2.45444	0.0154985	0.112106	-3.41541	RB1CC1	Not significant
ENSG00000023318	0.274286	4.65796	1.74109	0.0841482	0.283973	-4.76254	ERP44	Not significant
ENSG00000023330	0.180048	4.46552	1.3135	0.191442	0.447008	-5.36559	ALAS1	Not significant
ENSG00000023445	-0.146503	4.87567	-1.32087	0.188979	0.444097	-5.38131	BIRC3	Not significant
ENSG00000023516	0.19221	3.14792	0.945819	0.346081	0.606768	-5.61972	AKAP11	Not significant
ENSG00000023572	0.321627	3.33095	2.23905	0.026936	0.152724	-3.72679	GLRX2	Not significant
ENSG00000023608	0.0567206	2.88674	0.828343	0.409068	0.660449	-5.67535	SNAPC1	Not significant
ENSG00000023697	-0.0294546	4.66649	-0.267306	0.789678	0.903953	-6.17262	DERA	Not significant
ENSG00000023734	0.375768	4.41093	3.28365	0.00133205	0.0284434	-1.20404	STRAP	Significantly upregulated
ENSG00000023839	-0.200029	4.11691	-1.54432	0.12506	0.355012	-5.01443	ABCC2	Not significant
ENSG00000023892	-0.146029	5.87938	-1.10719	0.270354	0.53635	-5.67679	DEF6	Not significant
ENSG00000023902	-0.638885	4.88609	-3.59157	0.000472	0.0164518	-0.28088	PLEKHO1	Significantly downregulated
ENSG00000023909	0.638247	6.14735	4.23388	4.43e-05	0.00491353	1.8492	GCLM	Significantly upregulated
ENSG00000024048	-0.0308761	6.54546	-0.276229	0.782832	0.900351	-6.24666	UBR2	Not significant
ENSG00000024422	-0.316072	2.99391	-1.31651	0.190433	0.445736	-5.18425	EHD2	Not significant
ENSG00000024526	1.00009	0.654798	4.18392	5.38e-05	0.00539478	1.57964	DEPDC1	Significantly upregulated
ENSG00000024862	0.403362	4.42132	2.66618	0.00869473	0.0832571	-2.8567	CCDC28A	Not significant
ENSG00000025039	0.595481	4.72032	4.86131	3.46e-06	0.00157577	4.22222	RRAGD	Significantly upregulated
ENSG00000025156	0.0103018	1.8439	0.0551403	0.956115	0.982553	-5.83004	HSF2	Not significant
ENSG00000025293	-0.232588	6.05219	-2.98125	0.00345646	0.0503118	-2.10351	PHF20	Not significant
ENSG00000025423	-0.402731	-1.13591	-1.13548	0.258367	0.524241	-4.911	HSD17B6	Not significant
ENSG00000025434	-0.210156	4.35185	-1.94061	0.0545765	0.222809	-4.38544	NR1H3	Not significant
ENSG00000025708	-0.395701	7.72538	-2.74447	0.0069616	0.0742548	-2.72809	TYMP	Not significant
ENSG00000025770	-0.178491	3.88738	-1.90859	0.0586273	0.231425	-4.40268	NCAPH2	Not significant
ENSG00000025772	-0.174219	2.63687	-1.25115	0.213235	0.475165	-5.21846	TOMM34	Not significant
ENSG00000025796	-0.0181247	6.22266	-0.253757	0.800104	0.909331	-6.24798	SEC63	Not significant
ENSG00000025800	0.19986	4.98276	1.58252	0.11608	0.339144	-5.03088	KPNA6	Not significant
ENSG00000026025	0.152707	10.0617	1.44675	0.15049	0.391437	-5.24252	VIM	Not significant
ENSG00000026036	-0.0780642	1.57631	-0.571348	0.568798	0.777636	-5.62886	RTEL1-TNFRSF6B	Not significant
ENSG00000026103	-0.0253236	6.8562	-0.181463	0.856301	0.93648	-6.26983	FAS	Not significant
ENSG00000026297	-0.262271	8.19416	-2.1093	0.0369304	0.181345	-4.15385	RNASET2	Not significant
ENSG00000026508	0.205305	10.5271	1.43047	0.155099	0.397734	-5.25648	CD44	Not significant
ENSG00000026559	-0.229	1.22023	-1.41247	0.160318	0.405431	-4.82922	KCNG1	Not significant
ENSG00000026652	0.0296939	4.23872	0.205194	0.837757	0.927303	-6.15016	AGPAT4	Not significant
ENSG00000026751	-0.435483	4.39441	-1.80741	0.0731236	0.263031	-4.61536	SLAMF7	Not significant
ENSG00000026950	-0.814953	5.93163	-3.56332	0.000521	0.0173167	-0.397838	BTN3A1	Significantly downregulated
ENSG00000027001	-0.399618	1.66012	-2.05076	0.0423979	0.195823	-3.89431	MIPEP	Not significant
ENSG00000027075	-0.338059	8.36482	-3.09799	0.00241075	0.0401579	-1.78575	PRKCH	Significantly downregulated
ENSG00000027697	0.48867	8.62707	3.64159	0.000397	0.0152459	-0.154769	IFNGR1	Significantly upregulated
ENSG00000027847	0.00248275	4.08434	0.0155969	0.987581	0.994391	-6.15139	B4GALT7	Not significant
ENSG00000027869	-0.328337	2.69538	-1.52929	0.128739	0.360209	-4.86386	SH2D2A	Not significant
ENSG00000028116	0.111773	5.01551	0.834613	0.405541	0.657605	-5.89734	VRK2	Not significant
ENSG00000028137	-0.216972	7.34376	-1.6704	0.0973631	0.307188	-4.94294	TNFRSF1B	Not significant
ENSG00000028203	-0.150148	5.31377	-1.41077	0.160816	0.406178	-5.28866	VEZT	Not significant
ENSG00000028277	-0.730285	5.11285	-4.4992	1.55e-05	0.00294653	2.83575	POU2F2	Significantly downregulated
ENSG00000028310	-0.191115	4.94325	-2.06346	0.0411562	0.192289	-4.19527	BRD9	Not significant
ENSG00000028528	-0.15019	7.9561	-1.94702	0.0537936	0.221153	-4.46526	SNX1	Not significant
ENSG00000028839	-0.0850847	7.20746	-0.705651	0.481729	0.717485	-6.04418	TBPL1	Not significant
ENSG00000029153	0.336436	2.32353	2.22879	0.0276297	0.154385	-3.64131	BMAL2	Not significant
ENSG00000029363	0.0290014	6.82593	0.218442	0.827444	0.922382	-6.26239	BCLAF1	Not significant
ENSG00000029364	0.195937	5.25313	2.43363	0.0163743	0.115916	-3.44159	SLC39A9	Not significant
ENSG00000029534	0.287191	4.72154	1.15443	0.250544	0.515972	-5.57094	ANK1	Not significant
ENSG00000029639	-0.306485	5.26516	-2.49742	0.0138211	0.106079	-3.29162	TFB1M	Not significant
ENSG00000029725	-0.0477712	5.26917	-0.472105	0.637682	0.820853	-6.13813	RABEP1	Not significant
ENSG00000029993	0.186996	3.73692	1.45326	0.148678	0.389107	-5.11289	HMGB3	Not significant
ENSG00000030066	-0.294743	5.64413	-3.28205	0.00133897	0.0285114	-1.24791	NUP160	Significantly downregulated
ENSG00000030110	-0.0083542	3.61093	-0.0672702	0.946475	0.979459	-6.09474	BAK1	Not significant
ENSG00000030304	-0.27532	0.890192	-0.913571	0.362716	0.622964	-5.30729	MUSK	Not significant
ENSG00000030419	-0.363442	2.61102	-1.62897	0.105857	0.322808	-4.70365	IKZF2	Not significant
ENSG00000030582	-0.0348675	7.93007	-0.259048	0.796028	0.907467	-6.24909	GRN	Not significant
ENSG00000031003	0.0536371	6.52871	0.65712	0.512322	0.738851	-6.07402	FAM13B	Not significant
ENSG00000031081	-0.249197	2.25781	-1.09455	0.275837	0.54178	-5.32968	ARHGAP31	Not significant
ENSG00000031691	0.806409	0.444822	2.80652	0.00581799	0.0676124	-2.28045	CENPQ	Not significant
ENSG00000031698	0.0195936	5.0959	0.223788	0.823291	0.920329	-6.21293	SARS1	Not significant
ENSG00000031823	-0.238053	6.32295	-2.6218	0.00984241	0.0887811	-3.02693	RANBP3	Not significant
ENSG00000032219	0.173469	6.68297	1.16356	0.246836	0.511659	-5.62952	ARID4A	Not significant
ENSG00000032389	-0.118986	4.30547	-1.13821	0.257226	0.523439	-5.54967	EIPR1	Not significant
ENSG00000032444	0.415695	7.27198	2.79588	0.00600093	0.0686675	-2.59817	PNPLA6	Not significant
ENSG00000032742	0.175627	4.47085	1.43719	0.153184	0.395403	-5.20608	IFT88	Not significant
ENSG00000033011	-0.222884	3.3117	-2.33642	0.0210742	0.133798	-3.50751	ALG1	Not significant
ENSG00000033030	0.0844994	4.6066	1.49716	0.136894	0.371198	-5.12987	ZCCHC8	Not significant
ENSG00000033050	-0.0756357	2.71917	-0.623554	0.534066	0.753396	-5.78324	ABCF2	Not significant
ENSG00000033100	0.019727	5.07204	0.178427	0.858679	0.937614	-6.22068	CHPF2	Not significant
ENSG00000033122	0.0925885	2.95211	0.427226	0.669956	0.839146	-5.92471	LRRC7	Not significant
ENSG00000033170	-0.501381	6.47095	-2.87716	0.00472639	0.0611984	-2.38467	FUT8	Not significant
ENSG00000033178	0.593896	5.53974	3.89927	0.000157	0.0101383	0.693573	UBA6	Significantly upregulated
ENSG00000033327	-0.0834496	6.9327	-0.627634	0.531398	0.751845	-6.09454	GAB2	Not significant
ENSG00000033627	0.0491025	6.73986	0.832898	0.406504	0.658034	-5.94847	ATP6V0A1	Not significant
ENSG00000033800	-0.0401004	7.9979	-0.393845	0.694372	0.852933	-6.20578	PIAS1	Not significant
ENSG00000033867	-0.307337	3.89905	-1.60731	0.110531	0.329786	-4.8956	SLC4A7	Not significant
ENSG00000034053	-0.388485	3.62133	-2.266	0.0251854	0.147234	-3.67671	APBA2	Not significant
ENSG00000034152	0.00775482	8.69184	0.0648448	0.948402	0.979797	-6.27091	MAP2K3	Not significant
ENSG00000034239	-0.332887	2.40676	-1.63914	0.10372	0.318951	-4.66249	CLXN	Not significant
ENSG00000034510	-0.0723344	7.30368	-0.48745	0.6268	0.815007	-6.1702	TMSB10	Not significant
ENSG00000034533	0.0498982	3.44069	0.375983	0.707572	0.860063	-6.01157	ASTE1	Not significant
ENSG00000034677	0.0370152	6.47217	0.393156	0.694879	0.853155	-6.20774	RNF19A	Not significant
ENSG00000034693	0.0274387	2.02773	0.115397	0.908318	0.961702	-5.85135	PEX3	Not significant
ENSG00000034713	0.452274	8.15227	3.609	0.000444	0.0160031	-0.26169	GABARAPL2	Significantly upregulated
ENSG00000035115	-0.248288	5.27209	-2.68254	0.00830317	0.0813692	-2.85172	SH3YL1	Not significant
ENSG00000035141	-0.284828	4.23588	-2.62996	0.00962177	0.0879203	-2.92065	FAM136A	Not significant
ENSG00000035403	0.129914	6.56917	1.01323	0.312923	0.575388	-5.78662	VCL	Not significant
ENSG00000035499	0.414921	3.05124	2.57841	0.0110947	0.0944318	-2.95876	DEPDC1B	Not significant
ENSG00000035664	-0.306411	5.70904	-1.89833	0.059977	0.234676	-4.53703	DAPK2	Not significant
ENSG00000035681	-0.197507	6.73722	-1.46626	0.145111	0.384121	-5.24757	NSMAF	Not significant
ENSG00000035687	0.259262	5.16107	2.28876	0.0237858	0.14313	-3.75587	ADSS2	Not significant
ENSG00000035720	0.61522	0.897536	2.03572	0.0439095	0.199567	-3.87539	STAP1	Not significant
ENSG00000035862	0.105443	6.50712	0.787079	0.432738	0.681018	-5.98285	TIMP2	Not significant
ENSG00000035928	-0.0323881	5.8593	-0.438898	0.661499	0.833503	-6.17677	RFC1	Not significant
ENSG00000036054	0.392969	5.13895	2.87538	0.00475136	0.0612178	-2.36401	TBC1D23	Not significant
ENSG00000036257	-0.162583	8.47259	-2.21808	0.0283706	0.156811	-3.93043	CUL3	Not significant
ENSG00000036448	-0.484365	2.72896	-1.48139	0.141039	0.377726	-4.93608	MYOM2	Not significant
ENSG00000036530	-0.0095403	4.97882	-0.0706421	0.943796	0.978583	-6.22761	CYP46A1	Not significant
ENSG00000036549	-0.0972192	4.53294	-0.737612	0.462144	0.703056	-5.93172	ZZZ3	Not significant
ENSG00000036565	-0.068775	1.50517	-0.339076	0.735126	0.875061	-5.7143	SLC18A1	Not significant
ENSG00000036672	-0.240505	-0.243388	-0.842407	0.401183	0.65472	-5.23462	USP2	Not significant
ENSG00000036828	-0.109014	2.28226	-0.977725	0.330114	0.592451	-5.45127	CASR	Not significant
ENSG00000037042	0.408114	1.30564	2.15501	0.0330946	0.170248	-3.68561	TUBG2	Not significant
ENSG00000037241	0.0774803	2.89929	0.382531	0.702723	0.857308	-5.93386	RPL26L1	Not significant
ENSG00000037280	-0.224934	2.45682	-1.59586	0.113067	0.334455	-4.73861	FLT4	Not significant
ENSG00000037474	-0.149963	4.50652	-1.69728	0.0921538	0.297674	-4.81452	NSUN2	Not significant
ENSG00000037637	0.11332	4.01373	1.44956	0.149707	0.390631	-5.14625	FBXO42	Not significant
ENSG00000037749	0.0237151	7.1258	0.339219	0.735019	0.875061	-6.23009	MFAP3	Not significant
ENSG00000037757	-0.290421	2.99253	-3.42744	0.000827	0.0222522	-0.698168	MRI1	Significantly downregulated
ENSG00000037897	-0.0586788	0.956334	-0.232686	0.816389	0.917445	-5.6671	METTL1	Not significant
ENSG00000038002	0.0485613	3.85592	0.30302	0.762383	0.888743	-6.0862	AGA	Not significant
ENSG00000038210	0.435947	3.03137	2.20438	0.0293439	0.159655	-3.76825	PI4K2B	Not significant
ENSG00000038219	-0.0900022	7.06309	-0.891491	0.374393	0.632127	-5.90055	BOD1L1	Not significant
ENSG00000038274	0.220317	6.34703	2.17196	0.0317621	0.166799	-4.02961	MAT2B	Not significant
ENSG00000038295	-0.0501179	-0.877085	-0.172005	0.863714	0.939803	-5.46004	TLL1	Not significant
ENSG00000038358	-0.145418	4.04619	-1.22343	0.223488	0.487248	-5.42839	EDC4	Not significant
ENSG00000038382	-0.199055	6.37165	-1.55114	0.123418	0.352454	-5.1214	TRIO	Not significant
ENSG00000038427	-0.582189	8.64819	-2.39852	0.0179519	0.121794	-3.54165	VCAN	Not significant
ENSG00000038532	0.0768051	6.0023	0.855132	0.394128	0.648724	-5.91976	CLEC16A	Not significant
ENSG00000038945	-0.238044	5.01808	-1.75512	0.0817096	0.280145	-4.75349	MSR1	Not significant
ENSG00000039068	0.205947	3.4298	1.54371	0.125208	0.355012	-4.95103	CDH1	Not significant
ENSG00000039123	0.0527287	4.77988	0.468285	0.640403	0.822133	-6.11057	MTREX	Not significant
ENSG00000039139	0.297819	0.751616	1.43327	0.154299	0.396943	-4.76427	DNAH5	Not significant
ENSG00000039319	0.172068	7.51491	1.15112	0.251898	0.517545	-5.64288	ZFYVE16	Not significant
ENSG00000039523	-0.688081	5.32856	-4.87416	3.27e-06	0.00157577	4.27099	RIPOR1	Significantly downregulated
ENSG00000039537	-0.241649	-0.100129	-0.645394	0.519865	0.742822	-5.36722	C6	Not significant
ENSG00000039560	-0.285373	3.24268	-1.43245	0.154533	0.397367	-5.0667	RAI14	Not significant
ENSG00000039600	0.0511381	-1.2372	0.295624	0.768012	0.892091	-5.40527	SOX30	Not significant
ENSG00000039650	-0.111089	5.44588	-1.07246	0.285595	0.551116	-5.69775	PNKP	Not significant
ENSG00000039987	-0.0317782	3.68236	-0.255465	0.798788	0.908517	-6.07492	BEST2	Not significant
ENSG00000040199	0.47046	3.63949	3.20685	0.00170759	0.0329381	-1.38203	PHLPP2	Significantly upregulated
ENSG00000040275	-0.0625377	3.13806	-0.359761	0.719638	0.866901	-5.97112	SPDL1	Not significant
ENSG00000040341	0.18669	6.40311	2.302	0.0230036	0.140413	-3.75853	STAU2	Not significant
ENSG00000040487	-0.260625	2.97507	-2.41262	0.0173027	0.119984	-3.30917	SLC66A1	Not significant
ENSG00000040531	-0.173291	4.16624	-1.71179	0.0894356	0.293508	-4.76135	CTNS	Not significant
ENSG00000040608	-0.122976	1.8213	-0.348018	0.728417	0.8719	-5.76445	RTN4R	Not significant
ENSG00000040633	0.0360681	5.33372	0.352586	0.724997	0.870325	-6.19039	PHF23	Not significant
ENSG00000040933	-0.200285	7.64185	-2.28253	0.0241624	0.144539	-3.80171	INPP4A	Not significant
ENSG00000041353	0.556946	3.0521	2.51019	0.0133549	0.104474	-3.1192	RAB27B	Not significant
ENSG00000041357	0.465889	5.63661	2.90953	0.00429176	0.0574768	-2.2889	PSMA4	Not significant
ENSG00000041515	-0.407386	0.812112	-2.26471	0.0252675	0.147524	-3.43014	MYO16	Not significant
ENSG00000041802	-0.178171	4.06531	-1.40682	0.161982	0.407296	-5.20166	LSG1	Not significant
ENSG00000041880	-0.551677	1.47467	-2.56188	0.0116083	0.0969059	-2.85245	PARP3	Not significant
ENSG00000041982	-0.322732	1.61746	-1.89722	0.060125	0.234953	-4.1594	TNC	Not significant
ENSG00000041988	-0.293946	2.88606	-2.1175	0.0362152	0.179233	-3.90245	THAP3	Not significant
ENSG00000042062	0.157979	5.34104	1.45102	0.149299	0.38995	-5.23811	RIPOR3	Not significant
ENSG00000042088	-0.165803	4.79706	-1.63083	0.105464	0.322251	-4.94011	TDP1	Not significant
ENSG00000042286	-0.0820444	1.4152	-0.681196	0.497018	0.728781	-5.54055	AIFM2	Not significant
ENSG00000042304	0.0457651	2.88118	0.2321	0.816843	0.917589	-5.97329	C2orf83	Not significant
ENSG00000042317	-0.106078	4.71483	-0.770388	0.442536	0.687548	-5.92253	SPATA7	Not significant
ENSG00000042429	-0.0530192	5.68502	-0.990296	0.323959	0.586874	-5.78991	MED17	Not significant
ENSG00000042445	-0.15978	5.68148	-1.90509	0.0590856	0.232434	-4.52544	RETSAT	Not significant
ENSG00000042493	0.391312	6.99068	2.57462	0.0112107	0.0949322	-3.1443	CAPG	Not significant
ENSG00000042753	0.249531	5.47678	1.9631	0.0518745	0.217318	-4.41534	AP2S1	Not significant
ENSG00000042813	0.220211	-0.143125	0.56052	0.576137	0.782862	-5.42551	ZPBP	Not significant
ENSG00000042832	0.0157729	4.4959	0.0891935	0.929072	0.972572	-6.19002	TG	Not significant
ENSG00000042980	-0.152347	4.59856	-0.726294	0.469028	0.707456	-5.94278	ADAM28	Not significant
ENSG00000043039	-0.0916802	1.42959	-0.649959	0.516921	0.741762	-5.56382	BARX2	Not significant
ENSG00000043093	0.383745	6.2392	2.48688	0.0142165	0.107455	-3.34534	DCUN1D1	Not significant
ENSG00000043143	-0.610716	4.7286	-3.4816	0.000689	0.0199987	-0.6152	JADE2	Significantly downregulated
ENSG00000043355	-0.0346965	-0.263485	-0.0941793	0.925119	0.970126	-5.52698	ZIC2	Not significant
ENSG00000043462	-0.273156	9.31876	-3.26586	0.00141144	0.0296532	-1.29817	LCP2	Significantly downregulated
ENSG00000043514	-0.571622	2.69951	-3.29508	0.00128323	0.0278242	-1.06458	TRIT1	Significantly downregulated
ENSG00000043591	0.0201854	0.214462	0.135754	0.892236	0.954503	-5.58363	ADRB1	Not significant
ENSG00000044012	-0.290348	-0.996022	-0.714235	0.476425	0.713133	-5.24559	GUCA2B	Not significant
ENSG00000044090	0.186962	1.56954	1.08402	0.280461	0.545653	-5.25297	CUL7	Not significant
ENSG00000044115	-0.161511	7.41299	-1.78283	0.077062	0.27077	-4.75823	CTNNA1	Not significant
ENSG00000044446	-0.0679174	6.82827	-0.815542	0.416326	0.666798	-5.96276	PHKA2	Not significant
ENSG00000044459	0.200185	4.24457	1.76367	0.0802509	0.276912	-4.69343	CNTLN	Not significant
ENSG00000044524	0.0316996	1.71089	0.216399	0.829033	0.923241	-5.78524	EPHA3	Not significant
ENSG00000044574	0.157179	4.54902	1.19239	0.235386	0.499684	-5.51688	HSPA5	Not significant
ENSG00000046604	-0.150074	-0.953456	-0.7902	0.43092	0.679268	-5.20248	DSG2	Not significant
ENSG00000046647	-0.168265	3.64255	-1.64461	0.102585	0.316581	-4.81467	GEMIN8	Not significant
ENSG00000046651	-0.0819173	4.84635	-0.651936	0.515649	0.740967	-6.01397	OFD1	Not significant
ENSG00000046653	-0.24304	2.61742	-1.62855	0.105947	0.322808	-4.70966	GPM6B	Not significant
ENSG00000046889	0.208536	1.02147	1.16889	0.24469	0.509733	-5.09535	PREX2	Not significant
ENSG00000047056	0.200051	6.69132	2.19988	0.0296698	0.160832	-3.97519	WDR37	Not significant
ENSG00000047188	0.193544	4.79951	1.46814	0.144599	0.383339	-5.18631	YTHDC2	Not significant
ENSG00000047230	0.14604	3.5502	1.56469	0.120206	0.346644	-4.93504	CTPS2	Not significant
ENSG00000047249	0.0835651	5.35355	1.01992	0.309752	0.573545	-5.74906	ATP6V1H	Not significant
ENSG00000047315	0.2147	5.64979	2.11208	0.0366863	0.180744	-4.13627	POLR2B	Not significant
ENSG00000047346	0.049387	6.38701	0.438894	0.661503	0.833503	-6.18846	ATOSA	Not significant
ENSG00000047365	0.255555	7.32	1.577	0.117344	0.341302	-5.08657	ARAP2	Not significant
ENSG00000047410	-0.119922	6.42313	-1.06523	0.288844	0.553759	-5.73241	TPR	Not significant
ENSG00000047457	-0.330491	4.34923	-2.58938	0.0107653	0.0929273	-3.02394	CP	Not significant
ENSG00000047578	-0.201099	5.7405	-2.07204	0.0403349	0.190578	-4.21443	KATNIP	Not significant
ENSG00000047579	0.00129948	4.71708	0.0126176	0.989953	0.995366	-6.21144	DTNBP1	Not significant
ENSG00000047597	0.931679	4.46151	2.84397	0.0052135	0.06401	-2.41643	XK	Not significant
ENSG00000047617	-0.13268	1.76967	-0.444521	0.657441	0.831503	-5.72723	ANO2	Not significant
ENSG00000047621	-0.151033	5.50288	-1.19194	0.235563	0.499684	-5.56915	C12orf4	Not significant
ENSG00000047634	0.0325439	0.555844	0.138712	0.889903	0.9534	-5.62287	SCML1	Not significant
ENSG00000047644	-0.0186288	5.77426	-0.155929	0.876342	0.946149	-6.25608	WWC3	Not significant
ENSG00000047648	0.319288	1.81113	1.96703	0.0514136	0.216139	-4.07812	ARHGAP6	Not significant
ENSG00000047662	-0.0757539	0.161294	-0.429229	0.668501	0.838051	-5.5005	FAM184B	Not significant
ENSG00000047849	0.074611	5.01424	0.575352	0.566096	0.776208	-6.07299	MAP4	Not significant
ENSG00000047932	0.202588	2.4045	0.962698	0.337574	0.598792	-5.49443	GOPC	Not significant
ENSG00000047936	-0.108689	-1.87866	-0.457752	0.647932	0.826727	-5.29871	ROS1	Not significant
ENSG00000048028	-0.217742	3.65849	-1.30267	0.195102	0.4522	-5.29138	USP28	Not significant
ENSG00000048052	-0.729883	4.66972	-3.80925	0.000218	0.0116593	0.426671	HDAC9	Significantly downregulated
ENSG00000048140	0.0668801	3.08728	0.42484	0.67169	0.840683	-5.93912	TSPAN17	Not significant
ENSG00000048162	-0.0851334	2.94465	-0.733199	0.464821	0.705072	-5.74932	NOP16	Not significant
ENSG00000048342	-0.0544758	9.24833	-0.330139	0.741852	0.878467	-6.21206	CC2D2A	Not significant
ENSG00000048392	0.0579063	5.61755	0.45707	0.648421	0.827152	-6.16173	RRM2B	Not significant
ENSG00000048405	0.214475	5.24559	1.81421	0.0720638	0.261011	-4.67194	ZNF800	Not significant
ENSG00000048462	-0.182319	1.70183	-0.666747	0.506173	0.734277	-5.59426	TNFRSF17	Not significant
ENSG00000048471	-0.324616	5.31803	-3.05581	0.00274907	0.0435675	-1.87996	SNX29	Significantly downregulated
ENSG00000048540	0.0387357	1.89024	0.178747	0.858428	0.937508	-5.82321	LMO3	Not significant
ENSG00000048544	0.321977	3.2755	2.97714	0.00349998	0.0505924	-1.98539	MRPS10	Not significant
ENSG00000048649	0.128814	5.91972	1.43119	0.154893	0.397573	-5.28522	RSF1	Not significant
ENSG00000048707	-0.0931669	6.24543	-1.28595	0.200857	0.459992	-5.47993	VPS13D	Not significant
ENSG00000048740	-0.165008	8.1911	-1.73654	0.0849525	0.285268	-4.83021	CELF2	Not significant
ENSG00000048828	0.0151361	5.92786	0.130901	0.896066	0.956674	-6.26461	FAM120A	Not significant
ENSG00000048991	-0.127922	6.04799	-1.25802	0.210748	0.47265	-5.51	R3HDM1	Not significant
ENSG00000049089	-0.45744	2.8418	-1.75199	0.0822478	0.281198	-4.54069	COL9A2	Not significant
ENSG00000049130	0.539223	-1.45694	1.96438	0.051724	0.21688	-3.88096	KITLG	Not significant
ENSG00000049167	0.0385102	3.0233	0.256282	0.798158	0.90843	-5.99096	ERCC8	Not significant
ENSG00000049192	0.15603	1.14733	0.661303	0.509645	0.736917	-5.52598	ADAMTS6	Not significant
ENSG00000049239	0.139132	4.21658	1.2919	0.198796	0.4575	-5.37001	H6PD	Not significant
ENSG00000049245	0.326533	7.27272	2.79231	0.0060635	0.0689298	-2.60741	VAMP3	Not significant
ENSG00000049246	-0.427454	1.65469	-2.23186	0.0274209	0.153994	-3.5516	PER3	Not significant
ENSG00000049247	0.221118	0.647326	0.376418	0.70725	0.859843	-5.60832	UTS2	Not significant
ENSG00000049249	-0.357663	3.33452	-3.54466	0.000555	0.0178184	-0.361418	TNFRSF9	Significantly downregulated
ENSG00000049283	-0.0981958	3.13377	-0.627628	0.531402	0.751845	-5.84249	EPN3	Not significant
ENSG00000049323	0.540315	3.08996	3.19902	0.00175098	0.0334039	-1.37106	LTBP1	Significantly upregulated
ENSG00000049449	0.162987	3.32186	1.33495	0.184341	0.437946	-5.21997	RCN1	Not significant
ENSG00000049540	-0.283145	5.74845	-2.2623	0.0254199	0.147894	-3.82799	ELN	Not significant
ENSG00000049541	-0.0577025	4.3311	-0.541244	0.589311	0.791514	-6.0349	RFC2	Not significant
ENSG00000049618	-0.240954	6.61315	-3.69637	0.000327	0.0141356	0.0144749	ARID1B	Significantly downregulated
ENSG00000049656	-0.101413	6.32576	-0.887693	0.376425	0.63416	-5.89777	CLPTM1L	Not significant
ENSG00000049759	0.130066	4.52615	0.740955	0.460122	0.701767	-5.93116	NEDD4L	Not significant
ENSG00000049768	-0.336802	0.860234	-1.39199	0.166416	0.412416	-4.80384	FOXP3	Not significant
ENSG00000049769	-0.0977936	3.04368	-0.636256	0.525783	0.747661	-5.82591	PPP1R3F	Not significant
ENSG00000049860	0.0844613	6.08502	0.893293	0.373431	0.631397	-5.8897	HEXB	Not significant
ENSG00000049883	-0.0397987	1.9882	-0.329933	0.742008	0.878467	-5.79695	PTCD2	Not significant
ENSG00000050030	0.269687	-1.12997	1.22212	0.223982	0.487744	-4.84131	NEXMIF	Not significant
ENSG00000050130	0.200502	6.48784	2.03113	0.0443805	0.200334	-4.30894	JKAMP	Not significant
ENSG00000050165	-0.308146	1.21036	-1.04062	0.300077	0.565787	-5.23506	DKK3	Not significant
ENSG00000050327	0.0301192	3.17817	0.185282	0.853311	0.935164	-6.02156	ARHGEF5	Not significant
ENSG00000050344	0.0520339	6.8729	0.35556	0.722774	0.868938	-6.22438	NFE2L3	Not significant
ENSG00000050393	0.136037	2.5872	1.42967	0.155326	0.398006	-5.00063	MCUR1	Not significant
ENSG00000050405	-0.259093	2.21869	-1.55968	0.121386	0.348886	-4.75823	LIMA1	Not significant
ENSG00000050426	-0.102787	5.55546	-1.41582	0.159337	0.404155	-5.29257	LETMD1	Not significant
ENSG00000050438	-0.493929	3.75452	-3.57343	0.000503	0.0169378	-0.290943	SLC4A8	Significantly downregulated
ENSG00000050555	-0.285832	-0.580081	-1.48441	0.140239	0.376742	-4.57738	LAMC3	Not significant
ENSG00000050628	0.0621525	0.186871	0.339314	0.734947	0.875061	-5.53748	PTGER3	Not significant
ENSG00000050730	0.348964	2.36962	2.26657	0.02515	0.147234	-3.5692	TNIP3	Not significant
ENSG00000050748	-0.0882261	4.51349	-0.868687	0.386697	0.642864	-5.82877	MAPK9	Not significant
ENSG00000050767	-0.0175634	1.39222	-0.0701346	0.9442	0.978682	-5.74888	COL23A1	Not significant
ENSG00000050820	-0.0502658	2.36948	-0.15577	0.876467	0.946172	-5.89779	BCAR1	Not significant
ENSG00000051009	0.300131	6.27462	2.26004	0.025564	0.148213	-3.84645	FHIP1B	Not significant
ENSG00000051108	-0.0376226	6.85917	-0.4749	0.635694	0.820167	-6.17602	HERPUD1	Not significant
ENSG00000051128	0.135037	3.27189	1.17399	0.24265	0.506897	-5.4039	HOMER3	Not significant
ENSG00000051180	0.507609	1.74567	2.60325	0.0103614	0.0909022	-2.79209	RAD51	Not significant
ENSG00000051341	0.542862	2.19301	3.31901	0.00118644	0.0270351	-0.989054	POLQ	Significantly upregulated
ENSG00000051382	0.337571	5.98972	3.72571	0.000295	0.0134437	0.113651	PIK3CB	Significantly upregulated
ENSG00000051523	-0.0013311	9.80654	-0.0137323	0.989066	0.995263	-6.2555	CYBA	Not significant
ENSG00000051596	-0.529805	5.1228	-2.78757	0.00614753	0.0695387	-2.57849	THOC3	Not significant
ENSG00000051620	0.124139	5.50694	1.00322	0.31771	0.580682	-5.77212	HEBP2	Not significant
ENSG00000051825	0.0144236	4.8736	0.130029	0.896754	0.956788	-6.2147	MPHOSPH9	Not significant
ENSG00000052126	-0.277478	4.76961	-2.48349	0.014346	0.107917	-3.29847	PLEKHA5	Not significant
ENSG00000052344	-0.214272	2.88625	-1.53573	0.127153	0.358232	-4.88488	PRSS8	Not significant
ENSG00000052723	0.269571	4.39244	1.69262	0.093039	0.299568	-4.82172	SIKE1	Not significant
ENSG00000052749	-0.0335021	6.65943	-0.341263	0.733483	0.874672	-6.22812	RRP12	Not significant
ENSG00000052795	-0.0921789	3.92043	-0.92912	0.354633	0.615157	-5.71939	FNIP2	Not significant
ENSG00000052802	0.673232	4.33237	4.1268	6.7e-05	0.00593367	1.5006	MSMO1	Significantly upregulated
ENSG00000052841	-0.111957	6.48648	-1.16453	0.246448	0.511471	-5.6262	TTC17	Not significant
ENSG00000053108	-0.240912	4.07474	-1.62624	0.106437	0.323655	-4.8858	FSTL4	Not significant
ENSG00000053254	-0.474314	7.58946	-4.76791	5.13e-06	0.00167096	3.84651	FOXN3	Significantly downregulated
ENSG00000053328	0.50727	0.545182	2.62408	0.00978035	0.0885725	-2.69187	METTL24	Not significant
ENSG00000053371	-0.0238642	3.10012	-0.18346	0.854737	0.935855	-6.01005	AKR7A2	Not significant
ENSG00000053372	-0.352934	2.37484	-2.31287	0.0223783	0.138167	-3.45638	MRTO4	Not significant
ENSG00000053438	-0.165299	3.35435	-1.15513	0.250259	0.515511	-5.42434	NNAT	Not significant
ENSG00000053501	0.0463764	3.26639	0.467598	0.640893	0.822362	-5.948	USE1	Not significant
ENSG00000053524	0.0592913	4.50537	0.416424	0.67782	0.844199	-6.11088	MCF2L2	Not significant
ENSG00000053702	-0.293333	2.8345	-2.24085	0.0268163	0.152471	-3.65594	NRIP2	Not significant
ENSG00000053747	-0.0675064	2.37454	-0.368601	0.713054	0.86322	-5.84756	LAMA3	Not significant
ENSG00000053770	0.204848	5.90249	1.98152	0.0497459	0.212596	-4.39355	AP5M1	Not significant
ENSG00000053900	0.142716	5.53392	1.04803	0.296665	0.562396	-5.72965	ANAPC4	Not significant
ENSG00000053918	-0.411362	5.74957	-3.35049	0.00106945	0.0253242	-1.04738	KCNQ1	Significantly downregulated
ENSG00000054116	0.109657	4.61478	1.54393	0.125155	0.355012	-5.06246	TRAPPC3	Not significant
ENSG00000054118	0.0271548	5.43533	0.298968	0.765465	0.890645	-6.21219	THRAP3	Not significant
ENSG00000054148	0.14665	2.29427	0.611843	0.541762	0.759032	-5.73041	PHPT1	Not significant
ENSG00000054179	-0.283286	-0.477541	-1.08605	0.279563	0.544803	-5.01131	ENTPD2	Not significant
ENSG00000054219	-0.259251	4.11858	-1.78782	0.076249	0.269368	-4.63148	LY75	Not significant
ENSG00000054267	-0.0061139	6.48979	-0.0662248	0.947306	0.979459	-6.28118	ARID4B	Not significant
ENSG00000054277	0.0141825	3.79704	0.112683	0.910465	0.962727	-6.11509	OPN3	Not significant
ENSG00000054282	-0.0202751	6.28015	-0.205345	0.83764	0.927303	-6.2596	SDCCAG8	Not significant
ENSG00000054356	0.533129	1.23319	1.91535	0.0577512	0.229796	-4.11053	PTPRN	Not significant
ENSG00000054392	-0.638602	0.365793	-2.94901	0.00381145	0.0532408	-1.9514	HHAT	Not significant
ENSG00000054523	0.353848	7.36046	2.7405	0.00704123	0.0746638	-2.73842	KIF1B	Not significant
ENSG00000054598	1.01579	-0.902455	3.72075	0.0003	0.0136152	-0.0160654	FOXC1	Significantly upregulated
ENSG00000054611	-0.15208	5.0291	-1.67342	0.0967656	0.306072	-4.88836	TBC1D22A	Not significant
ENSG00000054654	-0.492338	6.46451	-3.67641	0.000351	0.0144583	-0.0482534	SYNE2	Significantly downregulated
ENSG00000054690	0.0928638	2.33092	0.607323	0.544747	0.761345	-5.73906	PLEKHH1	Not significant
ENSG00000054793	0.915304	3.50507	3.53032	0.000583	0.0182379	-0.425683	ATP9A	Significantly upregulated
ENSG00000054938	0.165424	1.34328	0.656701	0.512591	0.739033	-5.55607	CHRDL2	Not significant
ENSG00000054965	-0.228186	6.80769	-2.15419	0.0331598	0.170343	-4.06864	FAM168A	Not significant
ENSG00000054967	-0.0565931	6.55682	-0.518922	0.60474	0.802205	-6.15289	RELT	Not significant
ENSG00000054983	-0.118765	7.63171	-1.21659	0.226074	0.489967	-5.56825	GALC	Not significant
ENSG00000055044	-0.402504	4.37989	-1.98039	0.0498748	0.212965	-4.31041	NOP58	Not significant
ENSG00000055070	0.0482262	5.56947	0.584887	0.559687	0.772001	-6.09491	SZRD1	Not significant
ENSG00000055118	0.656351	1.35728	2.85601	0.00503176	0.0630135	-2.17973	KCNH2	Not significant
ENSG00000055130	-0.0051825	3.95281	-0.0553118	0.955979	0.982519	-6.1367	CUL1	Not significant
ENSG00000055147	0.310727	4.73964	2.85276	0.0050802	0.0631727	-2.40509	FAM114A2	Not significant
ENSG00000055163	-0.124115	8.09245	-1.34396	0.181418	0.433538	-5.408	CYFIP2	Not significant
ENSG00000055208	-0.0895789	7.44395	-1.07863	0.282846	0.548071	-5.72167	TAB2	Not significant
ENSG00000055211	0.136267	4.36247	1.37298	0.172236	0.420597	-5.28139	GINM1	Not significant
ENSG00000055332	-0.163222	5.90117	-0.865741	0.388305	0.644304	-5.90674	EIF2AK2	Not significant
ENSG00000055483	-0.459993	3.8854	-3.30037	0.00126124	0.0274991	-1.11468	USP36	Significantly downregulated
ENSG00000055609	-0.0450242	7.46605	-0.695482	0.488055	0.722695	-6.05019	KMT2C	Not significant
ENSG00000055732	-0.0454281	3.97002	-0.614186	0.540218	0.757857	-5.95898	MCOLN3	Not significant
ENSG00000055917	-0.0671216	6.79335	-0.765042	0.4457	0.690422	-6.00128	PUM2	Not significant
ENSG00000055950	0.122037	3.21954	1.02014	0.309649	0.573469	-5.55543	MRPL43	Not significant
ENSG00000055955	0.111238	4.25003	0.660876	0.509918	0.736983	-5.95978	ITIH4	Not significant
ENSG00000055957	0.114381	3.47279	0.779675	0.437069	0.684353	-5.7938	ITIH1	Not significant
ENSG00000056050	0.155652	3.59168	1.13684	0.257798	0.523773	-5.48352	HPF1	Not significant
ENSG00000056097	0.168152	6.1931	2.30204	0.0230008	0.140413	-3.75586	ZFR	Not significant
ENSG00000056277	0.399966	1.26453	2.22321	0.0280138	0.155787	-3.55403	ZNF280C	Not significant
ENSG00000056487	0.0665232	1.13416	0.173594	0.862468	0.939167	-5.70997	PHF21B	Not significant
ENSG00000056558	0.00729137	2.75021	0.037055	0.970501	0.988586	-5.9735	TRAF1	Not significant
ENSG00000056586	-0.116929	5.95701	-1.40522	0.162456	0.407525	-5.31987	RC3H2	Not significant
ENSG00000056736	0.42964	1.39096	2.183	0.0309201	0.164827	-3.64209	IL17RB	Not significant
ENSG00000056972	-0.371316	4.06574	-3.83103	0.000202	0.0111565	0.515251	TRAF3IP2	Significantly downregulated
ENSG00000056998	0.101467	-0.31942	0.362017	0.717955	0.865956	-5.47691	GYG2	Not significant
ENSG00000057019	-0.191015	4.59438	-1.2951	0.197694	0.455882	-5.39112	DCBLD2	Not significant
ENSG00000057252	-0.0341996	5.70511	-0.249106	0.803691	0.910729	-6.23563	SOAT1	Not significant
ENSG00000057294	0.238139	2.57035	1.78541	0.07664	0.269859	-4.47473	PKP2	Not significant
ENSG00000057468	0.138369	-0.537773	0.581643	0.561863	0.773415	-5.3655	MSH4	Not significant
ENSG00000057593	-0.155087	0.141413	-0.462003	0.644889	0.825087	-5.48787	F7	Not significant
ENSG00000057608	0.150784	6.81403	1.85402	0.0661135	0.24859	-4.63554	GDI2	Not significant
ENSG00000057657	-0.394171	5.33983	-2.50322	0.0136075	0.10532	-3.27988	PRDM1	Not significant
ENSG00000057663	0.308281	4.59744	1.8795	0.0625239	0.24067	-4.52289	ATG5	Not significant
ENSG00000057704	-0.320555	6.09311	-1.83652	0.0686772	0.254123	-4.65648	TMCC3	Not significant
ENSG00000057757	0.138807	5.47789	0.629276	0.530326	0.75073	-6.06333	PITHD1	Not significant
ENSG00000057935	-0.268312	3.4505	-2.3164	0.0221781	0.137832	-3.56113	MTA3	Not significant
ENSG00000058056	0.188018	1.01915	0.875751	0.382859	0.639177	-5.3615	USP13	Not significant
ENSG00000058063	0.491186	8.95124	3.05296	0.00277348	0.0438401	-1.90289	ATP11B	Significantly upregulated
ENSG00000058085	0.249146	-0.910194	1.29703	0.197031	0.455273	-4.78034	LAMC2	Not significant
ENSG00000058091	0.592037	5.73065	4.82723	3.99e-06	0.00158493	4.08166	CDK14	Significantly upregulated
ENSG00000058262	0.0987099	5.58059	0.971814	0.333036	0.594799	-5.80444	SEC61A1	Not significant
ENSG00000058272	0.141876	8.75344	1.20516	0.230437	0.493617	-5.56918	PPP1R12A	Not significant
ENSG00000058335	-0.227359	1.53808	-0.773684	0.440591	0.6865	-5.49955	RASGRF1	Not significant
ENSG00000058404	-0.148869	3.38707	-0.723303	0.470856	0.7091	-5.81454	CAMK2B	Not significant
ENSG00000058453	-0.305185	5.72208	-2.17807	0.0312939	0.165556	-4.00021	CROCC	Not significant
ENSG00000058600	-0.279272	3.68536	-1.82591	0.0702708	0.256844	-4.5219	POLR3E	Not significant
ENSG00000058668	-0.115776	6.9546	-0.971885	0.333	0.594799	-5.82794	ATP2B4	Not significant
ENSG00000058673	0.0486813	6.55546	0.36369	0.716709	0.865321	-6.21973	ZC3H11A	Not significant
ENSG00000058729	-0.0667595	3.92799	-0.389308	0.697716	0.854792	-6.0613	RIOK2	Not significant
ENSG00000058799	0.139181	6.25784	1.13668	0.257865	0.523773	-5.65499	YIPF1	Not significant
ENSG00000058804	0.376233	2.54492	2.51804	0.0130751	0.103319	-3.04765	NDC1	Not significant
ENSG00000058866	-0.380697	4.61676	-2.41011	0.0174168	0.120264	-3.45218	DGKG	Not significant
ENSG00000059122	-0.166987	5.86564	-1.90705	0.0588286	0.23173	-4.52716	FLYWCH1	Not significant
ENSG00000059145	-0.263968	6.02421	-2.05535	0.0419451	0.194908	-4.25371	UNKL	Not significant
ENSG00000059377	0.0202422	8.77014	0.236726	0.81326	0.915949	-6.24449	TBXAS1	Not significant
ENSG00000059378	-0.461313	6.81854	-2.70256	0.00784587	0.0792701	-2.83283	PARP12	Not significant
ENSG00000059573	-0.318531	1.99021	-1.62189	0.107368	0.32567	-4.63992	ALDH18A1	Not significant
ENSG00000059588	-0.362636	3.85164	-2.0203	0.045508	0.203325	-4.18734	TARBP1	Not significant
ENSG00000059691	-0.231364	2.9272	-2.00006	0.0476791	0.207999	-4.13135	GATB	Not significant
ENSG00000059728	0.133599	9.34751	1.21611	0.226254	0.490094	-5.54805	MXD1	Not significant
ENSG00000059758	0.0641754	6.98339	0.62345	0.534134	0.753434	-6.09715	CDK17	Not significant
ENSG00000059769	0.405862	1.01903	1.85054	0.0666172	0.249644	-4.19484	DNAJC25	Not significant
ENSG00000059804	0.231265	9.63184	2.29957	0.0231454	0.140794	-3.74316	SLC2A3	Not significant
ENSG00000059915	-0.264107	1.85589	-1.32583	0.187335	0.441839	-5.01338	PSD	Not significant
ENSG00000060069	0.0618848	7.18855	0.594769	0.553082	0.767121	-6.11397	CTDP1	Not significant
ENSG00000060138	0.287461	8.67279	1.21043	0.228416	0.491674	-5.56354	YBX3	Not significant
ENSG00000060140	-0.127266	2.11394	-0.538884	0.590933	0.79281	-5.72652	STYK1	Not significant
ENSG00000060237	-0.036842	8.32565	-0.406812	0.684848	0.847851	-6.19724	WNK1	Not significant
ENSG00000060339	0.0966373	6.04579	0.92246	0.358081	0.618084	-5.86372	CCAR1	Not significant
ENSG00000060491	-0.136748	4.77519	-1.02306	0.308274	0.572218	-5.70765	OGFR	Not significant
ENSG00000060558	0.294285	3.62135	2.12422	0.0356378	0.177612	-3.98409	GNA15	Not significant
ENSG00000060566	0.443183	-1.53412	1.72752	0.0865656	0.288227	-4.22365	CREB3L3	Not significant
ENSG00000060642	-0.0623101	4.21024	-0.564188	0.573646	0.781087	-6.01152	PIGV	Not significant
ENSG00000060656	-0.119481	1.36156	-0.358556	0.720537	0.867329	-5.6937	PTPRU	Not significant
ENSG00000060688	0.126358	4.16528	1.12004	0.264863	0.530045	-5.56248	SNRNP40	Not significant
ENSG00000060709	-0.262838	0.894407	-0.960499	0.338674	0.599958	-5.26469	RIMBP2	Not significant
ENSG00000060718	0.0608818	-0.903976	0.19874	0.842792	0.929961	-5.4549	COL11A1	Not significant
ENSG00000060749	0.0586318	3.562	0.344618	0.730966	0.873151	-6.03778	QSER1	Not significant
ENSG00000060762	0.440353	3.87482	3.63686	0.000403	0.0152642	-0.108879	MPC1	Significantly upregulated
ENSG00000060971	-0.0399741	6.92959	-0.59849	0.550605	0.765489	-6.11185	ACAA1	Not significant
ENSG00000060982	0.0215099	5.22215	0.184157	0.854191	0.935567	-6.22827	BCAT1	Not significant
ENSG00000061273	-0.2513	6.85933	-2.6963	0.00798643	0.0800265	-2.84923	HDAC7	Not significant
ENSG00000061337	-0.280605	0.155828	-1.87205	0.0635568	0.242905	-4.0807	LZTS1	Not significant
ENSG00000061455	0.40908	-0.687467	1.14771	0.2533	0.518849	-4.95349	PRDM6	Not significant
ENSG00000061656	-0.0697179	2.43773	-0.461399	0.645321	0.825275	-5.8269	SPAG4	Not significant
ENSG00000061676	0.302271	2.8074	2.02778	0.0447261	0.201372	-4.08387	NCKAP1	Not significant
ENSG00000061794	0.202555	3.40513	1.38837	0.167516	0.413904	-5.16389	MRPS35	Not significant
ENSG00000061918	0.513164	2.61789	2.36205	0.0197318	0.128852	-3.40268	GUCY1B1	Not significant
ENSG00000061936	-0.079786	5.73981	-1.03174	0.304204	0.569176	-5.75113	SFSWAP	Not significant
ENSG00000061938	-0.214566	6.09617	-1.7017	0.0913194	0.295997	-4.88328	TNK2	Not significant
ENSG00000061987	0.170786	7.14246	1.29266	0.198532	0.457212	-5.47791	MON2	Not significant
ENSG00000062038	-0.0192481	3.52363	-0.114984	0.908644	0.961841	-6.08015	CDH3	Not significant
ENSG00000062194	0.152257	6.5124	1.16208	0.247436	0.512288	-5.62986	GPBP1	Not significant
ENSG00000062282	-0.182091	7.54569	-1.11131	0.268587	0.534294	-5.68683	DGAT2	Not significant
ENSG00000062370	-0.147905	-0.0624106	-0.436278	0.663394	0.834476	-5.47791	ZNF112	Not significant
ENSG00000062485	-0.094737	6.24285	-1.37612	0.171265	0.41935	-5.36487	CS	Not significant
ENSG00000062524	-0.0398925	-0.465205	-0.182086	0.855812	0.936444	-5.49988	LTK	Not significant
ENSG00000062582	-0.0835015	3.36178	-0.675388	0.500687	0.730641	-5.84546	MRPS24	Not significant
ENSG00000062598	-0.0517342	6.51593	-0.508316	0.612135	0.80746	-6.15768	ELMO2	Not significant
ENSG00000062650	0.227041	5.56488	2.27552	0.0245915	0.145577	-3.79873	WAPL	Not significant
ENSG00000062716	-0.206292	9.23728	-1.65866	0.099713	0.311315	-4.9434	VMP1	Not significant
ENSG00000062725	-0.0625183	4.95437	-0.80966	0.419687	0.670302	-5.91035	APPBP2	Not significant
ENSG00000062822	0.0359861	2.82418	0.232879	0.81624	0.91739	-5.96223	POLD1	Not significant
ENSG00000063015	0.0914428	3.47	0.648102	0.518117	0.742311	-5.88012	SEZ6	Not significant
ENSG00000063046	-0.051338	6.44115	-0.552448	0.581636	0.786337	-6.13391	EIF4B	Not significant
ENSG00000063127	0.153772	3.68246	0.982576	0.32773	0.590134	-5.64935	SLC6A16	Not significant
ENSG00000063169	-0.0890532	3.94342	-0.754244	0.452133	0.695792	-5.86229	BICRA	Not significant
ENSG00000063176	-0.119915	2.80526	-1.23052	0.220833	0.483771	-5.26751	SPHK2	Not significant
ENSG00000063177	-0.221948	7.11333	-2.16227	0.0325181	0.168804	-4.05292	RPL18	Not significant
ENSG00000063180	-0.500422	1.1496	-1.48999	0.138768	0.374444	-4.71588	CA11	Not significant
ENSG00000063241	-0.370687	2.50077	-1.79184	0.0755977	0.268358	-4.43618	ISOC2	Not significant
ENSG00000063244	-0.142211	5.62491	-1.29023	0.199373	0.45815	-5.45797	U2AF2	Not significant
ENSG00000063245	0.0906127	5.41616	0.921651	0.358501	0.618517	-5.84341	EPN1	Not significant
ENSG00000063322	0.0452513	4.35659	0.615557	0.539316	0.757151	-5.99921	MED29	Not significant
ENSG00000063438	-0.96818	2.21392	-2.92359	0.00411467	0.0556107	-2.03282	AHRR	Not significant
ENSG00000063515	-0.547787	-1.79909	-2.15483	0.0331091	0.170274	-3.56755	GSC2	Not significant
ENSG00000063587	-0.261746	1.20823	-1.29003	0.199442	0.458186	-4.96758	ZNF275	Not significant
ENSG00000063601	0.131742	5.95349	1.12678	0.26201	0.527314	-5.65972	MTMR1	Not significant
ENSG00000063660	-0.620005	1.49743	-3.65263	0.000381	0.0149136	-0.0277256	GPC1	Significantly downregulated
ENSG00000063761	-0.143263	2.40734	-0.946328	0.345823	0.60656	-5.49414	ADCK1	Not significant
ENSG00000063854	0.140226	5.53976	0.991484	0.323381	0.58638	-5.78422	HAGH	Not significant
ENSG00000063978	-0.275715	6.16786	-3.85128	0.000187	0.0109269	0.5265	RNF4	Significantly downregulated
ENSG00000064012	-0.0716747	7.7832	-0.819424	0.414117	0.665072	-5.95724	CASP8	Not significant
ENSG00000064042	-0.36738	1.39182	-1.26932	0.206706	0.467291	-5.02134	LIMCH1	Not significant
ENSG00000064102	0.264931	3.55557	1.58896	0.114617	0.336967	-4.90413	INTS13	Not significant
ENSG00000064115	-0.0539464	6.50857	-0.467802	0.640748	0.822324	-6.17688	TM7SF3	Not significant
ENSG00000064195	-0.302653	-1.27554	-1.06975	0.286811	0.552352	-4.96379	DLX3	Not significant
ENSG00000064199	-0.244016	0.533497	-1.33437	0.184528	0.438216	-4.8453	SPA17	Not significant
ENSG00000064201	-0.216478	5.4237	-2.16201	0.0325386	0.168814	-4.02453	TSPAN32	Not significant
ENSG00000064205	0.0389243	2.2524	0.327767	0.743641	0.879265	-5.84611	CCN5	Not significant
ENSG00000064218	-0.30595	-1.7938	-1.19675	0.233689	0.497138	-4.81501	DMRT3	Not significant
ENSG00000064225	-0.447765	6.89383	-2.75855	0.00668541	0.0726089	-2.69335	ST3GAL6	Not significant
ENSG00000064270	0.554036	3.67866	2.24846	0.0263135	0.150787	-3.74125	ATP2C2	Not significant
ENSG00000064300	0.105209	-0.348213	0.382176	0.702985	0.857399	-5.47115	NGFR	Not significant
ENSG00000064309	0.0816243	1.72764	0.475874	0.635002	0.820109	-5.70698	CDON	Not significant
ENSG00000064313	0.179331	5.22885	1.89866	0.0599343	0.23461	-4.52283	TAF2	Not significant
ENSG00000064393	0.689734	4.68719	4.01252	0.000103	0.00766221	1.09623	HIPK2	Significantly upregulated
ENSG00000064419	0.285634	5.39234	2.16394	0.0323868	0.168326	-4.02445	TNPO3	Not significant
ENSG00000064489	0.00353856	4.09869	0.0143505	0.988573	0.995114	-6.15501	BORCS8-MEF2B	Not significant
ENSG00000064490	0.210128	4.61958	2.02908	0.0445915	0.200816	-4.24832	RFXANK	Not significant
ENSG00000064545	-0.128369	1.79368	-0.701958	0.484021	0.719207	-5.58586	TMEM161A	Not significant
ENSG00000064547	-0.338846	6.74886	-1.96947	0.0511297	0.21552	-4.4261	LPAR2	Not significant
ENSG00000064601	0.15288	7.03377	1.16553	0.246042	0.510977	-5.62833	CTSA	Not significant
ENSG00000064607	0.115669	3.8555	1.24053	0.217121	0.479435	-5.39578	SUGP2	Not significant
ENSG00000064651	-0.0341034	4.1343	-0.447548	0.65526	0.830078	-6.06131	SLC12A2	Not significant
ENSG00000064652	-0.059807	3.1616	-0.339979	0.734448	0.874934	-5.98065	SNX24	Not significant
ENSG00000064655	-0.689714	0.905644	-1.65656	0.100138	0.312054	-4.45815	EYA2	Not significant
ENSG00000064666	-0.0330405	8.84691	-0.337436	0.736359	0.87547	-6.21555	CNN2	Not significant
ENSG00000064687	-0.255119	5.50356	-1.99121	0.0486572	0.210458	-4.36006	ABCA7	Not significant
ENSG00000064692	-0.0316061	2.67363	-0.153858	0.877972	0.946733	-5.95001	SNCAIP	Not significant
ENSG00000064703	0.0141205	2.72298	0.103536	0.917705	0.966685	-5.96768	DDX20	Not significant
ENSG00000064726	-0.187443	7.52282	-1.39789	0.164642	0.410038	-5.3414	BTBD1	Not significant
ENSG00000064763	0.304278	7.57139	2.66361	0.00875789	0.0836697	-2.92826	FAR2	Not significant
ENSG00000064787	0.0721035	0.316294	0.452584	0.65164	0.828243	-5.51451	BCAS1	Not significant
ENSG00000064835	0.182582	0.698121	0.598569	0.550552	0.765489	-5.50202	POU1F1	Not significant
ENSG00000064886	-0.0298474	3.98558	-0.287883	0.773917	0.895111	-6.10117	CHI3L2	Not significant
ENSG00000064932	-0.0803687	7.84606	-0.688668	0.492319	0.726208	-6.05234	SBNO2	Not significant
ENSG00000064933	-0.0644363	5.19223	-0.810729	0.419075	0.669814	-5.92371	PMS1	Not significant
ENSG00000064961	0.0616288	4.06492	0.556845	0.578637	0.784554	-6.00341	HMG20B	Not significant
ENSG00000064989	0.0524018	2.79013	0.371535	0.710873	0.861952	-5.91923	CALCRL	Not significant
ENSG00000064995	0.0361716	4.04442	0.526653	0.599376	0.798162	-6.01668	TAF11	Not significant
ENSG00000064999	0.352157	4.85396	2.36009	0.0198315	0.129262	-3.58772	ANKS1A	Not significant
ENSG00000065000	-0.0856306	5.09684	-0.783298	0.434946	0.682552	-5.93901	AP3D1	Not significant
ENSG00000065029	-0.209492	3.74835	-1.74987	0.0826153	0.281506	-4.65834	ZNF76	Not significant
ENSG00000065054	0.202623	1.43746	0.918526	0.360127	0.620093	-5.38558	NHERF2	Not significant
ENSG00000065057	-0.766277	1.43869	-2.95047	0.0037947	0.0531795	-1.94123	NTHL1	Not significant
ENSG00000065060	0.220197	2.26183	1.62444	0.106822	0.324554	-4.6865	BLTP3A	Not significant
ENSG00000065135	0.388404	5.43281	2.99485	0.00331614	0.0493421	-2.05609	GNAI3	Significantly upregulated
ENSG00000065150	-0.337812	4.475	-2.60829	0.0102179	0.0905915	-2.98724	IPO5	Not significant
ENSG00000065154	0.581274	5.97596	4.70543	6.65e-06	0.0019132	3.60619	OAT	Significantly upregulated
ENSG00000065183	-0.0396901	2.18526	-0.358385	0.720665	0.867329	-5.82128	WDR3	Not significant
ENSG00000065243	0.0820175	6.3669	0.586664	0.558496	0.771058	-6.1147	PKN2	Not significant
ENSG00000065268	-0.629488	2.35357	-3.35804	0.00104307	0.0248284	-0.874157	WDR18	Significantly downregulated
ENSG00000065308	-0.0303449	1.07246	-0.174467	0.861783	0.93854	-5.68992	TRAM2	Not significant
ENSG00000065320	-0.0595827	-0.0102676	-0.343475	0.731823	0.873606	-5.50762	NTN1	Not significant
ENSG00000065325	0.157707	0.159594	0.685419	0.494359	0.727288	-5.38378	GLP2R	Not significant
ENSG00000065328	0.385549	1.37745	2.49449	0.0139301	0.106341	-3.00669	MCM10	Not significant
ENSG00000065357	-0.163077	7.51969	-1.93828	0.0548623	0.223362	-4.48409	DGKA	Not significant
ENSG00000065361	-0.240651	6.90875	-2.11967	0.0360278	0.178828	-4.13824	ERBB3	Not significant
ENSG00000065371	-0.0993804	1.53777	-0.588746	0.557103	0.770182	-5.61882	ROPN1	Not significant
ENSG00000065413	-0.481441	9.19163	-3.75662	0.000264	0.0127697	0.218393	ANKRD44	Significantly downregulated
ENSG00000065427	-0.120344	4.91878	-1.09258	0.276699	0.542628	-5.64695	KARS1	Not significant
ENSG00000065457	0.0383402	6.19276	0.451955	0.652091	0.828243	-6.1797	ADAT1	Not significant
ENSG00000065485	0.00888307	2.64529	0.0489836	0.961011	0.984357	-5.95431	PDIA5	Not significant
ENSG00000065491	0.498854	3.24407	2.52084	0.0129767	0.102868	-3.10863	TBC1D22B	Not significant
ENSG00000065518	0.197606	6.04795	1.88048	0.0623897	0.240509	-4.58095	NDUFB4	Not significant
ENSG00000065526	-0.134128	5.61157	-1.4606	0.146654	0.386025	-5.23353	SPEN	Not significant
ENSG00000065534	0.034849	4.97819	0.245589	0.806407	0.912066	-6.20075	MYLK	Not significant
ENSG00000065548	0.161125	5.03167	1.14734	0.25345	0.518924	-5.60032	ZC3H15	Not significant
ENSG00000065559	-0.166734	6.24538	-1.08165	0.281508	0.546639	-5.7125	MAP2K4	Not significant
ENSG00000065600	-0.0748309	4.18423	-0.593798	0.55373	0.767495	-5.99148	PACC1	Not significant
ENSG00000065609	0.162628	0.286484	0.407878	0.684067	0.847459	-5.54717	SNAP91	Not significant
ENSG00000065613	0.545702	6.60489	2.94274	0.00388438	0.0538832	-2.21383	SLK	Not significant
ENSG00000065615	0.115564	7.75735	1.07828	0.283004	0.548202	-5.7196	CYB5R4	Not significant
ENSG00000065618	0.840932	3.59107	5.43691	2.77e-07	0.000459	6.53931	COL17A1	Significantly upregulated
ENSG00000065621	-0.318211	4.66621	-3.22536	0.00160897	0.0318514	-1.37625	GSTO2	Significantly downregulated
ENSG00000065665	0.142214	5.46877	0.995019	0.321665	0.584812	-5.77919	SEC61A2	Not significant
ENSG00000065675	-0.342722	3.32608	-1.82272	0.0707559	0.258152	-4.48682	PRKCQ	Not significant
ENSG00000065717	-0.431934	2.9879	-2.51899	0.0130419	0.103255	-3.06927	TLE2	Not significant
ENSG00000065802	0.269143	4.26672	2.32325	0.0217946	0.136222	-3.62923	ASB1	Not significant
ENSG00000065809	0.366766	7.906	3.59443	0.000468	0.0163618	-0.309345	FAM107B	Significantly upregulated
ENSG00000065833	-0.186304	-0.343859	-0.802226	0.423958	0.673836	-5.24869	ME1	Not significant
ENSG00000065882	-0.255923	7.6472	-3.15691	0.00200239	0.035686	-1.62403	TBC1D1	Significantly downregulated
ENSG00000065883	-0.182937	7.09495	-2.80053	0.00592032	0.0681939	-2.58729	CDK13	Not significant
ENSG00000065911	0.493217	4.72065	3.79122	0.000233	0.0119442	0.354837	MTHFD2	Significantly upregulated
ENSG00000065923	-0.421197	3.05221	-2.63133	0.00958514	0.087789	-2.81696	SLC9A7	Not significant
ENSG00000065970	-0.0642343	4.17001	-0.803164	0.423417	0.673516	-5.85086	FOXJ2	Not significant
ENSG00000065978	0.242488	7.03561	1.46094	0.146561	0.385934	-5.25579	YBX1	Not significant
ENSG00000065989	0.324028	2.11994	1.8142	0.0720651	0.261011	-4.37506	PDE4A	Not significant
ENSG00000066027	0.252955	7.4858	2.17958	0.031179	0.165091	-4.01627	PPP2R5A	Not significant
ENSG00000066032	-0.0130805	1.76374	-0.0587689	0.953231	0.981846	-5.81535	CTNNA2	Not significant
ENSG00000066044	-0.181678	4.25563	-1.63899	0.10375	0.318991	-4.88406	ELAVL1	Not significant
ENSG00000066056	-0.0806307	2.25079	-0.3831	0.702302	0.857135	-5.82654	TIE1	Not significant
ENSG00000066084	-0.0109864	6.04189	-0.109128	0.913277	0.964277	-6.26994	DIP2B	Not significant
ENSG00000066117	-0.0244984	5.71465	-0.38304	0.702346	0.857135	-6.19437	SMARCD1	Not significant
ENSG00000066135	0.016556	4.63497	0.197395	0.843842	0.930281	-6.18623	KDM4A	Not significant
ENSG00000066136	-0.194794	7.06062	-3.40358	0.000896	0.0232118	-0.902292	NFYC	Significantly downregulated
ENSG00000066185	0.136648	-0.269287	0.448049	0.6549	0.829942	-5.45057	ZMYND12	Not significant
ENSG00000066230	-0.290537	1.46791	-1.48473	0.140153	0.376742	-4.76027	SLC9A3	Not significant
ENSG00000066248	-0.193775	1.73372	-0.73624	0.462976	0.703406	-5.55482	NGEF	Not significant
ENSG00000066279	1.59714	1.13693	6.09538	1.28e-08	4.66e-05	8.85949	ASPM	Significantly upregulated
ENSG00000066294	-0.306171	4.61346	-2.21516	0.0285757	0.157551	-3.8712	CD84	Not significant
ENSG00000066322	0.0920798	5.75367	0.974519	0.331697	0.593647	-5.80826	ELOVL1	Not significant
ENSG00000066336	-0.0326953	9.54594	-0.283412	0.777334	0.897051	-6.22115	SPI1	Not significant
ENSG00000066379	0.179659	3.23415	0.83362	0.406099	0.658034	-5.7217	POLR1H	Not significant
ENSG00000066382	-0.206869	2.22359	-1.42258	0.15737	0.401047	-4.94819	MPPED2	Not significant
ENSG00000066405	0.341608	0.980511	2.04632	0.0428401	0.196812	-3.8583	CLDN18	Not significant
ENSG00000066422	-0.0170364	4.64102	-0.241915	0.809246	0.913633	-6.17727	ZBTB11	Not significant
ENSG00000066427	-0.182198	6.465	-1.42081	0.157884	0.401779	-5.30752	ATXN3	Not significant
ENSG00000066455	0.0294072	5.28671	0.222965	0.823929	0.920761	-6.22419	GOLGA5	Not significant
ENSG00000066468	-0.194371	2.45385	-1.10081	0.273111	0.538813	-5.35423	FGFR2	Not significant
ENSG00000066557	0.631521	2.96796	2.99394	0.00332535	0.0493584	-1.92394	LRRC40	Significantly upregulated
ENSG00000066583	-0.158084	1.36768	-0.755263	0.451524	0.695417	-5.48671	ISOC1	Not significant
ENSG00000066629	-0.175834	3.93598	-1.19818	0.233134	0.496712	-5.44547	EML1	Not significant
ENSG00000066651	-0.257307	3.28294	-1.87756	0.0627909	0.241189	-4.39168	TRMT11	Not significant
ENSG00000066654	-0.0190533	4.95181	-0.192738	0.84748	0.932303	-6.20984	THUMPD1	Not significant
ENSG00000066697	0.325838	2.20233	2.24241	0.0267126	0.152152	-3.59883	MSANTD3	Not significant
ENSG00000066735	0.364678	-0.834127	1.93549	0.0552077	0.223835	-3.94334	KIF26A	Not significant
ENSG00000066739	0.0647933	5.7346	0.536351	0.592677	0.793758	-6.12797	ATG2B	Not significant
ENSG00000066777	0.211613	6.21507	2.5115	0.0133079	0.10432	-3.28832	ARFGEF1	Not significant
ENSG00000066813	-0.165021	5.11899	-1.21548	0.226493	0.490259	-5.52205	ACSM2B	Not significant
ENSG00000066827	-0.172102	3.93764	-1.58352	0.11585	0.339009	-4.93868	ZFAT	Not significant
ENSG00000066855	-0.0313824	7.02234	-0.191521	0.848431	0.932548	-6.26822	MTFR1	Not significant
ENSG00000066923	-0.089546	6.2327	-0.93782	0.350161	0.610317	-5.85234	STAG3	Not significant
ENSG00000066926	0.0274104	6.49613	0.0942438	0.925068	0.970126	-6.27754	FECH	Not significant
ENSG00000066933	-0.0172726	5.01752	-0.168308	0.866616	0.940677	-6.21817	MYO9A	Not significant
ENSG00000067048	0.247668	3.74247	1.17443	0.242476	0.506897	-5.4623	DDX3Y	Not significant
ENSG00000067057	-0.330948	4.34608	-2.34479	0.0206274	0.131953	-3.57748	PFKP	Not significant
ENSG00000067064	0.836828	7.15918	3.8577	0.000183	0.0109181	0.544407	IDI1	Significantly upregulated
ENSG00000067066	-0.146385	8.56001	-2.38963	0.0183722	0.123532	-3.56123	SP100	Not significant
ENSG00000067082	0.149865	7.97725	1.50163	0.135735	0.369757	-5.19347	KLF6	Not significant
ENSG00000067113	0.209155	1.85082	0.808913	0.420115	0.670869	-5.53472	PLPP1	Not significant
ENSG00000067141	-0.183585	3.79681	-0.943997	0.347008	0.607762	-5.69049	NEO1	Not significant
ENSG00000067167	0.242154	6.20617	1.77583	0.0782143	0.273229	-4.76504	TRAM1	Not significant
ENSG00000067182	-0.229754	8.86065	-2.2154	0.028559	0.157523	-3.93199	TNFRSF1A	Not significant
ENSG00000067191	-0.39707	2.37062	-2.07953	0.0396295	0.188563	-3.91412	CACNB1	Not significant
ENSG00000067208	0.0370557	5.70177	0.344637	0.730951	0.873151	-6.20838	EVI5	Not significant
ENSG00000067221	0.127135	3.2023	1.13035	0.260512	0.526033	-5.44151	STOML1	Not significant
ENSG00000067225	0.362167	8.00712	2.68476	0.0082513	0.0811125	-2.87321	PKM	Not significant
ENSG00000067248	0.35749	3.68389	2.48506	0.0142859	0.107598	-3.22817	DHX29	Not significant
ENSG00000067334	0.264721	4.96656	2.29924	0.0231647	0.140794	-3.72427	DNTTIP2	Not significant
ENSG00000067365	-0.0593465	6.58647	-0.832759	0.406582	0.658034	-5.9474	METTL22	Not significant
ENSG00000067369	-0.603791	3.64654	-3.83702	0.000197	0.0111391	0.551801	TP53BP1	Significantly downregulated
ENSG00000067445	-0.114254	1.05695	-0.424259	0.672113	0.840781	-5.61958	TRO	Not significant
ENSG00000067533	-0.296286	1.3399	-1.58068	0.1165	0.33984	-4.61539	RRP15	Not significant
ENSG00000067560	0.252844	9.09157	2.93192	0.004013	0.0547164	-2.2299	RHOA	Not significant
ENSG00000067596	-0.139688	5.72112	-1.78368	0.076922	0.270538	-4.73861	DHX8	Not significant
ENSG00000067606	-0.463278	4.50346	-2.88449	0.00462459	0.0602219	-2.29754	PRKCZ	Not significant
ENSG00000067646	0.378811	1.00201	1.62335	0.107054	0.324936	-4.63333	ZFY	Not significant
ENSG00000067704	0.24692	4.32752	2.48607	0.0142473	0.107516	-3.27274	IARS2	Not significant
ENSG00000067715	0.393889	0.529411	1.71002	0.0897633	0.293704	-4.36802	SYT1	Not significant
ENSG00000067798	-0.0982814	6.54844	-0.636829	0.52541	0.747306	-6.08633	NAV3	Not significant
ENSG00000067829	0.133541	5.28143	1.22472	0.223002	0.486537	-5.52472	IDH3G	Not significant
ENSG00000067836	0.554085	5.50271	3.18659	0.0018219	0.03399	-1.52438	ROGDI	Significantly upregulated
ENSG00000067840	-0.641944	1.40611	-2.41573	0.0171624	0.119345	-3.15778	PDZD4	Not significant
ENSG00000067842	-0.0941017	-1.20509	-0.406915	0.684772	0.847851	-5.37246	ATP2B3	Not significant
ENSG00000067900	0.146705	8.19964	1.35294	0.178537	0.42985	-5.39435	ROCK1	Not significant
ENSG00000067955	0.141392	5.29615	1.65104	0.101262	0.314197	-4.94128	CBFB	Not significant
ENSG00000067992	0.0769561	6.04994	0.586388	0.558681	0.771138	-6.10918	PDK3	Not significant
ENSG00000068001	0.258441	3.69151	1.36485	0.174772	0.423973	-5.22916	HYAL2	Not significant
ENSG00000068024	-0.233898	8.36995	-2.56802	0.0114151	0.0960732	-3.15407	HDAC4	Not significant
ENSG00000068028	-0.246954	4.70424	-1.72295	0.0873918	0.28983	-4.78621	RASSF1	Not significant
ENSG00000068078	-0.576	0.917261	-1.66773	0.0978942	0.308094	-4.44775	FGFR3	Not significant
ENSG00000068079	-0.172327	5.29826	-1.02615	0.30682	0.571522	-5.73676	IFI35	Not significant
ENSG00000068097	-0.110824	5.25549	-1.18206	0.239446	0.503753	-5.57028	HEATR6	Not significant
ENSG00000068120	0.0471735	4.31344	0.454219	0.650466	0.827873	-6.07729	COASY	Not significant
ENSG00000068137	0.264634	1.81389	2.0488	0.0425929	0.196276	-3.9299	PLEKHH3	Not significant
ENSG00000068305	0.219976	7.50639	1.83217	0.0693266	0.255438	-4.67257	MEF2A	Not significant
ENSG00000068308	0.149507	5.24858	0.92219	0.358221	0.618234	-5.83605	OTUD5	Not significant
ENSG00000068323	0.00517345	6.21164	0.0397748	0.968337	0.987318	-6.27837	TFE3	Not significant
ENSG00000068354	0.221083	3.87516	1.53022	0.128509	0.359626	-5.02072	TBC1D25	Not significant
ENSG00000068366	0.279581	7.72685	1.77052	0.0790989	0.274754	-4.77628	ACSL4	Not significant
ENSG00000068383	-0.042902	5.95047	-0.385603	0.700452	0.856541	-6.20086	INPP5A	Not significant
ENSG00000068394	0.147387	2.10872	0.889474	0.375471	0.633079	-5.50904	GPKOW	Not significant
ENSG00000068400	-0.184937	5.64206	-1.8371	0.0685909	0.253934	-4.64329	GRIPAP1	Not significant
ENSG00000068438	-0.173559	2.83029	-1.32541	0.187473	0.441923	-5.15538	FTSJ1	Not significant
ENSG00000068489	0.246119	4.18519	2.3899	0.0183593	0.12353	-3.4781	PRR11	Not significant
ENSG00000068615	-0.465956	1.18939	-2.14465	0.0339324	0.172756	-3.67844	REEP1	Not significant
ENSG00000068650	0.0762108	8.75169	1.08973	0.277948	0.543307	-5.69699	ATP11A	Not significant
ENSG00000068654	-0.227883	3.03601	-1.40503	0.162512	0.407553	-5.07877	POLR1A	Not significant
ENSG00000068697	0.130114	6.67648	1.29457	0.197875	0.455965	-5.47478	LAPTM4A	Not significant
ENSG00000068724	-0.323206	4.68477	-2.47444	0.0146966	0.109127	-3.31314	TTC7A	Not significant
ENSG00000068745	-0.115305	6.35112	-1.55938	0.121456	0.348886	-5.10943	IP6K2	Not significant
ENSG00000068781	0.314023	-1.09629	0.791036	0.430434	0.678973	-5.2073	STON1-GTF2A1L	Not significant
ENSG00000068784	0.0400705	5.7504	0.302976	0.762416	0.888743	-6.2231	SRBD1	Not significant
ENSG00000068796	0.17773	5.16187	1.35833	0.176826	0.426862	-5.35476	KIF2A	Not significant
ENSG00000068831	-0.164543	7.42683	-1.70443	0.0908065	0.295283	-4.88803	RASGRP2	Not significant
ENSG00000068878	0.134732	5.81504	1.24435	0.21572	0.47773	-5.52203	PSME4	Not significant
ENSG00000068885	0.372438	5.63154	3.474	0.000707	0.0202101	-0.675846	IFT80	Significantly upregulated
ENSG00000068903	-0.177026	6.56442	-1.91585	0.0576877	0.229757	-4.52347	SIRT2	Not significant
ENSG00000068912	-0.11343	4.69895	-1.26185	0.209372	0.47042	-5.44135	ERLEC1	Not significant
ENSG00000068971	0.33017	4.86888	2.71436	0.00758713	0.0780384	-2.76088	PPP2R5B	Not significant
ENSG00000068976	-0.525691	3.34501	-3.38449	0.000955	0.0239995	-0.839751	PYGM	Significantly downregulated
ENSG00000068985	0.379869	-2.16376	1.29072	0.199203	0.458012	-4.71838	PAGE1	Not significant
ENSG00000069011	-0.0331493	1.79956	-0.213074	0.831619	0.924995	-5.79814	PITX1	Not significant
ENSG00000069018	-0.173644	-0.753981	-0.644339	0.520546	0.743341	-5.30564	TRPC7	Not significant
ENSG00000069020	0.343022	6.12959	1.51674	0.131878	0.364417	-5.16965	MAST4	Not significant
ENSG00000069122	-0.31994	0.182192	-1.36305	0.175339	0.424952	-4.77923	ADGRF5	Not significant
ENSG00000069188	-0.1857	3.71693	-0.734283	0.464163	0.704625	-5.84552	SDK2	Not significant
ENSG00000069206	0.121037	-1.61519	0.515916	0.606832	0.803695	-5.30008	ADAM7	Not significant
ENSG00000069248	-0.126058	5.68836	-1.52494	0.129822	0.361691	-5.14453	NUP133	Not significant
ENSG00000069275	0.12029	4.12316	0.760335	0.448498	0.692978	-5.88405	NUCKS1	Not significant
ENSG00000069329	0.389682	6.33277	3.96425	0.000124	0.00867605	0.904905	VPS35	Significantly upregulated
ENSG00000069345	0.092601	5.67987	1.74592	0.0833018	0.282452	-4.80229	DNAJA2	Not significant
ENSG00000069399	0.100262	7.91316	0.723345	0.470831	0.7091	-6.02747	BCL3	Not significant
ENSG00000069424	-0.105278	7.52596	-1.21875	0.225255	0.488855	-5.56626	KCNAB2	Not significant
ENSG00000069431	-0.131996	3.47555	-1.0875	0.278925	0.544228	-5.51447	ABCC9	Not significant
ENSG00000069482	0.274638	-0.337407	0.747641	0.456093	0.698799	-5.30453	GAL	Not significant
ENSG00000069493	-0.151265	7.32191	-1.12748	0.261716	0.527243	-5.67023	CLEC2D	Not significant
ENSG00000069509	0.373741	1.47837	1.55739	0.121927	0.34944	-4.68855	FUNDC1	Not significant
ENSG00000069535	-0.0625279	2.25417	-0.397304	0.691826	0.851296	-5.82031	MAOB	Not significant
ENSG00000069667	-0.604157	4.75289	-3.74981	0.00027	0.0128157	0.228396	RORA	Significantly downregulated
ENSG00000069696	-0.0890755	3.21798	-0.425978	0.670862	0.839993	-5.957	DRD4	Not significant
ENSG00000069702	-0.556704	3.21937	-2.79573	0.00600367	0.0686675	-2.42794	TGFBR3	Not significant
ENSG00000069764	-0.117981	4.29675	-0.920602	0.359046	0.619117	-5.76287	PLA2G10	Not significant
ENSG00000069812	-0.038549	1.57431	-0.252555	0.80103	0.909463	-5.75239	HES2	Not significant
ENSG00000069849	0.10067	5.16072	0.775311	0.439633	0.685936	-5.95137	ATP1B3	Not significant
ENSG00000069869	-0.184369	8.83294	-1.13851	0.257101	0.52335	-5.64471	NEDD4	Not significant
ENSG00000069943	0.0433683	8.11045	0.417316	0.677169	0.843724	-6.19508	PIGB	Not significant
ENSG00000069956	0.155112	5.04061	1.38632	0.168139	0.414677	-5.3117	MAPK6	Not significant
ENSG00000069966	-0.0742119	4.71034	-0.683119	0.495807	0.728213	-5.98385	GNB5	Not significant
ENSG00000069974	0.461958	8.20127	4.27526	3.77e-05	0.00453304	1.99856	RAB27A	Significantly upregulated
ENSG00000069998	-0.433877	3.03195	-3.45415	0.000756	0.0210209	-0.619313	HDHD5	Significantly downregulated
ENSG00000070010	-0.0443203	5.51836	-0.606289	0.545431	0.761485	-6.08001	UFD1	Not significant
ENSG00000070018	-0.103577	1.16537	-0.49444	0.621871	0.81276	-5.6077	LRP6	Not significant
ENSG00000070019	0.11483	3.63142	0.554902	0.579962	0.785406	-5.95636	GUCY2C	Not significant
ENSG00000070031	-0.583228	-1.0595	-1.53137	0.128227	0.359394	-4.48518	SCT	Not significant
ENSG00000070047	-0.0717678	3.25094	-0.553795	0.580717	0.785752	-5.90273	PHRF1	Not significant
ENSG00000070061	0.212629	3.24699	1.96517	0.0516314	0.216719	-4.2451	ELP1	Not significant
ENSG00000070081	-0.0624433	6.16032	-0.653314	0.514764	0.740178	-6.0703	NUCB2	Not significant
ENSG00000070087	0.247922	4.23053	1.87832	0.0626867	0.240941	-4.49607	PFN2	Not significant
ENSG00000070159	-0.130155	5.78023	-1.03291	0.303657	0.568955	-5.75018	PTPN3	Not significant
ENSG00000070182	0.252897	4.12738	1.44313	0.151506	0.392904	-5.16678	SPTB	Not significant
ENSG00000070190	-0.182366	6.38971	-1.20806	0.229325	0.492448	-5.57532	DAPP1	Not significant
ENSG00000070193	0.289029	1.02815	2.21429	0.0286372	0.157611	-3.55168	FGF10	Not significant
ENSG00000070214	0.552688	4.51627	4.78806	4.71e-06	0.00163426	3.93751	SLC44A1	Significantly upregulated
ENSG00000070269	0.18053	7.66881	1.54628	0.124586	0.354184	-5.13089	TMEM260	Not significant
ENSG00000070366	-0.135802	4.98488	-1.28992	0.199479	0.458215	-5.4259	SMG6	Not significant
ENSG00000070367	0.409464	5.46405	3.95004	0.00013	0.00890903	0.86653	EXOC5	Significantly upregulated
ENSG00000070371	0.388723	3.02011	2.83723	0.00531789	0.064866	-2.32761	CLTCL1	Not significant
ENSG00000070388	-0.15598	-0.137165	-0.804201	0.422821	0.673177	-5.26782	FGF22	Not significant
ENSG00000070404	0.542	2.15045	2.30094	0.0230651	0.140601	-3.48196	FSTL3	Not significant
ENSG00000070413	-0.297991	6.60874	-2.65416	0.00899311	0.0851429	-2.95131	DGCR2	Not significant
ENSG00000070423	0.0168954	4.33149	0.164934	0.869265	0.941946	-6.16473	RNF126	Not significant
ENSG00000070444	-0.124115	5.90138	-1.07002	0.28669	0.552272	-5.71668	MNT	Not significant
ENSG00000070476	-0.0856728	5.12346	-0.784683	0.434136	0.682102	-5.93959	ZXDC	Not significant
ENSG00000070495	0.401727	5.46728	3.03947	0.00289156	0.044808	-1.93508	JMJD6	Significantly upregulated
ENSG00000070501	-0.419731	6.16433	-3.51274	0.00062	0.0188223	-0.561963	POLB	Significantly downregulated
ENSG00000070526	-0.321833	3.3475	-1.94893	0.053563	0.220546	-4.26871	ST6GALNAC1	Not significant
ENSG00000070540	0.18587	7.46775	1.91146	0.0582546	0.230652	-4.53247	WIPI1	Not significant
ENSG00000070601	0.146481	2.5736	0.626178	0.532349	0.752519	-5.7724	FRMPD1	Not significant
ENSG00000070610	-0.0581961	5.49018	-0.764687	0.445911	0.690677	-5.97297	GBA2	Not significant
ENSG00000070614	0.0048567	5.76289	0.0465772	0.962925	0.98544	-6.26623	NDST1	Not significant
ENSG00000070669	-0.0463525	5.00108	-0.547388	0.585097	0.789046	-6.08537	ASNS	Not significant
ENSG00000070718	-0.0868238	4.34737	-0.684706	0.494808	0.727469	-5.95135	AP3M2	Not significant
ENSG00000070729	-0.556865	4.9494	-2.41774	0.0170726	0.118967	-3.45235	CNGB1	Not significant
ENSG00000070731	-0.273616	5.90182	-1.37848	0.170537	0.417976	-5.35295	ST6GALNAC2	Not significant
ENSG00000070748	-0.414322	1.76829	-1.76596	0.0798649	0.2763	-4.38544	CHAT	Not significant
ENSG00000070756	0.131479	9.17249	1.14379	0.254916	0.520816	-5.6327	PABPC1	Not significant
ENSG00000070759	0.162499	3.03347	1.12813	0.261442	0.527013	-5.42173	TESK2	Not significant
ENSG00000070761	-0.0378988	2.5552	-0.251555	0.801802	0.909635	-5.9148	CFAP20	Not significant
ENSG00000070770	0.223551	4.79913	2.7116	0.00764705	0.078388	-2.76428	CSNK2A2	Not significant
ENSG00000070778	-0.288613	-0.0893455	-1.32945	0.186142	0.440263	-4.7946	PTPN21	Not significant
ENSG00000070785	-0.285305	4.76809	-3.2115	0.00168229	0.0328137	-1.42139	EIF2B3	Significantly downregulated
ENSG00000070808	0.227549	0.838069	0.970288	0.333793	0.595588	-5.26057	CAMK2A	Not significant
ENSG00000070814	-0.338959	3.41425	-2.73144	0.00722641	0.0759352	-2.60903	TCOF1	Not significant
ENSG00000070831	0.224097	8.43728	3.72183	0.000299	0.0135969	0.101355	CDC42	Significantly upregulated
ENSG00000070882	-0.0215425	6.30766	-0.203132	0.839365	0.928393	-6.26066	OSBPL3	Not significant
ENSG00000070886	-0.166207	-0.97512	-0.854691	0.394371	0.648812	-5.15732	EPHA8	Not significant
ENSG00000070915	-0.258262	0.0921478	-1.36047	0.17615	0.426187	-4.77415	SLC12A3	Not significant
ENSG00000070950	0.21987	3.66627	1.60871	0.110223	0.329529	-4.88275	RAD18	Not significant
ENSG00000070961	-0.21329	6.31533	-1.16224	0.24737	0.512266	-5.62619	ATP2B1	Not significant
ENSG00000070985	-0.225125	-1.00073	-1.25314	0.212515	0.474503	-4.81252	TRPM5	Not significant
ENSG00000071051	0.0712245	5.32068	0.57727	0.564804	0.775423	-6.08826	NCK2	Not significant
ENSG00000071054	-0.205787	7.53366	-2.21931	0.0282845	0.156501	-3.93511	MAP4K4	Not significant
ENSG00000071073	0.376144	6.12692	2.2587	0.0256497	0.148562	-3.84717	MGAT4A	Not significant
ENSG00000071082	0.28775	7.26148	1.87626	0.0629715	0.241728	-4.59591	RPL31	Not significant
ENSG00000071127	-0.0323149	8.77075	-0.355437	0.722866	0.868985	-6.21054	WDR1	Not significant
ENSG00000071189	0.135856	6.68404	1.27188	0.205796	0.46581	-5.50279	SNX13	Not significant
ENSG00000071203	-0.65213	-1.14631	-1.95065	0.0533552	0.220334	-3.9014	MS4A12	Not significant
ENSG00000071205	-0.442277	2.30935	-3.60251	0.000455	0.0161247	-0.157704	ARHGAP10	Significantly downregulated
ENSG00000071242	0.0133724	3.72458	0.0901289	0.92833	0.972179	-6.10759	RPS6KA2	Not significant
ENSG00000071243	0.175621	4.18493	1.21537	0.226534	0.490259	-5.46012	ING3	Not significant
ENSG00000071246	-0.672083	2.52703	-3.73223	0.00028778	0.0133203	0.239594	VASH1	Significantly downregulated
ENSG00000071282	0.187743	1.04848	1.61206	0.109492	0.328637	-4.55486	LMCD1	Not significant
ENSG00000071462	-0.25964	4.83482	-2.15913	0.0327662	0.169464	-4.00015	BUD23	Not significant
ENSG00000071537	-0.0022662	6.74314	-0.0283973	0.977391	0.991032	-6.28499	SEL1L	Not significant
ENSG00000071539	0.554415	1.59382	2.31355	0.0223395	0.138115	-3.40453	TRIP13	Not significant
ENSG00000071553	0.191785	6.08729	1.37996	0.170082	0.41739	-5.35811	ATP6AP1	Not significant
ENSG00000071564	-0.25508	6.89804	-2.41664	0.0171219	0.11922	-3.50936	TCF3	Not significant
ENSG00000071575	-0.691859	3.28334	-2.8689	0.0048435	0.0616222	-2.24424	TRIB2	Not significant
ENSG00000071626	-0.323159	4.96005	-2.89814	0.00444033	0.0588296	-2.28869	DAZAP1	Not significant
ENSG00000071655	-0.179268	4.44108	-1.84247	0.0677962	0.252397	-4.56589	MBD3	Not significant
ENSG00000071677	-0.330716	-0.883236	-0.584912	0.55967	0.772001	-5.32599	PRLH	Not significant
ENSG00000071794	0.193082	4.24696	1.11896	0.265322	0.530208	-5.57413	HLTF	Not significant
ENSG00000071859	0.0657916	3.70908	0.422497	0.673395	0.841386	-6.02653	FAM50A	Not significant
ENSG00000071889	0.0339892	4.81593	0.511999	0.609563	0.806084	-6.09138	FAM3A	Not significant
ENSG00000071894	-0.0724692	4.51271	-0.528563	0.598054	0.797451	-6.05704	CPSF1	Not significant
ENSG00000071909	0.0669859	0.897166	0.503324	0.61563	0.809627	-5.56872	MYO3B	Not significant
ENSG00000071967	0.0924213	5.32588	0.710732	0.478585	0.715195	-6.00554	CYBRD1	Not significant
ENSG00000071991	0.0507757	4.82658	0.25818	0.796696	0.907719	-6.18897	CDH19	Not significant
ENSG00000071994	-0.0167886	4.72367	-0.163909	0.87007	0.942498	-6.1981	PDCD2	Not significant
ENSG00000072041	0.189179	-0.341403	0.489594	0.625286	0.814532	-5.44108	SLC6A15	Not significant
ENSG00000072042	0.0720113	3.71168	0.721603	0.471898	0.709849	-5.8626	RDH11	Not significant
ENSG00000072062	0.0784875	6.0871	0.726953	0.468625	0.707069	-6.0204	PRKACA	Not significant
ENSG00000072071	-0.394022	4.81647	-3.58141	0.000489	0.0167853	-0.312717	ADGRL1	Significantly downregulated
ENSG00000072080	-0.274517	5.83396	-1.23024	0.220937	0.483883	-5.53597	SPP2	Not significant
ENSG00000072110	-0.130385	8.71405	-1.35121	0.17909	0.43067	-5.39175	ACTN1	Not significant
ENSG00000072121	-0.0205307	5.03048	-0.253434	0.800353	0.909463	-6.20136	ZFYVE26	Not significant
ENSG00000072133	0.1656	2.50835	1.21064	0.228337	0.491674	-5.25794	RPS6KA6	Not significant
ENSG00000072134	-0.215686	5.2536	-1.98981	0.0488128	0.210719	-4.35186	EPN2	Not significant
ENSG00000072135	0.0122916	7.07142	0.135268	0.89262	0.954739	-6.27729	PTPN18	Not significant
ENSG00000072163	-0.209369	3.30806	-1.28183	0.202294	0.461833	-5.27114	LIMS2	Not significant
ENSG00000072182	0.389666	0.822633	3.0712	0.00262083	0.0423437	-1.63835	ASIC4	Significantly upregulated
ENSG00000072195	-0.214026	1.76468	-1.07402	0.2849	0.550648	-5.28038	SPEG	Not significant
ENSG00000072201	-0.0531819	1.61356	-0.291113	0.771451	0.893623	-5.75006	LNX1	Not significant
ENSG00000072210	-0.232925	5.28854	-2.67675	0.00843996	0.0818747	-2.86659	ALDH3A2	Not significant
ENSG00000072274	0.455716	7.32335	4.1073	7.22e-05	0.00624319	1.39834	TFRC	Significantly upregulated
ENSG00000072310	-0.13323	4.65476	-1.15572	0.250016	0.515306	-5.56034	SREBF1	Not significant
ENSG00000072364	0.108202	6.03573	1.75827	0.0811695	0.279106	-4.79087	AFF4	Not significant
ENSG00000072401	0.19197	7.32247	1.2915	0.198932	0.457592	-5.47887	UBE2D1	Not significant
ENSG00000072415	0.0744762	4.41908	0.736821	0.462623	0.70314	-5.92643	PALS1	Not significant
ENSG00000072422	0.424391	1.6167	1.91358	0.0579798	0.230084	-4.15063	RHOBTB1	Not significant
ENSG00000072501	0.0490638	3.62181	0.50605	0.613721	0.808536	-5.97648	SMC1A	Not significant
ENSG00000072506	0.211842	3.13723	1.21058	0.228361	0.491674	-5.34491	HSD17B10	Not significant
ENSG00000072518	-0.228403	7.23876	-2.48216	0.0143969	0.108033	-3.36089	MARK2	Not significant
ENSG00000072571	1.15864	0.552732	3.80676	0.00022	0.0116593	0.396273	HMMR	Significantly upregulated
ENSG00000072609	-0.122829	6.80061	-1.95505	0.052828	0.219258	-4.4536	CHFR	Not significant
ENSG00000072657	-0.0164209	1.99444	-0.112065	0.910953	0.963016	-5.84664	TRHDE	Not significant
ENSG00000072682	-0.159359	6.68938	-1.72415	0.087173	0.289419	-4.85509	P4HA2	Not significant
ENSG00000072694	-0.420038	6.11627	-3.03719	0.00291198	0.044978	-1.95128	FCGR2B	Significantly downregulated
ENSG00000072736	0.00789316	6.05455	0.0717523	0.942915	0.978149	-6.27332	NFATC3	Not significant
ENSG00000072756	-0.111014	5.85579	-1.21087	0.228249	0.491674	-5.56084	TRNT1	Not significant
ENSG00000072778	0.0685813	6.55882	0.577742	0.564486	0.775248	-6.12184	ACADVL	Not significant
ENSG00000072786	-0.207223	8.71054	-2.38492	0.0185984	0.124224	-3.57029	STK10	Not significant
ENSG00000072803	-0.060299	6.74368	-0.661575	0.509472	0.736747	-6.07247	FBXW11	Not significant
ENSG00000072818	0.0793688	6.95823	0.792344	0.429674	0.67836	-5.98118	ACAP1	Not significant
ENSG00000072832	-0.119276	-0.0055412	-0.630308	0.529653	0.750534	-5.39173	CRMP1	Not significant
ENSG00000072840	-0.0863504	1.13808	-0.308537	0.758192	0.886764	-5.67487	EVC	Not significant
ENSG00000072849	0.151983	5.48702	1.91361	0.0579763	0.230084	-4.50615	DERL2	Not significant
ENSG00000072858	-0.433491	5.94863	-3.13479	0.00214747	0.0368481	-1.67673	SIDT1	Significantly downregulated
ENSG00000072864	-0.392973	6.47071	-3.64058	0.000398	0.0152459	-0.16334	NDE1	Significantly downregulated
ENSG00000072952	-0.0889146	6.38302	-0.695193	0.488235	0.722695	-6.04691	IRAG1	Not significant
ENSG00000072954	-0.042303	2.25192	-0.275187	0.783631	0.900584	-5.85803	TMEM38A	Not significant
ENSG00000072958	-0.0626158	6.16362	-0.663363	0.50833	0.735795	-6.06418	AP1M1	Not significant
ENSG00000073008	0.40301	2.93775	3.53773	0.000569	0.0179954	-0.373296	PVR	Significantly upregulated
ENSG00000073050	-0.0299111	3.22848	-0.275523	0.783374	0.900454	-6.0087	XRCC1	Not significant
ENSG00000073060	-0.15558	2.91678	-1.50227	0.135571	0.369642	-4.93632	SCARB1	Not significant
ENSG00000073067	-0.454655	-0.329213	-1.54508	0.124877	0.354845	-4.51403	CYP2W1	Not significant
ENSG00000073111	0.060482	1.37802	0.297699	0.766431	0.891058	-5.71733	MCM2	Not significant
ENSG00000073146	-0.087685	0.311331	-0.425036	0.671547	0.840562	-5.52638	MOV10L1	Not significant
ENSG00000073150	0.198395	3.3024	0.911522	0.36379	0.623784	-5.66986	PANX2	Not significant
ENSG00000073169	0.158047	3.83347	1.32517	0.187551	0.442049	-5.29263	SELENOO	Not significant
ENSG00000073282	-0.301203	1.75518	-1.66077	0.0992876	0.310552	-4.55244	TP63	Not significant
ENSG00000073331	-0.120058	9.27845	-1.14337	0.255087	0.52102	-5.63282	ALPK1	Not significant
ENSG00000073350	-0.348382	3.84703	-2.43718	0.0162219	0.115362	-3.3336	LLGL2	Not significant
ENSG00000073417	-0.125024	5.10515	-1.19136	0.23579	0.499863	-5.55114	PDE8A	Not significant
ENSG00000073464	-0.015806	1.27187	-0.0698485	0.944427	0.978736	-5.73288	CLCN4	Not significant
ENSG00000073536	-0.352238	2.93804	-3.8623	0.00018	0.0108425	0.649494	NLE1	Significantly downregulated
ENSG00000073578	-0.183512	7.06845	-2.43386	0.0163643	0.115916	-3.4709	SDHA	Not significant
ENSG00000073584	0.0437298	5.48502	0.605539	0.545928	0.761945	-6.07926	SMARCE1	Not significant
ENSG00000073605	-0.251628	3.06631	-1.80836	0.072974	0.262778	-4.48334	GSDMB	Not significant
ENSG00000073614	-0.0291636	7.4796	-0.384638	0.701165	0.856972	-6.21305	KDM5A	Not significant
ENSG00000073670	-0.100259	-0.423411	-0.388259	0.698491	0.855231	-5.45292	ADAM11	Not significant
ENSG00000073711	-0.153003	2.98625	-1.36616	0.174362	0.423315	-5.12986	PPP2R3A	Not significant
ENSG00000073712	-0.357693	0.873752	-1.67717	0.0960301	0.30459	-4.42938	FERMT2	Not significant
ENSG00000073734	-0.0904867	5.50082	-0.685342	0.494408	0.727288	-6.02932	ABCB11	Not significant
ENSG00000073737	1.20496	6.64015	4.26838	3.88e-05	0.00459605	1.97214	DHRS9	Significantly upregulated
ENSG00000073754	-0.389114	-1.03825	-1.28438	0.201404	0.460551	-4.7734	CD5L	Not significant
ENSG00000073756	0.272666	4.11407	1.74849	0.0828549	0.282006	-4.70788	PTGS2	Not significant
ENSG00000073792	0.0369193	5.40891	0.287824	0.773962	0.895111	-6.21298	IGF2BP2	Not significant
ENSG00000073803	0.183112	4.25782	2.13204	0.0349768	0.17577	-4.0225	MAP3K13	Not significant
ENSG00000073849	-0.399255	6.03168	-2.50693	0.0134723	0.104844	-3.29246	ST6GAL1	Not significant
ENSG00000073861	-0.537829	1.19256	-2.03105	0.0443883	0.200334	-3.88263	TBX21	Not significant
ENSG00000073910	0.0132201	6.33203	0.0961461	0.92356	0.96937	-6.27683	FRY	Not significant
ENSG00000073921	-0.000753	10.9511	-0.0056347	0.995513	0.997918	-6.23402	PICALM	Not significant
ENSG00000073969	0.168438	5.8235	1.406	0.162227	0.407352	-5.31741	NSF	Not significant
ENSG00000074047	0.516139	0.884669	1.72157	0.087642	0.290101	-4.38486	GLI2	Not significant
ENSG00000074054	0.164046	7.02859	2.06571	0.0409394	0.191895	-4.24449	CLASP1	Not significant
ENSG00000074071	-0.191737	2.7339	-0.942774	0.34763	0.608155	-5.5448	MRPS34	Not significant
ENSG00000074181	-0.243183	2.95331	-1.4873	0.139475	0.375576	-4.95977	NOTCH3	Not significant
ENSG00000074201	-0.264834	5.50701	-2.13599	0.0346464	0.17485	-4.07906	CLNS1A	Not significant
ENSG00000074211	-0.337293	1.30936	-1.46488	0.145485	0.384595	-4.76823	PPP2R2C	Not significant
ENSG00000074219	-0.255855	0.813527	-1.21078	0.228284	0.491674	-5.00914	TEAD2	Not significant
ENSG00000074266	0.22052	4.31849	1.65048	0.101376	0.314498	-4.88178	EED	Not significant
ENSG00000074276	0.26721	4.63757	1.97657	0.0503107	0.213918	-4.34928	CDHR2	Not significant
ENSG00000074317	-0.0087239	-1.04147	-0.0274201	0.978169	0.991254	-5.45584	SNCB	Not significant
ENSG00000074319	0.230654	6.8726	2.68572	0.00822905	0.0810699	-2.87544	TSG101	Not significant
ENSG00000074356	0.265726	4.77004	3.17533	0.00188852	0.0346173	-1.53095	NCBP3	Significantly upregulated
ENSG00000074370	-0.11342	7.02255	-0.900818	0.369432	0.627986	-5.89243	ATP2A3	Not significant
ENSG00000074410	0.0645045	1.03303	0.274271	0.784333	0.901055	-5.67209	CA12	Not significant
ENSG00000074416	-0.029393	4.25575	-0.251549	0.801806	0.909635	-6.13921	MGLL	Not significant
ENSG00000074527	0.0407676	-0.0172425	0.122039	0.903066	0.959902	-5.56012	NTN4	Not significant
ENSG00000074582	-0.233122	2.95835	-1.67623	0.0962138	0.30494	-4.68228	BCS1L	Not significant
ENSG00000074590	-0.120569	-0.160991	-0.40295	0.687679	0.849283	-5.47406	NUAK1	Not significant
ENSG00000074603	0.0517138	6.17234	0.688403	0.492485	0.726335	-6.04854	DPP8	Not significant
ENSG00000074621	0.0500112	4.45818	0.449524	0.653839	0.829702	-6.09327	SLC24A1	Not significant
ENSG00000074657	-0.22756	5.08667	-1.83325	0.0691651	0.255049	-4.6247	ZNF532	Not significant
ENSG00000074660	-0.599487	3.63006	-2.1892	0.0304558	0.163241	-3.83233	SCARF1	Not significant
ENSG00000074695	0.0688893	4.05277	0.52497	0.600542	0.799365	-6.01936	LMAN1	Not significant
ENSG00000074696	-0.223677	5.61425	-2.31521	0.0222452	0.137896	-3.71169	HACD3	Not significant
ENSG00000074706	-0.137345	6.58961	-1.27335	0.205276	0.465154	-5.49984	IPCEF1	Not significant
ENSG00000074755	-0.137964	6.3658	-1.97861	0.0500777	0.213365	-4.40614	ZZEF1	Not significant
ENSG00000074800	0.241496	8.10445	2.21603	0.0285148	0.157374	-3.93688	ENO1	Not significant
ENSG00000074803	0.243796	2.42211	0.542969	0.588126	0.791093	-5.78681	SLC12A1	Not significant
ENSG00000074842	0.14963	3.0903	0.912209	0.363429	0.623368	-5.63516	MYDGF	Not significant
ENSG00000074855	0.0536323	1.39042	0.370779	0.711435	0.862348	-5.69502	ANO8	Not significant
ENSG00000074935	-0.123386	5.59108	-1.19782	0.233271	0.496771	-5.56699	TUBE1	Not significant
ENSG00000074964	-0.954777	2.85482	-3.73824	0.000282	0.013152	0.257399	ARHGEF10L	Significantly downregulated
ENSG00000074966	-0.31164	4.79261	-1.87401	0.0632826	0.242415	-4.53448	TXK	Not significant
ENSG00000075035	-0.409275	1.59846	-1.37172	0.172629	0.420937	-4.91897	WSCD2	Not significant
ENSG00000075043	-0.445949	3.95952	-0.819013	0.414351	0.665214	-5.79885	KCNQ2	Not significant
ENSG00000075073	0.0230671	3.49245	0.2754	0.783468	0.900458	-6.04749	TACR2	Not significant
ENSG00000075089	-0.0139918	5.26018	-0.135181	0.892688	0.954739	-6.23743	ACTR6	Not significant
ENSG00000075131	0.141947	2.50397	1.08592	0.279622	0.544803	-5.39031	TIPIN	Not significant
ENSG00000075142	0.452148	5.70079	4.21851	4.71e-05	0.00515227	1.79818	SRI	Significantly upregulated
ENSG00000075151	0.280099	7.24492	2.74507	0.00694965	0.0742421	-2.72744	EIF4G3	Not significant
ENSG00000075188	0.111214	4.33298	0.955748	0.34106	0.60241	-5.74103	NUP37	Not significant
ENSG00000075213	-0.519803	1.85327	-2.169	0.0319917	0.167356	-3.68925	SEMA3A	Not significant
ENSG00000075218	0.190527	3.10884	1.81641	0.0717234	0.260484	-4.48885	GTSE1	Not significant
ENSG00000075223	-0.201944	4.30638	-1.02251	0.308531	0.572327	-5.67028	SEMA3C	Not significant
ENSG00000075234	0.100489	5.58704	1.07924	0.282576	0.547837	-5.69818	TTC38	Not significant
ENSG00000075239	-0.157849	6.21816	-1.61366	0.109144	0.328284	-5.02438	ACAT1	Not significant
ENSG00000075240	0.199639	4.79823	1.21598	0.226304	0.490094	-5.50771	GRAMD4	Not significant
ENSG00000075275	-0.515474	0.627255	-2.25572	0.0258413	0.149317	-3.4386	CELSR1	Not significant
ENSG00000075292	0.0535996	8.24282	0.443453	0.658211	0.831578	-6.18264	ZNF638	Not significant
ENSG00000075303	0.635583	6.62444	3.37427	0.000988	0.0243515	-0.989092	SLC25A40	Significantly upregulated
ENSG00000075336	-0.0249823	2.53924	-0.239324	0.81125	0.914686	-5.91172	TIMM21	Not significant
ENSG00000075340	0.0451121	3.1346	0.40862	0.683524	0.847131	-5.95532	ADD2	Not significant
ENSG00000075388	0.0625678	-1.73135	0.216586	0.828887	0.923221	-5.38279	FGF4	Not significant
ENSG00000075391	-0.0526332	1.99919	-0.301261	0.76372	0.889351	-5.81029	RASAL2	Not significant
ENSG00000075399	0.000903	5.55282	0.00564193	0.995507	0.997918	-6.25958	VPS9D1	Not significant
ENSG00000075407	-0.0795541	5.55614	-0.994213	0.322056	0.584961	-5.78107	ZNF37A	Not significant
ENSG00000075413	0.0800356	7.99348	1.16431	0.246534	0.511473	-5.62476	MARK3	Not significant
ENSG00000075415	0.0371414	6.6584	0.55617	0.579097	0.7847	-6.1344	SLC25A3	Not significant
ENSG00000075420	0.0985881	8.17659	0.958823	0.339514	0.601023	-5.83319	FNDC3B	Not significant
ENSG00000075426	0.0776351	6.57929	0.608524	0.543953	0.76083	-6.10425	FOSL2	Not significant
ENSG00000075429	0.0531864	0.785565	0.526722	0.599328	0.798162	-5.54447	CACNG5	Not significant
ENSG00000075539	-0.0010259	7.46902	-0.0119994	0.990445	0.995495	-6.285	FRYL	Not significant
ENSG00000075568	0.355289	6.51424	3.196	0.00176796	0.0336174	-1.51201	TMEM131	Significantly upregulated
ENSG00000075618	-0.0158275	2.1481	-0.136925	0.891312	0.95385	-5.87151	FSCN1	Not significant
ENSG00000075624	-0.0753257	12.6678	-0.527211	0.59899	0.798013	-6.06438	ACTB	Not significant
ENSG00000075643	0.0350811	1.20189	0.257858	0.796944	0.907719	-5.69679	MOCOS	Not significant
ENSG00000075651	0.522143	5.9169	4.59022	1.07e-05	0.00247272	3.16558	PLD1	Significantly upregulated
ENSG00000075673	0.0467993	-1.38915	0.271945	0.786117	0.902283	-5.39637	ATP12A	Not significant
ENSG00000075702	-0.0066515	3.28351	-0.0557906	0.955598	0.982519	-6.05209	WDR62	Not significant
ENSG00000075711	0.0510886	5.54101	0.600189	0.549476	0.764607	-6.08495	DLG1	Not significant
ENSG00000075785	0.0380887	8.0992	0.456502	0.648828	0.827152	-6.1786	RAB7A	Not significant
ENSG00000075790	0.468909	4.6236	3.19429	0.00177763	0.0336661	-1.47141	BCAP29	Significantly upregulated
ENSG00000075826	-0.120725	3.18984	-1.01734	0.310975	0.573975	-5.54536	SEC31B	Not significant
ENSG00000075856	-0.16263	5.62403	-1.97966	0.0499578	0.213088	-4.38688	SART3	Not significant
ENSG00000075884	-0.000161	9.70298	-0.0010637	0.999153	0.999634	-6.25741	ARHGAP15	Not significant
ENSG00000075886	-0.0655314	2.45285	-0.276249	0.782817	0.900351	-5.88576	TUBA3D	Not significant
ENSG00000075891	-0.533435	0.821925	-1.50939	0.133744	0.367017	-4.65576	PAX2	Not significant
ENSG00000075914	-0.112256	3.67338	-0.910521	0.364315	0.624008	-5.70392	EXOSC7	Not significant
ENSG00000075945	0.309116	3.49274	1.97238	0.0507929	0.215152	-4.26019	KIFAP3	Not significant
ENSG00000075975	-0.0371765	3.92146	-0.253362	0.800408	0.909463	-6.10354	MKRN2	Not significant
ENSG00000076003	0.567772	2.384	3.26121	0.00143291	0.0297958	-1.1589	MCM6	Significantly upregulated
ENSG00000076043	0.269673	4.63569	1.60089	0.111946	0.332271	-4.9805	REXO2	Not significant
ENSG00000076053	0.314945	5.23132	2.75611	0.00673257	0.0729043	-2.67272	RBM7	Not significant
ENSG00000076067	-0.189353	3.054	-1.46089	0.146577	0.385934	-5.00865	RBMS2	Not significant
ENSG00000076108	-0.309882	7.61266	-3.08865	0.00248217	0.0408892	-1.81616	BAZ2A	Significantly downregulated
ENSG00000076201	-0.169201	3.48542	-1.34071	0.182468	0.434954	-5.22371	PTPN23	Not significant
ENSG00000076242	-0.0074583	5.16437	-0.116038	0.907811	0.961507	-6.23463	MLH1	Not significant
ENSG00000076248	0.151766	2.4996	1.02745	0.306211	0.570866	-5.44823	UNG	Not significant
ENSG00000076258	-0.468565	1.47201	-2.02547	0.0449669	0.201874	-3.91962	FMO4	Not significant
ENSG00000076321	0.14705	3.25812	1.19538	0.234219	0.497921	-5.37997	KLHL20	Not significant
ENSG00000076344	0.200556	0.161066	0.604941	0.546324	0.762133	-5.43049	RGS11	Not significant
ENSG00000076351	-0.0418432	3.63534	-0.342754	0.732364	0.873907	-6.04403	SLC46A1	Not significant
ENSG00000076356	-0.547824	2.9352	-2.27362	0.0247092	0.145992	-3.59274	PLXNA2	Not significant
ENSG00000076382	0.822814	2.22733	3.90922	0.000152	0.00994951	0.801613	SPAG5	Significantly upregulated
ENSG00000076513	-0.0743768	7.53932	-0.966479	0.335686	0.597157	-5.83185	ANKRD13A	Not significant
ENSG00000076554	-0.251396	4.61292	-1.44192	0.151847	0.393566	-5.19981	TPD52	Not significant
ENSG00000076555	-0.1502	5.2388	-1.50185	0.13568	0.369727	-5.15833	ACACB	Not significant
ENSG00000076604	-0.281062	3.01253	-1.53542	0.127229	0.358232	-4.89797	TRAF4	Not significant
ENSG00000076641	0.48294	8.65483	3.33616	0.00112129	0.0261782	-1.09515	PAG1	Significantly upregulated
ENSG00000076650	-0.154124	3.0098	-1.64533	0.102435	0.316171	-4.74107	GPATCH1	Not significant
ENSG00000076662	-0.0202477	7.92337	-0.175286	0.861141	0.938479	-6.2669	ICAM3	Not significant
ENSG00000076685	0.0477211	8.98978	0.50934	0.61142	0.807038	-6.14247	NT5C2	Not significant
ENSG00000076706	-0.201712	2.6875	-1.25008	0.213624	0.475438	-5.2274	MCAM	Not significant
ENSG00000076770	0.215308	8.12603	0.759093	0.449238	0.693697	-5.99925	MBNL3	Not significant
ENSG00000076826	1.01525	-0.26986	3.20274	0.00173021	0.0330939	-1.33518	CAMSAP3	Significantly upregulated
ENSG00000076864	0.466677	3.88459	1.59162	0.114018	0.336071	-4.93185	RAP1GAP	Not significant
ENSG00000076924	0.107514	3.3766	0.959081	0.339385	0.600984	-5.63305	XAB2	Not significant
ENSG00000076928	-0.230119	7.77101	-2.14279	0.0340846	0.173068	-4.09019	ARHGEF1	Not significant
ENSG00000076944	0.134022	8.42105	1.18227	0.23936	0.503747	-5.59968	STXBP2	Not significant
ENSG00000076984	-0.0286974	4.53328	-0.269767	0.787788	0.902865	-6.15996	MAP2K7	Not significant
ENSG00000077009	0.0301973	-1.37891	0.0994537	0.920939	0.968245	-5.42108	NMRK2	Not significant
ENSG00000077044	-0.090343	7.90829	-0.954303	0.341787	0.602897	-5.84057	DGKD	Not significant
ENSG00000077063	0.0155747	0.814596	0.0417421	0.966771	0.986714	-5.67971	CTTNBP2	Not significant
ENSG00000077080	0.0081512	0.342701	0.0199554	0.984111	0.99369	-5.6151	ACTL6B	Not significant
ENSG00000077092	0.297752	1.57136	1.63177	0.105267	0.321919	-4.59083	RARB	Not significant
ENSG00000077097	0.322478	5.55535	2.14411	0.0339767	0.172927	-4.07014	TOP2B	Not significant
ENSG00000077147	0.242507	5.23632	1.92961	0.0559405	0.225763	-4.4678	TM9SF3	Not significant
ENSG00000077150	-0.244594	4.76197	-1.63813	0.103931	0.319223	-4.92544	NFKB2	Not significant
ENSG00000077152	0.78707	-0.142098	2.60487	0.010315	0.0907893	-2.7253	UBE2T	Not significant
ENSG00000077157	-0.357763	6.62573	-2.87741	0.00472285	0.0611984	-2.38626	PPP1R12B	Not significant
ENSG00000077232	-0.0864453	4.17391	-0.757922	0.449936	0.694084	-5.88437	DNAJC10	Not significant
ENSG00000077235	-0.0074365	4.77458	-0.0846549	0.932672	0.973986	-6.21135	GTF3C1	Not significant
ENSG00000077238	-0.113364	9.96163	-1.03622	0.302118	0.567538	-5.73426	IL4R	Not significant
ENSG00000077254	-0.10701	7.09239	-1.05114	0.295238	0.561008	-5.75069	USP33	Not significant
ENSG00000077264	-0.0054556	0.990115	-0.0337869	0.973101	0.989364	-5.69098	PAK3	Not significant
ENSG00000077279	0.125786	0.123728	0.767107	0.444477	0.689377	-5.32792	DCX	Not significant
ENSG00000077312	-0.093363	4.38289	-0.729929	0.466811	0.7066	-5.92333	SNRPA	Not significant
ENSG00000077327	0.267888	0.165877	0.952798	0.342547	0.603246	-5.20447	SPAG6	Not significant
ENSG00000077348	-0.490776	3.03365	-2.97112	0.00356466	0.0513212	-1.96762	EXOSC5	Not significant
ENSG00000077380	0.319326	5.56635	2.17197	0.0317616	0.166799	-4.0139	DYNC1I2	Not significant
ENSG00000077420	0.019787	7.74225	0.203255	0.839269	0.928357	-6.26319	APBB1IP	Not significant
ENSG00000077454	-0.139934	6.80281	-1.32696	0.186962	0.441573	-5.43443	LRCH4	Not significant
ENSG00000077458	-0.121375	6.35915	-0.83415	0.405801	0.657792	-5.94324	FAM76B	Not significant
ENSG00000077463	-0.0010564	3.59861	-0.0074592	0.99406	0.997485	-6.09524	SIRT6	Not significant
ENSG00000077498	0.0609728	0.0641704	0.241853	0.809294	0.913633	-5.54551	TYR	Not significant
ENSG00000077514	-0.0732815	5.40687	-0.831151	0.407486	0.659002	-5.91823	POLD3	Not significant
ENSG00000077522	-0.362266	0.620063	-0.980599	0.3287	0.59124	-5.21356	ACTN2	Not significant
ENSG00000077549	0.106307	7.8482	1.16457	0.246429	0.511471	-5.62567	CAPZB	Not significant
ENSG00000077585	0.269726	5.50618	1.87477	0.0631775	0.242114	-4.57632	GPR137B	Not significant
ENSG00000077616	0.0128797	2.07387	0.0713409	0.943241	0.978285	-5.86543	NAALAD2	Not significant
ENSG00000077684	-0.134538	5.34829	-1.22119	0.224332	0.487855	-5.52966	JADE1	Not significant
ENSG00000077713	-0.0637159	2.05799	-0.517794	0.605525	0.802837	-5.73429	SLC25A43	Not significant
ENSG00000077721	0.168741	6.12927	1.74919	0.0827331	0.281749	-4.80812	UBE2A	Not significant
ENSG00000077782	-0.181552	4.33242	-1.12757	0.261681	0.527243	-5.56222	FGFR1	Not significant
ENSG00000077800	-0.365203	3.24308	-3.62012	0.000427	0.0156722	-0.125428	FKBP6	Significantly downregulated
ENSG00000077935	-0.104603	-1.03519	-0.475792	0.63506	0.820109	-5.36043	SMC1B	Not significant
ENSG00000077942	-0.233906	5.80682	-2.04557	0.0429151	0.196958	-4.26685	FBLN1	Not significant
ENSG00000077943	-0.0079635	-0.37136	-0.0313244	0.975061	0.989753	-5.52415	ITGA8	Not significant
ENSG00000077984	0.374856	9.55493	2.29004	0.0237092	0.142811	-3.76386	CST7	Not significant
ENSG00000078018	0.237281	0.681648	0.946429	0.345771	0.606528	-5.26595	MAP2	Not significant
ENSG00000078043	0.320291	5.98236	1.79518	0.0750618	0.267083	-4.72841	PIAS2	Not significant
ENSG00000078053	-0.274611	3.54103	-1.44179	0.151884	0.393606	-5.09509	AMPH	Not significant
ENSG00000078061	0.0113522	4.90238	0.129095	0.897492	0.957016	-6.21634	ARAF	Not significant
ENSG00000078070	-0.295406	3.50968	-2.05265	0.0422108	0.195446	-4.09349	MCCC1	Not significant
ENSG00000078081	-0.315713	1.62694	-1.66802	0.0978366	0.308093	-4.51971	LAMP3	Not significant
ENSG00000078098	-0.958021	1.7056	-3.04848	0.0028122	0.0442975	-1.69791	FAP	Significantly downregulated
ENSG00000078114	0.115816	4.14815	0.559983	0.576502	0.783009	-6.01137	NEBL	Not significant
ENSG00000078124	0.522022	6.74043	2.55851	0.0117156	0.0973122	-3.18203	ACER3	Not significant
ENSG00000078140	0.299631	5.10963	2.75902	0.00667653	0.0725813	-2.66043	UBE2K	Not significant
ENSG00000078142	0.231636	6.64654	2.12905	0.0352279	0.176497	-4.11845	PIK3C3	Not significant
ENSG00000078177	0.485203	2.42214	2.38788	0.0184557	0.123832	-3.32408	N4BP2	Not significant
ENSG00000078237	0.065541	3.60151	0.377242	0.706639	0.859558	-6.03348	TIGAR	Not significant
ENSG00000078246	0.0403914	0.83487	0.17522	0.861193	0.938479	-5.6603	TULP3	Not significant
ENSG00000078269	-0.152338	3.68831	-1.31517	0.190879	0.446379	-5.28017	SYNJ2	Not significant
ENSG00000078295	-0.192521	3.76897	-1.34758	0.180252	0.432106	-5.24668	ADCY2	Not significant
ENSG00000078304	-0.163867	8.63379	-2.18213	0.0309855	0.164855	-4.00267	PPP2R5C	Not significant
ENSG00000078328	-0.208731	5.18752	-1.07523	0.284361	0.550238	-5.68034	RBFOX1	Not significant
ENSG00000078369	0.0592934	7.62947	0.631157	0.5291	0.750198	-6.09039	GNB1	Not significant
ENSG00000078399	0.246243	0.583165	0.840546	0.402221	0.655398	-5.33386	HOXA9	Not significant
ENSG00000078401	0.0561988	-0.990052	0.235737	0.814026	0.916312	-5.44211	EDN1	Not significant
ENSG00000078403	-0.0332256	6.05147	-0.389764	0.69738	0.854443	-6.20172	MLLT10	Not significant
ENSG00000078487	-0.697144	4.98103	-3.61261	0.000439	0.0158664	-0.21778	ZCWPW1	Significantly downregulated
ENSG00000078549	-0.248639	0.775485	-0.765902	0.44519	0.68997	-5.40436	ADCYAP1R1	Not significant
ENSG00000078589	-0.245774	4.06389	-1.75792	0.0812295	0.279128	-4.67573	P2RY10	Not significant
ENSG00000078596	0.0425995	2.834	0.184246	0.854121	0.935551	-5.97557	ITM2A	Not significant
ENSG00000078618	0.0127311	8.33666	0.194121	0.846399	0.931784	-6.25901	NRDC	Not significant
ENSG00000078668	0.147341	5.37741	1.59005	0.114371	0.336461	-5.03855	VDAC3	Not significant
ENSG00000078674	0.124823	7.15654	1.07968	0.282383	0.54758	-5.72109	PCM1	Not significant
ENSG00000078687	-0.116627	4.73132	-1.15849	0.248892	0.513956	-5.56446	TNRC6C	Not significant
ENSG00000078699	-0.0905588	3.80573	-1.19136	0.235788	0.499863	-5.44102	CBFA2T2	Not significant
ENSG00000078725	-0.183481	-1.06685	-0.70611	0.481445	0.717237	-5.24615	BRINP1	Not significant
ENSG00000078747	0.0600234	7.02904	1.14579	0.25409	0.519883	-5.65037	ITCH	Not significant
ENSG00000078795	0.0471739	3.47954	0.429751	0.668123	0.837884	-5.99594	PKD2L2	Not significant
ENSG00000078804	0.323368	2.49902	2.063	0.0412004	0.192359	-3.9832	TP53INP2	Not significant
ENSG00000078808	-0.0225927	5.2708	-0.268822	0.788514	0.903357	-6.21166	SDF4	Not significant
ENSG00000078814	-0.332957	4.40245	-3.08369	0.00252085	0.0412394	-1.76073	MYH7B	Significantly downregulated
ENSG00000078898	-0.297773	-0.744379	-1.18346	0.238892	0.503167	-4.89728	BPIFB2	Not significant
ENSG00000078900	-0.0177828	0.497262	-0.0863921	0.931294	0.973471	-5.61988	TP73	Not significant
ENSG00000078902	0.185949	6.43522	1.79484	0.0751165	0.267174	-4.73537	TOLLIP	Not significant
ENSG00000078967	-0.25863	7.01867	-1.97562	0.0504192	0.214021	-4.41577	UBE2D4	Not significant
ENSG00000079101	-0.267606	0.920445	-1.0763	0.283882	0.549513	-5.16229	CLUL1	Not significant
ENSG00000079102	0.169887	2.06868	0.765027	0.445709	0.690422	-5.60338	RUNX1T1	Not significant
ENSG00000079112	-0.158728	2.99585	-1.07418	0.28483	0.550648	-5.46189	CDH17	Not significant
ENSG00000079134	-0.0888697	4.74818	-0.638225	0.524505	0.746554	-6.01422	THOC1	Not significant
ENSG00000079150	0.0950013	2.7754	0.768224	0.443815	0.6888	-5.7056	FKBP7	Not significant
ENSG00000079156	-0.0368288	3.27443	-0.22898	0.819262	0.918376	-6.0276	OSBPL6	Not significant
ENSG00000079215	0.709328	5.18399	2.42534	0.0167352	0.117649	-3.45957	SLC1A3	Not significant
ENSG00000079246	0.201766	7.49451	2.36279	0.0196942	0.128781	-3.62791	XRCC5	Not significant
ENSG00000079257	0.0729385	4.27778	0.740622	0.460323	0.701923	-5.91041	LXN	Not significant
ENSG00000079263	-0.340138	6.80424	-2.70169	0.00786539	0.0792701	-2.83541	SP140	Not significant
ENSG00000079277	0.0533199	9.13215	0.44658	0.655958	0.830731	-6.16944	MKNK1	Not significant
ENSG00000079308	-0.0710031	6.8674	-0.430229	0.667776	0.837565	-6.19523	TNS1	Not significant
ENSG00000079313	-0.163078	5.26878	-0.730994	0.466162	0.706028	-5.98347	REXO1	Not significant
ENSG00000079332	-0.0112469	6.037	-0.140843	0.888223	0.95261	-6.26555	SAR1A	Not significant
ENSG00000079335	-0.0073459	5.82074	-0.0847987	0.932558	0.973986	-6.26599	CDC14A	Not significant
ENSG00000079337	-0.355607	3.17107	-2.0002	0.0476641	0.207983	-4.1549	RAPGEF3	Not significant
ENSG00000079385	0.854212	8.24115	3.57641	0.000498	0.0169191	-0.362843	CEACAM1	Significantly upregulated
ENSG00000079387	0.108738	5.74304	1.26287	0.209008	0.47028	-5.49753	SENP1	Not significant
ENSG00000079393	0.924104	2.91006	3.45129	0.000764	0.0210869	-0.635918	DUSP13B	Significantly upregulated
ENSG00000079432	-0.0773395	5.58166	-0.602508	0.547936	0.763523	-6.08398	CIC	Not significant
ENSG00000079435	-0.205227	4.24942	-1.58187	0.116227	0.339351	-4.96989	LIPE	Not significant
ENSG00000079459	0.250929	5.92801	2.90653	0.00433042	0.0576663	-2.30273	FDFT1	Not significant
ENSG00000079462	0.0189106	1.83806	0.103264	0.91792	0.966685	-5.8257	PAFAH1B3	Not significant
ENSG00000079482	-0.156087	4.50895	-1.19212	0.23549	0.499684	-5.50799	OPHN1	Not significant
ENSG00000079557	0.310419	-1.69457	1.17921	0.240573	0.505076	-4.84703	AFM	Not significant
ENSG00000079616	0.032678	3.25277	0.237208	0.812887	0.915651	-6.02303	KIF22	Not significant
ENSG00000079689	0.299763	-1.31184	1.00413	0.317272	0.580462	-5.03075	SCGN	Not significant
ENSG00000079691	-0.150133	2.55116	-1.04207	0.299407	0.565106	-5.42794	CARMIL1	Not significant
ENSG00000079739	0.219235	4.98966	1.92926	0.0559835	0.225827	-4.45483	PGM1	Not significant
ENSG00000079785	-0.0264348	4.07338	-0.188328	0.850927	0.934018	-6.13385	DDX1	Not significant
ENSG00000079805	-0.0849918	8.83656	-1.10578	0.270962	0.536699	-5.67961	DNM2	Not significant
ENSG00000079819	-0.399253	3.28867	-2.51838	0.0130631	0.103319	-3.09836	EPB41L2	Not significant
ENSG00000079841	0.078711	-0.81252	0.434256	0.664857	0.835511	-5.40281	RIMS1	Not significant
ENSG00000079931	-0.0978052	-0.5496	-0.370595	0.711572	0.862348	-5.44328	MOXD1	Not significant
ENSG00000079950	0.217902	6.67835	1.94357	0.0542139	0.222174	-4.47431	STX7	Not significant
ENSG00000079974	-0.236263	4.7559	-2.50135	0.013676	0.105619	-3.25771	RABL2B	Not significant
ENSG00000079999	-0.0571746	4.23202	-0.606554	0.545256	0.761378	-5.98936	KEAP1	Not significant
ENSG00000080007	0.0175767	4.29771	0.170457	0.864928	0.939973	-6.16095	DDX43	Not significant
ENSG00000080031	0.166419	-0.37743	0.73694	0.462551	0.70314	-5.29676	PTPRH	Not significant
ENSG00000080189	0.0225299	5.61484	0.238396	0.811968	0.915068	-6.23499	SLC35C2	Not significant
ENSG00000080200	-0.156251	2.10161	-0.654261	0.514156	0.739505	-5.66602	CRYBG3	Not significant
ENSG00000080224	0.171416	1.05562	1.02671	0.306556	0.57116	-5.23663	EPHA6	Not significant
ENSG00000080293	-0.535294	1.16198	-1.81494	0.0719508	0.260843	-4.2419	SCTR	Not significant
ENSG00000080298	-0.0304133	5.97573	-0.263641	0.792494	0.905567	-6.24003	RFX3	Not significant
ENSG00000080345	0.139276	5.21306	1.4093	0.16125	0.406497	-5.28958	RIF1	Not significant
ENSG00000080371	0.15563	5.92587	1.64809	0.101866	0.314895	-4.96689	RAB21	Not significant
ENSG00000080493	-0.0894895	-0.0919104	-0.386883	0.699506	0.855958	-5.49089	SLC4A4	Not significant
ENSG00000080503	-0.253632	8.57196	-3.29424	0.00128674	0.0278671	-1.22154	SMARCA2	Significantly downregulated
ENSG00000080511	-0.603721	1.2021	-1.91898	0.0572861	0.228804	-4.07598	RDH8	Not significant
ENSG00000080546	0.203942	5.75664	1.48816	0.139249	0.375342	-5.20196	SESN1	Not significant
ENSG00000080561	-0.424642	-0.120975	-1.55484	0.122533	0.35064	-4.5141	MID2	Not significant
ENSG00000080572	0.26914	-0.187864	1.206	0.230116	0.493392	-4.93232	DNAAF6	Not significant
ENSG00000080573	-0.317503	-0.643648	-1.34596	0.180771	0.43259	-4.7325	COL5A3	Not significant
ENSG00000080603	-0.260307	4.8449	-2.77005	0.00646742	0.0715714	-2.61383	SRCAP	Not significant
ENSG00000080608	-0.269487	4.06825	-1.53216	0.128031	0.359389	-5.02613	PUM3	Not significant
ENSG00000080618	-0.235624	-1.41914	-0.927784	0.355322	0.61571	-5.06812	CPB2	Not significant
ENSG00000080644	0.00375033	1.00625	0.0134418	0.989297	0.995316	-5.69931	CHRNA3	Not significant
ENSG00000080709	-0.216621	2.41663	-1.13025	0.260553	0.526033	-5.31722	KCNN2	Not significant
ENSG00000080802	0.0536356	5.48279	0.710396	0.478793	0.715271	-6.0132	CNOT4	Not significant
ENSG00000080815	0.00811007	7.49031	0.144264	0.885526	0.951003	-6.27486	PSEN1	Not significant
ENSG00000080819	0.257365	2.66601	1.43161	0.154771	0.397475	-5.01088	CPOX	Not significant
ENSG00000080822	0.243255	5.77883	1.96681	0.0514392	0.216139	-4.41823	CLDND1	Not significant
ENSG00000080823	-0.286863	5.35415	-2.33473	0.0211655	0.134173	-3.65826	MOK	Not significant
ENSG00000080824	0.343785	5.68634	2.3365	0.0210698	0.133798	-3.67099	HSP90AA1	Not significant
ENSG00000080839	0.577517	3.04371	3.60032	0.000458	0.0162065	-0.18744	RBL1	Significantly upregulated
ENSG00000080845	-0.0163226	5.81511	-0.155288	0.876847	0.946276	-6.2577	DLGAP4	Not significant
ENSG00000080854	-0.850624	2.35806	-3.38038	0.000968	0.0241205	-0.808976	IGSF9B	Significantly downregulated
ENSG00000080910	-0.126438	0.398702	-0.506055	0.613717	0.808536	-5.49962	CFHR2	Not significant
ENSG00000080986	0.239032	4.67805	1.88912	0.0612124	0.237677	-4.50984	NDC80	Not significant
ENSG00000081014	0.122523	3.74973	1.03217	0.304003	0.569121	-5.61029	AP4E1	Not significant
ENSG00000081019	0.352361	5.42848	2.78778	0.00614385	0.0695387	-2.59955	RSBN1	Not significant
ENSG00000081026	0.177968	2.28095	1.35432	0.178097	0.42913	-5.05784	MAGI3	Not significant
ENSG00000081041	0.257889	1.59547	1.27321	0.205327	0.465154	-5.06376	CXCL2	Not significant
ENSG00000081051	-0.192444	-0.527998	-0.424313	0.672073	0.840781	-5.42374	AFP	Not significant
ENSG00000081052	-0.0392234	-0.397652	-0.20974	0.834215	0.926021	-5.49993	COL4A4	Not significant
ENSG00000081059	-0.629033	5.61722	-3.97617	0.000118	0.00836713	0.958431	TCF7	Significantly downregulated
ENSG00000081087	-0.0394173	6.66425	-0.49753	0.619697	0.811234	-6.16434	OSTM1	Not significant
ENSG00000081138	0.093062	0.780178	0.566327	0.572196	0.780053	-5.52435	CDH7	Not significant
ENSG00000081148	0.26722	0.0971511	1.30805	0.193275	0.44934	-4.84758	IMPG2	Not significant
ENSG00000081154	0.21913	5.93567	2.63121	0.00958817	0.087789	-2.99979	PCNP	Not significant
ENSG00000081177	-0.235826	3.70364	-1.63358	0.104884	0.321238	-4.83944	EXD2	Not significant
ENSG00000081181	0.110702	3.47256	0.662464	0.508904	0.736275	-5.87545	ARG2	Not significant
ENSG00000081189	-0.427047	6.94486	-2.02071	0.0454644	0.203233	-4.32998	MEF2C	Not significant
ENSG00000081237	-0.130739	11.6152	-0.953852	0.342015	0.602954	-5.78197	PTPRC	Not significant
ENSG00000081277	0.287732	-0.125863	0.999955	0.319281	0.582212	-5.13656	PKP1	Not significant
ENSG00000081307	0.133301	4.20261	0.845569	0.399422	0.653252	-5.82538	UBA5	Not significant
ENSG00000081320	0.226984	9.04837	1.60921	0.110114	0.329529	-5.02109	STK17B	Not significant
ENSG00000081377	0.0510937	3.04697	0.317656	0.75128	0.882974	-5.97393	CDC14B	Not significant
ENSG00000081386	0.117209	2.77965	0.690571	0.491126	0.72521	-5.76135	ZNF510	Not significant
ENSG00000081479	-0.213829	0.732737	-1.01051	0.314218	0.576608	-5.1992	LRP2	Not significant
ENSG00000081665	-0.178912	5.95538	-1.70395	0.0908966	0.295315	-4.87652	ZNF506	Not significant
ENSG00000081692	-0.272068	2.65276	-1.52902	0.128807	0.360238	-4.85818	JMJD4	Not significant
ENSG00000081721	0.216123	3.97477	1.96785	0.051318	0.215928	-4.31291	DUSP12	Not significant
ENSG00000081760	-0.27622	6.09712	-2.5829	0.0109589	0.0938459	-3.11644	AACS	Not significant
ENSG00000081791	-0.205858	5.14766	-1.9704	0.0510214	0.215389	-4.38345	DELE1	Not significant
ENSG00000081803	-0.0524238	-1.13324	-0.218642	0.827288	0.922324	-5.42591	CADPS2	Not significant
ENSG00000081870	-0.124008	4.83927	-1.22552	0.222701	0.48623	-5.49499	IFT25	Not significant
ENSG00000081913	-0.000199	5.2981	-0.0018232	0.998548	0.999523	-6.24853	PHLPP1	Not significant
ENSG00000081923	-0.216524	5.02337	-1.87104	0.0636968	0.243236	-4.55598	ATP8B1	Not significant
ENSG00000081985	0.330936	1.44577	1.63152	0.105319	0.321972	-4.57424	IL12RB2	Not significant
ENSG00000082014	0.125493	5.15498	0.802952	0.42354	0.673516	-5.92991	SMARCD3	Not significant
ENSG00000082068	-0.12629	4.7345	-0.81448	0.416932	0.667388	-5.88761	WDR70	Not significant
ENSG00000082074	-0.10409	9.7256	-0.862761	0.389935	0.644832	-5.89692	FYB1	Not significant
ENSG00000082126	-0.275035	4.64704	-2.86438	0.00490881	0.0622362	-2.36227	MPP4	Not significant
ENSG00000082146	0.0487556	8.40961	0.170131	0.865184	0.939973	-6.26227	STRADB	Not significant
ENSG00000082153	0.17621	6.8188	2.12258	0.0357782	0.177984	-4.13227	BZW1	Not significant
ENSG00000082175	-0.156885	-1.09321	-0.581528	0.561941	0.773415	-5.31255	PGR	Not significant
ENSG00000082196	0.0282554	0.27072	0.1011	0.919634	0.967563	-5.59202	C1QTNF3	Not significant
ENSG00000082212	0.222219	6.15986	2.61141	0.0101302	0.09013	-3.05136	ME2	Not significant
ENSG00000082213	0.024279	4.73186	0.313808	0.754195	0.884283	-6.16523	C5orf22	Not significant
ENSG00000082258	0.100412	6.5933	0.71572	0.47551	0.712792	-6.03555	CCNT2	Not significant
ENSG00000082269	-0.19915	2.86859	-1.13579	0.258237	0.524082	-5.37967	FAM135A	Not significant
ENSG00000082293	-0.32011	3.6812	-2.16012	0.0326878	0.169203	-3.90327	COL19A1	Not significant
ENSG00000082397	-0.517545	4.4207	-3.09126	0.00246197	0.0407139	-1.73681	EPB41L3	Significantly downregulated
ENSG00000082438	0.214827	3.37311	1.06524	0.288838	0.553759	-5.53293	COBLL1	Not significant
ENSG00000082458	-0.490727	1.21153	-2.02627	0.0448829	0.201669	-3.89026	DLG3	Not significant
ENSG00000082482	-0.201405	0.130407	-0.882784	0.379062	0.636193	-5.23674	KCNK2	Not significant
ENSG00000082497	-0.103122	-0.983362	-0.325877	0.745067	0.880091	-5.41308	SERTAD4	Not significant
ENSG00000082512	-0.267928	3.45171	-1.66936	0.0975693	0.307549	-4.75228	TRAF5	Not significant
ENSG00000082515	0.0764746	3.6016	0.885531	0.377585	0.635176	-5.72547	MRPL22	Not significant
ENSG00000082516	-0.145117	1.66526	-0.795644	0.42776	0.67686	-5.50366	GEMIN5	Not significant
ENSG00000082641	-0.104212	4.92577	-1.15065	0.25209	0.517668	-5.58579	NFE2L1	Not significant
ENSG00000082684	-0.0711836	3.51	-0.683882	0.495326	0.72779	-5.86089	SEMA5B	Not significant
ENSG00000082701	0.0230696	6.35273	0.305044	0.760844	0.888211	-6.2364	GSK3B	Not significant
ENSG00000082781	0.0992283	4.01054	0.549626	0.583565	0.788028	-6.00358	ITGB5	Not significant
ENSG00000082805	-0.0076724	5.54755	-0.0744791	0.940749	0.977573	-6.25664	ERC1	Not significant
ENSG00000082898	-0.0038902	6.79225	-0.0349184	0.972201	0.988994	-6.2849	XPO1	Not significant
ENSG00000082996	0.33258	8.69192	2.66386	0.00875177	0.0836609	-2.91835	RNF13	Not significant
ENSG00000083067	0.247172	1.91748	2.13791	0.0344869	0.17446	-3.77408	TRPM3	Not significant
ENSG00000083093	-0.172771	2.21807	-1.13851	0.257101	0.52335	-5.28495	PALB2	Not significant
ENSG00000083097	0.0445231	3.98239	0.335345	0.737932	0.876426	-6.09024	DOP1A	Not significant
ENSG00000083099	0.0574546	4.18435	0.713891	0.476637	0.713334	-5.92056	LYRM2	Not significant
ENSG00000083123	-0.0649538	2.73491	-0.413334	0.680076	0.845381	-5.88742	BCKDHB	Not significant
ENSG00000083168	-0.0070616	7.62303	-0.0854845	0.932014	0.973889	-6.28067	KAT6A	Not significant
ENSG00000083223	-0.120023	8.17536	-0.806737	0.421363	0.672247	-5.96375	TUT7	Not significant
ENSG00000083290	-0.21865	4.92758	-1.97949	0.0499769	0.213088	-4.35398	ULK2	Not significant
ENSG00000083307	-0.201002	2.78882	-0.973061	0.332418	0.594233	-5.53019	GRHL2	Not significant
ENSG00000083312	0.115552	7.09576	1.46107	0.146526	0.385934	-5.25578	TNPO1	Not significant
ENSG00000083444	0.00637124	4.90518	0.0572878	0.954408	0.982001	-6.22219	PLOD1	Not significant
ENSG00000083454	-0.160522	3.30059	-0.66405	0.507892	0.735452	-5.8399	P2RX5	Not significant
ENSG00000083457	-0.19604	5.17515	-2.40845	0.0174928	0.120378	-3.49005	ITGAE	Not significant
ENSG00000083520	0.206455	3.91464	1.82198	0.0708692	0.25841	-4.56525	DIS3	Not significant
ENSG00000083535	0.204227	3.96255	1.17409	0.242609	0.506897	-5.48599	PIBF1	Not significant
ENSG00000083544	0.00965551	3.43072	0.0721593	0.942591	0.978059	-6.07215	TDRD3	Not significant
ENSG00000083635	0.23028	-0.761516	1.07251	0.285576	0.551116	-5.01027	NUFIP1	Not significant
ENSG00000083642	0.127649	5.80752	1.43208	0.154639	0.397472	-5.28135	PDS5B	Not significant
ENSG00000083720	-0.0956008	4.05043	-0.516739	0.606259	0.803227	-6.02134	OXCT1	Not significant
ENSG00000083750	0.188324	4.64279	1.31273	0.191699	0.447265	-5.3812	RRAGB	Not significant
ENSG00000083799	0.0456667	6.89241	0.53189	0.595754	0.795894	-6.14823	CYLD	Not significant
ENSG00000083807	-0.257209	3.5865	-2.64711	0.00917229	0.0858982	-2.82963	SLC27A5	Not significant
ENSG00000083812	-0.032859	2.60996	-0.28546	0.775768	0.895971	-5.91355	ZNF324	Not significant
ENSG00000083814	-0.0081615	2.63232	-0.0541094	0.956935	0.982931	-5.95563	ZNF671	Not significant
ENSG00000083817	0.327306	-0.561822	1.3255	0.187443	0.441908	-4.77476	ZNF416	Not significant
ENSG00000083828	-0.0471417	5.85091	-0.600557	0.549232	0.764569	-6.09519	ZNF586	Not significant
ENSG00000083838	-0.146637	1.63816	-0.908528	0.365363	0.624689	-5.41102	ZNF446	Not significant
ENSG00000083844	0.0387228	4.56131	0.454159	0.650509	0.827873	-6.09958	ZNF264	Not significant
ENSG00000083845	0.0205586	7.52223	0.131192	0.895836	0.956561	-6.27621	RPS5	Not significant
ENSG00000083857	-0.0833625	4.15793	-0.559803	0.576624	0.783039	-6.00945	FAT1	Not significant
ENSG00000083896	0.145024	6.16629	1.05707	0.292537	0.558257	-5.73767	YTHDC1	Not significant
ENSG00000083937	0.36018	5.5179	2.60061	0.0104371	0.0913914	-3.0641	CHMP2B	Not significant
ENSG00000084070	-0.0597394	9.99622	-0.422052	0.673718	0.841548	-6.16614	SMAP2	Not significant
ENSG00000084072	-0.168789	4.02073	-1.78246	0.0771229	0.270932	-4.63246	PPIE	Not significant
ENSG00000084073	0.247578	5.1206	2.5942	0.0106231	0.0921798	-3.06437	ZMPSTE24	Not significant
ENSG00000084090	-0.161677	5.10573	-1.58639	0.115199	0.337862	-5.02721	STARD7	Not significant
ENSG00000084092	0.0833392	2.6957	0.527814	0.598572	0.79779	-5.83904	NOA1	Not significant
ENSG00000084093	0.034649	4.86001	0.401043	0.689079	0.849997	-6.14452	REST	Not significant
ENSG00000084110	-0.780834	7.10494	-3.15127	0.00203846	0.0359577	-1.64031	HAL	Significantly downregulated
ENSG00000084112	-0.0681164	6.45234	-0.612814	0.541122	0.758502	-6.10003	SSH1	Not significant
ENSG00000084207	-0.0899131	5.3455	-0.511358	0.61001	0.806252	-6.12242	GSTP1	Not significant
ENSG00000084234	0.0799503	7.86029	1.03017	0.304938	0.570007	-5.76777	APLP2	Not significant
ENSG00000084444	0.127185	1.49247	0.839537	0.402784	0.655579	-5.45205	FAM234B	Not significant
ENSG00000084453	-0.0689975	3.96209	-0.488004	0.626409	0.814845	-6.02333	SLCO1A2	Not significant
ENSG00000084463	0.0567846	3.90341	0.684587	0.494883	0.727495	-5.90969	WBP11	Not significant
ENSG00000084623	0.285516	4.78832	2.32882	0.0214872	0.135413	-3.65042	EIF3I	Not significant
ENSG00000084628	0.326596	-0.301653	0.891922	0.374163	0.631982	-5.20342	NKAIN1	Not significant
ENSG00000084636	-0.0108668	2.20816	-0.0330229	0.973709	0.989481	-5.88974	COL16A1	Not significant
ENSG00000084652	0.13864	2.98315	1.08675	0.279257	0.544699	-5.45769	TXLNA	Not significant
ENSG00000084674	0.392073	-0.176755	2.46188	0.0151957	0.111058	-3.01915	APOB	Not significant
ENSG00000084676	-0.191112	7.80519	-1.92592	0.0564043	0.226972	-4.50499	NCOA1	Not significant
ENSG00000084693	-0.0453582	3.91114	-0.445938	0.65642	0.831144	-6.03765	AGBL5	Not significant
ENSG00000084710	0.140255	1.46163	1.58049	0.116544	0.33984	-4.64371	EFR3B	Not significant
ENSG00000084731	0.417645	2.63618	2.36748	0.0194572	0.127744	-3.38811	KIF3C	Not significant
ENSG00000084733	0.233427	7.26041	1.96494	0.0516575	0.216719	-4.43528	RAB10	Not significant
ENSG00000084734	-0.0555881	3.13154	-0.425421	0.671268	0.840327	-5.94566	GCKR	Not significant
ENSG00000084754	0.10402	6.21773	1.60636	0.11074	0.330022	-5.0372	HADHA	Not significant
ENSG00000084764	-0.101447	3.35733	-0.779703	0.437052	0.684353	-5.77127	MAPRE3	Not significant
ENSG00000084774	-0.0931192	4.21569	-0.776771	0.438774	0.685495	-5.87344	CAD	Not significant
ENSG00000085063	0.399294	6.86963	2.85306	0.0050757	0.0631727	-2.45114	CD59	Not significant
ENSG00000085117	0.173402	7.54263	1.31127	0.192191	0.44784	-5.45311	CD82	Not significant
ENSG00000085185	0.102739	3.40066	0.678772	0.498548	0.72956	-5.85384	BCORL1	Not significant
ENSG00000085224	-0.004959	6.66638	-0.0407075	0.967595	0.986892	-6.2841	ATRX	Not significant
ENSG00000085231	-0.163789	4.02058	-1.24678	0.214828	0.476429	-5.39947	AK6	Not significant
ENSG00000085265	0.031951	6.25289	0.232199	0.816766	0.917587	-6.25384	FCN1	Not significant
ENSG00000085274	0.533686	3.80916	2.95929	0.00369478	0.0523419	-2.07335	MYNN	Not significant
ENSG00000085276	0.0357344	2.25858	0.156406	0.875968	0.945912	-5.88348	MECOM	Not significant
ENSG00000085365	-0.0199013	4.75847	-0.216554	0.828912	0.923221	-6.19187	SCAMP1	Not significant
ENSG00000085377	0.00939111	3.49673	0.0927969	0.926215	0.970662	-6.07931	PREP	Not significant
ENSG00000085382	-0.0046234	4.8973	-0.0554845	0.955842	0.982519	-6.2233	HACE1	Not significant
ENSG00000085415	-0.193836	3.88436	-2.08529	0.0390951	0.187142	-4.07304	SEH1L	Not significant
ENSG00000085433	0.254953	4.20984	2.02981	0.0445161	0.200666	-4.21835	WDR47	Not significant
ENSG00000085449	-0.25681	6.66573	-2.70753	0.00773597	0.0786828	-2.82027	WDFY1	Not significant
ENSG00000085465	-0.247584	0.338345	-0.797552	0.426656	0.675933	-5.32282	OVGP1	Not significant
ENSG00000085491	0.61181	5.0299	3.80696	0.00022	0.0116593	0.396715	SLC25A24	Significantly upregulated
ENSG00000085511	-0.207677	4.67469	-1.55498	0.1225	0.350602	-5.04486	MAP3K4	Not significant
ENSG00000085514	-0.435977	6.34435	-2.40559	0.0176238	0.120735	-3.52884	PILRA	Not significant
ENSG00000085552	-0.106818	-0.0580465	-0.675976	0.500315	0.730641	-5.35941	IGSF9	Not significant
ENSG00000085563	-0.277132	1.65997	-1.03585	0.302289	0.567728	-5.29116	ABCB1	Not significant
ENSG00000085644	0.0902117	3.79737	0.767553	0.444213	0.689156	-5.84018	ZNF213	Not significant
ENSG00000085662	-0.423829	3.84556	-3.06567	0.00266624	0.0427255	-1.77375	AKR1B1	Significantly downregulated
ENSG00000085719	0.423443	6.50381	4.42705	2.07e-05	0.00349812	2.55116	CPNE3	Significantly upregulated
ENSG00000085721	-0.172034	4.56228	-1.31151	0.192109	0.447771	-5.36949	RRN3	Not significant
ENSG00000085733	-0.0197856	2.82583	-0.117353	0.90677	0.960955	-5.97939	CTTN	Not significant
ENSG00000085741	-0.0927041	0.955691	-0.370587	0.711578	0.862348	-5.62727	WNT11	Not significant
ENSG00000085760	0.169939	3.27224	1.30805	0.193277	0.44934	-5.24844	MTIF2	Not significant
ENSG00000085788	-0.127338	4.39636	-1.34949	0.179641	0.431497	-5.30813	DDHD2	Not significant
ENSG00000085831	0.0182872	3.2389	0.117376	0.906752	0.960955	-6.04205	TTC39A	Not significant
ENSG00000085832	0.0988994	7.04521	1.51835	0.131473	0.363683	-5.17427	EPS15	Not significant
ENSG00000085840	0.246257	2.36952	2.43094	0.0164909	0.116424	-3.22383	ORC1	Not significant
ENSG00000085871	0.34004	4.38536	2.41924	0.0170053	0.118756	-3.42834	MGST2	Not significant
ENSG00000085872	-0.133838	3.50529	-1.16638	0.2457	0.510857	-5.4325	CHERP	Not significant
ENSG00000085978	-0.193296	5.31533	-2.5207	0.0129817	0.102868	-3.241	ATG16L1	Not significant
ENSG00000085982	-0.241616	4.62963	-1.70324	0.0910295	0.295559	-4.81209	USP40	Not significant
ENSG00000085998	-0.0505658	2.70267	-0.312966	0.754832	0.884661	-5.91927	POMGNT1	Not significant
ENSG00000085999	0.217466	3.4803	1.14911	0.252724	0.518366	-5.45881	RAD54L	Not significant
ENSG00000086015	0.377439	3.82036	2.59848	0.0104985	0.0916894	-2.97699	MAST2	Not significant
ENSG00000086061	0.20248	5.49027	1.82737	0.0700489	0.256443	-4.65842	DNAJA1	Not significant
ENSG00000086062	0.0221035	5.69301	0.197306	0.843911	0.930281	-6.24686	B4GALT1	Not significant
ENSG00000086065	0.0616575	5.36837	0.501145	0.617158	0.80992	-6.13079	CHMP5	Not significant
ENSG00000086102	-0.185576	5.58154	-2.17004	0.0319106	0.167045	-4.01439	NFX1	Not significant
ENSG00000086159	-0.300138	-0.572401	-1.50124	0.135836	0.36984	-4.55603	AQP6	Not significant
ENSG00000086189	0.0277631	4.45659	0.25559	0.798691	0.908517	-6.15894	DIMT1	Not significant
ENSG00000086200	-0.120855	4.1184	-0.716154	0.475243	0.712652	-5.90844	IPO11	Not significant
ENSG00000086205	-0.0814369	3.32754	-0.378338	0.705827	0.859314	-5.98714	FOLH1	Not significant
ENSG00000086232	0.288257	6.68539	1.84192	0.0678764	0.252495	-4.65581	EIF2AK1	Not significant
ENSG00000086288	0.453709	5.456	2.16472	0.0323254	0.168293	-4.02603	NME8	Not significant
ENSG00000086289	0.30313	0.635957	1.23361	0.219682	0.482407	-4.98385	EPDR1	Not significant
ENSG00000086300	0.111299	7.5346	1.002	0.318297	0.581172	-5.79773	SNX10	Not significant
ENSG00000086475	-0.077805	3.82878	-0.649275	0.517362	0.741983	-5.91789	SEPHS1	Not significant
ENSG00000086504	0.255207	3.82608	2.71636	0.00754408	0.0778588	-2.69109	MRPL28	Not significant
ENSG00000086506	0.758314	0.842311	2.14325	0.034047	0.172985	-3.68353	HBQ1	Not significant
ENSG00000086544	0.336051	3.6727	1.54628	0.124586	0.354184	-4.97807	ITPKC	Not significant
ENSG00000086548	0.364805	3.59928	1.6084	0.110292	0.329596	-4.88203	CEACAM6	Not significant
ENSG00000086570	0.326264	1.54978	1.81521	0.0719094	0.26075	-4.30432	FAT2	Not significant
ENSG00000086589	-0.0340789	5.72917	-0.428582	0.668972	0.838373	-6.17727	RBM22	Not significant
ENSG00000086598	0.337307	5.81292	3.37079	0.001	0.0243715	-0.991815	TMED2	Significantly upregulated
ENSG00000086619	0.193026	3.61839	1.26857	0.206972	0.467572	-5.33906	ERO1B	Not significant
ENSG00000086666	0.335201	7.71788	3.4253	0.000833	0.0222522	-0.834222	ZFAND6	Significantly upregulated
ENSG00000086696	0.573524	4.01051	4.37367	2.56e-05	0.00389689	2.38649	HSD17B2	Significantly upregulated
ENSG00000086712	0.0646038	1.58803	0.316873	0.751873	0.883392	-5.74228	TXLNG	Not significant
ENSG00000086717	-0.287526	1.39943	-1.23407	0.21951	0.482146	-5.05591	PPEF1	Not significant
ENSG00000086730	0.00528243	7.47124	0.0612388	0.951268	0.981053	-6.28328	LAT2	Not significant
ENSG00000086758	-0.123061	6.07813	-1.34225	0.181967	0.434327	-5.40563	HUWE1	Not significant
ENSG00000086827	0.223091	2.00022	1.5622	0.12079	0.347725	-4.74238	ZW10	Not significant
ENSG00000086848	-0.106026	5.84757	-1.03531	0.302542	0.568028	-5.75053	ALG9	Not significant
ENSG00000086967	-0.542024	-0.768282	-1.51215	0.133041	0.366023	-4.53066	MYBPC2	Not significant
ENSG00000086991	0.00329968	1.59172	0.0230466	0.98165	0.992908	-5.78599	NOX4	Not significant
ENSG00000087008	-0.073075	3.9782	-0.748952	0.455305	0.698119	-5.86988	ACOX3	Not significant
ENSG00000087053	-0.0568085	3.21343	-0.47042	0.638882	0.821468	-5.93827	MTMR2	Not significant
ENSG00000087074	0.126677	5.26088	0.863502	0.389529	0.644725	-5.88689	PPP1R15A	Not significant
ENSG00000087076	-0.0476728	-1.05086	-0.155254	0.876873	0.946276	-5.44891	HSD17B14	Not significant
ENSG00000087077	0.0111583	2.92053	0.0885015	0.929621	0.972974	-5.99862	TRIP6	Not significant
ENSG00000087085	0.273182	0.85238	1.09056	0.27758	0.543171	-5.15382	ACHE	Not significant
ENSG00000087086	0.148758	11.7013	1.28891	0.199829	0.458566	-5.4186	FTL	Not significant
ENSG00000087087	-0.0771482	5.194	-0.736865	0.462597	0.70314	-5.97857	SRRT	Not significant
ENSG00000087088	-0.0080536	5.21688	-0.0796032	0.936681	0.975471	-6.24091	BAX	Not significant
ENSG00000087095	0.435898	5.50185	3.68395	0.000342	0.0143098	-0.0139803	NLK	Significantly upregulated
ENSG00000087111	0.130588	4.39592	1.30787	0.193337	0.44942	-5.36645	PIGS	Not significant
ENSG00000087116	0.174222	3.53344	0.619331	0.536835	0.755376	-5.90706	ADAMTS2	Not significant
ENSG00000087152	0.211284	6.01298	1.99806	0.0478989	0.208311	-4.36495	ATXN7L3	Not significant
ENSG00000087157	-0.031994	8.85548	-0.302036	0.763131	0.888909	-6.2265	PGS1	Not significant
ENSG00000087191	0.186825	4.30539	1.65524	0.100405	0.312548	-4.87173	PSMC5	Not significant
ENSG00000087206	-0.154528	6.79722	-1.97178	0.0508623	0.215195	-4.4226	UIMC1	Not significant
ENSG00000087237	-0.274171	3.44665	-1.94176	0.0544353	0.222681	-4.29412	CETP	Not significant
ENSG00000087245	-0.23486	-0.054274	-0.815643	0.416269	0.666798	-5.26876	MMP2	Not significant
ENSG00000087250	-0.315521	-1.67667	-0.907709	0.365794	0.625123	-5.06455	MT3	Not significant
ENSG00000087253	0.178383	8.05025	1.05307	0.294356	0.56009	-5.7427	LPCAT2	Not significant
ENSG00000087258	-0.0586661	2.49183	-0.322681	0.747481	0.881657	-5.88108	GNAO1	Not significant
ENSG00000087263	-0.0209673	4.30459	-0.216336	0.829081	0.923241	-6.15239	OGFOD1	Not significant
ENSG00000087266	-0.297718	8.66607	-3.28034	0.00134648	0.0285751	-1.26172	SH3BP2	Significantly downregulated
ENSG00000087269	-0.0418174	2.85449	-0.420443	0.67489	0.842321	-5.90811	NOP14	Not significant
ENSG00000087274	-0.032255	7.93209	-0.516803	0.606215	0.803227	-6.15196	ADD1	Not significant
ENSG00000087299	0.0414512	3.25038	0.443728	0.658013	0.831578	-5.95754	L2HGDH	Not significant
ENSG00000087301	0.253251	4.34749	2.06892	0.0406318	0.19117	-4.15358	TXNDC16	Not significant
ENSG00000087302	0.126008	5.6617	1.45033	0.149491	0.390284	-5.25145	RTRAF	Not significant
ENSG00000087303	0.0341435	2.37435	0.235765	0.814004	0.916312	-5.89037	NID2	Not significant
ENSG00000087338	0.0100946	5.25453	0.106028	0.915731	0.96551	-6.24094	GMCL1	Not significant
ENSG00000087365	-0.231057	6.05823	-3.16401	0.00195774	0.0353832	-1.59724	SF3B2	Significantly downregulated
ENSG00000087448	-0.0684808	2.55288	-0.523963	0.60124	0.799594	-5.81208	KLHL42	Not significant
ENSG00000087460	0.167587	8.54688	1.83548	0.068831	0.254434	-4.65777	GNAS	Not significant
ENSG00000087470	0.166731	5.84051	1.17377	0.242736	0.506897	-5.60422	DNM1L	Not significant
ENSG00000087494	-0.0967782	-0.996861	-0.34856	0.728011	0.871606	-5.40688	PTHLH	Not significant
ENSG00000087495	0.0315497	4.34208	0.264817	0.79159	0.90516	-6.14734	PHACTR3	Not significant
ENSG00000087502	0.370862	6.13016	2.32668	0.0216051	0.135752	-3.70214	ERGIC2	Not significant
ENSG00000087510	-0.271463	0.332044	-0.979699	0.329143	0.591512	-5.17764	TFAP2C	Not significant
ENSG00000087586	0.964862	2.54051	5.28144	5.56e-07	0.000725	5.81887	AURKA	Significantly upregulated
ENSG00000087589	-0.565357	4.13946	-2.82874	0.00545194	0.0655724	-2.41609	CASS4	Not significant
ENSG00000087842	-0.153508	2.18862	-0.968264	0.334798	0.596579	-5.44131	PIR	Not significant
ENSG00000087884	-0.29128	5.73793	-2.5164	0.0131333	0.103561	-3.26452	AAMDC	Not significant
ENSG00000087903	-0.230706	6.74708	-1.75106	0.0824097	0.281435	-4.81077	RFX2	Not significant
ENSG00000087995	-0.157121	3.22212	-1.6668	0.0980796	0.308433	-4.73253	METTL2A	Not significant
ENSG00000088002	-0.52744	0.150009	-2.41243	0.0173114	0.11999	-3.11844	SULT2B1	Not significant
ENSG00000088035	0.00828606	5.35088	0.0751051	0.940252	0.977295	-6.24869	ALG6	Not significant
ENSG00000088038	-0.297504	4.91242	-2.18814	0.0305343	0.163527	-3.94534	CNOT3	Not significant
ENSG00000088053	0.310856	3.17103	2.32821	0.0215209	0.135486	-3.52359	GP6	Not significant
ENSG00000088179	-0.101251	5.4735	-0.604368	0.546704	0.762387	-6.07836	PTPN4	Not significant
ENSG00000088205	-0.182063	5.20759	-2.44608	0.0158451	0.113951	-3.40745	DDX18	Not significant
ENSG00000088247	-0.140108	4.46319	-1.30449	0.194482	0.451278	-5.37009	KHSRP	Not significant
ENSG00000088256	-0.121986	5.11221	-0.876083	0.38268	0.639095	-5.86524	GNA11	Not significant
ENSG00000088280	-0.206533	6.31349	-1.95517	0.0528128	0.219258	-4.44865	ASAP3	Not significant
ENSG00000088298	0.127556	5.05699	0.970422	0.333726	0.595547	-5.78151	EDEM2	Not significant
ENSG00000088305	0.435343	0.0995982	2.51361	0.0132324	0.103934	-2.91774	DNMT3B	Not significant
ENSG00000088320	-0.121355	-1.54825	-0.569006	0.570381	0.778953	-5.27875	REM1	Not significant
ENSG00000088325	0.868936	1.28981	3.54769	0.00055	0.0177898	-0.329757	TPX2	Significantly upregulated
ENSG00000088356	0.245059	0.634048	1.17604	0.241834	0.506267	-5.04272	PDRG1	Not significant
ENSG00000088367	0.101562	1.17325	0.317986	0.751031	0.88281	-5.68223	EPB41L1	Not significant
ENSG00000088386	-0.114299	2.01957	-0.846149	0.3991	0.652959	-5.52085	SLC15A1	Not significant
ENSG00000088387	-0.333219	4.68128	-1.89113	0.0609405	0.236772	-4.4964	DOCK9	Not significant
ENSG00000088448	0.196572	9.35745	1.10238	0.272432	0.538405	-5.67429	ANKRD10	Not significant
ENSG00000088451	0.33855	3.69914	2.20906	0.0290083	0.158771	-3.82237	TGDS	Not significant
ENSG00000088538	-0.169437	-1.00051	-0.911295	0.363909	0.623784	-5.11281	DOCK3	Not significant
ENSG00000088543	-0.177431	2.99318	-1.96857	0.0512337	0.215673	-4.19766	C3orf18	Not significant
ENSG00000088682	-0.163732	4.24762	-1.68079	0.0953218	0.303557	-4.81876	COQ9	Not significant
ENSG00000088726	0.105879	4.59558	0.896826	0.37155	0.629725	-5.81522	TMEM40	Not significant
ENSG00000088727	-0.069686	1.51588	-0.453615	0.650899	0.827873	-5.67741	KIF9	Not significant
ENSG00000088756	-0.014763	4.51324	-0.152094	0.87936	0.947391	-6.18302	ARHGAP28	Not significant
ENSG00000088766	0.376043	6.86348	3.52456	0.000595	0.0184105	-0.531031	CRLS1	Significantly upregulated
ENSG00000088808	-0.285258	4.29121	-3.04423	0.00284936	0.0444413	-1.86329	PPP1R13B	Significantly downregulated
ENSG00000088812	0.179219	2.2627	1.1777	0.241172	0.505579	-5.25912	ATRN	Not significant
ENSG00000088826	0.260225	4.85365	1.09451	0.275854	0.54178	-5.64535	SMOX	Not significant
ENSG00000088827	-0.953839	0.544041	-2.44032	0.0160883	0.114781	-3.06905	SIGLEC1	Not significant
ENSG00000088832	0.107583	9.16339	1.09182	0.277028	0.542776	-5.68883	FKBP1A	Not significant
ENSG00000088833	-0.167752	7.04743	-1.78775	0.0762602	0.269368	-4.75036	NSFL1C	Not significant
ENSG00000088836	0.0931985	1.07771	0.235213	0.814432	0.916441	-5.69278	SLC4A11	Not significant
ENSG00000088854	0.0332414	3.95141	0.369887	0.712098	0.862741	-6.07411	DNAAF9	Not significant
ENSG00000088876	-0.0758207	2.09376	-0.556976	0.578548	0.784504	-5.72197	ZNF343	Not significant
ENSG00000088881	-0.535494	1.51509	-1.78651	0.0764619	0.269595	-4.32781	EBF4	Not significant
ENSG00000088882	0.131923	-1.1051	0.620869	0.535826	0.754703	-5.29623	CPXM1	Not significant
ENSG00000088888	0.0987637	4.17744	1.36769	0.173883	0.422626	-5.26999	MAVS	Not significant
ENSG00000088926	-0.349743	-0.948691	-1.21537	0.226533	0.490259	-4.8519	F11	Not significant
ENSG00000088930	0.263595	5.89548	1.97037	0.0510246	0.215389	-4.4149	XRN2	Not significant
ENSG00000088970	-0.19415	4.53777	-1.53642	0.126985	0.358049	-5.06224	KIZ	Not significant
ENSG00000088986	0.399431	6.80219	3.14694	0.0020666	0.036202	-1.65265	DYNLL1	Significantly upregulated
ENSG00000088992	0.134848	6.32873	0.931324	0.353496	0.61347	-5.85982	TESC	Not significant
ENSG00000089006	-0.0177954	6.04595	-0.192986	0.847286	0.932198	-6.2572	SNX5	Not significant
ENSG00000089009	-0.0230895	6.05109	-0.178015	0.859002	0.937758	-6.25967	RPL6	Not significant
ENSG00000089012	-0.471761	2.40297	-1.8152	0.071911	0.26075	-4.37726	SIRPG	Not significant
ENSG00000089022	-0.13659	5.27146	-1.65682	0.100085	0.311988	-4.92712	MAPKAPK5	Not significant
ENSG00000089041	-0.595047	3.16294	-4.25516	4.08e-05	0.00468722	1.97193	P2RX7	Significantly downregulated
ENSG00000089048	-0.0067804	2.12189	-0.0504093	0.959877	0.983969	-5.87339	ESF1	Not significant
ENSG00000089050	0.311667	2.53019	2.69494	0.00801716	0.0801628	-2.63588	RBBP9	Not significant
ENSG00000089053	-0.184952	6.33107	-2.20078	0.0296039	0.160522	-3.96945	ANAPC5	Not significant
ENSG00000089057	-0.154136	4.58547	-1.08848	0.278497	0.543739	-5.62772	SLC23A2	Not significant
ENSG00000089060	-0.10041	5.4812	-1.17002	0.244238	0.509024	-5.59461	SLC8B1	Not significant
ENSG00000089063	-0.0739542	5.83654	-1.0288	0.305576	0.570551	-5.7568	TMEM230	Not significant
ENSG00000089091	-0.0825344	3.40722	-1.08822	0.278611	0.543788	-5.50775	DZANK1	Not significant
ENSG00000089094	-0.485874	4.59792	-3.84131	0.000194	0.0111391	0.531898	KDM2B	Significantly downregulated
ENSG00000089101	-0.143529	2.48646	-0.444684	0.657324	0.831503	-5.838	CFAP61	Not significant
ENSG00000089116	-0.287631	-0.94107	-1.0742	0.284819	0.550648	-4.98541	LHX5	Not significant
ENSG00000089123	-0.272059	2.63459	-1.40287	0.163157	0.40828	-5.02923	TASP1	Not significant
ENSG00000089127	-1.11178	5.12008	-3.45727	0.000748	0.02092	-0.69654	OAS1	Significantly downregulated
ENSG00000089154	-0.167915	4.0501	-1.01572	0.311743	0.574519	-5.64959	GCN1	Not significant
ENSG00000089157	0.173855	6.50386	1.19888	0.23286	0.496618	-5.58738	RPLP0	Not significant
ENSG00000089159	-0.0988404	8.44937	-0.882765	0.379072	0.636193	-5.89848	PXN	Not significant
ENSG00000089163	-0.430134	-1.55945	-1.36385	0.175086	0.424507	-4.65613	SIRT4	Not significant
ENSG00000089169	-0.055027	5.07828	-0.384601	0.701192	0.856972	-6.1634	RPH3A	Not significant
ENSG00000089177	0.267327	2.37192	1.64254	0.103012	0.317416	-4.67345	KIF16B	Not significant
ENSG00000089195	0.730741	3.03033	3.58352	0.000486	0.0167265	-0.240249	TRMT6	Significantly upregulated
ENSG00000089199	0.0935761	1.22257	0.68744	0.493089	0.726724	-5.51575	CHGB	Not significant
ENSG00000089220	-0.224214	4.99726	-2.76737	0.00651756	0.071684	-2.62921	PEBP1	Not significant
ENSG00000089225	-0.563441	-0.0478927	-1.70639	0.0904397	0.294605	-4.31187	TBX5	Not significant
ENSG00000089234	0.221023	3.87705	2.17986	0.0311572	0.16505	-3.89574	BRAP	Not significant
ENSG00000089248	-0.0729693	5.00256	-0.840496	0.402249	0.655398	-5.88762	ERP29	Not significant
ENSG00000089250	0.0404753	1.5544	0.264313	0.791978	0.905281	-5.74902	NOS1	Not significant
ENSG00000089280	-0.273589	6.05779	-3.13508	0.00214555	0.0368481	-1.67898	FUS	Significantly downregulated
ENSG00000089289	0.222136	4.71562	1.94191	0.0544161	0.222652	-4.4168	IGBP1	Not significant
ENSG00000089327	-0.111222	6.58548	-0.957106	0.340376	0.601655	-5.83967	FXYD5	Not significant
ENSG00000089335	-0.0142309	4.06476	-0.0742981	0.940893	0.977627	-6.14783	ZNF302	Not significant
ENSG00000089351	-0.191851	8.01634	-1.89128	0.0609204	0.236744	-4.56595	GRAMD1A	Not significant
ENSG00000089356	0.00481977	2.9537	0.0239442	0.980936	0.99276	-6.00663	FXYD3	Not significant
ENSG00000089472	0.236775	-0.279113	1.01178	0.313615	0.576023	-5.15004	HEPH	Not significant
ENSG00000089486	-0.202525	3.92752	-1.2285	0.221587	0.484783	-5.41039	CDIP1	Not significant
ENSG00000089505	-0.0174719	6.67966	-0.138335	0.8902	0.953504	-6.27558	CMTM1	Not significant
ENSG00000089597	-0.17693	5.12744	-2.00305	0.0473529	0.207319	-4.32199	GANAB	Not significant
ENSG00000089639	-0.0724474	7.12455	-0.630525	0.529512	0.750534	-6.09299	GMIP	Not significant
ENSG00000089682	0.265967	3.34599	2.17082	0.0318501	0.166959	-3.8638	RBM41	Not significant
ENSG00000089685	0.510133	2.50912	2.88525	0.00461406	0.0601709	-2.17057	BIRC5	Not significant
ENSG00000089692	-0.0413854	0.206248	-0.15189	0.879521	0.947466	-5.57878	LAG3	Not significant
ENSG00000089693	0.259198	6.74342	2.46458	0.0150872	0.110893	-3.40045	MLF2	Not significant
ENSG00000089723	0.290675	0.549466	1.47905	0.141665	0.378901	-4.6835	OTUB2	Not significant
ENSG00000089737	-0.306195	5.14372	-2.68435	0.00826092	0.0811295	-2.84081	DDX24	Not significant
ENSG00000089775	-0.313072	3.39859	-2.80341	0.00587093	0.0679681	-2.42973	ZBTB25	Not significant
ENSG00000089818	-0.0419589	5.37489	-0.626127	0.532383	0.752519	-6.06149	NECAP1	Not significant
ENSG00000089820	0.0515956	6.98089	0.482787	0.630099	0.816851	-6.17275	ARHGAP4	Not significant
ENSG00000089847	-0.273542	-0.616724	-1.02307	0.308268	0.572218	-5.05703	ANKRD24	Not significant
ENSG00000089876	0.0465672	3.44276	0.365084	0.715671	0.864668	-6.01319	DHX32	Not significant
ENSG00000089902	0.0832765	6.38244	0.823538	0.411784	0.662899	-5.9529	RCOR1	Not significant
ENSG00000089916	0.0331748	6.47815	0.448349	0.654684	0.829918	-6.18536	GPATCH2L	Not significant
ENSG00000090006	-0.334768	3.9977	-1.87235	0.0635138	0.242842	-4.471	LTBP4	Not significant
ENSG00000090013	0.00997589	7.71359	0.0435483	0.965335	0.986324	-6.28255	BLVRB	Not significant
ENSG00000090020	-0.0139579	4.52917	-0.109277	0.91316	0.964231	-6.19026	SLC9A1	Not significant
ENSG00000090054	-0.115722	6.9891	-1.60633	0.110745	0.330022	-5.04307	SPTLC1	Not significant
ENSG00000090060	-0.0278028	8.86887	-0.270522	0.787209	0.902807	-6.23494	PAPOLA	Not significant
ENSG00000090061	0.0845797	5.31162	1.00066	0.318942	0.581724	-5.76583	CCNK	Not significant
ENSG00000090097	0.0151546	0.553318	0.0667866	0.946859	0.979459	-5.63249	PCBP4	Not significant
ENSG00000090104	0.989395	-0.309477	2.8237	0.00553318	0.066142	-2.24502	RGS1	Not significant
ENSG00000090238	0.00104525	8.13735	0.0062349	0.995035	0.997713	-6.27969	YPEL3	Not significant
ENSG00000090263	-0.133771	3.04366	-0.97737	0.330289	0.592484	-5.56421	MRPS33	Not significant
ENSG00000090266	-0.228137	5.78003	-2.63047	0.00960801	0.087879	-2.99557	NDUFB2	Not significant
ENSG00000090273	-0.0315193	2.6084	-0.264803	0.791601	0.90516	-5.91604	NUDC	Not significant
ENSG00000090316	-0.10035	7.35006	-1.19768	0.233328	0.496836	-5.59153	MAEA	Not significant
ENSG00000090339	-0.0578373	5.14801	-0.368484	0.713141	0.86326	-6.17367	ICAM1	Not significant
ENSG00000090372	-0.221195	6.49613	-2.33911	0.0209296	0.133309	-3.67825	STRN4	Not significant
ENSG00000090376	0.583678	8.49013	3.3637	0.00102367	0.0245861	-1.01412	IRAK3	Significantly upregulated
ENSG00000090382	0.0048595	9.18499	0.0286388	0.977199	0.990986	-6.26513	LYZ	Not significant
ENSG00000090432	0.202911	3.36477	1.58319	0.115926	0.339121	-4.88715	MUL1	Not significant
ENSG00000090447	-0.254314	3.03449	-2.86861	0.0048477	0.0616326	-2.23722	TFAP4	Not significant
ENSG00000090470	-0.078459	2.91547	-0.588132	0.557514	0.770547	-5.83393	PDCD7	Not significant
ENSG00000090487	-0.0556307	7.13023	-0.788755	0.431761	0.680258	-5.98402	SPG21	Not significant
ENSG00000090512	0.44899	-1.2052	1.34934	0.179689	0.431497	-4.70682	FETUB	Not significant
ENSG00000090520	0.362457	3.93401	2.75019	0.00684824	0.0734826	-2.6162	DNAJB11	Not significant
ENSG00000090530	0.236206	2.30549	1.30757	0.193438	0.449542	-5.1208	P3H2	Not significant
ENSG00000090534	-0.508879	-1.38133	-1.3074	0.193498	0.449623	-4.72547	THPO	Not significant
ENSG00000090539	0.0871822	0.989764	0.56884	0.570494	0.779021	-5.55269	CHRD	Not significant
ENSG00000090554	-0.517173	4.22314	-4.64148	8.67e-06	0.00226089	3.37913	FLT3LG	Significantly downregulated
ENSG00000090565	-0.409014	3.66202	-2.74056	0.00704016	0.0746638	-2.60472	RAB11FIP3	Not significant
ENSG00000090581	-0.125229	5.61176	-1.98351	0.0495203	0.212191	-4.37956	GNPTG	Not significant
ENSG00000090612	-0.0333068	3.79594	-0.348972	0.727703	0.871591	-6.0618	ZNF268	Not significant
ENSG00000090615	-0.242962	5.4243	-1.8546	0.0660302	0.248512	-4.60437	GOLGA3	Not significant
ENSG00000090621	-0.364242	5.14153	-3.71308	0.000308	0.01379	0.0939305	PABPC4	Significantly downregulated
ENSG00000090659	0.087277	0.29417	0.520132	0.603899	0.801613	-5.48386	CD209	Not significant
ENSG00000090661	-0.309884	4.45164	-1.97821	0.0501223	0.213505	-4.32102	CERS4	Not significant
ENSG00000090674	0.0751855	5.45129	0.696597	0.487359	0.722158	-6.01939	MCOLN1	Not significant
ENSG00000090686	-0.0414136	6.76818	-0.453529	0.650961	0.827873	-6.18528	USP48	Not significant
ENSG00000090776	-0.131136	-0.449878	-0.654851	0.513777	0.739323	-5.32837	EFNB1	Not significant
ENSG00000090857	-0.167947	4.71925	-1.77252	0.0787652	0.274064	-4.70679	PDPR	Not significant
ENSG00000090861	-0.16116	4.02517	-1.33523	0.184248	0.437846	-5.28966	AARS1	Not significant
ENSG00000090863	-0.151033	5.75978	-1.94575	0.0539483	0.221582	-4.45411	GLG1	Not significant
ENSG00000090889	1.19824	-0.228788	4.98177	2.07e-06	0.00134722	4.09647	KIF4A	Significantly upregulated
ENSG00000090905	-0.277842	6.44956	-2.75889	0.0066789	0.0725813	-2.68968	TNRC6A	Not significant
ENSG00000090924	-0.0246304	4.19306	-0.190282	0.849399	0.933118	-6.14566	PLEKHG2	Not significant
ENSG00000090932	0.40184	-0.902254	1.34583	0.180813	0.432591	-4.73369	DLL3	Not significant
ENSG00000090971	-0.253175	0.477541	-1.02452	0.307586	0.571744	-5.16011	NAT14	Not significant
ENSG00000090975	-0.308666	3.52427	-2.14705	0.0337363	0.171969	-3.91504	PITPNM2	Not significant
ENSG00000090989	0.281861	5.54639	2.10965	0.0368996	0.181242	-4.13841	EXOC1	Not significant
ENSG00000091009	0.351244	4.3036	2.51845	0.0130607	0.103319	-3.19925	RBM27	Not significant
ENSG00000091039	-0.0222784	8.48351	-0.15561	0.876594	0.946197	-6.2638	OSBPL8	Not significant
ENSG00000091073	-0.306169	7.30374	-3.64348	0.000394	0.015205	-0.156613	DTX2	Significantly downregulated
ENSG00000091106	0.604667	6.11482	3.21603	0.001658	0.0324092	-1.45111	NLRC4	Significantly upregulated
ENSG00000091127	0.0804901	1.08035	0.407953	0.684012	0.847448	-5.6361	PUS7	Not significant
ENSG00000091128	0.0685511	0.181302	0.359543	0.719801	0.866901	-5.53719	LAMB4	Not significant
ENSG00000091129	-0.337968	0.488846	-1.16129	0.247755	0.512726	-5.02993	NRCAM	Not significant
ENSG00000091136	0.0802103	6.14245	0.9142	0.362387	0.622691	-5.87298	LAMB1	Not significant
ENSG00000091137	0.345882	1.22461	1.49808	0.136654	0.370939	-4.73503	SLC26A4	Not significant
ENSG00000091138	-0.102084	-0.0308287	-0.361322	0.718474	0.866093	-5.50301	SLC26A3	Not significant
ENSG00000091140	0.326623	6.12914	2.42059	0.0169453	0.118533	-3.49466	DLD	Not significant
ENSG00000091157	-0.0146861	5.28104	-0.127951	0.898395	0.957232	-6.23927	WDR7	Not significant
ENSG00000091164	0.314233	5.36635	3.32971	0.0011454	0.0265375	-1.10426	TXNL1	Significantly upregulated
ENSG00000091181	-0.204378	1.26337	-0.890894	0.374712	0.632446	-5.36997	IL5RA	Not significant
ENSG00000091262	-0.291801	3.75471	-2.19683	0.0298925	0.161465	-3.83958	ABCC6	Not significant
ENSG00000091317	0.180216	8.16215	1.58235	0.116119	0.339144	-5.07278	CMTM6	Not significant
ENSG00000091409	0.0703481	5.91599	0.483151	0.629841	0.816748	-6.1585	ITGA6	Not significant
ENSG00000091428	0.222731	1.98264	1.08212	0.281298	0.546346	-5.31611	RAPGEF4	Not significant
ENSG00000091436	0.0177849	4.69777	0.145776	0.884335	0.950115	-6.1998	MAP3K20	Not significant
ENSG00000091482	-0.0202043	-2.10049	-0.0639764	0.949092	0.980177	-5.37082	SMPX	Not significant
ENSG00000091483	0.123619	3.5994	0.816309	0.41589	0.666394	-5.78201	FH	Not significant
ENSG00000091490	0.264703	6.43572	1.59491	0.113278	0.334863	-5.05732	SEL1L3	Not significant
ENSG00000091513	-0.0048442	4.22817	-0.050936	0.959459	0.983786	-6.16723	TF	Not significant
ENSG00000091527	0.132032	6.10812	1.49215	0.1382	0.373243	-5.20419	CDV3	Not significant
ENSG00000091536	-0.111616	3.6737	-0.879696	0.380726	0.637582	-5.73295	MYO15A	Not significant
ENSG00000091542	0.193733	4.41357	1.58848	0.114726	0.337143	-4.98241	ALKBH5	Not significant
ENSG00000091583	0.256288	-0.327793	0.81568	0.416248	0.666798	-5.25383	APOH	Not significant
ENSG00000091592	-0.508147	5.95596	-2.72874	0.00728237	0.0761915	-2.75613	NLRP1	Not significant
ENSG00000091622	-0.152833	1.90098	-1.15842	0.248918	0.513956	-5.21504	PITPNM3	Not significant
ENSG00000091640	-0.043552	5.31037	-0.450725	0.652975	0.828852	-6.14962	SPAG7	Not significant
ENSG00000091651	-0.144966	6.3028	-1.53377	0.127635	0.358664	-5.14629	ORC6	Not significant
ENSG00000091656	0.0352411	3.06581	0.290824	0.771672	0.893764	-5.98615	ZFHX4	Not significant
ENSG00000091664	-0.257078	2.13446	-1.69256	0.0930519	0.299568	-4.55441	SLC17A6	Not significant
ENSG00000091704	0.239422	-0.0305499	0.655437	0.513401	0.739281	-5.38479	CPA1	Not significant
ENSG00000091732	0.27983	3.42144	2.2221	0.0280904	0.155975	-3.76828	ZC3HC1	Not significant
ENSG00000091831	0.225456	3.30041	1.82563	0.0703128	0.256937	-4.49633	ESR1	Not significant
ENSG00000091844	0.38086	3.11385	2.35041	0.0203316	0.130933	-3.47304	RGS17	Not significant
ENSG00000091879	-0.133483	2.22712	-1.27586	0.20439	0.464413	-5.1319	ANGPT2	Not significant
ENSG00000091947	-0.102728	4.42138	-1.14327	0.255131	0.521022	-5.55489	TMEM101	Not significant
ENSG00000091972	-0.137281	2.93242	-0.67889	0.498473	0.72956	-5.78047	CD200	Not significant
ENSG00000091986	-0.0311175	3.74296	-0.453079	0.651284	0.828105	-6.01645	CCDC80	Not significant
ENSG00000092009	-0.226966	-0.785448	-0.733317	0.46475	0.705031	-5.25272	CMA1	Not significant
ENSG00000092010	-0.214967	6.90745	-1.38866	0.167425	0.413875	-5.35434	PSME1	Not significant
ENSG00000092020	0.30124	6.35648	2.44529	0.0158784	0.113951	-3.4419	PPP2R3C	Not significant
ENSG00000092036	0.0249024	6.9238	0.190094	0.849546	0.933223	-6.26845	HAUS4	Not significant
ENSG00000092051	-0.265209	-0.258545	-1.13621	0.258059	0.523904	-4.98002	JPH4	Not significant
ENSG00000092054	-0.0952501	-1.62949	-0.594779	0.553076	0.767121	-5.25991	MYH7	Not significant
ENSG00000092067	1.09189	2.01386	4.48998	1.61e-05	0.00302671	2.76869	CEBPE	Significantly upregulated
ENSG00000092068	-0.258423	0.906891	-0.993254	0.322521	0.585606	-5.23554	SLC7A8	Not significant
ENSG00000092094	-0.109638	4.64428	-1.31886	0.189647	0.444808	-5.36792	OSGEP	Not significant
ENSG00000092096	-0.0151171	0.892135	-0.0589386	0.953096	0.981846	-5.67911	SLC22A17	Not significant
ENSG00000092098	-0.24474	5.81505	-2.11885	0.0360985	0.178944	-4.12422	RNF31	Not significant
ENSG00000092108	0.27825	6.70412	2.03161	0.0443308	0.200334	-4.30915	SCFD1	Not significant
ENSG00000092140	0.0469884	6.68549	0.488371	0.62615	0.814845	-6.16892	G2E3	Not significant
ENSG00000092148	0.0616106	6.68123	0.748178	0.45577	0.698541	-6.01301	HECTD1	Not significant
ENSG00000092199	-0.0391672	8.38517	-0.431012	0.667208	0.837197	-6.18662	HNRNPC	Not significant
ENSG00000092200	-0.275412	3.70479	-1.86628	0.0643654	0.244868	-4.45693	RPGRIP1	Not significant
ENSG00000092201	-0.0512472	4.36416	-0.619672	0.536611	0.755376	-5.99451	SUPT16H	Not significant
ENSG00000092203	-0.0147307	5.98335	-0.217038	0.828536	0.923028	-6.25116	TOX4	Not significant
ENSG00000092208	-0.249005	5.428	-2.56344	0.0115589	0.0966503	-3.14463	GEMIN2	Not significant
ENSG00000092295	-0.394638	2.14744	-1.55505	0.122483	0.350602	-4.75203	TGM1	Not significant
ENSG00000092330	0.0704578	6.38922	0.747652	0.456086	0.698799	-6.01065	TINF2	Not significant
ENSG00000092345	-0.0037056	-0.960149	-0.0124612	0.990078	0.995366	-5.46728	DAZL	Not significant
ENSG00000092421	-0.328311	3.99974	-2.49917	0.0137561	0.105931	-3.20741	SEMA6A	Not significant
ENSG00000092439	0.0759404	5.42878	0.757154	0.450395	0.694263	-5.97777	TRPM7	Not significant
ENSG00000092445	-0.213743	3.8812	-2.27648	0.0245322	0.145464	-3.68674	TYRO3	Not significant
ENSG00000092470	0.11913	2.59945	0.960302	0.338773	0.600059	-5.52141	WDR76	Not significant
ENSG00000092529	0.132629	4.98374	1.48359	0.140456	0.376989	-5.17429	CAPN3	Not significant
ENSG00000092531	0.116628	7.73711	1.74308	0.0837994	0.283267	-4.82242	SNAP23	Not significant
ENSG00000092607	-0.0535819	-1.60034	-0.304013	0.761628	0.888501	-5.37095	TBX15	Not significant
ENSG00000092621	0.216845	3.38701	1.43839	0.152842	0.394944	-5.09364	PHGDH	Not significant
ENSG00000092758	-0.169447	3.48573	-0.773634	0.44062	0.6865	-5.79115	COL9A3	Not significant
ENSG00000092820	0.226751	4.98139	2.07811	0.0397628	0.188951	-4.17588	EZR	Not significant
ENSG00000092841	0.713676	8.94835	4.20072	5.04e-05	0.00529072	1.73569	MYL6	Significantly upregulated
ENSG00000092847	-0.0289318	3.91859	-0.248956	0.803806	0.910729	-6.10515	AGO1	Not significant
ENSG00000092850	-0.240347	0.60355	-1.35239	0.178713	0.430046	-4.83291	TEKT2	Not significant
ENSG00000092853	0.23965	2.42461	2.40821	0.0175035	0.120378	-3.27681	CLSPN	Not significant
ENSG00000092871	-0.050968	6.1881	-0.582549	0.561255	0.773382	-6.11362	RFFL	Not significant
ENSG00000092929	-0.154057	7.12233	-1.39007	0.167	0.4133	-5.3529	UNC13D	Not significant
ENSG00000092931	0.0397681	5.57858	0.530629	0.596625	0.796651	-6.12491	MFSD11	Not significant
ENSG00000092964	-0.430937	5.32051	-4.08932	7.73e-05	0.00647024	1.35257	DPYSL2	Significantly downregulated
ENSG00000092969	-0.249428	-0.826065	-1.02808	0.305915	0.570664	-5.03195	TGFB2	Not significant
ENSG00000092978	0.234563	3.34093	1.56154	0.120946	0.348063	-4.91853	GPATCH2	Not significant
ENSG00000093000	-0.135443	7.13095	-2.10722	0.0371133	0.181803	-4.16328	NUP50	Not significant
ENSG00000093009	0.829073	1.49032	2.93776	0.00394309	0.0542766	-1.98482	CDC45	Not significant
ENSG00000093010	-0.118219	4.785	-0.975557	0.331184	0.593135	-5.75377	COMT	Not significant
ENSG00000093072	-0.627707	5.92058	-4.37073	2.59e-05	0.00391003	2.34943	ADA2	Significantly downregulated
ENSG00000093134	-0.109684	7.43554	-0.681851	0.496605	0.728468	-6.05956	VNN3P	Not significant
ENSG00000093144	-0.0765059	6.79667	-0.794022	0.4287	0.677643	-5.97938	ECHDC1	Not significant
ENSG00000093167	0.245986	7.30625	2.62317	0.00980503	0.0886027	-3.02783	LRRFIP2	Not significant
ENSG00000093183	-0.0238481	5.33967	-0.297036	0.766936	0.891503	-6.20716	SEC22C	Not significant
ENSG00000093217	-0.0340801	4.525	-0.278181	0.781337	0.899437	-6.1579	XYLB	Not significant
ENSG00000094631	-0.083718	5.59204	-0.782991	0.435126	0.682658	-5.96336	HDAC6	Not significant
ENSG00000094661	-0.0469934	3.52885	-0.53385	0.594401	0.7945	-5.95061	OR1I1	Not significant
ENSG00000094755	-0.27935	7.14859	-1.31932	0.189495	0.444701	-5.44448	GABRP	Not significant
ENSG00000094804	0.329626	1.26821	1.47408	0.142996	0.381178	-4.77062	CDC6	Not significant
ENSG00000094841	-0.0721847	3.0256	-0.609297	0.543443	0.760555	-5.83742	UPRT	Not significant
ENSG00000094880	0.120405	3.67909	1.35039	0.179352	0.431074	-5.24221	CDC23	Not significant
ENSG00000094914	0.192335	2.73679	1.37932	0.170279	0.417624	-5.08876	AAAS	Not significant
ENSG00000094916	0.118285	4.2883	1.30179	0.195401	0.452662	-5.36476	CBX5	Not significant
ENSG00000094963	-0.0316954	1.32518	-0.181824	0.856018	0.936444	-5.7264	FMO2	Not significant
ENSG00000094975	0.483218	5.77952	3.24109	0.00152935	0.0310127	-1.37362	SUCO	Significantly upregulated
ENSG00000095002	-0.003642	2.95223	-0.0334124	0.973399	0.989441	-6.00545	MSH2	Not significant
ENSG00000095015	0.181628	6.76251	1.46421	0.145669	0.384711	-5.25092	MAP3K1	Not significant
ENSG00000095059	-0.131604	4.83086	-1.3372	0.183606	0.436927	-5.35718	DHPS	Not significant
ENSG00000095066	-0.213214	4.79655	-1.68435	0.0946298	0.30262	-4.85494	HOOK2	Not significant
ENSG00000095110	-0.402659	0.191909	-1.48418	0.140298	0.376795	-4.63245	NXPE1	Not significant
ENSG00000095139	0.153915	5.11885	1.48393	0.140365	0.376914	-5.18187	ARCN1	Not significant
ENSG00000095203	0.661578	-0.558257	2.09161	0.0385144	0.185725	-3.70087	EPB41L4B	Not significant
ENSG00000095209	-0.0444454	4.53584	-0.319869	0.749606	0.882266	-6.14527	TMEM38B	Not significant
ENSG00000095261	0.286545	4.64913	2.63538	0.00947757	0.087393	-2.94314	PSMD5	Not significant
ENSG00000095303	0.284022	4.13283	1.61336	0.10921	0.328292	-4.92335	PTGS1	Not significant
ENSG00000095319	-0.271671	3.77349	-1.70787	0.0901637	0.294385	-4.72594	NUP188	Not significant
ENSG00000095321	0.269129	3.18522	1.66782	0.0978752	0.308093	-4.73957	CRAT	Not significant
ENSG00000095370	-0.453571	6.24348	-3.37475	0.000987	0.0243515	-0.983517	SH2D3C	Significantly downregulated
ENSG00000095380	-0.15917	5.2951	-2.13761	0.0345119	0.17449	-4.06845	NANS	Not significant
ENSG00000095383	0.0847828	3.95546	0.623232	0.534277	0.753577	-5.95426	TBC1D2	Not significant
ENSG00000095397	-0.522707	1.51588	-2.16909	0.0319848	0.167356	-3.65736	WHRN	Not significant
ENSG00000095464	0.316596	1.69449	1.92155	0.0569584	0.228347	-4.14283	PDE6C	Not significant
ENSG00000095485	0.24063	5.68774	2.66001	0.00884662	0.0843178	-2.92451	CWF19L1	Not significant
ENSG00000095539	-0.376887	1.81495	-1.45204	0.149018	0.389494	-4.84689	SEMA4G	Not significant
ENSG00000095564	0.281343	4.80761	2.0441	0.0430621	0.197311	-4.23303	BTAF1	Not significant
ENSG00000095574	0.133399	4.51432	1.00415	0.317263	0.580462	-5.71245	IKZF5	Not significant
ENSG00000095585	-0.231076	3.41915	-0.970399	0.333737	0.595547	-5.61713	BLNK	Not significant
ENSG00000095587	0.00117573	1.96562	0.0132212	0.989473	0.995338	-5.84836	TLL2	Not significant
ENSG00000095596	-0.625965	-0.018581	-1.98349	0.0495232	0.212191	-3.88945	CYP26A1	Not significant
ENSG00000095627	0.208937	-0.903073	1.16288	0.247111	0.512032	-4.91483	TDRD1	Not significant
ENSG00000095637	0.0802775	2.94165	0.582167	0.561512	0.773382	-5.84651	SORBS1	Not significant
ENSG00000095713	-0.175271	0.126341	-0.555965	0.579237	0.7847	-5.44755	CRTAC1	Not significant
ENSG00000095739	0.279782	-0.408696	1.05401	0.293929	0.55951	-5.06044	BAMBI	Not significant
ENSG00000095752	-0.0165278	0.883522	-0.0884693	0.929646	0.972974	-5.67566	IL11	Not significant
ENSG00000095777	-0.520154	-0.0853937	-1.71415	0.0889997	0.292822	-4.2997	MYO3A	Not significant
ENSG00000095787	0.0702089	8.317	0.856242	0.393516	0.648238	-5.92167	WAC	Not significant
ENSG00000095794	0.34856	4.82186	3.82228	0.000208	0.0113784	0.454301	CREM	Significantly upregulated
ENSG00000095906	-0.0714595	3.87393	-0.768847	0.443446	0.688596	-5.84325	NUBP2	Not significant
ENSG00000095917	0.0928595	-1.30801	0.347134	0.72908	0.872268	-5.38617	TPSD1	Not significant
ENSG00000095932	0.698781	2.47188	1.91358	0.0579791	0.230084	-4.25483	SMIM24	Not significant
ENSG00000095951	-0.0182812	5.6596	-0.197195	0.843998	0.930281	-6.24533	HIVEP1	Not significant
ENSG00000095970	-0.414148	0.0940475	-1.35874	0.176695	0.426862	-4.77277	TREM2	Not significant
ENSG00000095981	0.140026	-1.02367	0.472863	0.637143	0.820622	-5.36997	KCNK16	Not significant
ENSG00000096006	1.46753	3.46454	4.54637	1.28e-05	0.00274181	3.02394	CRISP3	Significantly upregulated
ENSG00000096060	0.619499	8.02778	3.39759	0.000914	0.0233825	-0.915645	FKBP5	Significantly upregulated
ENSG00000096063	0.193611	8.69594	1.604	0.111259	0.330931	-5.03371	SRPK1	Not significant
ENSG00000096070	-0.136826	4.37961	-1.20838	0.2292	0.492294	-5.47955	BRPF3	Not significant
ENSG00000096080	-0.0111216	3.34826	-0.0788526	0.937277	0.97548	-6.06127	MRPS18A	Not significant
ENSG00000096088	0.255026	0.330512	0.774536	0.440089	0.68603	-5.35584	PGC	Not significant
ENSG00000096092	-0.434268	-0.382623	-1.34801	0.180115	0.4321	-4.74552	TMEM14A	Not significant
ENSG00000096093	-0.100585	8.45779	-0.707677	0.480475	0.716557	-6.03317	EFHC1	Not significant
ENSG00000096264	-0.440254	-1.28651	-1.49803	0.136668	0.370939	-4.51793	NCR2	Not significant
ENSG00000096384	0.0882296	5.01731	0.50804	0.612328	0.807582	-6.10773	HSP90AB1	Not significant
[truncated: 16,258 more rows]

## Sheet: B
pathway	pval	padj	log2err	ES	NES	size
A tetrasaccharide linker sequence is required for GAG synthesis	0.00613347	0.0190887	0.407018	-0.578563	-1.66753	23
ABC transporter disorders	6.21038e-07	4.45434e-06	0.659444	0.567992	2.09543	77
ABC transporters in lipid homeostasis	0.87169	0.918033	0.052805	-0.262965	-0.720485	18
ABC-family proteins mediated transport	2.07012e-06	1.41951e-05	0.627257	0.512138	2.00071	102
ADORA2B mediated anti-inflammatory cytokines production	0.420354	0.55212	0.0943564	-0.249294	-1.01267	116
ADP signalling through P2Y purinoceptor 1	0.0146136	0.0389697	0.38073	0.542804	1.6241	25
ADP signalling through P2Y purinoceptor 12	0.0568182	0.123751	0.261664	0.510295	1.47688	21
AKT phosphorylates targets in the cytosol	0.136555	0.239691	0.173748	0.506377	1.31156	14
ALK mutants bind TKIs	0.00916972	0.0263477	0.38073	0.684706	1.71628	12
APC-Cdc20 mediated degradation of Nek2A	0.00403033	0.0132364	0.407018	0.572769	1.71868	26
APC/C-mediated degradation of cell cycle proteins	1.00437e-12	1.49221e-11	0.91012	0.666446	2.52896	87
APC/C:Cdc20 mediated degradation of Cyclin B	0.00180758	0.0067339	0.45506	0.611667	1.80836	24
APC/C:Cdh1 mediated degradation of Cdc20 and other APC/C:Cdh1 targeted proteins in late mitosis/early G1	1.21531e-10	1.40436e-09	0.826657	0.647582	2.37519	73
ATF4 activates genes in response to endoplasmic reticulum stress	0.219608	0.345114	0.128789	0.39051	1.17596	27
ATF6 (ATF6-alpha) activates chaperone genes	0.0290119	0.0704413	0.352488	0.676439	1.61009	10
ATF6 (ATF6-alpha) activates chaperones	0.051983	0.117103	0.321776	0.589975	1.47883	12
AUF1 (hnRNP D0) binds and destabilizes mRNA	5.74538e-09	5.35092e-08	0.761461	0.682088	2.37146	54
AURKA Activation by TPX2	4.18384e-06	2.74812e-05	0.610527	0.545456	1.99167	72
Abacavir transport and metabolism	0.489524	0.612764	0.0776799	-0.412746	-0.966232	10
Aberrant regulation of mitotic G1/S transition in cancer due to RB1 defects	0.00892367	0.0258393	0.38073	0.632825	1.72092	17
Aberrant regulation of mitotic exit in cancer due to RB1 defects	0.106299	0.198595	0.191892	0.4781	1.35614	20
Abortive elongation of HIV-1 transcript in the absence of Tat	0.363636	0.499223	0.0937465	0.363225	1.07158	23
Acetylcholine Neurotransmitter Release Cycle	0.0246359	0.0608825	0.352488	-0.588816	-1.55339	16
Acetylcholine binding and downstream events	0.228137	0.355006	0.123842	-0.466475	-1.20396	14
Acetylcholine regulates insulin secretion	0.115304	0.210072	0.190023	0.579839	1.38016	10
Activated NOTCH1 Transmits Signal to the Nucleus	0.557875	0.670094	0.0707899	0.294685	0.921946	31
Activated NTRK2 signals through FRS2 and FRS3	0.00115316	0.00452019	0.45506	0.778213	1.89897	11
Activated PKN1 stimulates transcription of AR (androgen receptor) regulated genes KLK2 and KLK3	3.56723e-18	1.64885e-16	1.09593	0.788197	2.83302	63
Activation of AMPK downstream of NMDARs	0.00107806	0.00432612	0.45506	0.58086	1.75354	28
Activation of ATR in response to replication stress	0.141762	0.245722	0.161979	0.390161	1.26031	37
Activation of BAD and translocation to mitochondria	0.0696721	0.143483	0.245042	0.551316	1.44871	15
Activation of BH3-only proteins	0.0965251	0.185328	0.199915	0.438444	1.3555	30
Activation of IRF3/IRF7 mediated by TBK1/IKK epsilon	0.393762	0.527836	0.0908241	0.381354	1.03706	17
Activation of Matrix Metalloproteinases	0.708571	0.793801	0.0593488	0.2731	0.856708	32
Activation of NMDA receptors and postsynaptic events	0.08	0.157975	0.213928	0.335376	1.28518	90
Activation of RAC1	0.913043	0.944841	0.0514265	0.272861	0.68395	12
Activation of SMO	0.0638723	0.135335	0.252961	-0.551251	-1.45429	16
Activation of anterior HOX genes in hindbrain development during early embryogenesis	3.56469e-13	5.85359e-12	0.932595	0.62161	2.46628	115
Activation of gene expression by SREBF (SREBP)	0.00781657	0.0231712	0.38073	0.492363	1.62276	42
Activation of kainate receptors upon glutamate binding	0.492278	0.614363	0.0780892	0.31363	0.969624	30
Activation of the TFAP2 (AP-2) family of transcription factors	0.936416	0.961059	0.0469759	-0.253308	-0.620865	12
Activation of the mRNA upon binding of the cap-binding complex and eIFs, and subsequent binding to 43S	1.64617e-08	1.42668e-07	0.733762	0.641298	2.26474	59
Activation of the phototransduction cascade	0.99619	0.99619	0.0436251	-0.206057	-0.482377	10
Activation of the pre-replicative complex	0.0135403	0.0364186	0.38073	0.49364	1.56166	33
Acyl chain remodelling of PC	0.776471	0.843318	0.0564118	0.266288	0.799037	26
Acyl chain remodelling of PE	0.520161	0.63831	0.0774768	-0.307485	-0.95317	28
Acyl chain remodelling of PG	0.672802	0.761939	0.0652353	-0.321063	-0.86067	17
Acyl chain remodelling of PI	0.748466	0.822259	0.0601186	-0.305068	-0.817791	17
Acyl chain remodelling of PS	0.0554371	0.121591	0.282013	-0.502876	-1.42107	22
Adenylate cyclase activating pathway	0.179048	0.29642	0.142057	-0.555942	-1.30145	10
Adenylate cyclase inhibitory pathway	0.669847	0.759282	0.0621124	-0.338029	-0.854351	13
Adherens junctions interactions	0.44381	0.572776	0.0828962	0.318273	0.998417	32
Adrenaline,noradrenaline inhibits insulin secretion	0.603922	0.706502	0.0684715	0.300511	0.904937	27
Advanced glycosylation endproduct receptor signaling	0.000701401	0.00301844	0.477271	0.761982	1.94075	13
Aflatoxin activation and detoxification	0.511202	0.631038	0.078921	-0.350089	-0.959191	18
Aggrephagy	0.000281544	0.00129656	0.498493	0.569745	1.89237	43
Alpha-defensins	0.474286	0.598492	0.0793435	-0.42195	-0.987779	10
Alpha-protein kinase 1 signaling pathway	0.0602911	0.129506	0.266351	0.600976	1.46649	11
Amine ligand-binding receptors	0.336694	0.472128	0.10208	-0.34684	-1.07516	28
Amino acid transport across the plasma membrane	0.633776	0.731686	0.0645031	0.281974	0.882177	31
Amino acids regulate mTORC1	0.000475873	0.00213629	0.498493	0.51685	1.79697	54
Amyloid fiber formation	7.29087e-16	2.11605e-14	1.02767	0.672484	2.62944	103
Anchoring fibril formation	0.219844	0.345114	0.128143	-0.471021	-1.22753	15
Anchoring of the basal body to the plasma membrane	2.56197e-05	0.000148713	0.57561	0.47709	1.8494	97
Androgen biosynthesis	0.400419	0.533892	0.0940503	0.428645	1.02028	10
Anti-inflammatory response favouring Leishmania parasite infection	0.426696	0.556129	0.0928481	-0.24049	-1.0105	149
Antigen Presentation: Folding, assembly and peptide loading of class I MHC	0.234043	0.361681	0.123257	0.394266	1.17967	25
Antigen activates B Cell Receptor (BCR) leading to generation of second messengers	0.38417	0.5172	0.0916795	0.334401	1.03384	30
Antigen processing-Cross presentation	6.3244e-09	5.84655e-08	0.761461	0.564993	2.20323	104
Antigen processing: Ubiquitination & Proteasome degradation	4.87172e-09	4.60599e-08	0.761461	0.41775	1.87371	303
Antimicrobial peptides	0.0262492	0.0646135	0.352488	0.359515	1.37768	90
Antiviral mechanism by IFN-stimulated genes	0.513612	0.632278	0.0727141	0.259312	0.974254	81
Apoptosis	9.99235e-10	9.89718e-09	0.788187	0.492156	2.07799	176
Apoptosis induced DNA fragmentation	0.00639205	0.0196485	0.407018	0.687983	1.75228	13
Apoptotic cleavage of cellular proteins	0.0536398	0.118903	0.271289	0.447208	1.43573	36
Apoptotic execution phase	0.000676894	0.00293321	0.477271	0.523119	1.77777	50
Apoptotic factor-mediated response	0.179134	0.29642	0.144631	0.434269	1.23181	20
Aquaporin-mediated transport	0.223062	0.348849	0.125033	0.338664	1.15092	50
Arachidonic acid metabolism	0.576017	0.683986	0.0753094	-0.259218	-0.933669	57
Asparagine N-linked glycosylation	8.89821e-12	1.12171e-10	0.875325	0.448372	2.01205	304
Aspartate and asparagine metabolism	0.954286	0.972203	0.0455878	-0.249278	-0.583556	10
Assembly Of The HIV Virion	0.0101435	0.0285758	0.38073	0.628954	1.65272	15
Assembly and cell surface presentation of NMDA receptors	0.71519	0.797638	0.0637845	-0.256429	-0.861647	43
Assembly of active LPL and LIPC lipase complexes	0.680982	0.769805	0.0646485	-0.319477	-0.856418	17
Assembly of collagen fibrils and other multimeric structures	0.157549	0.268609	0.164406	-0.334735	-1.21301	60
Assembly of the ORC complex at the origin of replication	1.53552e-19	8.71059e-18	1.14219	0.79271	2.8727	65
Association of TriC/CCT with target proteins during biosynthesis	0.0969582	0.185874	0.197822	0.407695	1.32771	39
Asymmetric localization of PCP proteins	3.92107e-06	2.58915e-05	0.610527	0.590369	2.10334	61
Attenuation phase	0.0162809	0.0426861	0.352488	0.526097	1.58425	27
Autophagy	1.03843e-13	1.85137e-12	0.954542	0.576105	2.37976	148
B-WICH complex positively regulates rRNA expression	1.33803e-13	2.28748e-12	0.943632	0.67899	2.57656	87
BBSome-mediated cargo-targeting to cilium	0.947257	0.968204	0.0506004	-0.224012	-0.645644	23
BMAL1:CLOCK,NPAS2 activates circadian gene expression	0.860784	0.910389	0.0516356	0.251385	0.757003	27
Base Excision Repair	5.44864e-10	5.61975e-09	0.801216	0.621215	2.35732	87
Base-Excision Repair, AP Site Formation	1.52714e-12	2.21613e-11	0.91012	0.720935	2.54598	59
Basigin interactions	0.748454	0.822259	0.0605093	-0.270861	-0.809811	25
Beta defensins	0.0341414	0.0806978	0.321776	-0.453149	-1.48007	37
Beta-catenin independent WNT signaling	1.83552e-07	1.42282e-06	0.690132	0.488372	1.99856	143
Beta-catenin phosphorylation cascade	0.0337035	0.0801181	0.321776	0.570902	1.55252	17
Beta-oxidation of very long chain fatty acids	0.209213	0.332609	0.130777	-0.52318	-1.25287	11
Bicarbonate transporters	0.00631361	0.0195034	0.407018	-0.734204	-1.71876	10
Bile acid and bile salt metabolism	0.601145	0.705129	0.0673624	0.278522	0.913256	41
Binding and Uptake of Ligands by Scavenger Receptors	0.421965	0.55212	0.0862866	0.307245	1.01264	42
Biological oxidations	0.0657596	0.137698	0.266351	-0.280212	-1.22025	202
Biosynthesis of specialized proresolving mediators (SPMs)	0.782779	0.84801	0.0559429	0.282154	0.782676	18
Biosynthesis of the N-glycan precursor (dolichol lipid-linked oligosaccharide, LLO) and transfer to a nascent protein	0.801282	0.861326	0.0589694	-0.220419	-0.842343	78
Biotin transport and metabolism	0.197697	0.320423	0.135002	-0.533045	-1.2765	11
Blood group systems biosynthesis	0.882114	0.924331	0.052163	-0.251902	-0.696388	19
Branched-chain amino acid catabolism	0.471591	0.597968	0.0793435	0.340306	0.984907	21
Budding and maturation of HIV virion	9.74925e-05	0.00049865	0.538434	0.677953	2.04154	27
Butyrate Response Factor 1 (BRF1) binds and destabilizes mRNA	0.259259	0.39124	0.116739	0.423509	1.1517	17
Butyrophilin (BTN) family interactions	1.86242e-05	0.000111211	0.57561	-0.826748	-2.02638	12
C-type lectin receptors (CLRs)	1.61392e-06	1.11899e-05	0.643552	0.472902	1.92931	137
CD209 (DC-SIGN) signaling	0.415354	0.547952	0.0883594	0.363296	1.0305	20
CD28 co-stimulation	0.127883	0.228448	0.179782	-0.403139	-1.28618	33
CD28 dependent PI3K/Akt signaling	0.0362244	0.0849775	0.321776	-0.519816	-1.46894	22
CD28 dependent Vav1 pathway	0.529865	0.646799	0.0741759	-0.390099	-0.956144	12
CDC42 GTPase cycle	0.112339	0.207088	0.179782	0.289491	1.19718	152
CDC6 association with the ORC:origin complex	0.0102911	0.0288613	0.38073	0.701751	1.71239	11
CDT1 association with the CDC6:ORC:origin complex	1.39948e-09	1.36449e-08	0.788187	0.67239	2.36806	58
CLEC7A (Dectin-1) induces NFAT activation	0.430353	0.55871	0.0894367	0.417054	1.01768	11
CLEC7A (Dectin-1) signaling	5.69789e-07	4.11038e-06	0.659444	0.523692	2.03428	99
COPI-dependent Golgi-to-ER retrograde traffic	1.88682e-07	1.45355e-06	0.690132	0.544977	2.11181	98
COPI-independent Golgi-to-ER retrograde traffic	9.588e-08	7.8208e-07	0.704976	0.649205	2.24893	52
COPI-mediated anterograde transport	3.04655e-10	3.24965e-09	0.814036	0.587841	2.28915	101
COPII-mediated vesicle transport	1.81777e-08	1.55382e-07	0.733762	0.620832	2.25709	68
CREB1 phosphorylation through NMDA receptor-mediated activation of RAS signaling	0.290196	0.424578	0.109684	0.370735	1.11641	27
CREB1 phosphorylation through the activation of Adenylate Cyclase	0.101871	0.192629	0.202072	0.561506	1.37017	11
CRMPs in Sema3A signaling	0.0758483	0.152922	0.231127	-0.53255	-1.40495	16
CS/DS degradation	0.967557	0.981717	0.0450443	-0.234817	-0.593488	13
CTLA4 inhibitory signaling	0.666667	0.757741	0.0619763	0.296152	0.857116	21
CYP2E1 reactions	0.00522474	0.0166764	0.407018	-0.734195	-1.7582	11
Ca-dependent events	0.655172	0.748083	0.0633597	0.274702	0.881913	36
Ca2+ pathway	0.158491	0.269845	0.151149	0.339501	1.20837	62
CaMK IV-mediated phosphorylation of CREB	0.320755	0.457956	0.107554	0.459934	1.09476	10
Calnexin/calreticulin cycle	8.42733e-05	0.0004346	0.538434	0.67482	2.0249	26
Carboxyterminal post-translational modifications of tubulin	0.458574	0.585773	0.0817516	0.294213	0.988505	46
Cardiac conduction	0.0957684	0.185014	0.216543	-0.299824	-1.22659	121
Cargo concentration in the ER	0.000499595	0.00221884	0.477271	0.595461	1.88377	33
Cargo recognition for clathrin-mediated endocytosis	0.00918371	0.0263477	0.38073	0.377203	1.474	105
Cargo trafficking to the periciliary membrane	0.133588	0.235477	0.166934	0.368444	1.24541	49
Carnitine metabolism	0.125954	0.2265	0.172324	-0.533798	-1.34915	13
Caspase activation via Death Receptors in the presence of ligand	0.894212	0.932858	0.0507028	0.262084	0.700961	16
Caspase activation via Dependence Receptors in the absence of ligand	0.450734	0.579913	0.0873098	0.415096	0.98803	10
Caspase activation via extrinsic apoptotic signalling pathway	0.476471	0.600318	0.0806388	0.325087	0.975471	26
Caspase-mediated cleavage of cytoskeletal proteins	0.283644	0.417438	0.114751	0.452995	1.13547	12
Cell Cycle Checkpoints	2.53961e-28	5.2824e-26	1.38026	0.597426	2.66851	288
Cell death signalling via NRAGE, NRIF and NADE	0.494526	0.615936	0.0749279	0.265263	0.977471	75
Cell junction organization	0.42115	0.55212	0.0843144	0.266804	1.01244	87
Cell surface interactions at the vascular wall	0.201493	0.323384	0.131458	0.278408	1.13582	137
Cell-Cell communication	0.46558	0.59273	0.0776799	0.244674	0.985034	124
Cell-cell junction organization	0.317287	0.45462	0.111011	-0.298497	-1.0817	60
Cell-extracellular matrix interactions	0.0508806	0.115663	0.282013	0.538106	1.49267	18
Cellular Senescence	8.64123e-25	1.54061e-22	1.2871	0.642654	2.72798	189
Cellular hexose transport	0.0650407	0.136847	0.252961	-0.519166	-1.43524	19
Cellular response to chemical stress	1.3158e-13	2.28073e-12	0.943632	0.572542	2.39146	158
Cellular response to heat stress	0.00552814	0.0173781	0.407018	0.383422	1.49237	100
Cellular response to hypoxia	1.37439e-09	1.35059e-08	0.788187	0.637253	2.32685	72
Cellular response to starvation	2.23708e-13	3.7728e-12	0.943632	0.575134	2.38673	155
Chaperone Mediated Autophagy	0.000108001	0.000545692	0.538434	0.712707	2.0627	21
Chemokine receptors bind chemokines	0.0355075	0.0834528	0.321776	-0.418893	-1.48534	54
Chk1/Chk2(Cds1) mediated inactivation of Cyclin B:Cdk1 complex	0.00468753	0.0151164	0.407018	0.697594	1.77675	13
Cholesterol biosynthesis	0.000812378	0.00341363	0.477271	0.637754	1.88549	24
Chondroitin sulfate biosynthesis	0.807018	0.866745	0.0543434	0.282825	0.769119	17
Chondroitin sulfate/dermatan sulfate metabolism	0.0954357	0.184657	0.208955	-0.380752	-1.30361	45
Chromatin modifying enzymes	6.47914e-15	1.58548e-13	0.996986	0.503579	2.24383	266
Chromosome Maintenance	1.97506e-15	5.24441e-14	1.00732	0.618565	2.51972	136
Chylomicron assembly	0.698113	0.78279	0.0646485	0.355581	0.846371	10
Cilium Assembly	3.19824e-05	0.000179793	0.557332	0.393247	1.67891	199
Circadian Clock	0.010544	0.0294382	0.38073	0.407744	1.47939	70
Citric acid cycle (TCA cycle)	0.097561	0.186457	0.195789	0.469109	1.37034	22
Class A/1 (Rhodopsin-like receptors)	1.63349e-05	9.89607e-05	0.57561	-0.367167	-1.66212	281
Class B/2 (Secretin family receptors)	0.16849	0.283546	0.158514	-0.307062	-1.17103	79
Class C/3 (Metabotropic glutamate/pheromone receptors)	0.0220102	0.0559444	0.352488	-0.490226	-1.58325	34
Class I MHC mediated antigen processing & presentation	1.35134e-11	1.66977e-10	0.875325	0.423195	1.94047	371
Class I peroxisomal membrane protein import	0.894737	0.932858	0.0513223	-0.25627	-0.719496	20
Clathrin-mediated endocytosis	1.78741e-05	0.000107245	0.57561	0.438341	1.79471	145
Cobalamin (Cbl, vitamin B12) transport and metabolism	0.489451	0.612764	0.0831291	-0.349715	-0.982544	21
Cohesin Loading onto Chromatin	0.00866087	0.0252028	0.38073	0.730076	1.73776	10
Collagen biosynthesis and modifying enzymes	0.372807	0.506271	0.100991	-0.282629	-1.0458	66
Collagen chain trimerization	0.113924	0.209392	0.191892	-0.382932	-1.28672	43
Collagen degradation	0.207407	0.33058	0.128789	0.327796	1.16786	61
Collagen formation	0.582251	0.690731	0.0753094	-0.243219	-0.944833	89
Common Pathway of Fibrin Clot Formation	0.204724	0.32714	0.134273	0.426041	1.20848	20
Complement cascade	0.943478	0.965132	0.052163	-0.206824	-0.72087	52
Complex I biogenesis	1.59244e-09	1.54059e-08	0.788187	0.671978	2.35264	57
Condensation of Prometaphase Chromosomes	2.67458e-05	0.000154531	0.57561	0.857984	2.09363	11
Condensation of Prophase Chromosomes	2.2393e-20	1.64391e-18	1.16907	0.791905	2.87322	70
Constitutive Signaling by AKT1 E17K in Cancer	0.40619	0.539856	0.0886261	0.346245	1.03599	25
Constitutive Signaling by Aberrant PI3K in Cancer	0.290749	0.424888	0.11725	-0.287025	-1.09181	75
Constitutive Signaling by EGFRvIII	0.00800805	0.0236266	0.38073	0.639053	1.67926	15
Constitutive Signaling by Ligand-Responsive EGFR Cancer Variants	0.00196913	0.00722057	0.431708	0.647239	1.81662	19
Constitutive Signaling by Overexpressed ERBB2	0.00197293	0.00722057	0.431708	0.763093	1.86208	11
Conversion from APC/C:Cdc20 to APC/C:Cdh1 in late anaphase	0.0669291	0.139213	0.245042	0.504663	1.43149	20
Cooperation of PDCL (PhLP1) and TRiC/CCT in G-protein beta folding	0.0112154	0.0311734	0.38073	0.473616	1.53688	38
Cooperation of Prefoldin and TriC/CCT in actin and tubulin folding	0.000795001	0.00336114	0.477271	0.580626	1.83684	33
Costimulation by the CD28 family	0.00410152	0.0133997	0.407018	-0.439714	-1.62706	66
Creatine metabolism	0.291747	0.425848	0.107972	-0.486041	-1.16394	11
Creation of C4 and C2 activators	0.842004	0.895077	0.0518458	-0.288876	-0.708043	12
Cristae formation	0.000226094	0.00105286	0.518848	0.624011	1.95227	31
Cross-presentation of soluble exogenous antigens (endosomes)	3.64385e-07	2.70686e-06	0.674963	0.648586	2.19234	49
Crosslinking of collagen fibrils	0.0855397	0.167588	0.21925	-0.499733	-1.3692	18
Cyclin A/B1/B2 associated events during G2/M transition	6.0312e-05	0.000327258	0.557332	0.695404	2.0807	25
Cyclin A:Cdk2-associated events at S phase entry	2.15711e-10	2.38237e-09	0.826657	0.629748	2.37576	85
Cyclin D associated events in G1	2.25212e-05	0.000131955	0.57561	0.593969	2.00265	47
Cytochrome P450 - arranged by substrate type	0.0152255	0.0405149	0.38073	-0.416908	-1.52607	61
Cytochrome c-mediated apoptotic response	0.0619626	0.132413	0.321776	0.588201	1.49813	13
Cytoprotection by HMOX1	1.4951e-10	1.71182e-09	0.826657	0.568971	2.28358	123
Cytosolic iron-sulfur cluster assembly	0.270992	0.405028	0.112379	-0.461621	-1.16672	13
Cytosolic sensors of pathogen-associated DNA	0.379374	0.512401	0.0897105	0.286727	1.03887	64
Cytosolic sulfonation of small molecules	0.402516	0.536115	0.0937465	-0.355241	-1.04378	24
Cytosolic tRNA aminoacylation	0.990476	0.992863	0.043888	0.177428	0.524558	24
DAG and IP3 signaling	0.66736	0.757839	0.0664364	-0.266302	-0.883638	40
DAP12 interactions	0.466387	0.59273	0.0855357	-0.30133	-0.992855	39
DAP12 signaling	0.382524	0.51554	0.0922597	0.337444	1.03425	29
DARPP-32 events	0.00881113	0.0255728	0.38073	0.584432	1.72418	23
DCC mediated attractive signaling	0.760504	0.830936	0.0606404	0.30499	0.789952	14
DDX58/IFIH1-mediated induction of interferon-alpha/beta	0.000879251	0.00366992	0.477271	0.473047	1.7198	68
DNA Damage Bypass	0.000481301	0.00215292	0.498493	0.535711	1.81294	48
DNA Damage Recognition in GG-NER	0.0167986	0.0439511	0.352488	0.459474	1.49099	38
DNA Damage/Telomere Stress Induced Senescence	1.23113e-14	2.79356e-13	0.986546	0.708558	2.61	76
DNA Double Strand Break Response	1.76194e-10	1.98099e-09	0.826657	0.643513	2.37041	76
DNA Double-Strand Break Repair	1.56886e-12	2.25051e-11	0.91012	0.549583	2.30261	165
DNA Repair	2.64504e-15	6.8771e-14	1.00732	0.475215	2.15447	328
DNA Replication	9.17498e-32	3.81679e-29	1.46752	0.69328	2.9325	186
DNA Replication Pre-Initiation	2.55923e-30	6.38784e-28	1.43181	0.73718	3.01676	143
DNA methylation	4.00169e-17	1.29343e-15	1.06721	0.783949	2.79302	61
DNA strand elongation	0.072381	0.14736	0.231127	0.451372	1.41595	32
DSCAM interactions	0.96381	0.979269	0.0451344	-0.242468	-0.567615	10
Deactivation of the beta-catenin transactivating complex	0.439163	0.568544	0.0833634	0.305878	0.996134	39
Deadenylation of mRNA	0.0334428	0.07965	0.321776	0.507332	1.51797	25
Deadenylation-dependent mRNA decay	0.0340787	0.0806978	0.321776	0.405963	1.41077	56
Death Receptor Signalling	0.0541045	0.119509	0.266351	0.317122	1.29763	140
Dectin-1 mediated noncanonical NF-kB signaling	2.12936e-07	1.63034e-06	0.690132	0.623938	2.22294	61
Dectin-2 family	0.309478	0.445307	0.104733	0.365411	1.09333	25
Defective B4GALT7 causes EDS, progeroid type	0.141104	0.244921	0.168238	-0.478975	-1.28398	17
Defective C1GALT1C1 causes TNPS	0.88024	0.924331	0.0514265	-0.259626	-0.684936	16
Defective CFTR causes cystic fibrosis	5.82263e-10	5.95627e-09	0.801216	0.673445	2.39668	60
Defective EXT2 causes exostoses 2	0.26975	0.403654	0.113313	-0.472479	-1.15806	12
Defective GALNT3 causes HFTC	0.519455	0.638071	0.0756946	-0.363515	-0.947353	15
Defective Intrinsic Pathway for Apoptosis	0.237911	0.364453	0.122108	0.390167	1.1674	25
Defects in cobalamin (B12) metabolism	0.422053	0.55212	0.0855357	-0.391817	-1.01127	14
Defects in vitamin and cofactor metabolism	0.426439	0.556129	0.0913924	-0.359339	-1.01545	22
Defects of contact activation system (CAS) and kallikrein/kinin system (KKS)	0.538922	0.654256	0.0751182	-0.357132	-0.942171	16
Defensins	0.179325	0.29642	0.15017	-0.347801	-1.19925	47
Degradation of AXIN	1.93207e-08	1.64029e-07	0.733762	0.669142	2.32645	54
Degradation of DVL	2.99393e-07	2.25086e-06	0.674963	0.617315	2.14525	56
Degradation of GLI1 by the proteasome	7.03399e-09	6.40761e-08	0.761461	0.6579	2.31702	58
Degradation of beta-catenin by the destruction complex	8.52803e-08	7.00196e-07	0.704976	0.564213	2.12409	84
Degradation of cysteine and homocysteine	0.10084	0.191259	0.204295	0.540865	1.40089	14
Degradation of the extracellular matrix	0.264706	0.397537	0.111463	0.269589	1.09761	135
Depolymerisation of the Nuclear Lamina	0.139344	0.243219	0.169571	0.500731	1.31579	15
Deposition of new CENPA-containing nucleosomes at the centromere	2.52068e-14	5.33188e-13	0.975995	0.723424	2.62989	69
Dermatan sulfate biosynthesis	0.232381	0.360263	0.122679	-0.532016	-1.24544	10
Detoxification of Reactive Oxygen Species	0.000219565	0.00103403	0.518848	0.592161	1.9011	36
Deubiquitination	8.19292e-21	7.3034e-19	1.17789	0.546527	2.44369	278
Digestion	0.757637	0.830142	0.0593488	-0.291126	-0.797643	18
Digestion and absorption	0.409283	0.543388	0.0931455	-0.357591	-1.03065	23
Disassembly of the destruction complex and recruitment of AXIN to the membrane	0.375494	0.508261	0.0943564	0.344758	1.04078	28
Diseases associated with N-glycosylation of proteins	0.411043	0.543445	0.0911073	-0.387291	-1.03821	17
Diseases associated with O-glycosylation of proteins	0.101075	0.191414	0.206588	-0.348702	-1.28786	63
Diseases associated with glycosaminoglycan metabolism	0.0783898	0.156112	0.234393	-0.425054	-1.3668	35
Diseases associated with glycosylation precursor biosynthesis	0.92668	0.954797	0.0499914	-0.24281	-0.665264	18
Diseases associated with surfactant metabolism	0.0780952	0.156112	0.222056	-0.618647	-1.44824	10
Diseases of DNA repair	0.131783	0.233615	0.169571	0.401905	1.2729	34
Diseases of Immune System	0.0482625	0.110924	0.287857	0.471698	1.45831	30
Diseases of carbohydrate metabolism	0.0796117	0.157743	0.222056	0.456485	1.39911	29
Diseases of glycosylation	0.0292202	0.0708093	0.352488	-0.323452	-1.33413	132
Diseases of metabolism	0.534247	0.650478	0.0826646	-0.220736	-0.974182	228
Diseases of mitotic cell cycle	0.00145175	0.00555762	0.45506	0.534572	1.73468	38
Diseases of programmed cell death	3.87377e-17	1.29343e-15	1.06721	0.69345	2.6937	99
Diseases of signal transduction by growth factor receptors and second messengers	3.22587e-10	3.3855e-09	0.814036	0.399734	1.85893	418
Disorders of transmembrane transporters	0.000728684	0.00312508	0.477271	0.361883	1.52439	172
Dissolution of Fibrin Clot	0.106695	0.199036	0.197822	0.534954	1.36251	13
Dopamine Neurotransmitter Release Cycle	0.744726	0.820316	0.0618406	-0.28592	-0.824075	23
Downregulation of ERBB2 signaling	0.0660194	0.13778	0.245042	0.466955	1.4312	29
Downregulation of ERBB2:ERBB3 signaling	0.357741	0.496403	0.100633	0.425999	1.08501	13
Downregulation of SMAD2/3:SMAD4 transcriptional activity	0.102767	0.194029	0.195789	0.44222	1.335	28
Downregulation of TGF-beta receptor signaling	0.00135723	0.00522784	0.45506	0.606602	1.8202	26
Downstream signal transduction	0.12233	0.220938	0.176694	0.422287	1.2943	29
Downstream signaling events of B Cell Receptor (BCR)	7.5007e-10	7.54909e-09	0.801216	0.621313	2.32424	80
Downstream signaling of activated FGFR1	0.326255	0.461639	0.101351	0.348971	1.07889	30
Downstream signaling of activated FGFR2	0.588933	0.697332	0.0701132	0.302103	0.912009	28
Downstream signaling of activated FGFR3	0.469697	0.596319	0.0795565	0.33227	0.980258	23
Downstream signaling of activated FGFR4	0.36381	0.499223	0.0940503	0.362972	1.07311	24
Dual Incision in GG-NER	0.127863	0.228448	0.170932	0.382999	1.25583	41
Dual incision in TC-NER	0.000943528	0.00389908	0.477271	0.460753	1.66972	65
E2F mediated regulation of DNA replication	7.95827e-05	0.000414571	0.538434	0.707863	2.06778	22
E3 ubiquitin ligases ubiquitinate target proteins	2.37057e-11	2.8723e-10	0.863415	0.704147	2.4799	58
ECM proteoglycans	0.196162	0.318763	0.143759	-0.312722	-1.18306	70
EGFR downregulation	0.0020105	0.00731785	0.431708	0.569282	1.78105	31
EGR2 and SOX10-mediated initiation of Schwann cell myelination	0.612371	0.714242	0.0702813	-0.301823	-0.902381	25
EPH-Ephrin signaling	0.000224854	0.001051	0.518848	0.455471	1.73765	89
EPH-ephrin mediated repulsion of cells	0.546218	0.661826	0.0770737	-0.273097	-0.945897	48
EPHA-mediated growth cone collapse	0.411067	0.543445	0.0891647	0.337928	1.02016	28
EPHB-mediated forward signaling	0.00964386	0.0272915	0.38073	0.47746	1.56309	40
ER Quality Control Compartment (ERQC)	0.000116556	0.000586539	0.538434	0.711322	2.05869	21
ER to Golgi Anterograde Transport	9.97137e-15	2.34798e-13	0.986546	0.580362	2.40448	154
ERBB2 Activates PTK6 Signaling	0.84728	0.898391	0.0553643	0.288777	0.735508	13
ERBB2 Regulates Cell Motility	0.27459	0.406883	0.116234	0.438029	1.15102	15
ERCC6 (CSB) and EHMT2 (G9a) positively regulate rRNA expression	1.85962e-17	6.8259e-16	1.07687	0.753957	2.75298	72
ERK/MAPK targets	0.559099	0.670275	0.0701132	0.317793	0.928323	22
ERKs are inactivated	0.664122	0.755537	0.0625237	-0.339718	-0.858621	13
ESR-mediated signaling	6.26758e-20	4.34552e-18	1.15122	0.584174	2.53481	216
Early Phase of HIV Life Cycle	0.111345	0.206169	0.193813	0.534661	1.38482	14
Effects of PIP2 hydrolysis	0.00930456	0.0266332	0.38073	-0.534726	-1.62694	26
Eicosanoid ligand-binding receptors	0.114786	0.209939	0.183024	-0.519157	-1.35297	15
Eicosanoids	0.493256	0.614969	0.077884	-0.39719	-0.973524	12
Elastic fibre formation	0.809524	0.867943	0.057006	-0.240014	-0.805779	42
Elevation of cytosolic Ca2+ levels	0.237525	0.364453	0.124434	-0.446919	-1.17905	16
Endogenous sterols	0.548454	0.66389	0.0758887	-0.315421	-0.943035	25
Endosomal Sorting Complex Required For Transport (ESCRT)	5.04557e-05	0.000276179	0.557332	0.668989	2.06826	30
Endosomal/Vacuolar pathway	0.236084	0.363745	0.122108	-0.510408	-1.22229	11
Energy dependent regulation of mTOR by LKB1-AMPK	3.01078e-05	0.000170793	0.57561	0.664074	2.00475	28
Ephrin signaling	0.370143	0.50375	0.0972151	-0.399132	-1.06995	17
Epigenetic regulation of gene expression	1.13155e-12	1.66139e-11	0.91012	0.574824	2.35869	144
Erythrocytes take up carbon dioxide and release oxygen	0.0179968	0.0466944	0.352488	0.648775	1.65241	13
Erythropoietin activates Phosphoinositide-3-kinase (PI3K)	0.00858885	0.0251028	0.38073	0.707795	1.72714	11
Erythropoietin activates RAS	0.00348871	0.0116727	0.431708	0.707167	1.80114	13
Establishment of Sister Chromatid Cohesion	0.0130766	0.0354005	0.38073	0.689275	1.68195	11
Estrogen-dependent gene expression	2.43166e-18	1.1672e-16	1.10534	0.638533	2.62447	146
Estrogen-dependent nuclear events downstream of ESR-membrane signaling	0.0685714	0.141919	0.237794	0.484862	1.43347	24
Ethanol oxidation	0.52975	0.646799	0.0739901	-0.395149	-0.946274	11
Eukaryotic Translation Elongation	4.89725e-13	7.93735e-12	0.921426	0.654943	2.51592	93
Eukaryotic Translation Initiation	1.18883e-11	1.48367e-10	0.875325	0.595485	2.38157	119
Export of Viral Ribonucleoproteins from Nucleus	0.868571	0.916295	0.0498907	0.235969	0.746498	33
Extension of Telomeres	0.00656188	0.0200716	0.407018	0.460727	1.58688	51
Extra-nuclear estrogen signaling	0.000968109	0.00394837	0.477271	0.458018	1.68751	74
Extracellular matrix organization	0.668889	0.758885	0.0696133	-0.207166	-0.941099	286
FCERI mediated Ca+2 mobilization	0.345351	0.482641	0.0968878	0.338352	1.05856	31
FCERI mediated MAPK activation	0.056926	0.123769	0.261664	0.465328	1.45582	31
FCERI mediated NF-kB activation	8.80958e-09	7.96692e-08	0.74774	0.602472	2.25376	80
FCGR activation	0.0963391	0.185328	0.199915	-0.573275	-1.40511	12
FCGR3A-mediated IL10 synthesis	0.360417	0.498117	0.0999277	-0.325727	-1.06389	37
FGFR1 ligand binding and activation	0.533074	0.649684	0.0743625	-0.35841	-0.93405	15
FGFR1 mutant receptor activation	0.320463	0.457956	0.102449	0.349898	1.08175	30
FGFR1c ligand binding and activation	0.238004	0.364453	0.121543	-0.509693	-1.22058	11
FGFR2 alternative splicing	0.160784	0.273377	0.153159	0.41172	1.23983	27
FGFR2 ligand binding and activation	0.00564238	0.0176927	0.407018	-0.629815	-1.68834	17
FGFR2 mutant receptor activation	0.856842	0.907758	0.0551352	-0.243648	-0.766312	31
FGFR2c ligand binding and activation	0.0998081	0.18959	0.195789	-0.58135	-1.39217	11
FGFR3 ligand binding and activation	0.109405	0.203181	0.186433	-0.57505	-1.37709	11
FGFRL1 modulation of FGFR1 signaling	0.358779	0.496403	0.0949752	-0.421475	-1.06526	13
FLT3 Signaling	0.0786948	0.156387	0.222056	0.418707	1.3587	38
FLT3 signaling in disease	0.00772318	0.0230037	0.407018	0.525967	1.58782	28
FOXO-mediated transcription	0.128913	0.229834	0.166934	0.345597	1.25217	64
FOXO-mediated transcription of cell cycle genes	0.205589	0.328101	0.135002	0.461911	1.23541	16
FOXO-mediated transcription of cell death genes	0.734531	0.812673	0.0598603	0.306802	0.820561	16
FOXO-mediated transcription of oxidative stress, metabolic and neuronal genes	0.942505	0.964927	0.0495902	-0.217922	-0.678013	29
FRS-mediated FGFR1 signaling	0.0919325	0.17871	0.202072	0.476963	1.39328	22
FRS-mediated FGFR2 signaling	0.397727	0.532008	0.0886261	0.353077	1.04164	23
FRS-mediated FGFR3 signaling	0.322896	0.458748	0.102822	0.394958	1.09558	18
FRS-mediated FGFR4 signaling	0.182353	0.299443	0.142901	0.440034	1.23505	19
Factors involved in megakaryocyte development and platelet production	7.95012e-06	5.01098e-05	0.593325	0.434553	1.80063	153
Fanconi Anemia Pathway	0.201521	0.323384	0.132846	0.36276	1.18138	39
Fatty acid metabolism	0.662162	0.753995	0.0707899	-0.216486	-0.923716	171
Fatty acids	0.0202291	0.0518396	0.352488	-0.608057	-1.58465	15
Fatty acyl-CoA biosynthesis	0.441509	0.570988	0.0826646	0.311091	0.994312	35
Fc epsilon receptor (FCERI) signaling	1.01725e-08	8.9403e-08	0.74774	0.537042	2.17161	129
Fcgamma receptor (FCGR) dependent phagocytosis	0.000564956	0.00247391	0.477271	0.45484	1.72272	86
Fertilization	0.223629	0.349297	0.132846	-0.411147	-1.185	23
Folding of actin by CCT/TriC	0.201258	0.323384	0.140406	0.512654	1.22024	10
Formation of ATP by chemiosmotic coupling	0.000361971	0.00166081	0.498493	0.718676	1.99356	18
Formation of Fibrin Clot (Clotting Cascade)	0.5	0.620896	0.0768737	0.300978	0.972226	37
Formation of Incision Complex in GG-NER	0.00242548	0.00852674	0.431708	0.51016	1.69447	43
Formation of RNA Pol II elongation complex	0.003427	0.011528	0.431708	0.461213	1.61473	57
Formation of Senescence-Associated Heterochromatin Foci (SAHF)	0.218324	0.343591	0.128789	0.437	1.18839	17
Formation of TC-NER Pre-Incision Complex	0.000879251	0.00366992	0.477271	0.515417	1.78867	53
Formation of apoptosome	0.180873	0.298199	0.148262	0.510182	1.24493	11
Formation of the Early Elongation Complex	0.198095	0.320652	0.134273	0.377557	1.19442	33
Formation of the beta-catenin:TCF transactivating complex	2.20682e-12	3.09451e-11	0.898671	0.653625	2.48725	88
Formation of the cornified envelope	9.79492e-05	0.000498941	0.538434	-0.443586	-1.7854	110
Formation of tubulin folding intermediates by CCT/TriC	0.0162809	0.0426861	0.352488	0.517887	1.554	26
Free fatty acids regulate insulin secretion	0.0209949	0.0534726	0.352488	0.667053	1.62773	11
G alpha (12/13) signalling events	0.284404	0.418063	0.10673	0.292798	1.09362	79
G alpha (i) signalling events	0.136465	0.239691	0.179782	-0.251524	-1.13862	281
G alpha (q) signalling events	0.885393	0.926212	0.0566484	-0.195763	-0.852818	200
G alpha (s) signalling events	0.182018	0.299286	0.152145	-0.275777	-1.13585	128
G alpha (z) signalling events	0.375	0.508143	0.0928481	0.312319	1.04435	45
G beta:gamma signalling through CDC42	0.0590551	0.12729	0.261664	0.515163	1.46127	20
G beta:gamma signalling through PI3Kgamma	0.199226	0.321233	0.135002	0.406005	1.21479	25
G-protein activation	0.0780952	0.156112	0.222056	0.475218	1.40496	24
G-protein beta:gamma signalling	0.0704762	0.144424	0.234393	0.4538	1.42356	32
G-protein mediated events	0.394834	0.528705	0.0875697	0.300467	1.04085	52
G0 and Early G1	7.4359e-05	0.000394894	0.538434	0.684829	2.06225	27
G1/S DNA Damage Checkpoints	1.45956e-07	1.15287e-06	0.690132	0.605247	2.20434	67
G1/S-Specific Transcription	5.98324e-06	3.80974e-05	0.610527	0.698278	2.1402	29
G2/M Checkpoints	1.22127e-22	1.69349e-20	1.2295	0.652696	2.73463	165
G2/M DNA damage checkpoint	6.76284e-13	1.055e-11	0.921426	0.652327	2.50587	93
GAB1 signalosome	0.0487329	0.111799	0.287857	0.548068	1.49043	17
GABA B receptor activation	0.839695	0.893384	0.0515309	0.239445	0.785124	41
GABA receptor activation	0.783726	0.848128	0.0601186	-0.230043	-0.828584	57
GABA synthesis, release, reuptake and degradation	0.72561	0.80633	0.0613026	-0.298655	-0.825637	19
GP1b-IX-V activation signalling	0.246377	0.374973	0.124434	0.47511	1.19091	12
GPCR ligand binding	5.37066e-07	3.91964e-06	0.659444	-0.354208	-1.6693	393
GPVI-mediated activation cascade	0.00793523	0.0234672	0.38073	0.517325	1.65348	35
GRB2 events in ERBB2 signaling	0.035111	0.0828327	0.321776	0.563976	1.50839	16
GRB2:SOS provides linkage to MAPK signaling for Integrins	0.115546	0.210207	0.190023	0.526724	1.36426	14
Gamma carboxylation, hypusine formation and arylsulfatase activation	0.993763	0.995358	0.0477342	-0.17272	-0.573114	40
Gamma-carboxylation, transport, and amino-terminal cleavage of proteins	0.711019	0.794406	0.0633597	0.344803	0.84138	11
Gap junction assembly	0.530189	0.646799	0.0730744	0.293576	0.938332	35
Gap junction degradation	0.0532281	0.118411	0.321776	0.586782	1.47082	12
Gap junction trafficking and regulation	0.0760456	0.153072	0.224966	0.392865	1.32953	48
Gap-filling DNA repair synthesis and ligation in GG-NER	0.199226	0.321233	0.135002	0.406708	1.2169	25
Gastrin-CREB signalling pathway via PKC and MAPK	0.00764761	0.0228331	0.407018	0.613826	1.70271	18
Gene Silencing by RNA	8.25547e-14	1.51512e-12	0.954542	0.594957	2.42231	135
Gene and protein expression by JAK-STAT signaling after Interleukin-12 stimulation	9.23078e-06	5.70298e-05	0.593325	0.643276	2.08742	38
Generation of second messenger molecules	4.74756e-06	3.08591e-05	0.610527	-0.691131	-2.17371	31
Global Genome Nucleotide Excision Repair (GG-NER)	0.00175088	0.00658163	0.45506	0.426399	1.60526	84
Glucagon signaling in metabolic regulation	0.104762	0.197199	0.190023	0.425984	1.3363	32
Glucagon-like Peptide-1 (GLP1) regulates insulin secretion	0.234165	0.361681	0.122679	0.354012	1.15895	40
Glucagon-type ligand receptors	0.567568	0.678096	0.0707899	0.296802	0.917599	30
Gluconeogenesis	0.0121426	0.0333015	0.38073	0.523318	1.6179	30
Glucose metabolism	0.00210249	0.00760552	0.431708	0.426806	1.6196	87
Glucuronidation	0.601167	0.705129	0.0683111	-0.338922	-0.883263	15
Glutamate Neurotransmitter Release Cycle	0.283019	0.417438	0.115734	-0.382768	-1.12466	24
Glutamate and glutamine metabolism	0.364017	0.499223	0.0995791	0.424082	1.08013	13
Glutathione conjugation	0.120155	0.217956	0.17822	0.411983	1.30481	34
Glutathione synthesis and recycling	0.111801	0.206708	0.191892	0.538107	1.34881	12
Glycerophospholipid biosynthesis	0.00950681	0.0270879	0.38073	0.349853	1.40881	125
Glycogen breakdown (glycogenolysis)	0.0231012	0.0578921	0.352488	0.63851	1.6538	14
Glycogen metabolism	0.000226956	0.00105294	0.518848	0.664858	1.96562	24
Glycogen storage diseases	0.0585774	0.126698	0.271289	0.563785	1.43595	13
Glycogen synthesis	0.000991928	0.00403233	0.45506	0.747723	1.93667	14
Glycolysis	7.24428e-05	0.000386362	0.538434	0.511072	1.85792	69
Glycosaminoglycan metabolism	0.334545	0.471233	0.0962406	0.263405	1.04508	115
Glycosphingolipid metabolism	0.869318	0.916308	0.0495902	0.230068	0.764158	43
Glyoxylate metabolism and glycine degradation	0.550308	0.664671	0.0755015	-0.305865	-0.951627	29
Golgi Associated Vesicle Biogenesis	0.000149484	0.000740301	0.518848	0.528052	1.83505	56
Golgi Cisternae Pericentriolar Stack Reorganization	0.000551023	0.00242995	0.477271	0.764266	1.97952	14
Golgi-to-ER retrograde transport	2.31556e-12	3.21091e-11	0.898671	0.585618	2.37695	131
Growth hormone receptor signaling	0.274621	0.406883	0.111011	0.398328	1.15283	21
HATs acetylate histones	5.26303e-14	1.02629e-12	0.965328	0.59776	2.43869	137
HCMV Early Events	3.3994e-19	1.84454e-17	1.13309	0.659312	2.6821	134
HCMV Infection	4.49855e-21	4.6785e-19	1.18665	0.651546	2.7178	157
HCMV Late Events	1.49757e-18	7.78739e-17	1.11466	0.69004	2.73076	111
HDACs deacetylate histones	3.47307e-17	1.204e-15	1.06721	0.706819	2.70856	90
HDL remodeling	0.649524	0.742993	0.0635008	-0.356824	-0.835321	10
HDMs demethylate histones	7.49664e-08	6.1959e-07	0.704976	0.671594	2.27279	48
HDR through Homologous Recombination (HRR)	0.0126802	0.0344768	0.38073	0.403006	1.46776	67
HDR through MMEJ (alt-NHEJ)	0.819706	0.876601	0.057006	0.319732	0.761041	10
HDR through Single Strand Annealing (SSA)	0.256705	0.387854	0.116234	0.35118	1.13439	37
HIV Infection	2.52122e-10	2.76007e-09	0.814036	0.473926	2.07059	228
HIV Life Cycle	2.22944e-06	1.52041e-05	0.627257	0.45609	1.87582	147
HIV Transcription Elongation	0.0693642	0.143322	0.237794	0.420007	1.38428	42
HIV Transcription Initiation	9.20408e-05	0.000472703	0.538434	0.568733	1.91756	47
HIV elongation arrest and recovery	0.140952	0.244921	0.161979	0.404277	1.26821	32
HS-GAG biosynthesis	0.788618	0.850001	0.0573667	-0.259145	-0.795477	27
HS-GAG degradation	0.487854	0.611902	0.0810802	-0.346687	-0.97335	20
HSF1 activation	0.00334541	0.0113145	0.431708	0.554996	1.70104	29
HSF1-dependent transactivation	0.212644	0.337633	0.129443	0.365022	1.1791	37
HSP90 chaperone cycle for steroid hormone receptors (SHR) in the presence of ligand	1.71299e-06	1.18111e-05	0.643552	0.597827	2.07752	56
Hedgehog 'off' state	2.16343e-07	1.64632e-06	0.690132	0.517498	2.04794	111
Hedgehog 'on' state	2.78002e-05	0.00015915	0.57561	0.495914	1.8676	83
Hedgehog ligand biogenesis	4.51998e-06	2.95337e-05	0.610527	0.572231	2.05677	63
Heme biosynthesis	0.336134	0.472128	0.104733	0.42097	1.09035	14
Heme degradation	0.414258	0.547084	0.0873098	-0.42253	-1.03563	12
Heme signaling	0.724335	0.806118	0.0582216	0.25226	0.853691	48
Heparan sulfate/heparin (HS-GAG) metabolism	0.274841	0.406883	0.118288	-0.31894	-1.11251	50
Highly calcium permeable postsynaptic nicotinic acetylcholine receptors	0.491363	0.613835	0.077884	-0.412037	-0.986716	11
Homologous DNA Pairing and Strand Exchange	0.240848	0.367905	0.120985	0.344768	1.1363	42
Homology Directed Repair	9.61595e-13	1.44587e-11	0.91012	0.583849	2.37831	136
Hormone ligand-binding receptors	0.87524	0.920994	0.0498907	-0.285051	-0.68262	11
Host Interactions of HIV factors	9.35612e-06	5.73011e-05	0.593325	0.455663	1.84685	130
Hyaluronan metabolism	0.11501	0.209939	0.183024	0.498671	1.3561	17
Hyaluronan uptake and degradation	0.0032237	0.0109443	0.431708	0.730974	1.83225	12
IKK complex recruitment mediated by RIP1	0.00459434	0.0148542	0.407018	0.605951	1.78767	23
IL-6-type cytokine receptor ligand interactions	0.928144	0.954797	0.0489954	-0.242333	-0.639313	16
IRAK1 recruits IKK complex	0.00735256	0.0220594	0.407018	0.687484	1.78065	14
IRAK2 mediated activation of TAK1 complex	0.0507458	0.115567	0.321776	0.646439	1.53868	10
IRAK4 deficiency (TLR2/4)	0.00415114	0.0134912	0.407018	0.65763	1.78837	17
IRE1alpha activates chaperones	0.00738739	0.022109	0.407018	0.457199	1.55374	50
IRF3-mediated induction of type I IFN	0.864017	0.913034	0.0544556	0.283796	0.722821	13
IRS-mediated signalling	0.369231	0.503607	0.0937465	0.312966	1.04652	45
Immunoregulatory interactions between a Lymphoid and a non-Lymphoid cell	0.000410607	0.00186341	0.498493	-0.401983	-1.6544	126
Inactivation of CSF3 (G-CSF) signaling	0.000173638	0.000849804	0.518848	0.674633	2.01855	25
Incretin synthesis, secretion, and inactivation	0.899606	0.937152	0.0497903	0.245036	0.695051	20
Infection with Mycobacterium tuberculosis	3.31602e-05	0.000185578	0.557332	0.695698	2.09498	27
Inflammasomes	0.193182	0.315152	0.135741	0.428625	1.24052	21
Influenza Infection	1.60773e-11	1.9671e-10	0.863415	0.548394	2.27576	155
Inhibition of DNA recombination at telomere	5.06832e-15	1.26505e-13	0.996986	0.748158	2.71072	64
Inhibition of replication initiation of damaged DNA by RB1/E2F1	0.00348871	0.0116727	0.431708	0.708191	1.80374	13
Inhibition of the proteolytic activity of APC/C required for the onset of anaphase by mitotic spindle checkpoint components	0.0587121	0.126769	0.257206	0.503761	1.45797	21
Initial triggering of complement	0.293522	0.427939	0.111011	-0.403926	-1.13405	20
Initiation of Nuclear Envelope (NE) Reformation	0.000260331	0.00120331	0.498493	0.702701	1.97229	19
InlB-mediated entry of Listeria monocytogenes into host cell	0.038511	0.0898349	0.321776	0.566798	1.48939	15
Inositol phosphate metabolism	0.553232	0.666442	0.0713053	0.280353	0.948764	48
Insertion of tail-anchored proteins into the endoplasmic reticulum membrane	0.000492096	0.00219334	0.477271	0.660658	1.92989	22
Insulin processing	0.00482911	0.0154929	0.407018	0.570281	1.7173	27
Insulin receptor recycling	0.123791	0.223253	0.175204	0.443448	1.32682	25
Insulin receptor signalling cascade	0.254174	0.384963	0.114751	0.327924	1.12947	51
Integration of energy metabolism	0.192884	0.315126	0.135002	0.292037	1.13882	104
Integrin cell surface interactions	0.144105	0.248402	0.172324	-0.313363	-1.19852	80
Integrin signaling	0.0823529	0.162108	0.21925	0.463411	1.39053	26
Interaction between L1 and Ankyrins	0.837838	0.892169	0.052163	0.251153	0.776469	30
Interactions of Rev with host cellular proteins	0.954023	0.972203	0.045862	0.204173	0.659524	37
Interactions of Vpr with host cellular proteins	0.904215	0.9396	0.0483118	0.226608	0.731993	37
Interconversion of nucleotide di- and triphosphates	0.00535752	0.0170132	0.407018	0.541671	1.6602	29
Interferon Signaling	0.306667	0.442451	0.114267	-0.247069	-1.06413	183
Interferon alpha/beta signaling	0.00531848	0.0169323	0.407018	-0.456541	-1.63926	56
Interferon gamma signaling	0.0208868	0.0533063	0.352488	-0.363329	-1.40986	88
Interleukin receptor SHC signaling	0.376471	0.509031	0.0937465	0.350714	1.05237	26
Interleukin-1 family signaling	2.63655e-11	3.16386e-10	0.863415	0.562128	2.29332	137
Interleukin-1 signaling	1.03843e-13	1.85137e-12	0.954542	0.646874	2.51779	100
Interleukin-10 signaling	0.859316	0.909606	0.0502948	0.232231	0.776115	44
Interleukin-12 family signaling	0.000157243	0.000775648	0.518848	0.523074	1.83131	57
Interleukin-12 signaling	1.09432e-05	6.66198e-05	0.593325	0.607194	2.04724	47
Interleukin-15 signaling	0.963878	0.979269	0.0450443	-0.231211	-0.596749	14
Interleukin-17 signaling	0.00271784	0.00947447	0.431708	0.439359	1.59722	69
Interleukin-2 family signaling	0.682081	0.77035	0.0617054	0.264321	0.871165	42
Interleukin-2 signaling	0.322457	0.458748	0.101714	-0.469821	-1.12509	11
Interleukin-20 family signaling	0.918239	0.94943	0.0517405	-0.228989	-0.672821	24
Interleukin-27 signaling	0.882917	0.924397	0.0494905	-0.281149	-0.673274	11
Interleukin-3, Interleukin-5 and GM-CSF signaling	0.0174259	0.0453075	0.352488	0.435058	1.46686	47
Interleukin-35 Signalling	0.791908	0.852718	0.0546808	-0.306878	-0.752168	12
Interleukin-37 signaling	0.639241	0.734795	0.0692836	-0.311786	-0.875981	21
Interleukin-4 and Interleukin-13 signaling	0.0940959	0.182631	0.197822	0.323867	1.26521	102
Interleukin-6 family signaling	0.975379	0.985174	0.0443293	0.190368	0.561623	23
Interleukin-6 signaling	0.347193	0.483747	0.10208	0.445797	1.08782	11
Interleukin-7 signaling	0.00234746	0.00829922	0.431708	0.525622	1.68748	36
Intra-Golgi and retrograde Golgi-to-ER traffic	3.297e-12	4.42436e-11	0.898671	0.515897	2.20255	199
Intra-Golgi traffic	0.131179	0.232875	0.168238	0.376218	1.25732	44
Intracellular signaling by second messengers	3.1883e-08	2.67047e-07	0.719513	0.405897	1.82014	301
Intraflagellar transport	0.0227058	0.0571307	0.352488	0.429796	1.49153	53
Intrinsic Pathway for Apoptosis	0.0271128	0.066477	0.352488	0.407543	1.42119	55
Intrinsic Pathway of Fibrin Clot Formation	0.329114	0.465158	0.106323	-0.381977	-1.10093	23
Inwardly rectifying K+ channels	0.905039	0.939674	0.048799	0.231708	0.733855	34
Ion channel transport	0.305357	0.441583	0.100633	0.253757	1.07288	177
Ion homeostasis	0.880851	0.924331	0.0543434	-0.216973	-0.769356	54
Ion transport by P-type ATPases	0.126394	0.226928	0.169571	0.359123	1.25234	55
Ionotropic activity of kainate receptors	0.457143	0.585744	0.0813027	-0.428064	-1.00209	10
Iron uptake and transport	0.000797193	0.00336114	0.477271	0.493713	1.72852	57
JNK (c-Jun kinases) phosphorylation and activation mediated by activated human TAK1	0.0681818	0.141582	0.237794	0.498507	1.44277	21
Josephin domain DUBs	0.0582121	0.126126	0.271289	0.617742	1.5074	11
KSRP (KHSRP) binds and destabilizes mRNA	0.239766	0.366701	0.122108	0.430419	1.17049	17
Keratan sulfate biosynthesis	0.513725	0.632278	0.0766747	0.315772	0.947521	26
Keratan sulfate degradation	0.554702	0.667569	0.0716527	-0.382941	-0.917039	11
Keratan sulfate/keratin metabolism	0.72	0.802286	0.0585938	0.27101	0.850152	32
Keratinization	9.38617e-07	6.65565e-06	0.659444	-0.444576	-1.88588	164
Ketone body metabolism	0.474286	0.598492	0.0793435	-0.422187	-0.988333	10
Killing mechanisms	0.683992	0.770906	0.0652353	0.34829	0.849888	11
Kinesins	0.00147404	0.00562569	0.45506	0.477291	1.68555	59
L1CAM interactions	0.00393207	0.0130165	0.407018	0.374603	1.49818	119
LDL clearance	0.0666667	0.138898	0.245042	0.52082	1.4618	19
LGI-ADAM interactions	0.215649	0.34024	0.128143	-0.477638	-1.2072	13
Lagging Strand Synthesis	0.0748031	0.151166	0.231127	0.498082	1.41282	20
Laminin interactions	0.254132	0.384963	0.122108	-0.358338	-1.11992	30
Late endosomal microautophagy	4.33938e-05	0.000239626	0.557332	0.648807	2.0353	32
Leishmania infection	0.110517	0.204941	0.17822	0.269954	1.18239	232
Listeria monocytogenes entry into host cells	0.0728346	0.147801	0.234393	0.501579	1.42274	20
Long-term potentiation	0.332623	0.469585	0.106323	-0.382027	-1.07956	22
Loss of function of MECP2 in Rett syndrome	0.213389	0.337956	0.135741	0.479423	1.22108	13
Lysine catabolism	0.409938	0.543445	0.0919686	0.409663	1.02686	12
Lysosome Vesicle Biogenesis	0.0542636	0.119648	0.271289	0.459023	1.4538	34
Lysosphingolipid and LPA receptors	0.271676	0.405565	0.112843	-0.47141	-1.15544	12
M Phase	2.27454e-44	1.41931e-41	1.73282	0.619104	2.87892	411
MAP2K and MAPK activation	0.00103707	0.00418301	0.45506	0.535567	1.74415	39
MAP3K8 (TPL2)-dependent MAPK1/3 activation	0.000396376	0.00180539	0.498493	0.735244	1.96646	16
MAPK family signaling cascades	5.50261e-07	3.99259e-06	0.659444	0.384784	1.73863	315
MAPK targets/ Nuclear events mediated by MAP kinases	0.140927	0.244921	0.16318	0.40886	1.26404	30
MAPK3 (ERK1) activation	0.044442	0.102901	0.321776	0.652562	1.55326	10
MAPK6/MAPK4 signaling	2.28652e-08	1.92809e-07	0.733762	0.577724	2.19843	88
MASTL Facilitates Mitotic Progression	0.00380506	0.0126633	0.431708	0.760968	1.81129	10
MECP2 regulates neuronal receptors and channels	0.105263	0.197546	0.191892	0.503551	1.36937	17
MET activates PTK2 signaling	0.169421	0.284191	0.153159	-0.392157	-1.22561	30
MET activates RAP1 and RAC1	0.0231721	0.0579534	0.352488	0.660866	1.61263	11
MET activates RAS signaling	0.00193462	0.00714321	0.45506	0.764081	1.86449	11
MET promotes cell motility	0.761506	0.830936	0.0603786	-0.24922	-0.828519	41
MET receptor recycling	0.0712788	0.145829	0.245042	0.605706	1.44173	10
MHC class II antigen presentation	3.40541e-06	2.26061e-05	0.627257	0.475686	1.90348	120
MTOR signalling	2.1756e-05	0.000128073	0.57561	0.630392	2.06375	40
Maturation of SARS-CoV-1 nucleoprotein	0.550936	0.664671	0.0760837	0.382734	0.933938	11
Maturation of SARS-CoV-2 nucleoprotein	0.29918	0.435051	0.110565	0.427876	1.12434	15
Maturation of SARS-CoV-2 spike protein	0.363107	0.499223	0.095288	0.341611	1.04703	29
Meiosis	1.13161e-14	2.61527e-13	0.986546	0.639518	2.53577	114
Meiotic recombination	2.3985e-17	8.55235e-16	1.07687	0.73512	2.75792	82
Meiotic synapsis	2.63062e-10	2.85479e-09	0.814036	0.648341	2.38908	75
Metabolic disorders of biological oxidation enzymes	0.220952	0.346418	0.126254	0.374264	1.17406	32
Metabolism of Angiotensinogen to Angiotensins	0.845214	0.896962	0.0542316	-0.271474	-0.7438	18
Metabolism of amine-derived hormones	0.226994	0.354103	0.129443	-0.447783	-1.20037	17
Metabolism of amino acids and derivatives	1.41163e-07	1.12211e-06	0.690132	0.378045	1.73382	364
Metabolism of carbohydrates	0.000142412	0.000708087	0.518848	0.348339	1.55373	272
Metabolism of cofactors	0.15098	0.258524	0.158514	0.453452	1.27271	19
Metabolism of fat-soluble vitamins	0.126556	0.226928	0.179782	-0.37242	-1.27509	45
Metabolism of folate and pterines	0.222222	0.347972	0.127505	0.436225	1.18628	17
Metabolism of nitric oxide: NOS3 activation and regulation	0.0124314	0.0338743	0.38073	0.621335	1.6327	15
Metabolism of nucleotides	0.00635176	0.0195728	0.407018	0.378348	1.46663	97
Metabolism of polyamines	3.88441e-07	2.85162e-06	0.674963	0.615188	2.15381	57
Metabolism of porphyrins	0.908571	0.940993	0.04783	0.231181	0.683474	24
Metabolism of steroid hormones	0.20381	0.326095	0.132147	0.3737	1.18222	33
Metabolism of steroids	0.00172868	0.00653754	0.45506	0.378069	1.54793	145
Metabolism of vitamins and cofactors	0.48	0.603263	0.0870516	-0.22995	-0.992813	186
Metabolism of water-soluble vitamins and cofactors	0.472648	0.598147	0.0870516	-0.241372	-0.99166	123
Metal ion SLC transporters	0.831301	0.887479	0.0549074	-0.248922	-0.75736	26
Metalloprotease DUBs	1.57424e-10	1.78605e-09	0.826657	0.790225	2.52573	35
Metallothioneins bind metals	0.995842	0.99619	0.0476387	0.197241	0.481304	11
Methylation	0.130252	0.231559	0.17822	0.518341	1.34255	14
MicroRNA (miRNA) biogenesis	0.63619	0.732441	0.0645031	0.294642	0.871095	24
Miscellaneous substrates	0.181118	0.298199	0.142057	-0.514746	-1.26166	12
Miscellaneous transport and binding events	0.398453	0.532408	0.0897105	0.348755	1.0435	25
Mismatch Repair	0.0292776	0.070811	0.352488	0.579906	1.52384	15
Mitochondrial Fatty Acid Beta-Oxidation	0.950192	0.969615	0.0460458	0.207738	0.666931	36
Mitochondrial biogenesis	0.00220246	0.00785333	0.431708	0.413085	1.58548	92
Mitochondrial calcium ion transport	0.420455	0.55212	0.0855357	0.344803	1.01723	23
Mitochondrial iron-sulfur cluster biogenesis	0.504184	0.624228	0.0810802	0.377885	0.962464	13
Mitochondrial protein import	0.902394	0.93849	0.0466015	0.20767	0.752429	64
Mitochondrial tRNA aminoacylation	0.56962	0.678222	0.0751182	-0.330531	-0.928644	21
Mitochondrial translation	0.949115	0.969309	0.0526973	-0.192157	-0.748609	93
Mitophagy	0.0109125	0.0303991	0.38073	0.512498	1.57079	29
Mitotic G1 phase and G1/S transition	4.04196e-17	1.29343e-15	1.06721	0.622522	2.57239	149
Mitotic G2-G2/M phases	1.82473e-17	6.8259e-16	1.07687	0.573302	2.44764	199
Mitotic Metaphase and Anaphase	9.81228e-21	8.16382e-19	1.17789	0.576303	2.52457	234
Mitotic Prometaphase	1.92196e-14	4.20807e-13	0.975995	0.540568	2.31603	202
Mitotic Prophase	3.28654e-22	4.1016e-20	1.22105	0.68261	2.78827	139
Mitotic Spindle Checkpoint	1.40894e-08	1.22962e-07	0.74774	0.546982	2.15663	110
Mitotic Telophase/Cytokinesis	0.00162071	0.00616659	0.45506	0.733947	1.86935	13
Molecules associated with elastic fibres	0.788136	0.850001	0.0593488	-0.250863	-0.806673	35
Mucopolysaccharidoses	0.49896	0.620222	0.0813027	0.398402	0.972169	11
Muscle contraction	0.592391	0.699436	0.0655321	0.223327	0.944647	186
MyD88-independent TLR4 cascade	9.36653e-06	5.73011e-05	0.593325	0.502525	1.93741	96
Myogenesis	0.143137	0.247075	0.16318	0.418166	1.25923	27
N-Glycan antennae elongation	0.272541	0.405896	0.116739	0.438209	1.15149	15
N-glycan antennae elongation in the medial/trans-Golgi	0.796078	0.856471	0.0552496	0.263272	0.789986	26
N-glycan trimming in the ER and Calnexin/Calreticulin cycle	1.71881e-05	0.000103627	0.57561	0.656069	2.09693	35
NCAM signaling for neurite out-growth	0.361472	0.499023	0.10208	-0.285979	-1.04681	61
NCAM1 interactions	0.000640127	0.00278355	0.477271	-0.545494	-1.81005	40
NF-kB activation through FADD/RIP-1 pathway mediated by caspase-8 and -10	0.956067	0.973223	0.0497903	0.245849	0.626172	13
NF-kB is activated and signals survival	0.0161189	0.0425295	0.352488	0.654034	1.66581	13
NGF-stimulated transcription	0.162791	0.275662	0.151149	0.384982	1.2193	34
NOD1/2 Signaling Pathway	0.0137607	0.0369319	0.38073	0.468976	1.50562	36
NOTCH1 Intracellular Domain Regulates Transcription	0.138462	0.242017	0.164406	0.372423	1.24533	45
NOTCH2 Activation and Transmission of Signal to the Nucleus	0.442777	0.572035	0.0822055	0.348196	1.01714	22
NOTCH2 intracellular domain regulates transcription	0.829175	0.885967	0.0523759	-0.298251	-0.71423	11
NOTCH3 Activation and Transmission of Signal to the Nucleus	0.321083	0.457956	0.102449	0.362479	1.08456	25
NOTCH3 Intracellular Domain Regulates Transcription	0.56848	0.678222	0.0692836	0.313613	0.916114	22
NOTCH4 Activation and Transmission of Signal to the Nucleus	0.232848	0.360539	0.128789	0.481256	1.17435	11
NOTCH4 Intracellular Domain Regulates Transcription	0.340122	0.4764	0.10208	-0.400863	-1.09831	18
NR1H2 and NR1H3-mediated signaling	0.759834	0.830936	0.0599892	-0.24236	-0.833276	46
NR1H3 & NR1H2 regulate gene expression linked to cholesterol transport and efflux	0.979167	0.987874	0.048506	-0.196291	-0.641126	37
NRAGE signals death through JNK	0.11349	0.208903	0.193813	-0.35437	-1.28157	58
NRIF signals cell death from the nucleus	0.00550723	0.0173561	0.407018	0.65755	1.75866	16
NS1 Mediated Effects on Host Pathways	0.178503	0.296239	0.142901	0.369938	1.21109	40
Na+/Cl- dependent neurotransmitter transporters	0.882114	0.924331	0.052163	-0.253485	-0.700764	19
Neddylation	1.5908e-12	2.25604e-11	0.91012	0.497675	2.17589	229
Nef mediated downregulation of MHC class I complex cell surface expression	0.306667	0.442451	0.104344	-0.496283	-1.16179	10
Nef-mediates down modulation of cell surface receptors by recruiting them to clathrin adapters	0.177215	0.294493	0.151149	-0.444219	-1.24806	21
Negative epigenetic regulation of rRNA expression	2.77066e-14	5.6685e-13	0.975995	0.651476	2.54577	105
Negative regulation of FGFR1 signaling	0.249524	0.378839	0.117766	0.364732	1.14416	32
Negative regulation of FGFR2 signaling	0.689524	0.774517	0.0606404	0.275765	0.865071	32
Negative regulation of FGFR3 signaling	0.511765	0.631109	0.0768737	0.316921	0.954353	27
Negative regulation of FGFR4 signaling	0.320158	0.457956	0.103958	0.359027	1.08385	28
Negative regulation of FLT3	0.606557	0.708123	0.0704501	0.340031	0.89351	15
Negative regulation of MAPK pathway	0.000738649	0.00315697	0.477271	0.548573	1.82205	43
Negative regulation of MET activity	0.00298385	0.0102023	0.431708	0.616171	1.78331	21
Negative regulation of NMDA receptor-mediated neuronal transmission	0.0873984	0.170427	0.216543	-0.490827	-1.3569	19
Negative regulation of NOTCH4 signaling	9.25012e-09	8.24582e-08	0.74774	0.677543	2.35566	54
Negative regulation of TCF-dependent signaling by WNT ligand antagonists	0.626667	0.726165	0.0652353	-0.363761	-0.85156	10
Negative regulation of activity of TFAP2 (AP-2) family transcription factors	0.410901	0.543445	0.0925529	0.427176	1.01678	10
Negative regulation of the PI3K/AKT network	0.157509	0.268609	0.149208	0.301218	1.18763	110
Negative regulators of DDX58/IFIH1 signaling	0.0811321	0.159957	0.216543	0.43392	1.3869	35
Nephrin family interactions	0.373358	0.506469	0.0916795	0.364635	1.06516	22
Netrin-1 signaling	0.310127	0.445383	0.110122	-0.315404	-1.08754	47
Neurexins and neuroligins	0.00279974	0.00967887	0.431708	-0.474783	-1.68542	55
Neuronal System	0.00228815	0.00813566	0.431708	-0.294858	-1.38303	381
Neurotoxicity of clostridium toxins	0.0647619	0.136847	0.245042	-0.633137	-1.48216	10
Neurotransmitter receptors and postsynaptic signal transmission	0.591398	0.699072	0.0650878	0.222409	0.94637	194
Neurotransmitter release cycle	0.268499	0.402265	0.119888	-0.321833	-1.1226	50
Neutrophil degranulation	1e-50	1.248e-47	NA	0.638715	3.01198	473
Nicotinamide salvaging	0.461382	0.588156	0.0843144	-0.360727	-0.997235	19
Nicotinate metabolism	0.88	0.924331	0.0538979	-0.236342	-0.743332	31
Nitric oxide stimulates guanylate cyclase	0.626582	0.726165	0.0702813	-0.316762	-0.889961	21
Non-integrin membrane-ECM interactions	0.392241	0.526363	0.0968878	-0.286869	-1.03799	59
Nonhomologous End-Joining (NHEJ)	6.44262e-12	8.28906e-11	0.887075	0.69544	2.53282	67
Nonsense-Mediated Decay (NMD)	7.03067e-13	1.08324e-11	0.921426	0.617829	2.45128	115
Norepinephrine Neurotransmitter Release Cycle	0.203666	0.326095	0.137251	-0.444761	-1.21858	18
Notch-HLH transcription pathway	0.366935	0.501024	0.0968878	-0.33878	-1.05018	28
Nuclear Envelope (NE) Reassembly	0.000107692	0.000545692	0.538434	0.491939	1.81208	76
Nuclear Envelope Breakdown	0.0268847	0.0660475	0.352488	0.419318	1.45517	53
Nuclear Events (kinase and transcription factor activation)	0.104762	0.197199	0.190023	0.370065	1.28602	56
Nuclear Pore Complex (NPC) Disassembly	0.145594	0.250622	0.159647	0.389565	1.25068	36
Nuclear Receptor transcription pathway	0.00173475	0.00654069	0.45506	-0.500693	-1.74649	50
Nuclear events stimulated by ALK signaling in cancer	0.0195077	0.0501971	0.352488	0.561063	1.57475	19
Nuclear import of Rev protein	0.968992	0.982157	0.045679	0.209104	0.662265	34
Nuclear signaling by ERBB4	0.628083	0.726458	0.0649408	0.282774	0.884681	31
Nucleotide Excision Repair	0.000446963	0.00201375	0.498493	0.428689	1.69022	110
Nucleotide biosynthesis	0.430672	0.55871	0.0899861	0.392133	1.01566	14
Nucleotide catabolism	0.567797	0.678096	0.0755015	-0.288966	-0.929198	35
Nucleotide salvage	0.0719697	0.147002	0.231127	0.489571	1.44433	23
Nucleotide-binding domain, leucine rich repeat containing receptor (NLR) signaling pathways	0.0352241	0.0829429	0.321776	0.405038	1.40756	56
Nucleotide-like (purinergic) receptors	0.508982	0.62892	0.0780892	-0.369255	-0.974155	16
O-glycosylation of TSR domain-containing proteins	0.476695	0.600318	0.0847985	-0.306078	-0.984222	35
O-linked glycosylation	0.286517	0.420674	0.107554	0.274587	1.07077	104
O-linked glycosylation of mucins	0.0762082	0.153153	0.222056	0.374659	1.32311	59
Olfactory Signaling Pathway	0.00201124	0.00731785	0.431708	-0.526324	-1.72373	38
Oncogene Induced Senescence	0.00130099	0.00502673	0.45506	0.564088	1.78452	33
Oncogenic MAPK signaling	0.000212127	0.00101044	0.518848	0.471281	1.77064	81
Opioid Signalling	0.0611111	0.131042	0.248911	0.346983	1.32038	88
Orc1 removal from chromatin	2.0791e-10	2.31671e-09	0.826657	0.660761	2.3974	70
Organelle biogenesis and maintenance	1.44624e-06	1.01973e-05	0.643552	0.387032	1.73362	291
Organic cation transport	0.48	0.603263	0.0787114	-0.419687	-0.982481	10
Organic cation/anion/zwitterion transport	0.350195	0.487227	0.0975449	-0.41683	-1.0863	15
Other interleukin signaling	0.733333	0.812518	0.0577309	0.276825	0.818419	24
Other semaphorin interactions	0.21748	0.342695	0.132147	-0.441567	-1.22072	19
Ovarian tumor domain proteases	0.0518234	0.117103	0.276501	0.446435	1.44868	38
Oxidative Stress Induced Senescence	1.07385e-20	8.37607e-19	1.17789	0.696483	2.78494	118
P2Y receptors	0.635838	0.732441	0.0650878	-0.358988	-0.879891	12
PCNA-Dependent Long Patch Base Excision Repair	0.570076	0.678222	0.0696133	0.315974	0.914483	21
PCP/CE pathway	3.58508e-08	2.98279e-07	0.719513	0.568451	2.16868	89
PD-1 signaling	3.93267e-05	0.000218132	0.557332	-0.736999	-2.06918	20
PECAM1 interactions	0.00910735	0.0262493	0.38073	-0.671272	-1.64531	12
PERK regulates gene expression	0.0704762	0.144424	0.234393	0.453737	1.42336	32
PI Metabolism	0.00577829	0.0180735	0.407018	0.399544	1.50467	83
PI-3K cascade:FGFR1	0.761811	0.830936	0.0574877	0.282278	0.800687	20
PI-3K cascade:FGFR2	0.299578	0.435051	0.112379	-0.399417	-1.12218	21
PI-3K cascade:FGFR3	0.399202	0.532838	0.0913924	-0.397258	-1.04803	16
PI-3K cascade:FGFR4	0.777096	0.843318	0.0583453	-0.293567	-0.78696	17
PI3K events in ERBB2 signaling	0.473054	0.598147	0.0819779	0.367558	0.983058	16
PI3K events in ERBB4 signaling	0.389937	0.523834	0.0956031	0.437418	1.04116	10
PI3K/AKT Signaling in Cancer	0.644105	0.738585	0.0706196	-0.230049	-0.918069	101
PINK1-PRKN Mediated Mitophagy	0.0525328	0.117704	0.271289	0.517196	1.51081	22
PIWI-interacting RNA (piRNA) biogenesis	0.460194	0.587242	0.0819779	0.324145	0.993494	29
PKA activation in glucagon signalling	0.281437	0.415661	0.112843	0.427852	1.14432	16
PKA-mediated phosphorylation of CREB	0.333333	0.470056	0.100991	0.390326	1.09554	19
PKMTs methylate histone lysines	8.11419e-06	5.0887e-05	0.593325	0.546509	1.98286	70
POU5F1 (OCT4), SOX2, NANOG activate genes related to proliferation	0.0982659	0.18723	0.197822	-0.571834	-1.40158	12
POU5F1 (OCT4), SOX2, NANOG repress genes related to differentiation	0.430476	0.55871	0.0845557	-0.444237	-1.03995	10
PRC2 methylates histones and DNA	2.4091e-18	1.1672e-16	1.10534	0.771892	2.80609	69
PTEN Regulation	3.08082e-12	4.1792e-11	0.898671	0.574132	2.3434	138
PTK6 Regulates RHO GTPases, RAS GTPase and MAP kinases	0.00673013	0.0204858	0.407018	0.690201	1.78768	14
Parasite infection	0.000775791	0.00330439	0.477271	0.489352	1.72815	59
Passive transport by Aquaporins	0.181118	0.298199	0.142057	-0.515931	-1.26456	12
Pentose phosphate pathway	0.0289512	0.0704309	0.352488	0.626894	1.59668	13
Peptide hormone metabolism	0.172794	0.288684	0.142057	0.315996	1.18209	80
Peptide ligand-binding receptors	0.00218588	0.00783901	0.431708	-0.354356	-1.51223	168
Peroxisomal lipid metabolism	0.299795	0.435051	0.110565	-0.353776	-1.10069	29
Peroxisomal protein import	0.556604	0.669211	0.0706196	0.26589	0.946375	62
Pexophagy	0.000564262	0.00247391	0.477271	0.79818	1.9477	11
Phase 0 - rapid depolarisation	0.0475268	0.10984	0.321776	-0.457188	-1.42885	30
Phase 2 - plateau phase	0.124046	0.22339	0.173748	-0.535057	-1.35233	13
Phase 4 - resting membrane potential	0.0246359	0.0608825	0.352488	-0.587792	-1.55069	16
Phase I - Functionalization of compounds	0.00288926	0.00990604	0.431708	-0.394904	-1.56951	100
Phase II - Conjugation of compounds	0.535912	0.651589	0.0713053	0.248714	0.958876	96
Phenylalanine and tyrosine metabolism	0.31286	0.448792	0.103576	-0.47179	-1.12981	11
Phospholipase C-mediated cascade; FGFR2	0.00943456	0.0269435	0.38073	-0.632669	-1.66908	16
Phospholipase C-mediated cascade; FGFR4	0.061657	0.131986	0.252961	-0.601376	-1.47399	12
Phospholipid metabolism	0.000175045	0.000853344	0.518848	0.368147	1.58733	207
Phosphorylation of the APC/C	0.00630618	0.0195034	0.407018	0.600941	1.70458	20
Physiological factors	0.759834	0.830936	0.0599892	0.324636	0.81373	12
Plasma lipoprotein assembly	0.466395	0.59273	0.0838361	-0.368273	-1.00902	18
Plasma lipoprotein assembly, remodeling, and clearance	0.724731	0.806118	0.0640704	-0.232169	-0.871012	68
Plasma lipoprotein clearance	0.497143	0.618579	0.0768737	0.304727	0.964019	33
Plasma lipoprotein remodeling	0.710692	0.794406	0.0637845	-0.267973	-0.850302	32
Platelet Adhesion to exposed collagen	0.618852	0.719512	0.0694481	0.335472	0.881529	15
Platelet Aggregation (Plug Formation)	0.168582	0.283546	0.147331	0.381644	1.22524	36
Platelet activation, signaling and aggregation	3.98639e-09	3.79772e-08	0.761461	0.439155	1.93878	254
Platelet calcium homeostasis	0.689516	0.774517	0.0633597	-0.280769	-0.870351	28
Platelet homeostasis	0.12939	0.230355	0.166934	0.320801	1.21024	85
Platelet sensitization by LDL	0.00285558	0.00984467	0.431708	0.669437	1.82048	17
Polo-like kinase mediated events	0.00182079	0.00676294	0.45506	0.697681	1.86599	16
Polymerase switching	0.245798	0.37455	0.12564	0.459725	1.19073	14
Polymerase switching on the C-strand of the telomere	0.0529412	0.118194	0.276501	0.489052	1.46747	26
Positive epigenetic regulation of rRNA expression	7.13444e-13	1.08583e-11	0.921426	0.642147	2.5086	102
Post-chaperonin tubulin folding pathway	0.00398572	0.0131245	0.407018	0.586069	1.73268	24
Post-translational modification: synthesis of GPI-anchored proteins	0.017001	0.0443875	0.352488	-0.362275	-1.40733	89
Postmitotic nuclear pore complex (NPC) reformation	0.421569	0.55212	0.0873098	0.333799	1.00518	27
Potassium Channels	0.0235616	0.0588097	0.352488	-0.359227	-1.39748	92
Potential therapeutics for SARS	0.0317246	0.075993	0.321776	0.357314	1.35334	86
Pre-NOTCH Expression and Processing	6.42494e-13	1.01498e-11	0.921426	0.632647	2.47219	105
Pre-NOTCH Processing in Golgi	0.536204	0.651589	0.0743625	0.340319	0.94402	18
Pregnenolone biosynthesis	0.919255	0.949694	0.0511148	0.269087	0.67449	12
Presynaptic depolarization and calcium channel opening	0.0013883	0.00533108	0.45506	-0.780041	-1.82606	10
Presynaptic function of Kainate receptors	0.274621	0.406883	0.111011	0.398115	1.15221	21
Presynaptic nicotinic acetylcholine receptors	0.260116	0.392058	0.115734	-0.480509	-1.17774	12
Processing and activation of SUMO	0.0174073	0.0453075	0.352488	0.703349	1.67414	10
Processing of Capped Intron-Containing Pre-mRNA	1.53777e-06	1.07583e-05	0.643552	0.409061	1.79567	240
Processing of Capped Intronless Pre-mRNA	0.173913	0.289543	0.147331	0.402635	1.2155	28
Processing of DNA double-strand break ends	1.19452e-13	2.09967e-12	0.943632	0.661674	2.55098	96
Processing of Intronless Pre-mRNAs	0.0162809	0.0426861	0.352488	0.571941	1.60528	19
Processing of SMDT1	0.167665	0.282764	0.151149	0.474326	1.26862	16
Processive synthesis on the C-strand of the telomere	0.00955997	0.0271773	0.38073	0.593373	1.66543	19
Processive synthesis on the lagging strand	0.0696721	0.143483	0.245042	0.551253	1.44855	15
Programmed Cell Death	3.22816e-10	3.3855e-09	0.814036	0.49005	2.10453	204
Prolactin receptor signaling	0.10766	0.200469	0.195789	0.542733	1.36041	12
Prolonged ERK activation events	0.0158724	0.0419676	0.352488	0.654183	1.69439	14
Prostacyclin signalling through prostacyclin receptor	0.133333	0.235361	0.169571	0.465687	1.30705	19
Protein folding	3.36737e-06	2.24732e-05	0.627257	0.496854	1.93003	99
Protein localization	0.0521583	0.117286	0.266351	0.304501	1.27613	162
Protein methylation	0.426901	0.556129	0.0862866	0.374723	1.01903	17
Protein ubiquitination	6.55057e-14	1.22017e-12	0.954542	0.696333	2.58185	78
Protein-protein interactions at synapses	0.0308687	0.0742277	0.352488	-0.365804	-1.39909	80
Purine catabolism	0.844055	0.896494	0.0522693	0.273997	0.745114	17
Purine ribonucleoside monophosphate biosynthesis	0.432432	0.560411	0.0891647	0.417024	1.01761	11
Purine salvage	0.520921	0.638614	0.0793435	0.371423	0.946004	13
Purinergic signaling in leishmaniasis infection	0.471954	0.597968	0.08042	0.327082	0.97865	25
Pyrimidine catabolism	0.52381	0.641525	0.0785029	0.37374	0.936814	12
Pyrimidine salvage	0.0384463	0.0898349	0.321776	0.630397	1.53828	11
Pyroptosis	0.272549	0.405896	0.113787	0.379686	1.1393	26
Pyruvate metabolism	0.0990291	0.188397	0.197822	0.434414	1.33147	29
Pyruvate metabolism and Citric Acid (TCA) cycle	0.0221486	0.0560678	0.352488	0.431072	1.49596	53
RA biosynthesis pathway	0.362869	0.499223	0.100279	-0.384333	-1.0798	21
RAB GEFs exchange GTP for GDP on RABs	3.14518e-07	2.35041e-06	0.674963	0.545632	2.08162	89
RAB geranylgeranylation	1.01493e-07	8.17186e-07	0.704976	0.612028	2.2175	64
RAC1 GTPase cycle	0.283394	0.417438	0.10592	0.254801	1.07821	181
RAC2 GTPase cycle	0.015405	0.0409051	0.38073	0.380673	1.44454	87
RAC3 GTPase cycle	0.0143592	0.0383731	0.38073	0.370863	1.41959	91
RAF activation	5.97165e-06	3.80974e-05	0.610527	0.679929	2.15344	34
RAF-independent MAPK1/3 activation	0.227273	0.354103	0.123842	0.4034	1.19011	23
RAS processing	0.00103905	0.00418301	0.45506	0.631016	1.86557	24
RET signaling	0.836852	0.892169	0.0519512	0.236976	0.768985	38
RHO GTPase Effectors	4.95551e-31	1.54612e-28	1.4462	0.594143	2.68163	318
RHO GTPase cycle	2.06565e-05	0.000122759	0.57561	0.328025	1.53534	442
RHO GTPases Activate Formins	5.13413e-09	4.81759e-08	0.761461	0.527132	2.15319	139
RHO GTPases Activate NADPH Oxidases	0.0225261	0.0567931	0.352488	0.55185	1.62806	23
RHO GTPases Activate ROCKs	0.0033782	0.0113946	0.431708	0.632447	1.7751	19
RHO GTPases Activate WASPs and WAVEs	5.11155e-06	3.28825e-05	0.610527	0.652366	2.09438	36
RHO GTPases activate CIT	0.000961752	0.0039353	0.477271	0.667597	1.87376	19
RHO GTPases activate IQGAPs	0.00121367	0.00471859	0.45506	0.570671	1.79019	32
RHO GTPases activate KTN1	0.0012294	0.00476487	0.45506	0.775819	1.89313	11
RHO GTPases activate PAKs	0.0102209	0.028729	0.38073	0.568501	1.64534	21
RHO GTPases activate PKNs	9.76406e-20	6.09277e-18	1.15122	0.73271	2.80778	90
RHOA GTPase cycle	0.000218227	0.00103162	0.518848	0.39907	1.64847	148
RHOB GTPase cycle	0.000937451	0.00388684	0.477271	0.472184	1.7132	70
RHOBTB GTPase Cycle	0.000188554	0.000912073	0.518848	0.608325	1.94434	35
RHOBTB1 GTPase cycle	0.00354223	0.01182	0.431708	0.613707	1.81055	23
RHOBTB2 GTPase cycle	0.0121945	0.0333015	0.38073	0.573301	1.69135	23
RHOC GTPase cycle	5.32417e-05	0.000290156	0.557332	0.507543	1.86997	74
RHOD GTPase cycle	0.0535055	0.118817	0.266351	0.398958	1.38204	52
RHOF GTPase cycle	0.0539499	0.119379	0.271289	0.437133	1.44073	42
RHOG GTPase cycle	0.000794554	0.00336114	0.477271	0.461192	1.6992	74
RHOH GTPase cycle	0.00542757	0.0171484	0.407018	0.501829	1.61109	36
RHOJ GTPase cycle	0.00303114	0.0103357	0.431708	0.461842	1.61054	55
RHOQ GTPase cycle	0.0799257	0.157975	0.216543	0.367695	1.29851	59
RHOU GTPase cycle	0.00277637	0.00962475	0.431708	0.514326	1.68378	40
RHOV GTPase cycle	0.00102746	0.0041632	0.45506	0.553562	1.77718	36
RIP-mediated NFkB activation via ZBP1	0.74269	0.818796	0.0582216	0.300021	0.815882	17
RIPK1-mediated regulated necrosis	0.000222549	0.00104414	0.518848	0.632347	1.93812	29
RMTs methylate histone arginines	5.5374e-12	7.19862e-11	0.887075	0.668276	2.46162	76
RNA Polymerase I Promoter Escape	4.38751e-15	1.11747e-13	0.996986	0.698481	2.65052	87
RNA Polymerase I Transcription	4.33999e-14	8.59732e-13	0.965328	0.641549	2.51946	107
RNA Polymerase I Transcription Initiation	0.71519	0.797638	0.0637845	-0.249856	-0.861526	47
RNA Polymerase I Transcription Termination	0.941176	0.96448	0.0460458	0.220498	0.689845	31
RNA Polymerase II Transcription Termination	0.00216488	0.00780795	0.431708	0.442779	1.60459	65
RNA Polymerase III Chain Elongation	0.309572	0.445307	0.107972	-0.407281	-1.11589	18
RNA Polymerase III Transcription	0.485356	0.60938	0.0831291	-0.293078	-0.974325	41
RNA Polymerase III Transcription Initiation From Type 1 Promoter	0.268145	0.402218	0.116739	-0.365443	-1.13283	28
RNA Polymerase III Transcription Initiation From Type 3 Promoter	0.614919	0.716545	0.0689567	-0.293256	-0.909059	28
RNA Polymerase III Transcription Termination	0.324895	0.460236	0.10714	-0.383487	-1.10528	23
RNA polymerase II transcribes snRNA genes	0.0016797	0.00637162	0.45506	0.44755	1.64894	74
RND1 GTPase cycle	0.643545	0.738585	0.0645031	0.271213	0.89388	42
RND2 GTPase cycle	0.454721	0.583452	0.0822055	0.302917	0.99837	42
RND3 GTPase cycle	0.788703	0.850001	0.0587186	-0.243224	-0.808586	41
RORA activates gene expression	0.92955	0.954797	0.048022	0.240464	0.667031	18
ROS and RNS production in phagocytes	0.0981132	0.187225	0.195789	0.42151	1.34723	35
RUNX1 interacts with co-factors whose precise effect on RUNX1 targets is not known	0.00217096	0.00780795	0.431708	0.544691	1.75947	37
RUNX1 regulates genes involved in megakaryocyte differentiation and platelet function	1.73898e-15	4.89823e-14	1.01754	0.688333	2.64419	93
RUNX1 regulates transcription of genes involved in differentiation of HSCs	8.11982e-23	1.26669e-20	1.2379	0.708328	2.85233	125
RUNX2 regulates bone development	0.985626	0.989591	0.0475434	-0.182262	-0.567064	29
RUNX2 regulates osteoblast differentiation	0.894515	0.932858	0.0532386	-0.245109	-0.706452	23
RUNX3 regulates NOTCH signaling	0.739544	0.817494	0.0572461	-0.315851	-0.815202	14
RUNX3 regulates p14-ARF	0.371069	0.50446	0.09855	0.445025	1.05927	10
Rab regulation of trafficking	1.7485e-09	1.67856e-08	0.788187	0.547938	2.1926	120
Rap1 signalling	0.0200806	0.0515649	0.352488	0.597677	1.57053	15
Ras activation upon Ca2+ influx through NMDA receptor	0.164706	0.27815	0.151149	0.446465	1.2531	19
Reactions specific to the complex N-glycan synthesis pathway	0.51619	0.634685	0.0749279	-0.403037	-0.943504	10
Receptor Mediated Mitophagy	0.032195	0.076972	0.321776	0.640466	1.56285	11
Receptor-type tyrosine-protein phosphatases	0.365019	0.500048	0.0937465	-0.412554	-1.06479	14
Recognition and association of DNA glycosylase with site containing an affected purine	5.57804e-13	8.92486e-12	0.921426	0.754606	2.61405	52
Recognition of DNA damage by PCNA-containing replication complex	0.000700074	0.00301844	0.477271	0.607453	1.87801	30
Recruitment of NuMA to mitotic centrosomes	9.0008e-06	5.58856e-05	0.593325	0.494493	1.90145	95
Recruitment of mitotic centrosome proteins and complexes	2.08239e-05	0.000123167	0.57561	0.50959	1.91456	81
Recycling of bile acids and salts	0.0858283	0.16789	0.216543	-0.524555	-1.38386	16
Recycling pathway of L1	0.00267992	0.00939476	0.431708	0.495552	1.67704	48
Reduction of cytosolic Ca++ levels	0.00425563	0.0137949	0.407018	0.720108	1.80502	12
Regulated Necrosis	0.00113323	0.00447553	0.45506	0.488069	1.702	55
Regulated proteolysis of p75NTR	0.112266	0.207088	0.191892	0.551311	1.34529	11
Regulation by c-FLIP	0.980806	0.988729	0.0446854	-0.21105	-0.505407	11
Regulation of BACH1 activity	0.0312589	0.0750213	0.321776	0.640993	1.56413	11
Regulation of FOXO transcriptional activity by acetylation	0.132075	0.233802	0.176694	0.561639	1.33684	10
Regulation of FZD by ubiquitination	0.598039	0.703252	0.0689567	0.32533	0.91311	19
Regulation of Glucokinase by Glucokinase Regulatory Protein	0.984762	0.989591	0.0441523	0.187449	0.588024	32
Regulation of HMOX1 expression and activity	8.09814e-10	8.08519e-09	0.801216	0.661955	2.39839	64
Regulation of HSF1-mediated heat shock response	0.00322716	0.0109443	0.431708	0.422072	1.58575	81
Regulation of IFNA signaling	0.594203	0.70025	0.0720033	0.3558	0.891845	12
Regulation of IFNG signaling	0.0158724	0.0419676	0.352488	0.654074	1.69411	14
Regulation of Insulin-like Growth Factor (IGF) transport and uptake by Insulin-like Growth Factor Binding Proteins (IGFBPs)	0.365455	0.500096	0.0911073	0.258351	1.02563	116
Regulation of KIT signaling	0.0130003	0.0352704	0.38073	-0.614205	-1.62037	16
Regulation of MECP2 expression and activity	0.148008	0.254426	0.157403	0.404048	1.2641	31
Regulation of PLK1 Activity at G2/M Transition	1.02247e-07	8.17973e-07	0.704976	0.573347	2.17567	87
Regulation of PTEN gene transcription	0.000502611	0.00222432	0.477271	0.502579	1.79057	61
Regulation of PTEN stability and activity	7.09753e-11	8.43593e-10	0.839089	0.666452	2.42294	68
Regulation of RAS by GAPs	9.06273e-09	8.1369e-08	0.74774	0.633294	2.30649	67
Regulation of RUNX1 Expression and Activity	0.598441	0.703252	0.0686326	0.32941	0.895803	17
Regulation of RUNX2 expression and activity	1.54306e-06	1.07583e-05	0.643552	0.568666	2.06326	70
Regulation of RUNX3 expression and activity	1.80482e-07	1.40776e-06	0.690132	0.630588	2.19899	55
Regulation of TLR by endogenous ligand	0.0649606	0.136847	0.248911	0.505326	1.43337	20
Regulation of TNFR1 signaling	0.0255461	0.0630071	0.352488	0.469522	1.50069	35
Regulation of TP53 Activity	0.00390373	0.0129571	0.431708	0.35793	1.49504	158
Regulation of TP53 Activity through Acetylation	0.907336	0.940993	0.048506	0.230898	0.71385	30
Regulation of TP53 Activity through Association with Co-factors	0.0244111	0.0605667	0.352488	-0.624713	-1.57893	13
Regulation of TP53 Activity through Methylation	0.627451	0.7264	0.0665892	0.316399	0.888043	19
Regulation of TP53 Activity through Phosphorylation	2.93841e-05	0.000167449	0.57561	0.487868	1.86747	91
Regulation of TP53 Expression and Degradation	0.0651341	0.136847	0.245042	0.436506	1.41001	37
Regulation of beta-cell development	0.741597	0.818687	0.0618406	-0.254475	-0.838475	39
Regulation of cholesterol biosynthesis by SREBP (SREBF)	0.000160564	0.000788911	0.518848	0.529859	1.84773	55
Regulation of commissural axon pathfinding by SLIT and ROBO	0.0514286	0.116484	0.276501	-0.646215	-1.51278	10
Regulation of expression of SLITs and ROBOs	5.50079e-18	2.45178e-16	1.09593	0.600585	2.53389	170
Regulation of gene expression in beta cells	0.369919	0.50375	0.0968878	-0.392389	-1.08476	19
Regulation of gene expression in late stage (branching morphogenesis) pancreatic bud precursor cells	0.868263	0.916295	0.052057	-0.266095	-0.702001	16
Regulation of glycolysis by fructose 2,6-bisphosphate metabolism	0.0582121	0.126126	0.271289	0.614551	1.49961	11
Regulation of innate immune responses to cytosolic DNA	0.55123	0.664671	0.0753094	0.351529	0.923723	15
Regulation of insulin secretion	0.136861	0.239892	0.160801	0.329253	1.21327	75
Regulation of lipid metabolism by PPARalpha	0.152727	0.261101	0.151149	0.30009	1.19133	116
Regulation of localization of FOXO transcription factors	0.261954	0.39407	0.120433	0.472757	1.15361	11
Regulation of mRNA stability by proteins that bind AU-rich elements	1.6962e-08	1.4599e-07	0.733762	0.586403	2.22102	86
Regulation of pyruvate dehydrogenase (PDH) complex	0.928279	0.954797	0.0501934	0.242682	0.637703	15
Regulation of signaling by CBL	0.0120801	0.0332071	0.38073	0.559763	1.63515	22
Regulation of signaling by NODAL	0.0971429	0.185942	0.197822	-0.600179	-1.40501	10
Removal of aminoterminal propeptides from gamma-carboxylated proteins	0.639413	0.734795	0.0689567	0.367084	0.873749	10
Repression of WNT target genes	0.336502	0.472128	0.09855	-0.419474	-1.08265	14
Reproduction	1.10147e-10	1.28471e-09	0.839089	0.550541	2.24605	137
Resolution of AP sites via the multiple-nucleotide patch replacement pathway	0.970986	0.982799	0.0454968	0.198574	0.594147	25
Resolution of Abasic Sites (AP sites)	0.675676	0.7645	0.0658312	-0.268071	-0.877941	38
Resolution of D-Loop Structures	0.162791	0.275662	0.151149	0.384742	1.21854	34
Resolution of D-loop Structures through Synthesis-Dependent Strand Annealing (SDSA)	0.213725	0.33806	0.130777	0.395521	1.18682	26
Resolution of Sister Chromatid Cohesion	4.53478e-10	4.71617e-09	0.814036	0.553858	2.23031	125
Respiratory electron transport	2.59919e-14	5.40631e-13	0.975995	0.652895	2.55284	103
Respiratory electron transport, ATP synthesis by chemiosmotic coupling, and heat production by uncoupling proteins.	1.80544e-15	4.89823e-14	1.00732	0.624046	2.51568	127
Response of EIF2AK1 (HRI) to heme deficiency	0.0011554	0.00452019	0.45506	0.713294	1.87434	15
Response of EIF2AK4 (GCN2) to amino acid deficiency	2.0231e-14	4.35314e-13	0.975995	0.653846	2.54618	101
Response of Mtb to phagocytosis	7.1824e-05	0.000384705	0.538434	0.707278	2.0866	23
Response to elevated platelet cytosolic Ca2+	1.00751e-07	8.16477e-07	0.704976	0.515011	2.08252	129
Response to metal ions	0.985294	0.989591	0.0486034	0.212541	0.550499	14
Retinoid cycle disease events	0.173664	0.289543	0.144631	-0.505356	-1.27726	13
Retrograde neurotrophin signalling	0.0777311	0.155962	0.234393	0.556676	1.44184	14
Retrograde transport at the Trans-Golgi-Network	0.00119394	0.00465636	0.45506	0.518875	1.75596	48
Reversible hydration of carbon dioxide	0.358178	0.496403	0.0999277	0.425902	1.06756	12
Role of LAT2/NTAL/LAB on calcium mobilization	0.0393122	0.0915329	0.321776	0.558614	1.49405	16
Role of phospholipids in phagocytosis	0.454545	0.583452	0.0824344	0.332723	0.995528	25
S Phase	1.35403e-14	3.01756e-13	0.986546	0.580445	2.43214	161
SARS-CoV Infections	6.89322e-05	0.000370808	0.538434	0.418951	1.73859	155
SARS-CoV-1 Infection	0.00108318	0.00433273	0.45506	0.511695	1.73895	50
SARS-CoV-2 Infection	6.06398e-05	0.000327612	0.557332	0.504109	1.84155	71
SCF(Skp2)-mediated degradation of p27/p21	6.03962e-10	6.12801e-09	0.801216	0.673193	2.39578	60
SEMA3A-Plexin repulsion signaling by inhibiting Integrin adhesion	0.0551331	0.121137	0.266351	-0.579906	-1.49672	14
SHC-mediated cascade:FGFR1	0.114173	0.209541	0.184706	0.470612	1.3349	20
SHC-mediated cascade:FGFR3	0.40519	0.539101	0.0905429	0.388459	1.03896	16
SHC-mediated cascade:FGFR4	0.237817	0.364453	0.122679	0.43202	1.17484	17
SHC1 events in EGFR signaling	0.00961732	0.0272782	0.38073	0.676051	1.75103	14
SHC1 events in ERBB2 signaling	0.010544	0.0294382	0.38073	0.566739	1.65553	22
SHC1 events in ERBB4 signaling	0.0527475	0.117973	0.321776	0.58603	1.51787	14
SIRT1 negatively regulates rRNA expression	1.63551e-17	6.58424e-16	1.07687	0.779357	2.82376	64
SLBP Dependent Processing of Replication-Dependent Histone Pre-mRNAs	0.380038	0.512744	0.0919686	-0.448228	-1.07338	11
SLC transporter disorders	0.658696	0.750733	0.0692836	-0.231823	-0.910402	95
SLC-mediated transmembrane transport	0.619687	0.719512	0.0738053	-0.213761	-0.950953	239
SMAD2/SMAD3:SMAD4 heterotrimer regulates transcription	0.00829436	0.0243613	0.38073	0.506378	1.5885	32
SRP-dependent cotranslational protein targeting to membrane	3.19575e-16	9.49593e-15	1.0377	0.662193	2.62171	112
STAT3 nuclear events downstream of ALK signaling	0.174004	0.289543	0.152145	0.533703	1.27034	10
STAT5 activation downstream of FLT3 ITD mutants	0.42348	0.553406	0.0908241	0.423503	1.00804	10
STING mediated induction of host immune responses	0.756487	0.82961	0.0584693	0.300315	0.803211	16
SUMOylation	0.000418072	0.00189041	0.498493	0.366705	1.54837	184
SUMOylation of DNA damage response and repair proteins	0.0134013	0.0361226	0.38073	0.387391	1.42916	77
SUMOylation of DNA methylation proteins	0.107784	0.200469	0.191892	0.503815	1.34748	16
SUMOylation of DNA replication proteins	0.00595845	0.0185904	0.407018	0.48346	1.62434	46
SUMOylation of RNA binding proteins	0.214015	0.33809	0.128143	0.344437	1.16132	47
SUMOylation of SUMOylation proteins	0.358491	0.496403	0.0943564	0.330294	1.05569	35
SUMOylation of chromatin organization proteins	0.000210796	0.00100794	0.518848	0.494139	1.79286	70
SUMOylation of immune response proteins	0.195426	0.317982	0.142057	0.499591	1.21909	11
SUMOylation of intracellular receptors	0.726214	0.80633	0.0590955	0.274813	0.842291	29
SUMOylation of transcription cofactors	0.0121945	0.0333015	0.38073	0.465729	1.54689	43
SUMOylation of transcription factors	0.784314	0.848128	0.0559429	0.280205	0.786458	19
SUMOylation of ubiquitinylation proteins	0.336502	0.472128	0.09855	0.329418	1.07279	39
Scavenging by Class A Receptors	0.366667	0.501024	0.095288	0.379488	1.06512	19
Scavenging of heme from plasma	0.550209	0.664671	0.0764767	0.362892	0.924277	13
Sealing of the nuclear envelope (NE) by ESCRT-III	0.047619	0.109849	0.287857	0.469002	1.47125	32
Selective autophagy	2.78674e-06	1.87992e-05	0.627257	0.542032	2.02766	80
Selenoamino acid metabolism	8.38795e-11	9.87562e-10	0.839089	0.573625	2.28477	117
Sema3A PAK dependent Axon repulsion	0.772455	0.839742	0.0574877	-0.302713	-0.798605	16
Sema4D in semaphorin signaling	0.0838095	0.164715	0.213928	0.472525	1.397	24
Sema4D induced cell migration and growth-cone collapse	0.0531496	0.118411	0.276501	0.522662	1.48254	20
Semaphorin interactions	0.604052	0.706502	0.0653834	0.253902	0.919937	64
Senescence-Associated Secretory Phenotype (SASP)	6.77338e-22	7.68471e-20	1.21254	0.722787	2.8385	107
Sensory Perception	7.51204e-05	0.000397247	0.538434	-0.365334	-1.62538	240
Sensory perception of taste	0.0194112	0.050052	0.352488	-0.450513	-1.51381	43
Sensory processing of sound	0.280435	0.414671	0.118815	-0.289509	-1.09761	73
Sensory processing of sound by outer hair cells of the cochlea	0.15	0.257497	0.168238	-0.349338	-1.21759	52
Separation of Sister Chromatids	1.53846e-17	6.48527e-16	1.07687	0.581067	2.46655	189
Serotonin Neurotransmitter Release Cycle	0.448065	0.577075	0.0860347	-0.372369	-1.02024	18
Sialic acid metabolism	0.964361	0.979269	0.0494905	-0.200293	-0.63902	33
Signal amplification	0.00180758	0.0067339	0.45506	0.557185	1.74788	32
Signal attenuation	0.0964361	0.185328	0.208955	0.5878	1.39911	10
Signal regulatory protein family interactions	0.894212	0.932858	0.0507028	-0.255818	-0.674889	16
Signal transduction by L1	0.0568182	0.123751	0.261664	0.510886	1.4786	21
Signaling by ALK	0.491296	0.613835	0.0782955	0.323715	0.968576	25
Signaling by ALK in cancer	8.19759e-05	0.000424506	0.538434	0.540986	1.88653	55
Signaling by Activin	0.561475	0.672477	0.0743625	0.34766	0.913557	15
Signaling by BMP	0.593814	0.70025	0.0718276	-0.304045	-0.909023	25
Signaling by BRAF and RAF1 fusions	0.00110591	0.00440028	0.45506	0.471739	1.7092	64
Signaling by CSF3 (G-CSF)	3.53462e-05	0.000196929	0.557332	0.675865	2.08952	30
Signaling by CTNNB1 phospho-site mutants	0.0274382	0.0671429	0.352488	0.583004	1.53198	15
Signaling by EGFR	0.000616535	0.00269033	0.477271	0.525904	1.78723	50
Signaling by EGFR in Cancer	0.00269093	0.00940694	0.431708	0.603376	1.80534	25
Signaling by ERBB2	0.00472567	0.0152001	0.407018	0.47272	1.60649	50
Signaling by ERBB2 ECD mutants	0.0132975	0.0359204	0.38073	0.61059	1.63306	16
Signaling by ERBB2 in Cancer	0.0117492	0.0325004	0.38073	0.533014	1.59939	26
Signaling by ERBB4	0.0380878	0.0891812	0.321776	0.402015	1.39705	56
Signaling by Erythropoietin	0.00624307	0.0193815	0.407018	0.571735	1.69031	24
Signaling by FGFR	0.02225	0.0562105	0.352488	0.364094	1.37117	83
Signaling by FGFR in disease	0.0796296	0.157743	0.216543	0.366186	1.30463	61
Signaling by FGFR1	0.104962	0.197278	0.190023	0.381134	1.2883	49
Signaling by FGFR1 in disease	0.12069	0.218608	0.176694	0.404237	1.30577	37
Signaling by FGFR2	0.0562852	0.123235	0.261664	0.370448	1.34407	70
Signaling by FGFR2 IIIa TM	0.347059	0.483747	0.09855	0.384419	1.07896	19
Signaling by FGFR2 in disease	0.255725	0.386842	0.116234	0.345695	1.13351	41
Signaling by FGFR3	0.0902111	0.175637	0.206588	0.409674	1.32939	38
Signaling by FGFR3 fusions in cancer	0.0283846	0.0691875	0.352488	0.679023	1.61624	10
Signaling by FGFR4	0.074856	0.151166	0.227987	0.431173	1.39915	38
Signaling by FGFR4 in disease	0.0519751	0.117103	0.287857	0.62233	1.51859	11
Signaling by FLT3 ITD and TKD mutants	0.00484194	0.0154942	0.407018	0.662315	1.7714	16
Signaling by FLT3 fusion proteins	0.00729809	0.0220533	0.407018	0.605876	1.70052	19
Signaling by Hedgehog	2.46122e-05	0.000143533	0.57561	0.430028	1.76748	146
Signaling by Hippo	0.0728346	0.147801	0.234393	0.500616	1.42001	20
Signaling by Insulin receptor	0.0649819	0.136847	0.237794	0.363278	1.33845	74
Signaling by Interleukins	3.05234e-12	4.1792e-11	0.898671	0.413024	1.93483	445
Signaling by KIT in disease	0.192913	0.315126	0.138805	0.430783	1.22193	20
Signaling by Leptin	0.0438117	0.10163	0.321776	0.654426	1.55769	10
Signaling by MET	0.00655759	0.0200716	0.407018	0.405624	1.51504	79
Signaling by NODAL	0.447368	0.576773	0.0857844	-0.358065	-1.00529	20
Signaling by NOTCH	1.55896e-17	6.48527e-16	1.07687	0.555458	2.42852	229
Signaling by NOTCH1	0.193727	0.315628	0.133555	0.315836	1.15377	71
Signaling by NOTCH1 HD Domain Mutants in Cancer	0.588115	0.697025	0.0720033	0.342827	0.900856	15
Signaling by NOTCH1 PEST Domain Mutants in Cancer	0.262082	0.39407	0.112843	0.323295	1.1274	55
Signaling by NOTCH2	0.527619	0.645557	0.0738053	0.303808	0.953039	32
Signaling by NOTCH3	0.289017	0.423349	0.10882	0.32747	1.10024	46
Signaling by NOTCH4	2.91269e-06	1.95432e-05	0.627257	0.54134	2.02507	80
Signaling by NTRK2 (TRKB)	0.558763	0.670275	0.0749279	-0.313623	-0.93766	25
Signaling by NTRK3 (TRKC)	0.321637	0.458223	0.102822	0.405738	1.10337	17
Signaling by NTRKs	0.0024086	0.00849133	0.431708	0.386763	1.56394	129
Signaling by Nuclear Receptors	2.44995e-13	4.07672e-12	0.932595	0.47911	2.14121	289
Signaling by PDGF	0.0523364	0.117475	0.271289	0.394109	1.3798	57
Signaling by PDGFR in disease	0.000947491	0.00390254	0.477271	0.664825	1.88579	20
Signaling by PDGFRA transmembrane, juxtamembrane and kinase domain mutants	0.00179374	0.00672249	0.45506	0.747806	1.87444	12
Signaling by PTK6	0.00111154	0.00440382	0.45506	0.499443	1.73645	54
Signaling by ROBO receptors	5.39487e-14	1.03581e-12	0.965328	0.528336	2.28049	214
Signaling by Receptor Tyrosine Kinases	0.000192663	0.000928353	0.518848	0.302518	1.42849	498
Signaling by Retinoic Acid	0.213389	0.337956	0.135741	-0.350317	-1.16461	41
Signaling by SCF-KIT	0.121212	0.219236	0.175204	0.382381	1.27006	43
Signaling by TGF-beta Receptor Complex	0.00021743	0.00103162	0.518848	0.496728	1.8304	75
Signaling by TGFB family members	0.0027606	0.00959674	0.431708	0.403357	1.57074	101
Signaling by Type 1 Insulin-like Growth Factor 1 Receptor (IGF1R)	0.427481	0.556305	0.0850427	0.299836	1.0135	49
Signaling by VEGF	0.0479705	0.110456	0.282013	0.349712	1.36618	102
Signaling by WNT	6.89456e-21	6.61878e-19	1.17789	0.530532	2.3938	314
Signaling by WNT in cancer	0.287645	0.421834	0.10925	0.360181	1.11354	30
Signaling by cytosolic FGFR1 fusion mutants	0.0547945	0.120606	0.271289	0.533331	1.47942	18
Signaling by moderate kinase activity BRAF mutants	0.00208439	0.00756197	0.431708	0.505139	1.68817	44
Signaling by the B Cell Receptor (BCR)	1.01289e-08	8.9403e-08	0.74774	0.553053	2.17922	109
Signalling to ERKs	0.00412701	0.0134478	0.407018	0.52965	1.67749	34
Signalling to RAS	0.163386	0.276295	0.152145	0.444521	1.26089	20
Smooth Muscle Contraction	0.00014169	0.000707318	0.518848	0.599814	1.92566	36
Sodium/Calcium exchangers	0.00897296	0.0259219	0.38073	0.729167	1.7356	10
Sphingolipid de novo biosynthesis	0.169231	0.284191	0.147331	0.360819	1.20653	45
Sphingolipid metabolism	0.248148	0.377209	0.116234	0.290197	1.10429	88
Spry regulation of FGF signaling	0.00395489	0.0130574	0.407018	0.66717	1.78439	16
Stabilization of p53	2.51169e-07	1.89975e-06	0.674963	0.618983	2.15104	56
Stimuli-sensing channels	0.784926	0.848128	0.052913	0.218881	0.852357	101
Striated Muscle Contraction	0.29434	0.42863	0.106323	0.346717	1.10818	35
Sulfur amino acid metabolism	0.741935	0.818687	0.0598603	-0.266733	-0.82684	28
Suppression of phagosomal maturation	0.00662449	0.0202136	0.407018	0.686692	1.74899	13
Surfactant metabolism	0.765914	0.834084	0.0592219	-0.261617	-0.813957	29
Switching of origins to a post-replicative state	6.6868e-12	8.51544e-11	0.887075	0.636971	2.4409	90
Synaptic adhesion-like molecules	0.929134	0.954797	0.0483118	0.229221	0.65019	20
Syndecan interactions	0.901961	0.93849	0.0494905	0.239574	0.721437	27
Synthesis of DNA	4.61688e-12	6.12965e-11	0.887075	0.601583	2.40596	119
Synthesis of IP2, IP, and Ins in the cytosol	0.418067	0.550367	0.0916795	0.395641	1.02475	14
Synthesis of IP3 and IP4 in the cytosol	0.573171	0.681254	0.0728939	-0.304383	-0.926104	26
Synthesis of Leukotrienes (LT) and Eoxins (EX)	0.244318	0.372749	0.118815	0.410794	1.18891	21
Synthesis of PA	0.683301	0.770906	0.0614364	0.26679	0.865729	38
Synthesis of PC	0.0784314	0.156112	0.224966	0.463882	1.3969	27
Synthesis of PE	0.753138	0.826663	0.0609039	0.315484	0.803531	13
Synthesis of PIPs at the Golgi membrane	0.237817	0.364453	0.122679	0.432459	1.17604	17
Synthesis of PIPs at the early endosome membrane	0.540918	0.656041	0.0749279	0.352181	0.941931	16
Synthesis of PIPs at the late endosome membrane	0.106029	0.198387	0.197822	0.553401	1.3504	11
Synthesis of PIPs at the plasma membrane	0.00866346	0.0252028	0.38073	0.456706	1.58492	53
Synthesis of Prostaglandins (PG) and Thromboxanes (TX)	0.684426	0.770906	0.0645031	0.319837	0.840445	15
Synthesis of active ubiquitin: roles of E1 and E2 enzymes	4.88517e-06	3.15891e-05	0.610527	0.708629	2.19081	30
Synthesis of bile acids and bile salts	0.601905	0.705331	0.0672065	0.28935	0.907686	32
Synthesis of bile acids and bile salts via 24-hydroxycholesterol	0.690114	0.774517	0.0605093	-0.325312	-0.839622	14
Synthesis of bile acids and bile salts via 27-hydroxycholesterol	0.619772	0.719512	0.0656814	-0.340136	-0.877882	14
Synthesis of bile acids and bile salts via 7alpha-hydroxycholesterol	0.685606	0.771539	0.0606404	0.287451	0.848035	23
Synthesis of glycosylphosphatidylinositol (GPI)	0.323108	0.458748	0.105521	-0.410915	-1.10153	17
Synthesis of pyrophosphates in the cytosol	0.507338	0.62751	0.0808589	0.402425	0.957869	10
Synthesis of substrates in N-glycan biosythesis	0.987097	0.990271	0.0495902	-0.178723	-0.660076	63
Synthesis of very long-chain fatty acyl-CoAs	0.234522	0.361784	0.120985	0.405442	1.18436	22
Synthesis, secretion, and deacylation of Ghrelin	0.770459	0.838302	0.0576091	-0.303686	-0.801173	16
Synthesis, secretion, and inactivation of Glucagon-like Peptide-1 (GLP-1)	0.837573	0.892169	0.052805	0.27128	0.75251	18
Synthesis, secretion, and inactivation of Glucose-dependent Insulinotropic Polypeptide (GIP)	0.781705	0.847583	0.0588438	0.322794	0.787674	11
TAK1 activates NFkB by phosphorylation and activation of IKKs complex	0.000951736	0.00390713	0.477271	0.578224	1.81388	32
TBC/RABGAPs	2.72651e-05	0.000156806	0.57561	0.612673	2.03496	43
TCF dependent signaling in response to WNT	1.64279e-16	5.0005e-15	1.04763	0.551017	2.39067	218
TCR signaling	0.000381694	0.00174489	0.498493	0.426886	1.6937	115
TFAP2 (AP-2) family regulates transcription of growth factors and their receptors	0.303534	0.439966	0.110565	0.459339	1.12087	11
TGF-beta receptor signaling activates SMADs	7.97253e-05	0.000414571	0.538434	0.634186	1.98943	32
TGF-beta receptor signaling in EMT (epithelial to mesenchymal transition)	0.115768	0.210304	0.184706	0.50106	1.34012	16
TICAM1, RIP1-mediated IKK complex recruitment	0.00114151	0.00449403	0.45506	0.662703	1.86002	19
TICAM1,TRAF6-dependent induction of TAK1 complex	0.106029	0.198387	0.197822	0.553358	1.35029	11
TICAM1-dependent activation of IRF3/IRF7	0.385093	0.517884	0.0956031	0.416724	1.04456	12
TNF receptor superfamily (TNFSF) members mediating non-canonical NF-kB pathway	0.00829611	0.0243613	0.38073	-0.616198	-1.65183	17
TNF signaling	0.0206208	0.0527352	0.352488	0.432076	1.444	44
TNFR1-induced NFkappaB signaling pathway	0.0244051	0.0605667	0.352488	0.496718	1.53566	30
TNFR1-induced proapoptotic signaling	0.604603	0.706502	0.0716527	0.348699	0.888128	13
TNFR2 non-canonical NF-kB pathway	0.011771	0.0325004	0.38073	0.359259	1.39554	99
TNFs bind their physiological receptors	0.000194649	0.000934315	0.518848	-0.62427	-1.93516	28
TP53 Regulates Metabolic Genes	6.66887e-09	6.11967e-08	0.761461	0.594857	2.25304	86
TP53 Regulates Transcription of Caspase Activators and Caspases	0.591522	0.699072	0.0686326	-0.372048	-0.911902	12
TP53 Regulates Transcription of Cell Cycle Genes	7.66609e-05	0.000403683	0.538434	0.569897	1.92636	49
TP53 Regulates Transcription of Cell Death Genes	0.657197	0.749709	0.0626618	0.267789	0.889444	43
TP53 Regulates Transcription of DNA Repair Genes	0.0722222	0.147277	0.227987	0.373876	1.33203	61
TP53 Regulates Transcription of Death Receptors and Ligands	0.16185	0.274814	0.151149	-0.527087	-1.29191	12
TP53 Regulates Transcription of Genes Involved in Cytochrome C Release	0.941296	0.96448	0.0489954	-0.228926	-0.642728	20
TP53 Regulates Transcription of Genes Involved in G1 Cell Cycle Arrest	0.0567227	0.123751	0.276501	0.567595	1.47012	14
TP53 Regulates Transcription of Genes Involved in G2 Cell Cycle Arrest	0.033247	0.0793352	0.321776	0.548457	1.52138	18
TP53 regulates transcription of additional cell cycle genes whose exact role in the p53 pathway remain uncertain	0.183712	0.300883	0.1396	0.431553	1.24899	21
TP53 regulates transcription of several additional cell death genes whose specific roles in p53-dependent apoptosis remain uncertain	0.709205	0.793801	0.0637845	0.324005	0.825234	13
TRAF3-dependent IRF activation pathway	0.644487	0.738585	0.0637845	-0.334818	-0.864155	14
TRAF6 mediated IRF7 activation	0.974052	0.985103	0.0467883	-0.216731	-0.571771	16
TRAF6 mediated IRF7 activation in TLR7/8 or 9 signaling	0.458159	0.585773	0.0862866	0.392849	1.00058	13
TRAF6 mediated NF-kB activation	0.0502901	0.114739	0.282013	0.497521	1.48862	25
TRAF6-mediated induction of TAK1 complex within TLR4 complex	0.137725	0.241066	0.168238	0.490517	1.31192	16
TRP channels	0.73374	0.812518	0.0607719	-0.269441	-0.819792	26
Tandem pore domain potassium channels	0.0406888	0.0945616	0.321776	-0.642648	-1.53897	11
Telomere C-strand (Lagging Strand) Synthesis	0.00699791	0.0211976	0.407018	0.510613	1.61719	34
Telomere C-strand synthesis initiation	0.115063	0.209939	0.190023	0.524344	1.33549	13
Telomere Extension By Telomerase	0.0492424	0.112554	0.282013	0.510027	1.50467	23
Telomere Maintenance	7.11536e-15	1.70769e-13	0.986546	0.651012	2.56521	109
Termination of O-glycan biosynthesis	0.746269	0.82129	0.062249	-0.29195	-0.825017	22
Termination of translesion DNA synthesis	0.182857	0.299876	0.140406	0.388902	1.21998	32
Tetrahydrobiopterin (BH4) synthesis, recycling, salvage and regulation	0.134172	0.236173	0.175204	0.557512	1.32702	10
The NLRP3 inflammasome	0.201597	0.323384	0.13649	0.464074	1.2412	16
The activation of arylsulfatases	0.172745	0.288684	0.145516	-0.542323	-1.29872	11
The canonical retinoid cycle in rods (twilight vision)	0.309717	0.445307	0.107554	-0.397276	-1.11538	20
The citric acid (TCA) cycle and respiratory electron transport	1.78484e-15	4.89823e-14	1.00732	0.569719	2.40547	176
The phototransduction cascade	0.208678	0.332181	0.13649	-0.375847	-1.17464	30
The role of GTSE1 in G2/M progression after G2 checkpoint	2.77304e-10	2.98341e-09	0.814036	0.633934	2.35049	78
The role of Nef in HIV-1 replication and disease pathogenesis	0.0685484	0.141919	0.245042	-0.451839	-1.40065	28
Thrombin signalling through proteinase activated receptors (PARs)	0.232381	0.360263	0.122679	0.369761	1.15993	32
Thromboxane signalling through TP receptor	0.0628571	0.134095	0.248911	0.49667	1.46838	24
Tie2 Signaling	0.0489237	0.112031	0.287857	0.544305	1.50986	18
Tight junction interactions	0.00733927	0.0220594	0.407018	-0.543806	-1.65456	26
Toll Like Receptor 9 (TLR9) Cascade	0.000134477	0.000674005	0.518848	0.470766	1.80842	93
Toll Like Receptor TLR1:TLR2 Cascade	9.32187e-07	6.64782e-06	0.659444	0.513403	1.99928	101
Toll-like Receptor Cascades	7.31412e-06	4.63351e-05	0.610527	0.434884	1.802	153
Trafficking and processing of endosomal TLR	0.0782443	0.156112	0.222056	-0.566044	-1.43065	13
Trafficking of AMPA receptors	0.504132	0.624228	0.08042	-0.310039	-0.968967	30
Trafficking of GluR2-containing AMPA receptors	0.45809	0.585773	0.0824344	0.367427	0.999187	17
Transcription of E2F targets under negative control by DREAM complex	0.00196913	0.00722057	0.431708	0.647898	1.81847	19
Transcription of E2F targets under negative control by p107 (RBL1) and p130 (RBL2) in complex with HDAC1	0.00110712	0.00440028	0.45506	0.707379	1.89193	16
Transcription of the HIV genome	0.000185405	0.000900333	0.518848	0.494376	1.79723	69
Transcription-Coupled Nucleotide Excision Repair (TC-NER)	0.00288131	0.009906	0.431708	0.424207	1.57287	78
Transcriptional Regulation by E2F6	4.57758e-05	0.000251666	0.557332	0.640495	2.02855	34
Transcriptional Regulation by MECP2	0.063197	0.134361	0.245042	0.382865	1.35209	59
Transcriptional Regulation by TP53	5.99904e-14	1.13436e-12	0.954542	0.460472	2.10624	359
Transcriptional Regulation by VENTX	0.762357	0.830936	0.0558265	0.251311	0.818428	39
Transcriptional activation of mitochondrial biogenesis	0.454887	0.583452	0.0808589	0.292384	1.01655	54
Transcriptional activity of SMAD2/SMAD3:SMAD4 heterotrimer	0.00538759	0.0170653	0.407018	0.488579	1.64154	46
Transcriptional regulation by RUNX1	1.4465e-19	8.59636e-18	1.14219	0.569511	2.49444	232
Transcriptional regulation by RUNX2	8.64971e-06	5.39742e-05	0.593325	0.474961	1.88328	114
Transcriptional regulation by RUNX3	0.000904969	0.00376467	0.477271	0.420394	1.61652	95
Transcriptional regulation by small RNAs	1.39773e-16	4.36092e-15	1.04763	0.680409	2.66043	103
Transcriptional regulation by the AP-2 (TFAP2) family of transcription factors	0.356589	0.495572	0.0962406	0.332215	1.05218	34
Transcriptional regulation of granulopoiesis	9.56595e-20	6.09277e-18	1.15122	0.744559	2.82004	86
Transcriptional regulation of pluripotent stem cells	0.597107	0.70301	0.0716527	-0.293954	-0.918695	30
Transcriptional regulation of testis differentiation	0.232381	0.360263	0.122679	-0.532158	-1.24577	10
Transcriptional regulation of white adipocyte differentiation	0.0510949	0.115939	0.271289	0.356349	1.342	83
Transferrin endocytosis and recycling	0.0598456	0.128771	0.257206	0.460976	1.42516	30
Translation	2.44045e-06	1.65526e-05	0.627257	0.382632	1.71391	291
Translation of Replicase and Assembly of the Replication Transcription Complex	0.0139373	0.0373256	0.38073	0.664215	1.69174	13
Translation of SARS-CoV-1 structural proteins	0.0854369	0.167588	0.213928	0.444526	1.36246	29
Translation of SARS-CoV-2 structural proteins	0.0118615	0.032678	0.38073	0.446004	1.50758	49
Translesion Synthesis by POLH	0.00186074	0.00689082	0.45506	0.64861	1.82047	19
Translesion synthesis by POLK	0.0243513	0.0605667	0.352488	0.587989	1.59899	17
Translesion synthesis by Y family DNA polymerases bypasses lesions on DNA template	0.0113918	0.0315934	0.38073	0.467437	1.52227	39
Translocation of SLC2A4 (GLUT4) to the plasma membrane	3.79532e-07	2.8027e-06	0.674963	0.577112	2.10823	71
Transmission across Chemical Synapses	0.142534	0.246374	0.176694	-0.254575	-1.14186	256
Transport of Mature Transcript to Cytoplasm	0.0339939	0.0806547	0.321776	0.361363	1.35571	82
Transport of Mature mRNAs Derived from Intronless Transcripts	0.501894	0.622628	0.0760837	0.294577	0.978422	43
Transport of bile salts and organic acids, metal ions and amine compounds	0.969565	0.982157	0.0509083	-0.182285	-0.702437	84
Transport of connexons to the plasma membrane	0.127953	0.228448	0.173748	0.464653	1.318	20
Transport of inorganic cations/anions and amino acids/oligopeptides	0.634783	0.732171	0.0711327	-0.230752	-0.920301	102
Transport of nucleosides and free purine and pyrimidine bases across the plasma membrane	0.653179	0.746491	0.0637845	-0.355752	-0.871959	12
Transport of the SLBP Dependant Mature mRNA	0.908046	0.940993	0.0481184	0.224112	0.719496	36
Transport of vitamins, nucleosides, and related molecules	0.925573	0.95464	0.04707	0.216127	0.708666	41
Transport to the Golgi and subsequent modification	4.83149e-12	6.34705e-11	0.887075	0.518805	2.18541	185
Triglyceride biosynthesis	0.198473	0.320848	0.134273	-0.487501	-1.23214	13
Triglyceride catabolism	0.416667	0.549102	0.0860347	0.348569	1.02834	23
Triglyceride metabolism	0.808333	0.867412	0.0573667	-0.245255	-0.795319	36
Tristetraprolin (TTP, ZFP36) binds and destabilizes mRNA	0.140351	0.244634	0.164406	0.481714	1.30998	17
Tryptophan catabolism	0.197479	0.320423	0.142057	0.477887	1.23777	14
Type I hemidesmosome assembly	0.172557	0.288684	0.152145	0.515663	1.25831	11
UCH proteinases	3.3049e-14	6.65244e-13	0.965328	0.659455	2.56165	99
Ub-specific processing proteases	1.82698e-17	6.8259e-16	1.07687	0.572566	2.45134	201
Unblocking of NMDA receptors, glutamate binding and activation	0.564777	0.675783	0.0734381	-0.328774	-0.923058	20
Unfolded Protein Response (UPR)	0.00220246	0.00785333	0.431708	0.413148	1.58572	92
Unwinding of DNA	0.132505	0.23423	0.175204	0.522538	1.30979	12
Uptake and actions of bacterial toxins	0.00990075	0.0279551	0.38073	0.515194	1.57905	29
Uptake and function of anthrax toxins	0.00735313	0.0220594	0.407018	0.711644	1.73653	11
VEGFR2 mediated cell proliferation	0.273973	0.406883	0.113313	0.408158	1.1322	18
VEGFR2 mediated vascular permeability	0.733333	0.812518	0.0590955	0.276617	0.832984	27
VLDLR internalisation and degradation	0.00693929	0.0210711	0.407018	0.701081	1.75732	12
Vasopressin regulates renal water homeostasis via Aquaporins	0.0744275	0.150788	0.227987	0.417844	1.37008	41
Viral Messenger RNA Synthesis	0.363118	0.499223	0.0940503	0.313674	1.0483	44
Visual phototransduction	0.029757	0.0718313	0.352488	-0.353156	-1.3741	91
Vitamin B5 (pantothenate) metabolism	0.304703	0.441148	0.10925	-0.417075	-1.11805	17
Vitamin D (calciferol) metabolism	0.632381	0.730751	0.0647943	-0.361153	-0.845455	10
Voltage gated Potassium channels	0.00780719	0.0231712	0.407018	-0.515766	-1.65849	35
VxPx cargo-targeting to cilium	0.018041	0.0467119	0.352488	0.564696	1.58494	19
WNT ligand biogenesis and trafficking	0.142045	0.245871	0.160801	0.436993	1.28921	23
WNT5A-dependent internalization of FZD2, FZD5 and ROR2	0.0220656	0.0559712	0.352488	0.641375	1.63357	13
WNT5A-dependent internalization of FZD4	0.0860656	0.168091	0.21925	0.539325	1.4172	15
Xenobiotics	0.0040668	0.0133212	0.407018	-0.611406	-1.72776	22
YAP1- and WWTR1 (TAZ)-stimulated gene expression	0.813025	0.870202	0.0574877	0.290068	0.751303	14
ZBP1(DAI) mediated induction of type I IFNs	0.570076	0.678222	0.0696133	0.315714	0.913731	21
Zinc influx into cells by the SLC39 gene family	0.649524	0.742993	0.0635008	-0.357318	-0.836477	10
Zinc transporters	0.920078	0.949758	0.0483118	0.249634	0.67886	17
activated TAK1 mediates p38 MAPK activation	0.0298987	0.0720338	0.352488	0.538306	1.5881	23
alpha-linolenic (omega3) and linoleic (omega6) acid metabolism	0.0277223	0.0677052	0.352488	0.633426	1.58774	12
cGMP effects	0.347305	0.483747	0.0995791	-0.413267	-1.09026	16
eNOS activation	0.00858885	0.0251028	0.38073	0.707736	1.727	11
mRNA Capping	0.0184468	0.0476638	0.352488	0.492334	1.50899	29
mRNA Splicing	1.51168e-07	1.18652e-06	0.690132	0.447093	1.89751	188
mRNA Splicing - Minor Pathway	0.095941	0.185061	0.195789	0.374668	1.2979	52
mRNA decay by 3' to 5' exoribonuclease	0.618762	0.719512	0.0681513	0.329852	0.88221	16
mRNA decay by 5' to 3' exoribonuclease	0.114754	0.209939	0.188204	0.511536	1.34418	15
mTORC1-mediated signalling	7.7585e-05	0.000406832	0.538434	0.692612	2.04767	24
mitochondrial fatty acid beta-oxidation of saturated fatty acids	0.81289	0.870202	0.057006	0.311699	0.7606	11
p130Cas linkage to MAPK signaling for integrins	0.0630252	0.134224	0.261664	0.562323	1.45647	14
p38MAPK events	0.0701714	0.144273	0.287805	0.580588	1.47874	13
p75 NTR receptor-mediated signalling	0.151013	0.258524	0.153159	0.306066	1.17999	96
p75NTR recruits signalling complexes	0.0638498	0.135335	0.287805	0.58487	1.48965	13
p75NTR regulates axonogenesis	0.00229851	0.00814926	0.431708	0.775728	1.84642	10
p75NTR signals via NF-kB	0.0228443	0.0573635	0.352488	0.588423	1.57377	16
rRNA modification in the nucleus and cytosol	0.0656455	0.13769	0.261664	-0.372658	-1.35044	60
rRNA processing	0.0659537	0.13778	0.234393	0.288646	1.23669	202
rRNA processing in the mitochondrion	0.344762	0.482357	0.0972151	-0.480718	-1.12536	10
snRNP Assembly	0.982979	0.989591	0.0492918	-0.184616	-0.654623	54
tRNA Aminoacylation	0.984586	0.989591	0.0446854	0.189125	0.62333	42
tRNA modification in the nucleus and cytosol	0.0949367	0.183977	0.2114	-0.394191	-1.32455	43
tRNA processing	0.324619	0.460236	0.10925	-0.266645	-1.07014	108
tRNA processing in the nucleus	0.975701	0.985174	0.0437126	0.189306	0.666708	58
trans-Golgi Network Vesicle Budding	3.06866e-05	0.000173289	0.557332	0.513063	1.87426	71
