# Supplementary material for: Minimalistic transcriptomic signatures permit accurate early prediction of COVID-19 mortality
Source: JCI Insight. 2025 Nov 10;10(21):e195436. doi: 10.1172/jci.insight.195436 (PMC12643502; doi:10.1172/jci.insight.195436)
Supplement: Supplemental data set 4 [file jciinsight-10-195436-s152.xlsx]

## Sheet: A
	logFC	AveExpr	t	P.Value	adj.P.Val	B	Significance	diffexpressed	Gene.name
ENSG00000000003	-0.140527	-2.27843	-0.33727	0.736428	0.898339	-5.39126	Not Significant	Not significant	TSPAN6
ENSG00000000419	0.0964026	4.83786	0.564065	0.573629	0.810133	-6.08871	Not Significant	Not significant	DPM1
ENSG00000000457	0.239415	2.06123	1.19939	0.23244	0.550592	-5.249	Not Significant	Not significant	SCYL3
ENSG00000000460	0.209064	1.54219	0.936312	0.350754	0.659185	-5.47002	Not Significant	Not significant	C1orf112
ENSG00000000938	0.39344	7.48535	2.72818	0.00720027	0.0973632	-2.86211	Not Significant	Not significant	FGR
ENSG00000000971	-0.653369	0.470475	-1.83781	0.0682493	0.304972	-4.1724	Not Significant	Not significant	CFH
ENSG00000001036	0.0565519	4.26115	0.3119	0.755589	0.907721	-6.13539	Not Significant	Not significant	FUCA2
ENSG00000001084	0.0767371	3.70556	0.347734	0.728572	0.894568	-6.09583	Not Significant	Not significant	GCLC
ENSG00000001167	-0.0880186	3.28669	-0.520069	0.603852	0.829207	-5.94393	Not Significant	Not significant	NFYA
ENSG00000001460	-0.0613314	0.74894	-0.35964	0.719668	0.890609	-5.66049	Not Significant	Not significant	STPG1
ENSG00000001461	-0.0520606	3.49701	-0.466054	0.641914	0.851736	-5.99011	Not Significant	Not significant	NIPAL3
ENSG00000001497	-0.173683	3.04893	-1.24043	0.216928	0.532896	-5.29742	Not Significant	Not significant	LAS1L
ENSG00000001561	0.481566	1.9987	1.99297	0.0482445	0.257718	-4.11628	Not Significant	Not significant	ENPP4
ENSG00000001626	-0.961258	2.94585	-1.49376	0.13753	0.430005	-4.9952	Not Significant	Not significant	CFTR
ENSG00000001629	-0.462921	3.92474	-1.7911	0.0754764	0.320178	-4.63694	Not Significant	Not significant	ANKIB1
ENSG00000001630	0.119346	3.3653	0.639858	0.52333	0.780753	-5.91535	Not Significant	Not significant	CYP51A1
ENSG00000001631	-0.296312	4.20834	-1.57542	0.117458	0.398318	-5.0087	Not Significant	Not significant	KRIT1
ENSG00000002016	-0.423691	3.14927	-1.51788	0.13134	0.420934	-4.95741	Not Significant	Not significant	RAD52
ENSG00000002330	0.532229	3.81576	2.20037	0.0294501	0.202308	-3.83472	Not Significant	Not significant	BAD
ENSG00000002549	-0.594654	6.11433	-2.64327	0.00916427	0.110801	-2.99104	Not Significant	Not significant	LAP3
ENSG00000002586	-0.191791	7.63883	-1.26006	0.209782	0.524009	-5.62166	Not Significant	Not significant	CD99
ENSG00000002587	0.336166	-1.75313	0.773386	0.440622	0.725912	-5.24099	Not Significant	Not significant	HS3ST1
ENSG00000002726	-0.323514	-1.73396	-0.536135	0.592731	0.822218	-5.348	Not Significant	Not significant	AOC1
ENSG00000002745	-0.506239	-2.10456	-1.13177	0.259702	0.579574	-4.91443	Not Significant	Not significant	WNT16
ENSG00000002746	-0.228477	-2.2522	-0.414335	0.679274	0.870032	-5.37033	Not Significant	Not significant	HECW1
ENSG00000002822	-0.258451	4.65733	-1.69719	0.0919226	0.352565	-4.80602	Not Significant	Not significant	MAD1L1
ENSG00000002834	0.0677909	5.61057	0.530695	0.596486	0.824878	-6.17399	Not Significant	Not significant	LASP1
ENSG00000002919	0.0513484	4.59795	0.350704	0.726347	0.893377	-6.17013	Not Significant	Not significant	SNX11
ENSG00000002933	-1.06106	3.20899	-1.76592	0.0796294	0.328325	-4.52256	Not Significant	Not significant	TMEM176A
ENSG00000003056	-0.313911	6.22134	-2.60053	0.0103257	0.117461	-3.10825	Not Significant	Not significant	M6PR
ENSG00000003147	0.937808	2.37603	3.38438	0.00092986	0.0374482	-0.819967	Significant (FDR < 0.05)	Significantly upregulated	ICA1
ENSG00000003249	0.155599	-1.43423	0.315741	0.752678	0.906586	-5.48042	Not Significant	Not significant	DBNDD1
ENSG00000003393	-0.0024471	1.85182	-0.011149	0.991121	0.99721	-5.8837	Not Significant	Not significant	ALS2
ENSG00000003400	-0.0663732	4.05513	-0.423657	0.672478	0.867181	-6.10377	Not Significant	Not significant	CASP10
ENSG00000003402	0.372091	7.68938	2.81724	0.00555784	0.0860171	-2.64527	Not Significant	Not significant	CFLAR
ENSG00000003436	0.55542	2.94819	2.75079	0.00674608	0.0951275	-2.57438	Not Significant	Not significant	TFPI
ENSG00000003509	-0.102192	3.07672	-0.579306	0.56333	0.804527	-5.89677	Not Significant	Not significant	NDUFAF7
ENSG00000003756	-0.34772	6.61367	-1.83766	0.0682709	0.305007	-4.73988	Not Significant	Not significant	RBM5
ENSG00000003987	-0.852094	0.446835	-2.42731	0.0165053	0.150652	-3.11411	Not Significant	Not significant	MTMR7
ENSG00000004059	0.238987	6.00392	1.12583	0.2622	0.582663	-5.69525	Not Significant	Not significant	ARF5
ENSG00000004139	-0.982266	1.29459	-3.37889	0.00094718	0.0378045	-0.799821	Significant (FDR < 0.05)	Significantly downregulated	SARM1
ENSG00000004142	0.388616	3.72021	1.68911	0.0934645	0.35519	-4.76701	Not Significant	Not significant	POLDIP2
ENSG00000004399	-0.637636	4.29572	-2.20769	0.0289232	0.20067	-3.86679	Not Significant	Not significant	PLXND1
ENSG00000004455	-0.064167	5.33816	-0.561611	0.575296	0.811076	-6.11394	Not Significant	Not significant	AK2
ENSG00000004468	0.214884	3.94476	0.782235	0.435421	0.722049	-5.86586	Not Significant	Not significant	CD38
ENSG00000004478	-0.140631	3.15493	-0.760078	0.448509	0.731937	-5.75787	Not Significant	Not significant	FKBP4
ENSG00000004487	-0.291617	3.93906	-2.37181	0.019087	0.1618	-3.49088	Not Significant	Not significant	KDM1A
ENSG00000004534	-0.416486	5.47255	-2.82915	0.00536618	0.0841688	-2.50544	Not Significant	Not significant	RBM6
ENSG00000004660	0.352558	0.677693	1.57892	0.116652	0.396999	-4.62756	Not Significant	Not significant	CAMKK1
ENSG00000004700	-0.283025	4.08816	-1.77168	0.0786636	0.326303	-4.6645	Not Significant	Not significant	RECQL
ENSG00000004766	-0.0832649	3.70647	-0.456104	0.649035	0.855426	-6.06235	Not Significant	Not significant	VPS50
ENSG00000004777	-0.14612	0.957696	-0.394932	0.693505	0.8776	-5.67971	Not Significant	Not significant	ARHGAP33
ENSG00000004779	-0.150182	5.12433	-0.710134	0.478824	0.752356	-5.95679	Not Significant	Not significant	NDUFAB1
ENSG00000004799	0.618517	2.97927	1.55791	0.121553	0.404848	-4.9796	Not Significant	Not significant	PDK4
ENSG00000004809	0.854433	1.2432	2.8687	0.00477245	0.0789652	-2.16369	Not Significant	Not significant	SLC22A16
ENSG00000004838	0.0174107	-0.582844	0.0496896	0.960442	0.988188	-5.59562	Not Significant	Not significant	ZMYND10
ENSG00000004864	-0.173123	3.95596	-0.698454	0.486073	0.756889	-5.94269	Not Significant	Not significant	SLC25A13
ENSG00000004866	0.330694	2.95056	1.49098	0.138258	0.431007	-5.01595	Not Significant	Not significant	ST7
ENSG00000004897	-0.0262696	5.07827	-0.166502	0.868006	0.953929	-6.27309	Not Significant	Not significant	CDC27
ENSG00000004939	1.96617	2.70876	3.02232	0.00299272	0.0650887	-1.88752	Not Significant	Not significant	SLC4A1
ENSG00000004961	0.427714	2.52611	1.49704	0.136674	0.429109	-4.94817	Not Significant	Not significant	HCCS
ENSG00000004975	-0.157194	2.99951	-1.05383	0.293811	0.611538	-5.49121	Not Significant	Not significant	DVL2
ENSG00000005007	-0.0395451	4.27916	-0.216149	0.829192	0.939606	-6.18531	Not Significant	Not significant	UPF1
ENSG00000005020	0.378805	5.98402	2.68314	0.00818874	0.104511	-2.92176	Not Significant	Not significant	SKAP2
ENSG00000005022	-0.134601	6.2586	-0.985838	0.325944	0.639833	-5.85681	Not Significant	Not significant	SLC25A5
ENSG00000005059	-0.464678	5.31334	-1.71317	0.0889355	0.346452	-4.82619	Not Significant	Not significant	MCUB
ENSG00000005075	0.377379	4.911	2.24143	0.0266009	0.191309	-3.83223	Not Significant	Not significant	POLR2J
ENSG00000005100	-0.243337	0.779601	-1.27158	0.20567	0.519446	-4.99156	Not Significant	Not significant	DHX33
ENSG00000005102	-0.881708	-2.02797	-2.0189	0.045442	0.249394	-3.79603	Not Significant	Not significant	MEOX1
ENSG00000005156	-0.341062	3.99253	-1.44694	0.15019	0.448038	-5.16459	Not Significant	Not significant	LIG3
ENSG00000005175	-0.0194442	4.17904	-0.108639	0.913647	0.970192	-6.18097	Not Significant	Not significant	RPAP3
ENSG00000005187	-0.418496	3.61449	-1.4861	0.139541	0.433071	-5.09091	Not Significant	Not significant	ACSM3
ENSG00000005189	0.712641	-0.0457853	1.67308	0.0965855	0.360976	-4.44684	Not Significant	Not significant	REXO5
ENSG00000005194	0.118914	3.84692	0.624833	0.533116	0.78671	-5.95383	Not Significant	Not significant	CIAPIN1
ENSG00000005206	0.015805	3.54301	0.113431	0.909854	0.968427	-6.08405	Not Significant	Not significant	SPPL2B
ENSG00000005238	0.55763	3.65513	2.68361	0.00817774	0.104483	-2.77	Not Significant	Not significant	FAM214B
ENSG00000005243	-0.0927463	-0.033091	-0.229728	0.818645	0.934645	-5.71202	Not Significant	Not significant	COPZ2
ENSG00000005249	0.369182	5.28519	1.0523	0.29451	0.612306	-5.76238	Not Significant	Not significant	PRKAR2B
ENSG00000005302	0.180657	5.25647	1.41831	0.158362	0.460112	-5.3172	Not Significant	Not significant	MSL3
ENSG00000005339	-0.498437	6.89946	-1.47049	0.143713	0.437959	-5.34076	Not Significant	Not significant	CREBBP
ENSG00000005379	-0.45523	2.90508	-1.77115	0.0787511	0.326452	-4.53282	Not Significant	Not significant	TSPOAP1
ENSG00000005381	1.73262	2.95825	2.72354	0.00729679	0.0980138	-2.65217	Not Significant	Not significant	MPO
ENSG00000005436	-0.403552	3.15857	-1.70361	0.0907121	0.34982	-4.67158	Not Significant	Not significant	GCFC2
ENSG00000005448	0.00069315	2.00548	0.0023644	0.998117	0.999573	-5.91687	Not Significant	Not significant	WDR54
ENSG00000005469	-0.780687	1.97007	-2.8006	0.00583596	0.0883566	-2.32627	Not Significant	Not significant	CROT
ENSG00000005471	-0.611952	-0.170622	-1.42509	0.156396	0.457099	-4.70231	Not Significant	Not significant	ABCB4
ENSG00000005483	-0.205297	6.53131	-1.19715	0.233308	0.551527	-5.66856	Not Significant	Not significant	KMT2E
ENSG00000005486	0.206956	4.71467	0.908681	0.365108	0.670474	-5.8187	Not Significant	Not significant	RHBDD2
ENSG00000005513	0.0900524	-2.78497	0.201372	0.840705	0.944424	-5.4138	Not Significant	Not significant	SOX8
ENSG00000005700	-0.170111	3.32856	-1.33518	0.184025	0.492362	-5.25312	Not Significant	Not significant	IBTK
ENSG00000005801	-0.431183	3.69285	-2.87403	0.0046972	0.0783335	-2.26809	Not Significant	Not significant	ZNF195
ENSG00000005810	-0.519446	5.39412	-2.68538	0.00813671	0.104145	-2.87122	Not Significant	Not significant	MYCBP2
ENSG00000005812	0.164488	4.37681	1.41645	0.158907	0.460502	-5.26777	Not Significant	Not significant	FBXL3
ENSG00000005844	-0.7766	6.50742	-3.27951	0.00131745	0.0441409	-1.28936	Significant (FDR < 0.05)	Significantly downregulated	ITGAL
ENSG00000005882	-0.0901697	2.8954	-0.437005	0.662793	0.862917	-5.9108	Not Significant	Not significant	PDK2
ENSG00000005884	-0.129923	-0.0476547	-0.543621	0.587583	0.818664	-5.50296	Not Significant	Not significant	ITGA3
ENSG00000005889	-0.257852	4.66031	-1.314	0.191035	0.501657	-5.4128	Not Significant	Not significant	ZFX
ENSG00000005893	0.374077	5.90928	2.13221	0.0347673	0.219972	-4.15622	Not Significant	Not significant	LAMP2
ENSG00000005961	0.955325	5.41187	2.29106	0.0234802	0.180036	-3.78885	Not Significant	Not significant	ITGA2B
ENSG00000005981	-0.54489	-1.37053	-1.76331	0.0800694	0.328913	-4.23689	Not Significant	Not significant	ASB4
ENSG00000006007	0.571676	4.42291	3.14331	0.00204672	0.0544595	-1.61033	Not Significant	Not significant	GDE1
ENSG00000006015	0.0762634	4.61217	0.279217	0.780498	0.91728	-6.11067	Not Significant	Not significant	REX1BD
ENSG00000006016	0.0903827	-0.1044	0.294717	0.768654	0.912559	-5.59794	Not Significant	Not significant	CRLF1
ENSG00000006025	-0.48733	2.21475	-2.03105	0.0441775	0.24554	-4.00566	Not Significant	Not significant	OSBPL7
ENSG00000006042	-0.464489	-2.31656	-0.933759	0.352065	0.659886	-5.07711	Not Significant	Not significant	TMEM98
ENSG00000006062	-0.643719	2.45849	-3.17178	0.00186878	0.0517656	-1.38487	Not Significant	Not significant	MAP3K14
ENSG00000006118	0.231903	-0.561134	0.652257	0.515324	0.775459	-5.43391	Not Significant	Not significant	TMEM132A
ENSG00000006125	-0.0760123	5.17947	-0.441735	0.659375	0.861135	-6.19451	Not Significant	Not significant	AP2B1
ENSG00000006194	-0.203603	2.9967	-1.05954	0.291211	0.608723	-5.48346	Not Significant	Not significant	ZNF263
ENSG00000006282	-0.193752	2.73458	-0.793863	0.428643	0.71755	-5.68678	Not Significant	Not significant	SPATA20
ENSG00000006283	0.214796	-2.55598	0.60239	0.547906	0.796399	-5.29825	Not Significant	Not significant	CACNA1G
ENSG00000006327	1.39341	1.20631	2.79843	0.00587312	0.0887986	-2.3601	Not Significant	Not significant	TNFRSF12A
ENSG00000006432	-0.424179	-0.925144	-1.45713	0.14736	0.443374	-4.62848	Not Significant	Not significant	MAP3K9
ENSG00000006451	-0.209339	3.88485	-1.21696	0.225703	0.543269	-5.41269	Not Significant	Not significant	RALA
ENSG00000006453	-0.223694	0.931799	-0.812274	0.418038	0.710914	-5.43763	Not Significant	Not significant	BAIAP2L1
ENSG00000006459	-0.0549847	4.02259	-0.291388	0.771194	0.913626	-6.15467	Not Significant	Not significant	KDM7A
ENSG00000006530	-0.219281	4.25731	-1.48188	0.140659	0.434363	-5.14746	Not Significant	Not significant	AGK
ENSG00000006534	0.510147	3.86134	2.06119	0.0411695	0.237179	-4.13864	Not Significant	Not significant	ALDH3B1
ENSG00000006555	-0.216399	0.772084	-1.05627	0.292697	0.610417	-5.22878	Not Significant	Not significant	TTC22
ENSG00000006576	-0.354223	4.09459	-2.40407	0.017546	0.154982	-3.45032	Not Significant	Not significant	PHTF2
ENSG00000006607	-0.846848	3.34085	-4.0374	8.94e-05	0.014215	1.26457	Significant (FDR < 0.05)	Significantly downregulated	FARP2
ENSG00000006625	0.32021	2.40224	0.944246	0.3467	0.655797	-5.55573	Not Significant	Not significant	GGCT
ENSG00000006634	-0.353708	4.06251	-2.09426	0.0380721	0.228766	-4.0836	Not Significant	Not significant	DBF4
ENSG00000006638	0.465015	1.28621	1.23161	0.220197	0.536837	-5.14582	Not Significant	Not significant	TBXA2R
ENSG00000006652	0.169477	5.93122	1.03175	0.304001	0.620569	-5.82946	Not Significant	Not significant	IFRD1
ENSG00000006659	-0.500484	-1.48176	-1.11481	0.266878	0.586905	-4.98241	Not Significant	Not significant	LGALS14
ENSG00000006695	0.0238015	2.78777	0.12976	0.896946	0.96423	-6.01315	Not Significant	Not significant	COX10
ENSG00000006704	0.0710479	-1.88429	0.19493	0.845735	0.946161	-5.46791	Not Significant	Not significant	GTF2IRD1
ENSG00000006712	-0.0247439	4.20489	-0.178146	0.858871	0.950879	-6.1484	Not Significant	Not significant	PAF1
ENSG00000006715	-0.335417	4.86117	-1.97916	0.0497952	0.26143	-4.38052	Not Significant	Not significant	VPS41
ENSG00000006740	-0.029499	-2.33148	-0.0922424	0.92664	0.974208	-5.44482	Not Significant	Not significant	ARHGAP44
ENSG00000006744	-0.385173	4.25225	-2.31954	0.0218389	0.173705	-3.62388	Not Significant	Not significant	ELAC2
ENSG00000006747	0.243557	1.05218	0.79663	0.427039	0.716645	-5.53024	Not Significant	Not significant	SCIN
ENSG00000006756	0.313594	2.84136	2.08831	0.038614	0.230185	-4.0066	Not Significant	Not significant	ARSD
ENSG00000006757	0.101756	1.02328	0.345382	0.730335	0.895518	-5.74861	Not Significant	Not significant	PNPLA4
ENSG00000006831	0.0353002	3.79555	0.194167	0.846332	0.946161	-6.16744	Not Significant	Not significant	ADIPOR2
ENSG00000006837	0.233069	0.745135	0.957642	0.339924	0.650322	-5.31949	Not Significant	Not significant	CDKL3
ENSG00000007038	0.168253	-0.402634	0.300617	0.764161	0.910476	-5.58703	Not Significant	Not significant	PRSS21
ENSG00000007047	-0.104612	3.22456	-0.476244	0.634656	0.846745	-5.97908	Not Significant	Not significant	MARK4
ENSG00000007062	0.779482	-2.63002	1.89466	0.0602374	0.286411	-3.99087	Not Significant	Not significant	PROM1
ENSG00000007080	0.253241	4.07169	0.983998	0.326845	0.640486	-5.6552	Not Significant	Not significant	CCDC124
ENSG00000007129	0.438406	3.75337	1.65986	0.0992216	0.366401	-4.82251	Not Significant	Not significant	CEACAM21
ENSG00000007168	-0.209881	5.70966	-1.22062	0.22432	0.54167	-5.60339	Not Significant	Not significant	PAFAH1B1
ENSG00000007202	-0.224135	4.88636	-1.2917	0.198628	0.511344	-5.4535	Not Significant	Not significant	KIAA0100
ENSG00000007237	0.233984	5.34704	1.33426	0.184326	0.492872	-5.4486	Not Significant	Not significant	AC005747.1
ENSG00000007255	0.215948	3.03264	0.55856	0.577371	0.8125	-5.87087	Not Significant	Not significant	TRAPPC6A
ENSG00000007264	-0.441484	3.12727	-1.81622	0.0715142	0.311941	-4.47549	Not Significant	Not significant	MATK
ENSG00000007312	-0.492268	3.83028	-1.43933	0.152329	0.450535	-5.08097	Not Significant	Not significant	CD79B
ENSG00000007341	-0.178957	3.73951	-1.18316	0.238788	0.557622	-5.46526	Not Significant	Not significant	ST7L
ENSG00000007350	-0.234431	0.289802	-0.481173	0.631159	0.845038	-5.55681	Not Significant	Not significant	TKTL1
ENSG00000007372	0.20566	-1.62832	0.599908	0.549555	0.797597	-5.35803	Not Significant	Not significant	PAX6
ENSG00000007376	0.504537	2.6744	1.58862	0.114442	0.393384	-4.83246	Not Significant	Not significant	RPUSD1
ENSG00000007392	-0.32823	4.91709	-2.5708	0.0112097	0.123042	-3.11882	Not Significant	Not significant	LUC7L
ENSG00000007402	-1.03835	-0.191874	-2.4466	0.0156835	0.146491	-3.04494	Not Significant	Not significant	CACNA2D2
ENSG00000007516	-0.559109	0.842575	-1.72948	0.0859666	0.340846	-4.37082	Not Significant	Not significant	BAIAP3
ENSG00000007520	0.854864	3.43882	2.09973	0.03758	0.227122	-4.02509	Not Significant	Not significant	TSR3
ENSG00000007541	0.42462	2.86292	2.08314	0.0390899	0.2316	-4.00589	Not Significant	Not significant	PIGQ
ENSG00000007545	-0.142827	1.96462	-0.556283	0.578921	0.813397	-5.74795	Not Significant	Not significant	CRAMP1
ENSG00000007923	-0.484333	3.61249	-2.55824	0.0116033	0.125263	-3.03376	Not Significant	Not significant	DNAJC11
ENSG00000007933	-0.240406	-1.96289	-0.529471	0.597332	0.825413	-5.34832	Not Significant	Not significant	FMO3
ENSG00000007944	0.220086	4.53938	1.34119	0.182069	0.489541	-5.3545	Not Significant	Not significant	MYLIP
ENSG00000007968	1.1377	2.15905	3.70724	0.00030293	0.024268	0.179671	Significant (FDR < 0.05)	Significantly upregulated	E2F2
ENSG00000008018	-0.0011598	6.58745	-0.0093959	0.992517	0.997952	-6.33729	Not Significant	Not significant	PSMB1
ENSG00000008056	-0.125467	-2.2475	-0.283609	0.777137	0.915941	-5.41553	Not Significant	Not significant	SYN1
ENSG00000008083	-0.179572	3.90868	-1.02148	0.308819	0.625171	-5.65992	Not Significant	Not significant	JARID2
ENSG00000008086	0.27745	2.31984	1.14607	0.253758	0.572879	-5.39008	Not Significant	Not significant	CDKL5
ENSG00000008128	-0.0458181	5.37325	-0.240172	0.810555	0.930633	-6.26613	Not Significant	Not significant	CDK11A
ENSG00000008130	0.365077	6.09551	2.32613	0.0214735	0.172524	-3.756	Not Significant	Not significant	NADK
ENSG00000008226	-0.274502	0.624749	-0.84186	0.401328	0.697193	-5.37647	Not Significant	Not significant	DLEC1
ENSG00000008256	-0.275399	1.54311	-1.12858	0.261041	0.581636	-5.23093	Not Significant	Not significant	CYTH3
ENSG00000008277	-0.239138	-0.48876	-0.646857	0.518803	0.777481	-5.40434	Not Significant	Not significant	ADAM22
ENSG00000008282	0.0368532	4.41503	0.224994	0.822318	0.936434	-6.18831	Not Significant	Not significant	SYPL1
ENSG00000008283	-0.0779789	2.17493	-0.30209	0.76304	0.910358	-5.89622	Not Significant	Not significant	CYB561
ENSG00000008294	-0.153542	5.25152	-0.697417	0.486719	0.757305	-6.06983	Not Significant	Not significant	SPAG9
ENSG00000008300	0.197096	-1.67772	0.582841	0.560955	0.803876	-5.35235	Not Significant	Not significant	CELSR3
ENSG00000008311	-0.0525302	-0.554914	-0.22261	0.824169	0.937281	-5.55908	Not Significant	Not significant	AASS
ENSG00000008323	0.424816	-0.143268	1.15382	0.250576	0.569562	-5.09024	Not Significant	Not significant	PLEKHG6
ENSG00000008324	0.126583	4.34182	0.468768	0.639978	0.850478	-6.0574	Not Significant	Not significant	SS18L2
ENSG00000008382	-0.0060676	2.04174	-0.0256671	0.97956	0.994495	-5.91658	Not Significant	Not significant	MPND
ENSG00000008394	0.462729	5.35269	1.55127	0.123135	0.406782	-5.12982	Not Significant	Not significant	MGST1
ENSG00000008405	-0.539126	2.84778	-2.39451	0.0179907	0.15681	-3.32	Not Significant	Not significant	CRY1
ENSG00000008438	2.82426	3.99008	3.03436	0.00288312	0.0644679	-1.90697	Not Significant	Not significant	PGLYRP1
ENSG00000008441	1.11506	1.17825	2.27794	0.0242723	0.183243	-3.50344	Not Significant	Not significant	NFIX
ENSG00000008513	-0.249311	5.5149	-1.49771	0.136499	0.429012	-5.21269	Not Significant	Not significant	ST3GAL1
ENSG00000008516	1.52577	3.73044	4.23119	4.22e-05	0.0106316	1.90518	Significant (FDR < 0.05)	Significantly upregulated	MMP25
ENSG00000008517	-0.88314	6.89956	-3.07438	0.00254473	0.0609222	-1.86392	Not Significant	Not significant	IL32
ENSG00000008710	-0.535971	3.09732	-2.24711	0.0262262	0.189682	-3.66249	Not Significant	Not significant	PKD1
ENSG00000008838	-0.230807	4.6	-1.70993	0.0895351	0.347393	-4.81296	Not Significant	Not significant	MED24
ENSG00000008853	-0.282847	1.16994	-1.24718	0.214451	0.530258	-5.05996	Not Significant	Not significant	RHOBTB2
ENSG00000008869	-0.229047	3.49648	-1.12064	0.264394	0.584622	-5.52148	Not Significant	Not significant	HEATR5B
ENSG00000008952	-0.0006341	6.89627	-0.004201	0.996654	0.998849	-6.37628	Not Significant	Not significant	SEC62
ENSG00000008988	-0.585897	8.90647	-3.79667	0.00021922	0.0215072	0.27778	Significant (FDR < 0.05)	Significantly downregulated	RPS20
ENSG00000009307	-0.311646	7.48919	-2.0888	0.0385694	0.230166	-4.30497	Not Significant	Not significant	CSDE1
ENSG00000009335	-0.231594	4.41381	-1.54683	0.124203	0.408466	-5.06883	Not Significant	Not significant	UBE3C
ENSG00000009413	-0.484924	3.58925	-2.17185	0.0315819	0.209744	-3.90203	Not Significant	Not significant	REV3L
ENSG00000009694	0.154584	0.0304921	0.463502	0.643737	0.852308	-5.57631	Not Significant	Not significant	TENM1
ENSG00000009724	-0.526807	-0.45949	-1.47934	0.141336	0.435125	-4.6747	Not Significant	Not significant	MASP2
ENSG00000009765	0.406711	-2.1708	1.14351	0.254814	0.573942	-4.94197	Not Significant	Not significant	IYD
ENSG00000009780	-0.408629	2.48965	-2.10955	0.0367096	0.22486	-3.89671	Not Significant	Not significant	FAM76A
ENSG00000009790	-0.436136	6.49744	-3.12395	0.00217662	0.0562361	-1.73641	Not Significant	Not significant	TRAF3IP3
ENSG00000009830	0.405438	1.98277	1.74198	0.0837473	0.336303	-4.54236	Not Significant	Not significant	POMT2
ENSG00000009844	0.10399	4.18663	0.661923	0.509128	0.771452	-5.96863	Not Significant	Not significant	VTA1
ENSG00000009950	-0.0878769	-1.85518	-0.274847	0.783847	0.918259	-5.44971	Not Significant	Not significant	MLXIPL
ENSG00000009954	-0.304407	3.55285	-2.15607	0.0328179	0.214068	-3.91969	Not Significant	Not significant	BAZ1B
ENSG00000010017	0.0228535	3.80176	0.141551	0.887642	0.961036	-6.15409	Not Significant	Not significant	RANBP9
ENSG00000010030	0.35493	1.10004	0.69064	0.490956	0.760256	-5.59484	Not Significant	Not significant	ETV7
ENSG00000010072	0.297946	3.19767	1.69585	0.0921781	0.352835	-4.72616	Not Significant	Not significant	SPRTN
ENSG00000010165	0.52742	2.25315	2.04982	0.0422829	0.239907	-4.03246	Not Significant	Not significant	EEF1AKNMT
ENSG00000010219	0.57	2.78487	2.08506	0.0389127	0.230977	-4.01591	Not Significant	Not significant	DYRK4
ENSG00000010244	-0.132782	7.048	-1.0199	0.309568	0.625667	-5.88688	Not Significant	Not significant	ZNF207
ENSG00000010256	0.423188	5.57883	2.16611	0.0320267	0.211339	-4.0334	Not Significant	Not significant	UQCRC1
ENSG00000010270	0.305321	4.50237	1.47669	0.142046	0.436227	-5.16401	Not Significant	Not significant	STARD3NL
ENSG00000010278	0.681676	4.44642	2.02989	0.0442969	0.245855	-4.25565	Not Significant	Not significant	CD9
ENSG00000010292	0.351454	3.70982	2.09162	0.0383114	0.229363	-4.09257	Not Significant	Not significant	NCAPD2
ENSG00000010295	0.00958526	3.59844	0.0638184	0.949208	0.983247	-6.09163	Not Significant	Not significant	IFFO1
ENSG00000010310	0.277368	0.876094	1.03185	0.303953	0.620569	-5.29735	Not Significant	Not significant	GIPR
ENSG00000010318	0.167576	2.96034	0.900501	0.369428	0.673468	-5.66884	Not Significant	Not significant	PHF7
ENSG00000010319	0.104731	-2.81089	0.279236	0.780483	0.91728	-5.39645	Not Significant	Not significant	SEMA3G
ENSG00000010322	-0.224402	4.67543	-1.35739	0.176881	0.48281	-5.34537	Not Significant	Not significant	NISCH
ENSG00000010327	-0.184502	4.92218	-0.754745	0.451693	0.734067	-5.96418	Not Significant	Not significant	STAB1
ENSG00000010361	0.555973	2.3962	2.85551	0.00496344	0.0804518	-2.25835	Not Significant	Not significant	FUZ
ENSG00000010404	-0.18578	6.03506	-1.25857	0.21032	0.525057	-5.5521	Not Significant	Not significant	IDS
ENSG00000010438	-0.51988	-2.33934	-1.00669	0.31585	0.631593	-5.01897	Not Significant	Not significant	PRSS3
ENSG00000010539	0.266997	1.67625	1.15167	0.251453	0.570559	-5.25235	Not Significant	Not significant	ZNF200
ENSG00000010610	-1.18126	5.19264	-4.69607	6.35e-06	0.00573105	3.6545	Significant (FDR < 0.05)	Significantly downregulated	CD4
ENSG00000010626	0.190342	1.89718	0.883911	0.378287	0.678984	-5.53954	Not Significant	Not significant	LRRC23
ENSG00000010671	0.114278	4.90278	0.833248	0.40615	0.702312	-5.92819	Not Significant	Not significant	BTK
ENSG00000010704	0.00555896	1.40742	0.0145277	0.98843	0.996516	-5.82139	Not Significant	Not significant	HFE
ENSG00000010803	-0.288402	2.63869	-1.42455	0.156554	0.457394	-5.03042	Not Significant	Not significant	SCMH1
ENSG00000010810	-0.852667	7.32401	-3.81683	0.00020365	0.0207098	0.386171	Significant (FDR < 0.05)	Significantly downregulated	FYN
ENSG00000010818	-1.20204	2.5187	-3.04339	0.00280328	0.063641	-1.72268	Not Significant	Not significant	HIVEP2
ENSG00000011007	-0.0661151	3.64289	-0.429644	0.668128	0.865197	-6.01324	Not Significant	Not significant	ELOA
ENSG00000011009	0.290124	4.57991	1.68826	0.0936288	0.355413	-4.82568	Not Significant	Not significant	LYPLA2
ENSG00000011021	-0.143298	3.28727	-0.911007	0.363886	0.669429	-5.683	Not Significant	Not significant	CLCN6
ENSG00000011028	0.914719	-1.54018	1.69106	0.0930903	0.3548	-4.33397	Not Significant	Not significant	MRC2
ENSG00000011052	0.919252	0.0698955	1.27489	0.204498	0.518362	-5.04549	Not Significant	Not significant	NME1-NME2
ENSG00000011105	0.0999694	0.949813	0.256196	0.798182	0.924781	-5.74521	Not Significant	Not significant	TSPAN9
ENSG00000011114	-0.127652	3.24635	-0.736797	0.462501	0.742154	-5.82281	Not Significant	Not significant	BTBD7
ENSG00000011132	0.127989	3.08335	0.709479	0.479228	0.752491	-5.79562	Not Significant	Not significant	APBA3
ENSG00000011143	0.0566047	0.845919	0.198244	0.843147	0.945065	-5.74994	Not Significant	Not significant	MKS1
ENSG00000011198	1.14976	4.53837	4.58938	9.92e-06	0.00665683	3.22452	Significant (FDR < 0.05)	Significantly upregulated	ABHD5
ENSG00000011201	0.435537	-2.49726	1.12794	0.261311	0.581897	-4.93773	Not Significant	Not significant	ANOS1
ENSG00000011243	0.0316922	5.43035	0.306772	0.759481	0.908761	-6.23075	Not Significant	Not significant	AKAP8L
ENSG00000011258	-0.184034	3.05417	-1.13485	0.258412	0.578052	-5.46221	Not Significant	Not significant	MBTD1
ENSG00000011260	-0.192159	4.70355	-1.60805	0.110118	0.38615	-4.99506	Not Significant	Not significant	UTP18
ENSG00000011275	-0.267411	4.927	-1.55002	0.123436	0.407135	-5.09858	Not Significant	Not significant	RNF216
ENSG00000011295	-0.409119	4.65372	-3.43389	0.00078669	0.035103	-0.750431	Significant (FDR < 0.05)	Significantly downregulated	TTC19
ENSG00000011304	-0.334124	6.09127	-2.4015	0.0176645	0.1555	-3.56667	Not Significant	Not significant	PTBP1
ENSG00000011332	-0.986585	-0.960634	-2.84018	0.00519419	0.0825694	-2.21495	Not Significant	Not significant	DPF1
ENSG00000011376	-0.30926	2.09852	-1.44141	0.151743	0.449683	-4.94067	Not Significant	Not significant	LARS2
ENSG00000011405	-0.410182	3.54326	-1.85563	0.0656476	0.298863	-4.484	Not Significant	Not significant	PIK3C2A
ENSG00000011422	-0.110596	6.59149	-0.511654	0.609714	0.83248	-6.22187	Not Significant	Not significant	PLAUR
ENSG00000011426	0.824388	1.84379	2.33974	0.0207368	0.169261	-3.44411	Not Significant	Not significant	ANLN
ENSG00000011451	-0.283597	1.25777	-1.31831	0.189592	0.499988	-4.98807	Not Significant	Not significant	WIZ
ENSG00000011454	-0.237291	4.11565	-1.39073	0.166553	0.470218	-5.27372	Not Significant	Not significant	RABGAP1
ENSG00000011465	0.0105878	0.335986	0.0366369	0.970828	0.991793	-5.66105	Not Significant	Not significant	DCN
ENSG00000011478	-0.307843	1.35151	-1.36984	0.172968	0.477895	-4.94266	Not Significant	Not significant	QPCTL
ENSG00000011485	-0.233843	3.76532	-1.37628	0.170972	0.475668	-5.20941	Not Significant	Not significant	PPP5C
ENSG00000011523	-0.0749446	2.86704	-0.579863	0.562956	0.804364	-5.872	Not Significant	Not significant	CEP68
ENSG00000011566	-0.819739	3.18834	-3.26355	0.00138822	0.0452643	-1.17903	Significant (FDR < 0.05)	Significantly downregulated	MAP4K3
ENSG00000011590	0.322594	0.846359	0.917946	0.360254	0.666153	-5.42299	Not Significant	Not significant	ZBTB32
ENSG00000011600	0.230135	8.92212	1.14442	0.254439	0.573661	-5.80386	Not Significant	Not significant	TYROBP
ENSG00000011638	0.0581865	2.22391	0.326271	0.744715	0.903044	-5.89234	Not Significant	Not significant	TMEM159
ENSG00000012048	0.352792	2.54435	1.5253	0.129481	0.41774	-4.9208	Not Significant	Not significant	BRCA1
ENSG00000012061	-0.0822669	4.50004	-0.666055	0.506492	0.77005	-5.96702	Not Significant	Not significant	ERCC1
ENSG00000012124	-0.587632	3.84654	-1.7772	0.0777456	0.324081	-4.60612	Not Significant	Not significant	CD22
ENSG00000012171	0.0331246	-1.773	0.0861894	0.931441	0.976562	-5.47478	Not Significant	Not significant	SEMA3B
ENSG00000012174	-0.252507	1.12576	-1.1218	0.263903	0.584059	-5.18637	Not Significant	Not significant	MBTPS2
ENSG00000012211	0.286123	1.36133	1.47622	0.142171	0.436369	-4.85562	Not Significant	Not significant	PRICKLE3
ENSG00000012223	2.38729	5.08353	2.52278	0.0127819	0.131612	-3.28764	Not Significant	Not significant	LTF
ENSG00000012232	0.558962	2.66439	2.73487	0.00706312	0.0966827	-2.5916	Not Significant	Not significant	EXTL3
ENSG00000012660	0.0341504	5.78819	0.314789	0.753399	0.906922	-6.28086	Not Significant	Not significant	ELOVL5
ENSG00000012779	0.594378	6.97074	2.88307	0.00457199	0.077668	-2.4461	Not Significant	Not significant	ALOX5
ENSG00000012817	-0.461489	1.92199	-2.10427	0.0371753	0.225752	-3.96525	Not Significant	Not significant	KDM5D
ENSG00000012822	0.113932	5.26805	0.896355	0.37163	0.674922	-5.8836	Not Significant	Not significant	CALCOCO1
ENSG00000012963	0.193701	2.92703	1.0412	0.299609	0.61669	-5.52553	Not Significant	Not significant	UBR7
ENSG00000012983	0.0552295	4.6763	0.368505	0.713064	0.887137	-6.17737	Not Significant	Not significant	MAP4K5
ENSG00000013016	0.816075	2.16264	2.46368	0.0149864	0.143215	-3.18346	Not Significant	Not significant	EHD3
ENSG00000013275	0.0441169	4.45859	0.302484	0.76274	0.910104	-6.12425	Not Significant	Not significant	PSMC4
ENSG00000013288	-0.120489	3.15531	-0.790064	0.430851	0.719198	-5.75617	Not Significant	Not significant	MAN2B2
ENSG00000013293	0.464994	0.483254	1.05463	0.293446	0.611171	-5.24654	Not Significant	Not significant	SLC7A14
ENSG00000013297	0.221568	-0.833623	0.713087	0.477001	0.750946	-5.34602	Not Significant	Not significant	CLDN11
ENSG00000013306	1.3953	6.22459	2.93056	0.00396331	0.0720577	-2.28749	Not Significant	Not significant	SLC25A39
ENSG00000013364	0.117966	6.17953	1.12424	0.262871	0.58317	-5.71642	Not Significant	Not significant	MVP
ENSG00000013374	-0.28328	5.48522	-1.93875	0.0545806	0.273529	-4.49193	Not Significant	Not significant	NUB1
ENSG00000013375	-0.273298	3.09096	-0.935877	0.350977	0.659185	-5.64534	Not Significant	Not significant	PGM3
ENSG00000013392	-0.546081	-0.721318	-1.35301	0.178274	0.484778	-4.75526	Not Significant	Not significant	RWDD2A
ENSG00000013441	-0.268958	7.12874	-1.47937	0.141329	0.435125	-5.33082	Not Significant	Not significant	CLK1
ENSG00000013503	-0.16304	0.739347	-0.66257	0.508715	0.771261	-5.51918	Not Significant	Not significant	POLR3B
ENSG00000013523	-0.430106	1.81461	-2.15901	0.0325849	0.213692	-3.72969	Not Significant	Not significant	ANGEL1
ENSG00000013561	0.403726	3.75859	1.83387	0.0688351	0.306256	-4.55499	Not Significant	Not significant	RNF14
ENSG00000013563	0.482023	3.37358	2.49211	0.0138868	0.137212	-3.19881	Not Significant	Not significant	DNASE1L1
ENSG00000013573	-0.177802	4.01225	-1.00482	0.31675	0.632109	-5.66507	Not Significant	Not significant	DDX11
ENSG00000013583	0.356385	3.60556	1.5204	0.130707	0.419932	-5.02364	Not Significant	Not significant	HEBP1
ENSG00000013588	-0.380079	-2.10559	-1.12623	0.26203	0.582471	-4.93346	Not Significant	Not significant	GPRC5A
ENSG00000013619	-0.416986	-2.28484	-1.0283	0.305616	0.622212	-5.00396	Not Significant	Not significant	MAMLD1
ENSG00000013725	-0.940823	5.47988	-3.16121	0.00193311	0.0529956	-1.57099	Not Significant	Not significant	CD6
ENSG00000013810	0.211669	4.90647	1.86493	0.0643232	0.296363	-4.58002	Not Significant	Not significant	TACC3
ENSG00000014123	-0.215602	3.41595	-1.73046	0.0857916	0.340643	-4.67737	Not Significant	Not significant	UFL1
ENSG00000014138	0.417099	2.68522	2.2793	0.0241893	0.182927	-3.6152	Not Significant	Not significant	POLA2
ENSG00000014164	0.372372	3.00595	2.41547	0.0170283	0.15286	-3.33804	Not Significant	Not significant	ZC3H3
ENSG00000014216	0.247603	5.85043	2.21018	0.0287462	0.200062	-3.97465	Not Significant	Not significant	CAPN1
ENSG00000014257	0.41196	3.77974	1.96928	0.0509314	0.264281	-4.33766	Not Significant	Not significant	ACPP
ENSG00000014824	0.101225	3.88245	0.742117	0.459282	0.740327	-5.9049	Not Significant	Not significant	SLC30A9
ENSG00000014914	-0.205126	2.92986	-0.665339	0.506948	0.770239	-5.78843	Not Significant	Not significant	MTMR11
ENSG00000014919	0.266922	3.36263	1.81719	0.0713657	0.311941	-4.55187	Not Significant	Not significant	COX15
ENSG00000015133	-0.54494	5.47749	-2.32444	0.0215667	0.172837	-3.70853	Not Significant	Not significant	CCDC88C
ENSG00000015153	-0.0230411	4.54941	-0.145741	0.884339	0.960128	-6.23189	Not Significant	Not significant	YAF2
ENSG00000015171	-0.439456	3.42658	-1.87387	0.0630701	0.293611	-4.4158	Not Significant	Not significant	ZMYND11
ENSG00000015285	-0.0808779	5.95045	-0.445087	0.656957	0.859842	-6.23145	Not Significant	Not significant	WAS
ENSG00000015475	-0.0146928	5.66371	-0.0691473	0.944973	0.982287	-6.26654	Not Significant	Not significant	BID
ENSG00000015479	-0.627134	6.74417	-4.23583	4.14e-05	0.0106104	1.86871	Significant (FDR < 0.05)	Significantly downregulated	MATR3
ENSG00000015532	-0.342434	2.35337	-2.34005	0.0207199	0.169261	-3.41539	Not Significant	Not significant	XYLT2
ENSG00000015568	-0.672324	4.93019	-1.70408	0.0906252	0.349795	-4.86402	Not Significant	Not significant	RGPD5
ENSG00000015676	-0.246047	4.11051	-1.60404	0.110999	0.387715	-4.93182	Not Significant	Not significant	NUDCD3
ENSG00000016391	0.589567	-1.95955	1.64195	0.102885	0.37361	-4.37272	Not Significant	Not significant	CHDH
ENSG00000016864	-0.134807	3.91836	-0.709848	0.479001	0.752446	-5.89833	Not Significant	Not significant	GLT8D1
ENSG00000017260	-0.0519789	4.36597	-0.289523	0.772617	0.914146	-6.18908	Not Significant	Not significant	ATP2C1
ENSG00000017427	0.629461	-2.01222	1.0019	0.318151	0.633693	-5.08782	Not Significant	Not significant	IGF1
ENSG00000017483	0.686542	3.21947	2.30453	0.0226912	0.177007	-3.60613	Not Significant	Not significant	SLC38A5
ENSG00000017797	0.4266	4.56456	2.1113	0.0365556	0.224835	-4.1008	Not Significant	Not significant	RALBP1
ENSG00000018189	-0.71964	4.08962	-3.94339	0.00012745	0.0166966	0.921	Significant (FDR < 0.05)	Significantly downregulated	RUFY3
ENSG00000018280	0.455266	7.09066	2.4298	0.016397	0.149912	-3.57049	Not Significant	Not significant	SLC11A1
ENSG00000018408	-0.385705	-1.38479	-1.0661	0.288247	0.606421	-5.01952	Not Significant	Not significant	WWTR1
ENSG00000018510	-0.0276373	3.82664	-0.198114	0.843249	0.945079	-6.14382	Not Significant	Not significant	AGPS
ENSG00000018610	0.173651	3.08597	1.23334	0.219552	0.536263	-5.34192	Not Significant	Not significant	CXorf56
ENSG00000018699	-0.605772	2.55792	-2.67963	0.00827049	0.105133	-2.65851	Not Significant	Not significant	TTC27
ENSG00000018869	0.010317	-0.301215	0.0272557	0.978295	0.994207	-5.6313	Not Significant	Not significant	ZNF582
ENSG00000019102	0.367688	2.43915	1.16117	0.247584	0.566343	-5.36375	Not Significant	Not significant	VSIG2
ENSG00000019144	-0.0204411	0.252258	-0.0824389	0.934418	0.977887	-5.65375	Not Significant	Not significant	PHLDB1
ENSG00000019169	-0.337293	2.58277	-0.80394	0.422819	0.714099	-5.68871	Not Significant	Not significant	MARCO
ENSG00000019485	-0.377472	-0.591412	-1.19359	0.234695	0.553038	-4.94717	Not Significant	Not significant	PRDM11
ENSG00000019582	-1.10386	9.98033	-4.59359	9.75e-06	0.00665683	3.17099	Significant (FDR < 0.05)	Significantly downregulated	CD74
ENSG00000019991	0.904901	2.8226	2.93466	0.00391434	0.0717656	-2.09967	Not Significant	Not significant	HGF
ENSG00000019995	0.253032	2.78563	1.42964	0.155089	0.455132	-5.08215	Not Significant	Not significant	ZRANB1
ENSG00000020129	0.00353436	1.94233	0.0180064	0.98566	0.995855	-5.90305	Not Significant	Not significant	NCDN
ENSG00000020181	-0.404828	-1.19361	-1.06336	0.289481	0.607465	-5.02914	Not Significant	Not significant	ADGRA2
ENSG00000020256	-0.125107	2.35104	-0.756293	0.450767	0.733365	-5.67466	Not Significant	Not significant	ZFP64
ENSG00000020426	-0.0966723	3.49226	-0.479694	0.632207	0.845487	-5.98684	Not Significant	Not significant	MNAT1
ENSG00000020577	-0.775156	1.81987	-2.23647	0.0269318	0.192712	-3.56212	Not Significant	Not significant	SAMD4A
ENSG00000020633	-0.704787	5.22024	-2.8244	0.00544192	0.0848718	-2.47104	Not Significant	Not significant	RUNX3
ENSG00000020922	-0.235263	3.47191	-1.89772	0.0598289	0.285524	-4.41083	Not Significant	Not significant	MRE11
ENSG00000021300	-0.536911	2.7276	-2.13999	0.034121	0.218688	-3.82966	Not Significant	Not significant	PLEKHB1
ENSG00000021355	0.715846	7.11136	4.11602	6.61e-05	0.0126928	1.41096	Significant (FDR < 0.05)	Significantly upregulated	SERPINB1
ENSG00000021461	-0.379487	-2.43532	-0.92621	0.35596	0.662529	-5.08045	Not Significant	Not significant	CYP3A43
ENSG00000021574	0.0585065	3.68589	0.499634	0.618132	0.837899	-6.03954	Not Significant	Not significant	SPAST
ENSG00000021762	-0.2801	3.82832	-1.24457	0.215407	0.53103	-5.39343	Not Significant	Not significant	OSBPL5
ENSG00000021776	-0.435356	3.75836	-2.34225	0.0206031	0.168728	-3.55509	Not Significant	Not significant	AQR
ENSG00000022267	0.325015	3.14345	1.10197	0.2724	0.591974	-5.49009	Not Significant	Not significant	FHL1
ENSG00000022277	0.364561	5.79427	2.35572	0.0198998	0.165598	-3.66861	Not Significant	Not significant	RTF2
ENSG00000022556	0.0361472	2.00643	0.149146	0.881657	0.959415	-5.91961	Not Significant	Not significant	NLRP2
ENSG00000022567	0.617448	3.12045	3.10283	0.00232701	0.0580082	-1.66634	Not Significant	Not significant	SLC45A4
ENSG00000022840	0.70842	7.61001	3.4672	0.00070227	0.0337804	-0.781698	Significant (FDR < 0.05)	Significantly upregulated	RNF10
ENSG00000022976	0.128826	2.18283	0.809634	0.41955	0.712291	-5.63228	Not Significant	Not significant	ZNF839
ENSG00000023041	0.0379504	4.67148	0.250476	0.802593	0.926981	-6.20592	Not Significant	Not significant	ZDHHC6
ENSG00000023171	-0.135185	2.46431	-0.744411	0.457898	0.739208	-5.69033	Not Significant	Not significant	GRAMD1B
ENSG00000023191	-0.0289045	5.93639	-0.180999	0.856635	0.950134	-6.2726	Not Significant	Not significant	RNH1
ENSG00000023228	0.0657762	4.319	0.562834	0.574465	0.810562	-6.04833	Not Significant	Not significant	NDUFS1
ENSG00000023287	-0.176279	4.65567	-1.24963	0.213558	0.529285	-5.49174	Not Significant	Not significant	RB1CC1
ENSG00000023318	-0.059444	4.23831	-0.338108	0.735797	0.898334	-6.11515	Not Significant	Not significant	ERP44
ENSG00000023330	0.445934	3.5631	2.29589	0.0231946	0.178991	-3.64889	Not Significant	Not significant	ALAS1
ENSG00000023445	-0.684848	4.1416	-3.36192	0.00100259	0.038968	-0.936886	Significant (FDR < 0.05)	Significantly downregulated	BIRC3
ENSG00000023516	-0.756063	1.72704	-3.0391	0.00284095	0.0641692	-1.72418	Not Significant	Not significant	AKAP11
ENSG00000023572	0.408498	2.72015	1.31559	0.1905	0.501255	-5.20267	Not Significant	Not significant	GLRX2
ENSG00000023608	-0.528249	1.31391	-2.55489	0.0117103	0.12593	-2.86406	Not Significant	Not significant	SNAPC1
ENSG00000023697	-0.0730561	4.28601	-0.317011	0.751716	0.905996	-6.12557	Not Significant	Not significant	DERA
ENSG00000023734	-0.0838108	5.62237	-0.624302	0.533464	0.786849	-6.10762	Not Significant	Not significant	STRAP
ENSG00000023839	-0.065254	0.225616	-0.254352	0.799604	0.925544	-5.62298	Not Significant	Not significant	ABCC2
ENSG00000023892	-0.0606817	5.30255	-0.488008	0.626321	0.842579	-6.13851	Not Significant	Not significant	DEF6
ENSG00000023902	-0.639246	5.58882	-3.59076	0.00045785	0.0279534	-0.281101	Significant (FDR < 0.05)	Significantly downregulated	PLEKHO1
ENSG00000023909	0.944591	3.34901	4.56034	1.12e-05	0.00665683	3.13742	Significant (FDR < 0.05)	Significantly upregulated	GCLM
ENSG00000024048	0.165893	4.14687	1.58887	0.114386	0.393252	-5.00539	Not Significant	Not significant	UBR2
ENSG00000024422	0.772604	-0.872622	1.84989	0.0664765	0.301037	-4.12776	Not Significant	Not significant	EHD2
ENSG00000024526	0.895623	-0.513407	2.08548	0.0388744	0.230873	-3.75408	Not Significant	Not significant	DEPDC1
ENSG00000024862	0.350075	4.0081	1.74958	0.0824217	0.333384	-4.70876	Not Significant	Not significant	CCDC28A
ENSG00000025039	0.695531	2.42001	2.52022	0.012871	0.132097	-3.07568	Not Significant	Not significant	RRAGD
ENSG00000025156	-0.381405	1.98686	-1.88199	0.0619513	0.291141	-4.23977	Not Significant	Not significant	HSF2
ENSG00000025293	-0.290465	5.92739	-2.25009	0.0260312	0.189148	-3.90313	Not Significant	Not significant	PHF20
ENSG00000025423	0.267623	-2.89379	0.57616	0.565449	0.805502	-5.29543	Not Significant	Not significant	HSD17B6
ENSG00000025434	-0.383146	3.17357	-1.88063	0.0621378	0.291402	-4.36402	Not Significant	Not significant	NR1H3
ENSG00000025708	-0.209999	7.84208	-0.883318	0.378606	0.679297	-6.01076	Not Significant	Not significant	TYMP
ENSG00000025770	-0.242275	3.69814	-1.40575	0.162055	0.465032	-5.14833	Not Significant	Not significant	NCAPH2
ENSG00000025772	0.0977802	1.85593	0.426759	0.670222	0.866224	-5.81553	Not Significant	Not significant	TOMM34
ENSG00000025796	-0.25972	5.52062	-1.83203	0.0691109	0.306969	-4.69487	Not Significant	Not significant	SEC63
ENSG00000025800	0.0830326	3.7223	0.499989	0.617882	0.837899	-6.03346	Not Significant	Not significant	KPNA6
ENSG00000026025	0.0363261	9.18406	0.288022	0.773764	0.914622	-6.43185	Not Significant	Not significant	VIM
ENSG00000026036	-0.366037	0.213551	-1.94176	0.054211	0.27242	-3.99705	Not Significant	Not significant	RTEL1-TNFRSF6B
ENSG00000026103	0.106947	4.6411	0.559959	0.576418	0.811775	-6.08914	Not Significant	Not significant	FAS
ENSG00000026297	-0.0277493	7.22308	-0.182806	0.855219	0.949542	-6.36973	Not Significant	Not significant	RNASET2
ENSG00000026508	-0.233062	8.35176	-1.18547	0.237877	0.556545	-5.75648	Not Significant	Not significant	CD44
ENSG00000026559	-0.02547	-1.50246	-0.051456	0.959037	0.987682	-5.49337	Not Significant	Not significant	KCNG1
ENSG00000026652	-0.0463156	2.64846	-0.227724	0.820199	0.935648	-5.97156	Not Significant	Not significant	AGPAT4
ENSG00000026751	-0.704771	4.36235	-2.63101	0.00948472	0.11302	-2.90296	Not Significant	Not significant	SLAMF7
ENSG00000026950	-0.839935	5.58907	-3.61528	0.00042005	0.0269496	-0.218363	Significant (FDR < 0.05)	Significantly downregulated	BTN3A1
ENSG00000027001	-0.124557	1.46479	-0.484062	0.629112	0.844118	-5.7031	Not Significant	Not significant	MIPEP
ENSG00000027075	-0.605285	6.65952	-2.23472	0.0270488	0.192831	-3.96733	Not Significant	Not significant	PRKCH
ENSG00000027697	0.273713	6.668	1.58022	0.116354	0.39647	-5.17732	Not Significant	Not significant	IFNGR1
ENSG00000027847	-0.137097	3.53032	-0.847051	0.398438	0.695207	-5.7253	Not Significant	Not significant	B4GALT7
ENSG00000027869	-1.326	3.41709	-3.61722	0.00041718	0.0269394	-0.0975958	Significant (FDR < 0.05)	Significantly downregulated	SH2D2A
ENSG00000028116	0.0608584	4.12016	0.427156	0.669934	0.866188	-6.10362	Not Significant	Not significant	VRK2
ENSG00000028137	-0.260461	6.46532	-1.61528	0.108543	0.383524	-5.07338	Not Significant	Not significant	TNFRSF1B
ENSG00000028203	-0.675393	4.27151	-3.46513	0.00070726	0.0339472	-0.633261	Significant (FDR < 0.05)	Significantly downregulated	VEZT
ENSG00000028277	-0.756963	5.22906	-4.20204	4.73e-05	0.0110521	1.79625	Significant (FDR < 0.05)	Significantly downregulated	POU2F2
ENSG00000028310	-0.404781	4.03767	-2.57888	0.0109631	0.121351	-3.02203	Not Significant	Not significant	BRD9
ENSG00000028528	0.0267385	6.27905	0.14942	0.881441	0.959227	-6.33926	Not Significant	Not significant	SNX1
ENSG00000028839	0.193795	4.80013	0.847961	0.397933	0.694816	-5.89534	Not Significant	Not significant	TBPL1
ENSG00000029153	-0.22845	0.438126	-0.773125	0.440776	0.725912	-5.4015	Not Significant	Not significant	ARNTL2
ENSG00000029363	-0.405482	6.60872	-1.80464	0.0733187	0.31527	-4.79493	Not Significant	Not significant	BCLAF1
ENSG00000029364	0.12401	3.52074	1.01107	0.313758	0.62958	-5.64593	Not Significant	Not significant	SLC39A9
ENSG00000029534	1.64599	2.17085	3.60635	0.00043346	0.0272937	-0.142816	Significant (FDR < 0.05)	Significantly upregulated	ANK1
ENSG00000029639	-0.143667	2.8795	-0.589504	0.55649	0.800504	-5.86408	Not Significant	Not significant	TFB1M
ENSG00000029725	-0.383354	4.50333	-2.41837	0.0168989	0.152247	-3.4358	Not Significant	Not significant	RABEP1
ENSG00000029993	0.721681	3.1034	2.84718	0.0050876	0.081515	-2.3345	Not Significant	Not significant	HMGB3
ENSG00000030066	-0.494073	4.42527	-2.58133	0.010889	0.120805	-3.05499	Not Significant	Not significant	NUP160
ENSG00000030110	0.341648	3.46849	1.38068	0.169616	0.474215	-5.18153	Not Significant	Not significant	BAK1
ENSG00000030419	-0.933529	1.6574	-2.30226	0.0228225	0.17741	-3.4128	Not Significant	Not significant	IKZF2
ENSG00000030582	0.155814	8.08274	0.786578	0.432882	0.720231	-6.11296	Not Significant	Not significant	GRN
ENSG00000031003	-0.143345	4.27464	-0.965742	0.335869	0.648233	-5.77078	Not Significant	Not significant	FAM13B
ENSG00000031081	-0.250998	1.76463	-0.862567	0.389878	0.688007	-5.51341	Not Significant	Not significant	ARHGAP31
ENSG00000031691	0.709316	0.260626	1.75685	0.0811686	0.331324	-4.3614	Not Significant	Not significant	CENPQ
ENSG00000031698	-0.170475	5.17717	-1.16172	0.24736	0.566183	-5.58557	Not Significant	Not significant	SARS1
ENSG00000031823	-0.304512	4.17223	-1.1269	0.261746	0.582235	-5.58153	Not Significant	Not significant	RANBP3
ENSG00000032219	0.0695571	4.89899	0.426878	0.670136	0.866224	-6.19166	Not Significant	Not significant	ARID4A
ENSG00000032389	0.0472813	3.40727	0.32234	0.747684	0.904239	-6.03256	Not Significant	Not significant	EIPR1
ENSG00000032444	0.12814	4.78779	0.681615	0.496629	0.763756	-6.0248	Not Significant	Not significant	PNPLA6
ENSG00000032742	-0.142681	2.5079	-0.775815	0.439191	0.724856	-5.67731	Not Significant	Not significant	IFT88
ENSG00000033011	0.21744	2.61593	0.937901	0.34994	0.658729	-5.58337	Not Significant	Not significant	ALG1
ENSG00000033030	0.0100331	3.70488	0.0787284	0.937363	0.979347	-6.15277	Not Significant	Not significant	ZCCHC8
ENSG00000033050	-0.108493	2.34849	-0.538851	0.590861	0.820647	-5.80338	Not Significant	Not significant	ABCF2
ENSG00000033100	0.334158	3.67741	2.23246	0.0272013	0.19334	-3.77965	Not Significant	Not significant	CHPF2
ENSG00000033122	-1.11715	1.26628	-2.4412	0.0159096	0.147424	-3.09149	Not Significant	Not significant	LRRC7
ENSG00000033170	-0.255431	3.3948	-1.0973	0.27443	0.593951	-5.52656	Not Significant	Not significant	FUT8
ENSG00000033178	-0.293885	4.14123	-1.24004	0.217072	0.533059	-5.45439	Not Significant	Not significant	UBA6
ENSG00000033327	0.144114	4.20254	0.640435	0.522956	0.780404	-6.02354	Not Significant	Not significant	GAB2
ENSG00000033627	0.312328	4.92914	1.97898	0.0498163	0.261437	-4.40822	Not Significant	Not significant	ATP6V0A1
ENSG00000033800	-0.105904	6.1115	-0.603748	0.547006	0.79612	-6.16977	Not Significant	Not significant	PIAS1
ENSG00000033867	-1.1042	3.46699	-3.62961	0.00039934	0.0264696	-0.0798764	Significant (FDR < 0.05)	Significantly downregulated	SLC4A7
ENSG00000034053	-0.715903	3.05064	-2.738	0.00699961	0.0962274	-2.53805	Not Significant	Not significant	APBA2
ENSG00000034152	0.781662	6.36124	3.64147	0.00038294	0.0262426	-0.182831	Significant (FDR < 0.05)	Significantly upregulated	MAP2K3
ENSG00000034239	0.374891	-2.77589	0.971314	0.333097	0.646047	-5.05188	Not Significant	Not significant	EFCAB1
ENSG00000034510	-0.419139	11.1722	-2.14549	0.0336705	0.217418	-4.27746	Not Significant	Not significant	TMSB10
ENSG00000034533	-0.151504	2.40962	-0.786207	0.433099	0.720355	-5.64671	Not Significant	Not significant	ASTE1
ENSG00000034677	-0.164313	5.57678	-0.745226	0.457407	0.738931	-6.04688	Not Significant	Not significant	RNF19A
ENSG00000034693	-0.122915	1.95017	-0.469878	0.639186	0.850225	-5.78526	Not Significant	Not significant	PEX3
ENSG00000034713	0.66203	6.77372	2.86384	0.00484195	0.0796419	-2.48035	Not Significant	Not significant	GABARAPL2
ENSG00000035115	-0.599688	3.70456	-2.88684	0.00452071	0.0772115	-2.23937	Not Significant	Not significant	SH3YL1
ENSG00000035141	-0.0566934	3.53266	-0.312348	0.755249	0.907687	-6.04519	Not Significant	Not significant	FAM136A
ENSG00000035403	0.242831	5.7934	1.22456	0.222837	0.539487	-5.60894	Not Significant	Not significant	VCL
ENSG00000035499	0.721775	0.737861	2.11248	0.036453	0.22439	-3.78802	Not Significant	Not significant	DEPDC1B
ENSG00000035664	1.12341	2.62321	3.44444	0.00075898	0.0348629	-0.648658	Significant (FDR < 0.05)	Significantly upregulated	DAPK2
ENSG00000035681	-0.18888	5.36184	-1.0389	0.300673	0.617799	-5.77638	Not Significant	Not significant	NSMAF
ENSG00000035687	-0.0159548	4.78635	-0.119047	0.905412	0.967165	-6.25452	Not Significant	Not significant	ADSS2
ENSG00000035720	-0.366928	1.91892	-1.01933	0.309837	0.625773	-5.37939	Not Significant	Not significant	STAP1
ENSG00000035862	0.203967	4.06847	1.07203	0.285582	0.604302	-5.65958	Not Significant	Not significant	TIMP2
ENSG00000035928	-0.305928	5.1706	-1.41764	0.158559	0.46034	-5.31241	Not Significant	Not significant	RFC1
ENSG00000036054	-0.140172	4.35524	-1.02285	0.308173	0.624962	-5.70963	Not Significant	Not significant	TBC1D23
ENSG00000036257	-0.220261	6.24535	-1.26375	0.208459	0.522462	-5.58263	Not Significant	Not significant	CUL3
ENSG00000036448	-0.251499	2.06462	-0.381496	0.703424	0.883202	-5.87794	Not Significant	Not significant	MYOM2
ENSG00000036530	-0.15613	0.507301	-0.712095	0.477612	0.751186	-5.50876	Not Significant	Not significant	CYP46A1
ENSG00000036549	-0.153146	4.07767	-0.888356	0.375901	0.677169	-5.80024	Not Significant	Not significant	AC118549.1
ENSG00000037042	0.589259	1.06072	2.03871	0.0433954	0.243279	-3.95353	Not Significant	Not significant	TUBG2
ENSG00000037241	0.14554	3.73335	0.646798	0.518841	0.777481	-5.90823	Not Significant	Not significant	RPL26L1
ENSG00000037280	-1.06545	-1.5459	-2.43667	0.0161017	0.148249	-3.06151	Not Significant	Not significant	FLT4
ENSG00000037474	-0.257463	4.44496	-1.84748	0.0668269	0.302132	-4.57118	Not Significant	Not significant	NSUN2
ENSG00000037637	-0.0210755	3.00898	-0.188761	0.850558	0.947771	-6.02757	Not Significant	Not significant	FBXO42
ENSG00000037749	0.271299	2.70899	1.3862	0.167931	0.472221	-5.14385	Not Significant	Not significant	MFAP3
ENSG00000037757	-0.024421	2.36178	-0.141759	0.887478	0.961036	-5.9409	Not Significant	Not significant	MRI1
ENSG00000037897	-0.750277	1.07312	-2.43835	0.0160303	0.148076	-3.09491	Not Significant	Not significant	METTL1
ENSG00000038002	0.334381	3.22491	1.55179	0.123011	0.406741	-4.95078	Not Significant	Not significant	AGA
ENSG00000038210	-0.203899	2.98437	-1.03734	0.3014	0.618391	-5.52803	Not Significant	Not significant	PI4K2B
ENSG00000038219	0.0693003	4.51335	0.362729	0.717364	0.889097	-6.18748	Not Significant	Not significant	BOD1L1
ENSG00000038274	0.126456	5.70405	0.67059	0.503606	0.768755	-6.09155	Not Significant	Not significant	MAT2B
ENSG00000038358	-0.32958	3.91361	-2.69002	0.00803018	0.103256	-2.73968	Not Significant	Not significant	EDC4
ENSG00000038382	-0.332778	3.85423	-1.3214	0.188563	0.498515	-5.33108	Not Significant	Not significant	TRIO
ENSG00000038427	-0.205623	8.20458	-0.885131	0.377631	0.678586	-6.05695	Not Significant	Not significant	VCAN
ENSG00000038532	-0.0135502	3.68274	-0.0721409	0.942595	0.981268	-6.14102	Not Significant	Not significant	CLEC16A
ENSG00000038945	-0.203549	1.83024	-0.553346	0.580925	0.814261	-5.73519	Not Significant	Not significant	MSR1
ENSG00000039068	0.575704	0.17751	2.27656	0.0243572	0.183512	-3.42377	Not Significant	Not significant	CDH1
ENSG00000039123	-0.476205	4.35531	-2.00493	0.0469332	0.254061	-4.284	Not Significant	Not significant	MTREX
ENSG00000039319	0.242344	4.00625	1.42298	0.157006	0.458039	-5.25008	Not Significant	Not significant	ZFYVE16
ENSG00000039523	-0.446916	3.81516	-1.96672	0.0512293	0.264762	-4.29548	Not Significant	Not significant	RIPOR1
ENSG00000039560	0.221789	-1.57948	0.475606	0.63511	0.847079	-5.40927	Not Significant	Not significant	RAI14
ENSG00000039650	0.19508	4.95419	1.62562	0.106319	0.379331	-4.97713	Not Significant	Not significant	PNKP
ENSG00000039987	-0.19404	-0.0212402	-0.51417	0.607958	0.831771	-5.49328	Not Significant	Not significant	BEST2
ENSG00000040199	0.473835	0.943714	2.40284	0.0176028	0.15526	-3.21042	Not Significant	Not significant	PHLPP2
ENSG00000040275	0.159989	2.02219	0.598724	0.550342	0.797999	-5.75801	Not Significant	Not significant	SPDL1
ENSG00000040341	0.196254	4.88772	1.60164	0.111529	0.388402	-5.0434	Not Significant	Not significant	STAU2
ENSG00000040487	-0.187242	2.71231	-1.03901	0.300626	0.617799	-5.46764	Not Significant	Not significant	SLC66A1
ENSG00000040531	-0.0332823	2.91415	-0.179699	0.857654	0.950547	-6.00086	Not Significant	Not significant	CTNS
ENSG00000040608	0.161205	-1.96748	0.378357	0.705749	0.884057	-5.42495	Not Significant	Not significant	RTN4R
ENSG00000040633	0.564803	3.23186	2.93198	0.00394621	0.0719257	-2.11627	Not Significant	Not significant	PHF23
ENSG00000040933	-0.335773	4.67614	-1.68516	0.0942254	0.356601	-4.86867	Not Significant	Not significant	INPP4A
ENSG00000041353	0.0353385	3.19091	0.126083	0.89985	0.965159	-6.07248	Not Significant	Not significant	RAB27B
ENSG00000041357	0.153305	6.72732	1.0296	0.305006	0.621544	-5.85026	Not Significant	Not significant	PSMA4
ENSG00000041802	-0.430508	3.98986	-2.08231	0.0391671	0.231704	-4.09469	Not Significant	Not significant	LSG1
ENSG00000041880	-0.184468	0.88344	-0.616303	0.538713	0.790482	-5.59119	Not Significant	Not significant	PARP3
ENSG00000041988	0.316413	2.10431	1.49235	0.137899	0.430493	-4.90606	Not Significant	Not significant	THAP3
ENSG00000042062	0.267085	2.29597	0.966608	0.335437	0.64792	-5.52865	Not Significant	Not significant	RIPOR3
ENSG00000042088	-0.567668	3.74055	-3.59058	0.00045813	0.0279534	-0.21072	Significant (FDR < 0.05)	Significantly downregulated	TDP1
ENSG00000042286	0.364787	0.270134	1.43265	0.154227	0.453748	-4.80569	Not Significant	Not significant	AIFM2
ENSG00000042304	0.455496	-1.96704	1.23079	0.220503	0.537197	-4.86648	Not Significant	Not significant	C2orf83
ENSG00000042317	-0.0579569	1.06277	-0.220954	0.825456	0.937613	-5.74826	Not Significant	Not significant	AL049834.1
ENSG00000042429	-0.179815	4.15938	-1.52917	0.128521	0.416211	-5.06687	Not Significant	Not significant	MED17
ENSG00000042445	0.033188	3.30315	0.214918	0.83015	0.940028	-6.07202	Not Significant	Not significant	RETSAT
ENSG00000042493	0.603746	6.23075	2.49994	0.013597	0.13555	-3.34222	Not Significant	Not significant	CAPG
ENSG00000042753	0.270105	5.70126	1.20416	0.230595	0.548364	-5.58198	Not Significant	Not significant	AP2S1
ENSG00000042832	0.601004	0.574963	1.8649	0.0643265	0.296363	-4.19211	Not Significant	Not significant	TG
ENSG00000042980	-0.676141	3.99687	-2.41551	0.0170266	0.15286	-3.39381	Not Significant	Not significant	ADAM28
ENSG00000043093	0.203191	4.30509	1.01565	0.311578	0.627524	-5.73309	Not Significant	Not significant	DCUN1D1
ENSG00000043143	-0.551831	3.7322	-2.48928	0.0139929	0.137892	-3.20182	Not Significant	Not significant	JADE2
ENSG00000043462	-0.239359	7.26505	-1.324	0.1877	0.497295	-5.54831	Not Significant	Not significant	LCP2
ENSG00000043514	-0.265117	2.70221	-1.32521	0.187298	0.496983	-5.16535	Not Significant	Not significant	TRIT1
ENSG00000043591	0.146194	-2.01283	0.390107	0.697061	0.87957	-5.41293	Not Significant	Not significant	ADRB1
ENSG00000044090	0.0400865	0.667011	0.203639	0.838936	0.944307	-5.72176	Not Significant	Not significant	CUL7
ENSG00000044115	-0.277981	5.61093	-1.78894	0.0758259	0.320601	-4.77039	Not Significant	Not significant	CTNNA1
ENSG00000044446	-0.11811	3.75738	-0.65603	0.512901	0.774271	-5.92681	Not Significant	Not significant	PHKA2
ENSG00000044459	0.582233	2.56776	3.40769	0.00085965	0.0363197	-0.756628	Significant (FDR < 0.05)	Significantly upregulated	CNTLN
ENSG00000044574	0.0723974	6.27333	0.423568	0.672543	0.867196	-6.24494	Not Significant	Not significant	HSPA5
ENSG00000046647	-0.289761	2.1738	-1.28077	0.20243	0.515825	-5.12814	Not Significant	Not significant	GEMIN8
ENSG00000046651	-0.229452	4.19333	-1.31902	0.189356	0.499735	-5.3467	Not Significant	Not significant	OFD1
ENSG00000046653	-0.446397	0.166469	-1.51012	0.133307	0.423762	-4.63264	Not Significant	Not significant	GPM6B
ENSG00000047056	0.0408248	3.6049	0.314191	0.753852	0.907172	-6.09459	Not Significant	Not significant	WDR37
ENSG00000047188	-0.145677	3.54658	-0.902048	0.368609	0.673275	-5.74251	Not Significant	Not significant	YTHDC2
ENSG00000047230	-0.0534031	1.57996	-0.333752	0.739075	0.899696	-5.7866	Not Significant	Not significant	CTPS2
ENSG00000047249	0.180493	4.90888	1.58674	0.114868	0.394112	-5.06033	Not Significant	Not significant	ATP6V1H
ENSG00000047315	-0.0541514	4.79557	-0.464104	0.643307	0.852296	-6.15512	Not Significant	Not significant	POLR2B
ENSG00000047346	-0.453517	4.23511	-2.42455	0.0166257	0.151255	-3.41592	Not Significant	Not significant	FAM214A
ENSG00000047365	-0.510235	5.30441	-1.98594	0.0490281	0.25973	-4.39849	Not Significant	Not significant	ARAP2
ENSG00000047410	-0.117695	5.45292	-0.910074	0.364376	0.669788	-5.90035	Not Significant	Not significant	TPR
ENSG00000047457	-0.550081	0.236747	-1.30384	0.194468	0.506706	-4.90322	Not Significant	Not significant	CP
ENSG00000047578	0.177037	2.87176	0.840588	0.402038	0.697933	-5.71391	Not Significant	Not significant	KIAA0556
ENSG00000047579	0.0184688	3.926	0.134629	0.893102	0.963163	-6.13028	Not Significant	Not significant	DTNBP1
ENSG00000047597	1.38337	1.80806	3.0892	0.00242908	0.0591883	-1.63754	Not Significant	Not significant	XK
ENSG00000047617	0.187652	-2.30342	0.353729	0.724083	0.892422	-5.40739	Not Significant	Not significant	ANO2
ENSG00000047621	0.04492	3.23301	0.251262	0.801987	0.926624	-6.06532	Not Significant	Not significant	C12orf4
ENSG00000047634	-0.613889	1.32792	-2.32299	0.021647	0.173293	-3.3507	Not Significant	Not significant	SCML1
ENSG00000047644	0.515308	3.45695	2.96011	0.00362301	0.0693196	-2.05728	Not Significant	Not significant	WWC3
ENSG00000047648	0.184886	1.39695	0.603126	0.547418	0.796272	-5.66374	Not Significant	Not significant	ARHGAP6
ENSG00000047849	-0.368234	4.07011	-1.88162	0.0620011	0.291175	-4.47936	Not Significant	Not significant	MAP4
ENSG00000047932	-0.242688	2.25278	-1.48227	0.140557	0.434229	-4.89649	Not Significant	Not significant	GOPC
ENSG00000048028	-0.451137	3.64639	-2.28362	0.0239266	0.182177	-3.65306	Not Significant	Not significant	USP28
ENSG00000048052	-0.848683	4.48243	-3.19121	0.00175569	0.050436	-1.44441	Not Significant	Not significant	HDAC9
ENSG00000048140	0.111991	2.68562	0.489659	0.625155	0.842228	-5.88283	Not Significant	Not significant	TSPAN17
ENSG00000048162	-0.0957501	3.23885	-0.462859	0.644197	0.852511	-5.92967	Not Significant	Not significant	NOP16
ENSG00000048342	0.31823	3.31057	1.19904	0.232573	0.550737	-5.47269	Not Significant	Not significant	CC2D2A
ENSG00000048392	0.163436	3.19494	0.764963	0.445605	0.730077	-5.81561	Not Significant	Not significant	RRM2B
ENSG00000048405	-0.209401	4.62463	-1.44716	0.150129	0.44802	-5.22891	Not Significant	Not significant	ZNF800
ENSG00000048462	0.397568	2.72015	0.690067	0.491315	0.760501	-5.78236	Not Significant	Not significant	TNFRSF17
ENSG00000048471	0.0682326	3.95011	0.281429	0.778804	0.916607	-6.11903	Not Significant	Not significant	SNX29
ENSG00000048544	0.18122	3.41488	0.950034	0.343762	0.653555	-5.67386	Not Significant	Not significant	MRPS10
ENSG00000048649	-0.183485	5.25092	-1.11076	0.26861	0.588333	-5.69096	Not Significant	Not significant	RSF1
ENSG00000048707	-0.467131	3.81732	-1.75397	0.0816643	0.332193	-4.68494	Not Significant	Not significant	VPS13D
ENSG00000048740	-0.053345	6.26503	-0.334768	0.73831	0.899184	-6.29988	Not Significant	Not significant	CELF2
ENSG00000048828	-0.190508	4.64338	-1.05606	0.292792	0.610502	-5.70114	Not Significant	Not significant	FAM120A
ENSG00000048991	-0.47233	4.41217	-2.3605	0.0196552	0.164319	-3.56647	Not Significant	Not significant	R3HDM1
ENSG00000049089	0.839094	0.876222	2.17773	0.0311318	0.208413	-3.68655	Not Significant	Not significant	COL9A2
ENSG00000049167	-0.155182	2.33523	-0.759975	0.44857	0.731984	-5.66468	Not Significant	Not significant	ERCC8
ENSG00000049192	0.253698	-1.23368	0.782353	0.435352	0.721999	-5.28667	Not Significant	Not significant	ADAMTS6
ENSG00000049239	0.222803	2.94373	1.5739	0.117808	0.399073	-4.89413	Not Significant	Not significant	H6PD
ENSG00000049245	0.133375	5.63153	1.06599	0.288294	0.606421	-5.76637	Not Significant	Not significant	VAMP3
ENSG00000049246	-1.17814	0.328881	-3.2662	0.0013762	0.0450726	-1.14243	Significant (FDR < 0.05)	Significantly downregulated	PER3
ENSG00000049247	-0.31722	1.00838	-0.461075	0.645473	0.853366	-5.72582	Not Significant	Not significant	UTS2
ENSG00000049249	0.133743	0.592027	0.718247	0.473824	0.749629	-5.47338	Not Significant	Not significant	TNFRSF9
ENSG00000049283	-0.0438785	-0.987165	-0.0946277	0.924748	0.973624	-5.53818	Not Significant	Not significant	EPN3
ENSG00000049323	0.672989	2.57893	2.05537	0.0417362	0.238445	-4.06582	Not Significant	Not significant	LTBP1
ENSG00000049449	-0.636783	2.59038	-2.6153	0.00990999	0.115262	-2.80678	Not Significant	Not significant	RCN1
ENSG00000049540	0.314277	2.2334	1.05683	0.292442	0.610047	-5.46064	Not Significant	Not significant	ELN
ENSG00000049541	0.328155	3.56345	1.74053	0.084003	0.336906	-4.68041	Not Significant	Not significant	RFC2
ENSG00000049618	-0.3796	5.2369	-1.62742	0.105936	0.378939	-5.01068	Not Significant	Not significant	ARID1B
ENSG00000049656	-0.253841	5.57023	-1.58	0.116405	0.396581	-5.0784	Not Significant	Not significant	CLPTM1L
ENSG00000049759	0.956779	3.04414	3.08235	0.00248195	0.0599517	-1.70688	Not Significant	Not significant	NEDD4L
ENSG00000049768	-0.710489	0.440474	-2.28168	0.0240439	0.182572	-3.39068	Not Significant	Not significant	FOXP3
ENSG00000049769	0.25516	0.543998	0.821836	0.412593	0.707282	-5.45333	Not Significant	Not significant	PPP1R3F
ENSG00000049860	0.0300442	6.32478	0.164621	0.869484	0.954642	-6.33664	Not Significant	Not significant	HEXB
ENSG00000049883	-0.23865	0.841655	-0.8998	0.3698	0.673741	-5.348	Not Significant	Not significant	PTCD2
ENSG00000050130	0.156218	4.90899	0.930153	0.353922	0.661535	-5.83905	Not Significant	Not significant	JKAMP
ENSG00000050165	-0.44502	-1.56661	-1.00644	0.31597	0.631593	-5.04876	Not Significant	Not significant	DKK3
ENSG00000050327	0.067779	0.267758	0.241072	0.809858	0.93038	-5.6433	Not Significant	Not significant	ARHGEF5
ENSG00000050344	-0.412507	2.65385	-1.44691	0.150198	0.448038	-5.01457	Not Significant	Not significant	NFE2L3
ENSG00000050393	0.326615	2.96066	1.22185	0.223856	0.540987	-5.33889	Not Significant	Not significant	MCUR1
ENSG00000050405	-0.211662	1.04872	-0.872681	0.384358	0.684038	-5.41347	Not Significant	Not significant	LIMA1
ENSG00000050426	-0.333832	4.27391	-2.22468	0.0277323	0.195637	-3.84628	Not Significant	Not significant	LETMD1
ENSG00000050438	-0.222101	1.59412	-0.997977	0.320043	0.635202	-5.38673	Not Significant	Not significant	SLC4A8
ENSG00000050628	-0.111499	-2.0057	-0.215848	0.829426	0.939724	-5.44169	Not Significant	Not significant	PTGER3
ENSG00000050730	-0.102793	-0.261705	-0.390489	0.69678	0.879468	-5.5421	Not Significant	Not significant	TNIP3
ENSG00000050748	-0.237725	3.8935	-1.64919	0.101392	0.37082	-4.84818	Not Significant	Not significant	MAPK9
ENSG00000050767	0.276619	-2.31515	0.584693	0.559713	0.80287	-5.31617	Not Significant	Not significant	COL23A1
ENSG00000051009	0.486452	3.77029	3.50154	0.00062424	0.0325818	-0.517014	Significant (FDR < 0.05)	Significantly upregulated	FAM160A2
ENSG00000051108	-0.0430378	6.84523	-0.304001	0.761586	0.90955	-6.33626	Not Significant	Not significant	HERPUD1
ENSG00000051128	0.308824	3.31563	0.910533	0.364135	0.669721	-5.66692	Not Significant	Not significant	HOMER3
ENSG00000051180	0.0838593	1.33586	0.268957	0.788366	0.920566	-5.78484	Not Significant	Not significant	RAD51
ENSG00000051341	0.375189	-0.444773	1.09317	0.27623	0.595889	-5.09206	Not Significant	Not significant	POLQ
ENSG00000051382	0.256693	4.06707	1.97696	0.0500468	0.261936	-4.34938	Not Significant	Not significant	PIK3CB
ENSG00000051523	0.353675	9.29301	1.3892	0.167018	0.471023	-5.51471	Not Significant	Not significant	CYBA
ENSG00000051596	-0.30171	4.8052	-1.27059	0.206018	0.519855	-5.44795	Not Significant	Not significant	THOC3
ENSG00000051620	0.513789	4.98737	1.78798	0.0759819	0.320601	-4.70326	Not Significant	Not significant	HEBP2
ENSG00000051825	-0.339678	4.37773	-1.81831	0.0711928	0.311749	-4.62635	Not Significant	Not significant	MPHOSPH9
ENSG00000052126	-0.719595	1.79048	-3.23461	0.00152565	0.0471913	-1.194	Significant (FDR < 0.05)	Significantly downregulated	PLEKHA5
ENSG00000052344	-0.294536	-1.71367	-0.803541	0.423049	0.714223	-5.21394	Not Significant	Not significant	PRSS8
ENSG00000052723	0.173072	4.09183	1.28477	0.201033	0.51403	-5.38325	Not Significant	Not significant	SIKE1
ENSG00000052749	-0.0003117	4.9276	-0.0012793	0.998981	0.999675	-6.25519	Not Significant	Not significant	RRP12
ENSG00000052795	-0.293272	2.58889	-1.2566	0.211027	0.526057	-5.2478	Not Significant	Not significant	FNIP2
ENSG00000052802	0.323078	2.84169	1.46063	0.146399	0.441784	-5.04058	Not Significant	Not significant	MSMO1
ENSG00000052841	-0.453861	5.5924	-2.83865	0.00521772	0.0826485	-2.49583	Not Significant	Not significant	TTC17
ENSG00000053108	0.119566	-2.3999	0.258642	0.796299	0.924506	-5.41845	Not Significant	Not significant	FSTL4
ENSG00000053254	-0.379229	6.33413	-2.01391	0.0459699	0.251051	-4.39996	Not Significant	Not significant	FOXN3
ENSG00000053371	0.342042	3.37628	1.21501	0.226445	0.543864	-5.36909	Not Significant	Not significant	AKR7A2
ENSG00000053372	-0.414062	2.31654	-1.83062	0.0693217	0.307359	-4.36336	Not Significant	Not significant	MRTO4
ENSG00000053438	-0.627383	-0.72616	-1.31082	0.192104	0.503159	-4.84522	Not Significant	Not significant	NNAT
ENSG00000053501	-0.0253238	3.15025	-0.129888	0.896845	0.96423	-6.02615	Not Significant	Not significant	USE1
ENSG00000053524	-0.315769	0.572909	-1.07926	0.282363	0.601514	-5.15792	Not Significant	Not significant	MCF2L2
ENSG00000053702	-0.273355	0.886365	-1.18088	0.23969	0.558166	-5.09658	Not Significant	Not significant	NRIP2
ENSG00000053770	-0.0159381	4.15051	-0.129829	0.896891	0.96423	-6.18447	Not Significant	Not significant	AP5M1
ENSG00000053900	-0.149552	4.16674	-1.0717	0.285733	0.604302	-5.64175	Not Significant	Not significant	ANAPC4
ENSG00000053918	0.141597	3.54501	0.65686	0.512369	0.774	-5.90245	Not Significant	Not significant	KCNQ1
ENSG00000054116	0.390596	4.77846	1.80661	0.0730102	0.314785	-4.65604	Not Significant	Not significant	TRAPPC3
ENSG00000054118	-0.0035433	4.83393	-0.0210435	0.983241	0.995402	-6.26014	Not Significant	Not significant	THRAP3
ENSG00000054148	-0.123223	4.64438	-0.546899	0.585335	0.817303	-6.00286	Not Significant	Not significant	PHPT1
ENSG00000054219	-0.277813	3.3052	-1.69053	0.0931931	0.354816	-4.72418	Not Significant	Not significant	LY75
ENSG00000054267	-0.0295234	5.49937	-0.165615	0.868704	0.954415	-6.29197	Not Significant	Not significant	ARID4B
ENSG00000054277	0.367708	2.78925	1.09727	0.274443	0.593951	-5.45877	Not Significant	Not significant	OPN3
ENSG00000054282	0.0209051	4.89735	0.13978	0.889039	0.961524	-6.25147	Not Significant	Not significant	SDCCAG8
ENSG00000054356	1.30851	-1.082	2.10943	0.0367202	0.22486	-3.71487	Not Significant	Not significant	PTPRN
ENSG00000054392	-0.851844	-0.354103	-2.82094	0.00549758	0.0853216	-2.24578	Not Significant	Not significant	HHAT
ENSG00000054523	0.686554	3.66374	3.3118	0.00118444	0.0420044	-1.11215	Significant (FDR < 0.05)	Significantly upregulated	KIF1B
ENSG00000054611	-0.191686	4.07252	-2.07817	0.0395529	0.232915	-4.10059	Not Significant	Not significant	TBC1D22A
ENSG00000054654	-0.768876	5.0735	-2.58394	0.0108108	0.120406	-3.08648	Not Significant	Not significant	SYNE2
ENSG00000054690	-0.134695	-1.50169	-0.320116	0.749367	0.904953	-5.46832	Not Significant	Not significant	PLEKHH1
ENSG00000054793	1.1368	0.361073	3.69685	0.00031441	0.0245425	0.141242	Significant (FDR < 0.05)	Significantly upregulated	ATP9A
ENSG00000054965	0.048737	2.82376	0.202575	0.839766	0.944424	-6.02716	Not Significant	Not significant	FAM168A
ENSG00000054967	-0.156406	4.89082	-0.806434	0.421385	0.713067	-5.9326	Not Significant	Not significant	RELT
ENSG00000054983	0.00428254	4.75234	0.0289515	0.976945	0.993813	-6.26087	Not Significant	Not significant	GALC
ENSG00000055044	-0.499246	5.86083	-2.93827	0.00387178	0.0713846	-2.23194	Not Significant	Not significant	NOP58
ENSG00000055070	-0.110071	5.21599	-0.98334	0.327167	0.640528	-5.80061	Not Significant	Not significant	SZRD1
ENSG00000055118	0.96596	-1.56177	1.72344	0.087056	0.342881	-4.29123	Not Significant	Not significant	KCNH2
ENSG00000055130	-0.311401	4.58892	-1.98521	0.0491105	0.259919	-4.32865	Not Significant	Not significant	CUL1
ENSG00000055147	0.157205	3.34567	1.17231	0.243098	0.56238	-5.45659	Not Significant	Not significant	FAM114A2
ENSG00000055163	-0.109162	6.55771	-0.674903	0.50087	0.767099	-6.13854	Not Significant	Not significant	CYFIP2
ENSG00000055208	-0.229044	4.95032	-1.06226	0.289979	0.607938	-5.72783	Not Significant	Not significant	TAB2
ENSG00000055211	-0.0323845	4.15554	-0.193889	0.846549	0.946161	-6.17037	Not Significant	Not significant	GINM1
ENSG00000055332	0.136468	5.40732	0.547508	0.584917	0.817233	-6.16785	Not Significant	Not significant	EIF2AK2
ENSG00000055483	-0.865347	4.89627	-2.91997	0.00409219	0.0736759	-2.21918	Not Significant	Not significant	AC022966.1
ENSG00000055609	-0.306137	4.99979	-1.1111	0.268464	0.588333	-5.68374	Not Significant	Not significant	KMT2C
ENSG00000055732	0.164808	0.375025	0.723903	0.470355	0.747754	-5.48508	Not Significant	Not significant	MCOLN3
ENSG00000055917	-0.306229	4.62531	-1.5258	0.129357	0.417524	-5.12557	Not Significant	Not significant	PUM2
ENSG00000055950	0.0521035	4.02631	0.229723	0.818648	0.934645	-6.08701	Not Significant	Not significant	MRPL43
ENSG00000055955	-0.167089	2.53487	-0.592672	0.554374	0.799624	-5.77299	Not Significant	Not significant	ITIH4
ENSG00000055957	0.122342	-0.35135	0.319594	0.749762	0.904988	-5.55735	Not Significant	Not significant	ITIH1
ENSG00000056050	0.232932	3.274	0.857341	0.392748	0.690526	-5.73373	Not Significant	Not significant	HPF1
ENSG00000056097	-0.167467	4.89939	-1.31468	0.190808	0.50143	-5.41626	Not Significant	Not significant	ZFR
ENSG00000056277	-0.61239	-0.124373	-2.30657	0.0225736	0.17653	-3.32927	Not Significant	Not significant	ZNF280C
ENSG00000056558	-0.759908	1.86273	-3.04281	0.00280836	0.0636914	-1.7068	Not Significant	Not significant	TRAF1
ENSG00000056586	-0.164096	4.1039	-1.34375	0.181242	0.488612	-5.31194	Not Significant	Not significant	RC3H2
ENSG00000056736	-0.0581911	-1.39707	-0.153177	0.878483	0.957927	-5.493	Not Significant	Not significant	IL17RB
ENSG00000056972	-0.0238059	2.52577	-0.147717	0.882783	0.959745	-5.9604	Not Significant	Not significant	TRAF3IP2
ENSG00000057019	0.0563507	0.118875	0.192413	0.847702	0.946609	-5.62691	Not Significant	Not significant	DCBLD2
ENSG00000057252	-0.0601644	4.43932	-0.392744	0.695117	0.878651	-6.13544	Not Significant	Not significant	SOAT1
ENSG00000057294	0.723937	0.324439	2.39842	0.0178077	0.15614	-3.19473	Not Significant	Not significant	PKP2
ENSG00000057608	-0.0799502	6.51432	-0.775345	0.439467	0.725068	-6.06826	Not Significant	Not significant	GDI2
ENSG00000057657	-0.372323	4.84644	-1.6426	0.102751	0.373453	-4.94699	Not Significant	Not significant	PRDM1
ENSG00000057663	0.116675	4.16653	0.762976	0.446785	0.730569	-5.90493	Not Significant	Not significant	ATG5
ENSG00000057704	0.434205	2.69369	1.62648	0.106137	0.379116	-4.78952	Not Significant	Not significant	TMCC3
ENSG00000057757	0.445926	4.45163	2.05763	0.0415147	0.237995	-4.19674	Not Significant	Not significant	PITHD1
ENSG00000057935	-0.216705	2.64732	-1.04004	0.300148	0.617344	-5.47724	Not Significant	Not significant	MTA3
ENSG00000058056	-0.619301	0.765412	-2.54737	0.011954	0.127356	-2.85966	Not Significant	Not significant	USP13
ENSG00000058063	0.298734	6.18024	1.53147	0.12795	0.415293	-5.23276	Not Significant	Not significant	ATP11B
ENSG00000058091	0.578607	3.02242	2.55718	0.011637	0.125383	-3.05216	Not Significant	Not significant	CDK14
ENSG00000058262	-0.0587638	5.50581	-0.511832	0.60959	0.832402	-6.15841	Not Significant	Not significant	SEC61A1
ENSG00000058272	0.143924	6.35638	0.852979	0.395154	0.692406	-6.0175	Not Significant	Not significant	PPP1R12A
ENSG00000058404	-0.0340357	-1.04344	-0.116617	0.907333	0.967985	-5.52716	Not Significant	Not significant	CAMK2B
ENSG00000058453	-0.284891	4.03496	-1.70061	0.091276	0.351211	-4.76219	Not Significant	Not significant	CROCC
ENSG00000058600	-0.711653	4.20469	-2.85309	0.00499921	0.0807964	-2.34366	Not Significant	Not significant	POLR3E
ENSG00000058668	-0.0548124	4.23239	-0.215059	0.83004	0.940028	-6.18661	Not Significant	Not significant	ATP2B4
ENSG00000058673	-0.0530625	4.68602	-0.403924	0.686896	0.874241	-6.16665	Not Significant	Not significant	ZC3H11A
ENSG00000058729	-0.515723	3.44869	-2.47634	0.0144874	0.140527	-3.21726	Not Significant	Not significant	RIOK2
ENSG00000058799	0.348603	3.9587	2.18774	0.0303779	0.205762	-3.89531	Not Significant	Not significant	YIPF1
ENSG00000058804	-0.0532644	1.46262	-0.211683	0.832668	0.941242	-5.80515	Not Significant	Not significant	NDC1
ENSG00000058866	0.373965	2.23298	1.40568	0.162075	0.465032	-5.05019	Not Significant	Not significant	DGKG
ENSG00000059122	-0.178262	4.01887	-1.09579	0.275088	0.594567	-5.58387	Not Significant	Not significant	FLYWCH1
ENSG00000059145	-0.0143393	4.24666	-0.0646275	0.948564	0.983247	-6.19685	Not Significant	Not significant	UNKL
ENSG00000059377	0.384154	6.53704	2.71495	0.00747874	0.0990243	-2.86629	Not Significant	Not significant	TBXAS1
ENSG00000059378	-0.681706	5.8394	-2.97094	0.0035052	0.0684174	-2.14112	Not Significant	Not significant	PARP12
ENSG00000059573	0.0442905	2.38632	0.163483	0.870378	0.955003	-5.96741	Not Significant	Not significant	ALDH18A1
ENSG00000059588	-0.813922	3.19517	-3.41792	0.00083045	0.0356356	-0.710333	Significant (FDR < 0.05)	Significantly downregulated	TARBP1
ENSG00000059691	0.0693481	2.23815	0.29583	0.767807	0.912088	-5.9172	Not Significant	Not significant	GATB
ENSG00000059728	0.717211	6.59809	2.7795	0.00620696	0.0912444	-2.70915	Not Significant	Not significant	MXD1
ENSG00000059758	-0.521394	5.39533	-2.12022	0.0357834	0.222391	-4.14598	Not Significant	Not significant	CDK17
ENSG00000059769	0.623643	1.28248	2.14162	0.033987	0.218575	-3.76642	Not Significant	Not significant	DNAJC25
ENSG00000059804	0.196118	7.37053	1.02953	0.30504	0.62155	-5.89569	Not Significant	Not significant	SLC2A3
ENSG00000059915	-0.165742	2.24522	-0.776668	0.438689	0.724565	-5.63466	Not Significant	Not significant	PSD
ENSG00000060069	0.0143046	4.70093	0.0650972	0.948191	0.983154	-6.25002	Not Significant	Not significant	CTDP1
ENSG00000060138	0.54587	7.19791	1.74169	0.0837998	0.336453	-4.93203	Not Significant	Not significant	YBX3
ENSG00000060140	0.00682327	-1.31677	0.0143956	0.988535	0.996516	-5.5163	Not Significant	Not significant	STYK1
ENSG00000060237	-0.0417056	5.98302	-0.128894	0.89763	0.964357	-6.34677	Not Significant	Not significant	WNK1
ENSG00000060339	-0.341145	5.30936	-1.95345	0.0527964	0.26827	-4.45288	Not Significant	Not significant	CCAR1
ENSG00000060491	0.115464	4.85902	0.677962	0.498935	0.765432	-5.99945	Not Significant	Not significant	OGFR
ENSG00000060558	0.243024	3.67437	1.07823	0.28282	0.60188	-5.5469	Not Significant	Not significant	GNA15
ENSG00000060642	0.475316	2.04867	2.58998	0.0106318	0.119586	-2.87897	Not Significant	Not significant	PIGV
ENSG00000060656	-0.406317	-2.54008	-0.804596	0.422442	0.713716	-5.16367	Not Significant	Not significant	PTPRU
ENSG00000060688	-0.327273	4.49105	-2.31647	0.0220108	0.174016	-3.64846	Not Significant	Not significant	SNRNP40
ENSG00000060749	-0.589787	1.70732	-2.19801	0.0296217	0.202737	-3.6602	Not Significant	Not significant	QSER1
ENSG00000060762	0.157439	4.71832	0.685955	0.493896	0.762376	-5.99577	Not Significant	Not significant	MPC1
ENSG00000060971	0.311582	5.2979	1.98401	0.0492459	0.260265	-4.38384	Not Significant	Not significant	ACAA1
ENSG00000060982	0.355767	2.55402	1.63675	0.103969	0.375549	-4.76168	Not Significant	Not significant	BCAT1
ENSG00000061273	-0.0715107	4.48214	-0.460311	0.64602	0.853555	-6.1076	Not Significant	Not significant	HDAC7
ENSG00000061656	-0.0564027	0.699708	-0.163772	0.870151	0.95492	-5.70383	Not Significant	Not significant	SPAG4
ENSG00000061676	-0.0524604	0.803087	-0.163073	0.870701	0.955039	-5.73135	Not Significant	Not significant	NCKAP1
ENSG00000061794	-0.173355	3.85957	-0.867752	0.387042	0.685929	-5.75509	Not Significant	Not significant	MRPS35
ENSG00000061918	0.322984	2.48706	0.930218	0.353888	0.661528	-5.58403	Not Significant	Not significant	GUCY1B1
ENSG00000061936	-0.413442	4.42336	-2.08472	0.0389443	0.231103	-4.12347	Not Significant	Not significant	SFSWAP
ENSG00000061938	-0.453029	4.16242	-1.78372	0.0766741	0.321604	-4.65431	Not Significant	Not significant	TNK2
ENSG00000061987	-0.129348	4.68072	-0.799087	0.425618	0.715932	-5.95491	Not Significant	Not significant	MON2
ENSG00000062038	-0.398753	-2.40724	-0.817406	0.41511	0.709224	-5.15315	Not Significant	Not significant	CDH3
ENSG00000062194	-0.214352	5.69569	-1.93367	0.0552084	0.275312	-4.52212	Not Significant	Not significant	GPBP1
ENSG00000062282	1.36175	3.58738	3.29373	0.00125721	0.0434661	-1.15151	Significant (FDR < 0.05)	Significantly upregulated	DGAT2
ENSG00000062485	-0.253397	5.8181	-2.05908	0.0413736	0.237788	-4.28149	Not Significant	Not significant	CS
ENSG00000062524	-0.345554	-0.853932	-0.937465	0.350163	0.658954	-5.16104	Not Significant	Not significant	LTK
ENSG00000062582	-0.0757783	4.64999	-0.378652	0.70553	0.884057	-6.09826	Not Significant	Not significant	MRPS24
ENSG00000062598	0.0126556	4.98731	0.0837334	0.93339	0.977455	-6.2675	Not Significant	Not significant	ELMO2
ENSG00000062650	-0.166826	4.18391	-1.62306	0.106868	0.380382	-4.93534	Not Significant	Not significant	WAPL
ENSG00000062716	-0.0580457	7.52626	-0.395963	0.692746	0.877355	-6.33913	Not Significant	Not significant	VMP1
ENSG00000062725	0.0108353	3.18364	0.0796322	0.936646	0.978793	-6.075	Not Significant	Not significant	APPBP2
ENSG00000062822	0.229706	2.50009	1.26437	0.208238	0.522266	-5.24086	Not Significant	Not significant	POLD1
ENSG00000063015	0.342031	-0.559693	0.833038	0.406268	0.702374	-5.29264	Not Significant	Not significant	SEZ6
ENSG00000063046	-0.619023	6.13204	-2.51474	0.0130637	0.133002	-3.31722	Not Significant	Not significant	EIF4B
ENSG00000063127	-0.254437	1.29022	-0.761062	0.447923	0.731484	-5.51655	Not Significant	Not significant	SLC6A16
ENSG00000063169	-0.26397	2.25385	-0.83976	0.402501	0.698042	-5.60367	Not Significant	Not significant	BICRA
ENSG00000063176	0.230154	2.03863	1.3224	0.188232	0.498005	-5.12249	Not Significant	Not significant	SPHK2
ENSG00000063177	-0.587022	7.9384	-3.85783	0.00017517	0.0192844	0.517133	Significant (FDR < 0.05)	Significantly downregulated	RPL18
ENSG00000063180	-0.156194	1.34966	-0.56954	0.569919	0.808605	-5.69979	Not Significant	Not significant	CA11
ENSG00000063241	0.236295	2.396	0.664521	0.50747	0.770541	-5.76663	Not Significant	Not significant	ISOC2
ENSG00000063244	-0.559151	4.72596	-1.89197	0.0605979	0.287205	-4.51374	Not Significant	Not significant	U2AF2
ENSG00000063245	-0.0889314	4.30124	-0.594316	0.553277	0.799204	-6.00298	Not Significant	Not significant	EPN1
ENSG00000063322	0.0875072	3.79551	0.718664	0.473567	0.749616	-5.87704	Not Significant	Not significant	MED29
ENSG00000063587	-0.373026	0.803929	-2.29087	0.0234918	0.180036	-3.39693	Not Significant	Not significant	ZNF275
ENSG00000063601	-0.20781	3.70661	-1.04542	0.297665	0.615474	-5.61203	Not Significant	Not significant	MTMR1
ENSG00000063660	-0.615603	-1.32253	-1.75341	0.0817592	0.332248	-4.21497	Not Significant	Not significant	GPC1
ENSG00000063761	0.129549	1.27134	0.592023	0.554807	0.799697	-5.67344	Not Significant	Not significant	ADCK1
ENSG00000063854	0.76191	4.75712	2.38209	0.0185835	0.159512	-3.52686	Not Significant	Not significant	HAGH
ENSG00000063978	-0.443401	5.2495	-2.96741	0.00354322	0.0685105	-2.12458	Not Significant	Not significant	RNF4
ENSG00000064012	-0.0673517	6.17183	-0.476471	0.634495	0.846745	-6.24257	Not Significant	Not significant	CASP8
ENSG00000064042	-0.38873	-1.526	-0.683736	0.495292	0.763367	-5.30067	Not Significant	Not significant	LIMCH1
ENSG00000064102	0.123208	3.16144	0.734718	0.463762	0.743161	-5.83763	Not Significant	Not significant	INTS13
ENSG00000064115	0.320368	4.93307	1.58801	0.114582	0.393683	-5.05967	Not Significant	Not significant	TM7SF3
ENSG00000064199	0.151608	0.611319	0.445688	0.656524	0.859799	-5.62634	Not Significant	Not significant	SPA17
ENSG00000064201	-0.0490113	4.9216	-0.346613	0.729412	0.894928	-6.15196	Not Significant	Not significant	TSPAN32
ENSG00000064205	0.549413	-1.10482	1.63253	0.104856	0.376931	-4.42742	Not Significant	Not significant	CCN5
ENSG00000064225	0.170889	3.75834	0.703724	0.482795	0.75522	-5.92054	Not Significant	Not significant	ST3GAL6
ENSG00000064270	1.47929	-0.160788	2.99704	0.00323556	0.0661701	-1.81256	Not Significant	Not significant	ATP2C2
ENSG00000064313	-0.183586	4.07671	-0.991302	0.323279	0.63805	-5.71247	Not Significant	Not significant	TAF2
ENSG00000064393	0.337723	3.13428	1.23706	0.218173	0.534535	-5.38502	Not Significant	Not significant	HIPK2
ENSG00000064419	0.276177	3.68744	2.27348	0.0245466	0.183942	-3.71251	Not Significant	Not significant	TNPO3
ENSG00000064489	0.83937	1.59384	2.89997	0.00434623	0.0758409	-2.1109	Not Significant	Not significant	BORCS8-MEF2B
ENSG00000064490	0.18126	4.6205	1.03255	0.303627	0.620544	-5.67618	Not Significant	Not significant	RFXANK
ENSG00000064545	0.256729	1.94474	0.827251	0.409528	0.704511	-5.60753	Not Significant	Not significant	TMEM161A
ENSG00000064547	0.172446	4.48227	0.973271	0.332128	0.645289	-5.75807	Not Significant	Not significant	LPAR2
ENSG00000064601	0.388222	7.36523	2.27392	0.0245194	0.18393	-3.91212	Not Significant	Not significant	CTSA
ENSG00000064607	-0.150422	4.32367	-1.02066	0.309208	0.625522	-5.6944	Not Significant	Not significant	SUGP2
ENSG00000064651	-0.285454	1.77556	-1.4438	0.151071	0.448839	-4.90265	Not Significant	Not significant	SLC12A2
ENSG00000064652	-0.250132	2.15919	-0.830707	0.407579	0.703495	-5.59234	Not Significant	Not significant	SNX24
ENSG00000064666	0.377115	6.93666	2.71651	0.00744538	0.0989576	-2.86367	Not Significant	Not significant	CNN2
ENSG00000064687	0.0475707	4.26283	0.258695	0.796257	0.924506	-6.13996	Not Significant	Not significant	ABCA7
ENSG00000064692	0.376742	-2.25415	0.691937	0.490144	0.759871	-5.26735	Not Significant	Not significant	SNCAIP
ENSG00000064703	0.00302988	1.98681	0.0181984	0.985507	0.995791	-5.89857	Not Significant	Not significant	DDX20
ENSG00000064726	-0.146958	5.00708	-1.34953	0.179384	0.486373	-5.38842	Not Significant	Not significant	BTBD1
ENSG00000064763	0.688274	4.22153	3.12583	0.00216368	0.056108	-1.672	Not Significant	Not significant	FAR2
ENSG00000064787	-0.241398	-2.63992	-0.696953	0.487009	0.757546	-5.22215	Not Significant	Not significant	BCAS1
ENSG00000064886	-0.384235	2.08949	-1.53997	0.125865	0.411924	-4.78657	Not Significant	Not significant	CHI3L2
ENSG00000064932	-0.0374623	4.32056	-0.129674	0.897014	0.96423	-6.20559	Not Significant	Not significant	SBNO2
ENSG00000064933	-0.275174	3.76204	-1.59778	0.112387	0.390298	-4.91554	Not Significant	Not significant	PMS1
ENSG00000064961	0.331166	4.22955	1.20896	0.228753	0.546568	-5.45688	Not Significant	Not significant	HMG20B
ENSG00000064989	0.0134489	1.35787	0.04366	0.965239	0.989354	-5.81735	Not Significant	Not significant	CALCRL
ENSG00000064995	0.0964023	3.91589	0.786973	0.432652	0.720125	-5.85623	Not Significant	Not significant	TAF11
ENSG00000064999	0.571135	2.11751	3.15177	0.00199228	0.0537819	-1.4598	Not Significant	Not significant	ANKS1A
ENSG00000065000	-0.159683	4.34556	-1.34608	0.180492	0.487701	-5.32454	Not Significant	Not significant	AP3D1
ENSG00000065029	-0.321425	3.60666	-1.81416	0.0718339	0.312689	-4.52362	Not Significant	Not significant	ZNF76
ENSG00000065054	-0.0316266	-0.415072	-0.0720391	0.942675	0.981273	-5.60588	Not Significant	Not significant	SLC9A3R2
ENSG00000065057	0.339634	1.47103	0.999269	0.31942	0.634481	-5.45551	Not Significant	Not significant	NTHL1
ENSG00000065060	-0.29886	1.39364	-1.88598	0.0614068	0.289315	-4.19314	Not Significant	Not significant	UHRF1BP1
ENSG00000065135	0.392929	3.83588	2.09939	0.0376101	0.227135	-4.08201	Not Significant	Not significant	GNAI3
ENSG00000065150	-0.544496	4.13045	-3.32935	0.0011175	0.0407328	-1.03856	Significant (FDR < 0.05)	Significantly downregulated	IPO5
ENSG00000065154	0.258598	4.73787	1.41962	0.157982	0.459666	-5.26347	Not Significant	Not significant	OAT
ENSG00000065183	0.0616523	1.48789	0.268306	0.788866	0.920702	-5.79409	Not Significant	Not significant	WDR3
ENSG00000065243	-0.25425	4.39496	-1.44994	0.149352	0.446353	-5.21292	Not Significant	Not significant	PKN2
ENSG00000065268	0.155079	2.99643	0.581605	0.561785	0.803986	-5.86623	Not Significant	Not significant	WDR18
ENSG00000065308	-0.229356	1.63826	-1.16035	0.247916	0.566757	-5.22251	Not Significant	Not significant	TRAM2
ENSG00000065328	0.49669	-0.19153	1.127	0.261706	0.582213	-5.1031	Not Significant	Not significant	MCM10
ENSG00000065357	-0.404733	6.41463	-2.05373	0.0418967	0.238556	-4.31577	Not Significant	Not significant	DGKA
ENSG00000065361	0.169716	1.73742	0.562752	0.57452	0.810588	-5.79882	Not Significant	Not significant	ERBB3
ENSG00000065413	-0.519986	6.94194	-1.85745	0.065386	0.298282	-4.72011	Not Significant	Not significant	ANKRD44
ENSG00000065427	-0.388769	5.64673	-3.57108	0.00049048	0.029052	-0.354784	Significant (FDR < 0.05)	Significantly downregulated	KARS1
ENSG00000065457	-0.230798	4.39831	-1.60102	0.111667	0.388706	-4.97551	Not Significant	Not significant	ADAT1
ENSG00000065485	0.458363	2.11	1.57518	0.117513	0.398318	-4.81075	Not Significant	Not significant	PDIA5
ENSG00000065491	0.495097	1.90371	2.45457	0.0153543	0.144897	-3.16681	Not Significant	Not significant	TBC1D22B
ENSG00000065518	-0.0245698	6.23886	-0.133908	0.893671	0.963431	-6.31218	Not Significant	Not significant	NDUFB4
ENSG00000065526	-0.249321	4.37241	-1.29285	0.198229	0.51085	-5.41032	Not Significant	Not significant	SPEN
ENSG00000065534	0.297487	4.49279	0.953541	0.341989	0.652147	-5.76527	Not Significant	Not significant	MYLK
ENSG00000065548	-0.317824	5.82395	-2.72406	0.00728595	0.0979863	-2.79268	Not Significant	Not significant	ZC3H15
ENSG00000065559	-0.11997	4.54967	-0.809019	0.419902	0.712554	-5.91571	Not Significant	Not significant	MAP2K4
ENSG00000065600	0.0489468	2.38738	0.214378	0.83057	0.940111	-5.92886	Not Significant	Not significant	PACC1
ENSG00000065613	0.0879057	3.8898	0.567714	0.571155	0.809224	-6.03235	Not Significant	Not significant	SLK
ENSG00000065615	0.319894	5.61237	1.82403	0.0703184	0.309621	-4.72242	Not Significant	Not significant	CYB5R4
ENSG00000065618	2.19892	0.976015	3.61407	0.00042185	0.0269496	-0.0993671	Significant (FDR < 0.05)	Significantly upregulated	COL17A1
ENSG00000065621	0.310952	1.66052	1.36772	0.173632	0.478755	-5.01806	Not Significant	Not significant	GSTO2
ENSG00000065665	0.550965	2.21107	1.93016	0.055646	0.276241	-4.26252	Not Significant	Not significant	SEC61A2
ENSG00000065675	-0.692963	3.08573	-3.03071	0.00291593	0.0644893	-1.79689	Not Significant	Not significant	PRKCQ
ENSG00000065717	-0.0950012	0.660592	-0.294811	0.768583	0.912523	-5.67383	Not Significant	Not significant	TLE2
ENSG00000065802	0.259853	2.93534	1.28088	0.202391	0.515785	-5.25481	Not Significant	Not significant	ASB1
ENSG00000065809	-0.0429814	6.85841	-0.27741	0.781882	0.917838	-6.34858	Not Significant	Not significant	FAM107B
ENSG00000065833	0.968735	-0.0745459	2.03386	0.043889	0.244606	-3.87808	Not Significant	Not significant	ME1
ENSG00000065882	0.0524319	5.5749	0.508752	0.611741	0.833752	-6.19409	Not Significant	Not significant	TBC1D1
ENSG00000065883	-0.277316	5.54772	-1.73905	0.0842635	0.33722	-4.85276	Not Significant	Not significant	CDK13
ENSG00000065911	-0.220235	4.27014	-1.5102	0.133288	0.423762	-5.08966	Not Significant	Not significant	MTHFD2
ENSG00000065923	-0.535944	2.07587	-2.31998	0.0218143	0.173601	-3.42214	Not Significant	Not significant	SLC9A7
ENSG00000065970	-0.081187	2.7667	-0.565598	0.572589	0.809813	-5.85259	Not Significant	Not significant	FOXJ2
ENSG00000065978	-0.219803	6.6912	-1.11547	0.266595	0.586699	-5.76092	Not Significant	Not significant	YBX1
ENSG00000065989	-0.0887773	1.98315	-0.413151	0.680139	0.870576	-5.83629	Not Significant	Not significant	PDE4A
ENSG00000066027	0.0551132	5.29159	0.411144	0.681607	0.871316	-6.22155	Not Significant	Not significant	PPP2R5A
ENSG00000066044	-0.118421	4.16976	-1.04335	0.298619	0.616018	-5.63454	Not Significant	Not significant	ELAVL1
ENSG00000066056	-0.317004	-2.42861	-0.804751	0.422353	0.713716	-5.15853	Not Significant	Not significant	TIE1
ENSG00000066084	-0.0501987	3.14607	-0.269061	0.788286	0.920566	-6.04496	Not Significant	Not significant	DIP2B
ENSG00000066117	-0.41472	3.77943	-1.82211	0.0706117	0.310528	-4.55764	Not Significant	Not significant	SMARCD1
ENSG00000066135	-0.218038	2.89299	-1.1274	0.261536	0.582001	-5.43614	Not Significant	Not significant	KDM4A
ENSG00000066136	0.117698	5.04337	1.03827	0.300966	0.618112	-5.7513	Not Significant	Not significant	NFYC
ENSG00000066185	0.152804	-1.18978	0.28211	0.778284	0.916413	-5.51189	Not Significant	Not significant	ZMYND12
ENSG00000066230	-0.0696517	-1.21191	-0.173372	0.862614	0.95209	-5.50444	Not Significant	Not significant	SLC9A3
ENSG00000066279	0.840871	-0.57246	2.25169	0.0259275	0.188641	-3.44555	Not Significant	Not significant	ASPM
ENSG00000066294	-0.424357	4.21093	-2.03975	0.0432905	0.24301	-4.20726	Not Significant	Not significant	CD84
ENSG00000066322	0.10058	4.84334	0.594481	0.553167	0.799204	-6.04931	Not Significant	Not significant	ELOVL1
ENSG00000066336	0.276118	7.44821	1.71794	0.0880578	0.344818	-4.96969	Not Significant	Not significant	SPI1
ENSG00000066379	0.368854	3.28626	1.32691	0.186737	0.49622	-5.23688	Not Significant	Not significant	ZNRD1
ENSG00000066382	-0.106055	-2.1832	-0.246325	0.805798	0.928638	-5.42539	Not Significant	Not significant	MPPED2
ENSG00000066405	0.577087	-2.77091	1.48056	0.141011	0.435023	-4.55341	Not Significant	Not significant	CLDN18
ENSG00000066422	-0.0090268	3.68477	-0.0643885	0.948754	0.983247	-6.15555	Not Significant	Not significant	ZBTB11
ENSG00000066427	-0.131355	4.58278	-1.10271	0.27208	0.591805	-5.643	Not Significant	Not significant	ATXN3
ENSG00000066455	0.0907025	3.40448	0.548551	0.584203	0.816747	-5.95819	Not Significant	Not significant	GOLGA5
ENSG00000066468	0.30317	-2.23397	0.876265	0.382414	0.682432	-5.15289	Not Significant	Not significant	FGFR2
ENSG00000066557	-0.0754814	2.39168	-0.43081	0.667281	0.864741	-5.87741	Not Significant	Not significant	LRRC40
ENSG00000066583	0.109785	2.00152	0.334529	0.73849	0.899279	-5.86218	Not Significant	Not significant	ISOC1
ENSG00000066629	0.24858	0.395766	0.713149	0.476962	0.750946	-5.47299	Not Significant	Not significant	EML1
ENSG00000066651	-0.577212	2.49244	-2.1713	0.0316247	0.209929	-3.75199	Not Significant	Not significant	TRMT11
ENSG00000066654	-0.319499	4.31966	-2.29832	0.0230521	0.178509	-3.68848	Not Significant	Not significant	THUMPD1
ENSG00000066697	0.204011	2.79861	1.00531	0.316513	0.631923	-5.53635	Not Significant	Not significant	MSANTD3
ENSG00000066739	-0.0121479	2.58044	-0.0447085	0.964405	0.989134	-6.05275	Not Significant	Not significant	ATG2B
ENSG00000066777	-0.209204	4.46268	-1.32414	0.187652	0.497295	-5.38717	Not Significant	Not significant	ARFGEF1
ENSG00000066813	0.0843885	0.0882477	0.242131	0.809039	0.930221	-5.73649	Not Significant	Not significant	ACSM2B
ENSG00000066827	-0.329873	1.9324	-1.43566	0.153371	0.452354	-4.91122	Not Significant	Not significant	ZFAT
ENSG00000066855	-0.455291	3.79573	-1.70761	0.0899655	0.348251	-4.76434	Not Significant	Not significant	MTFR1
ENSG00000066923	-0.055249	4.8625	-0.377808	0.706155	0.884057	-6.1761	Not Significant	Not significant	STAG3
ENSG00000066926	1.13185	4.02177	2.90085	0.00433477	0.0758409	-2.26298	Not Significant	Not significant	FECH
ENSG00000066933	-0.661963	3.09599	-2.82321	0.00546102	0.0849318	-2.35855	Not Significant	Not significant	MYO9A
ENSG00000067048	-0.701828	2.99824	-2.38437	0.0184733	0.159095	-3.46594	Not Significant	Not significant	DDX3Y
ENSG00000067057	-0.316337	4.08603	-2.0841	0.0390011	0.231378	-4.07741	Not Significant	Not significant	PFKP
ENSG00000067064	0.470475	5.69531	2.74936	0.00677405	0.095243	-2.74047	Not Significant	Not significant	IDI1
ENSG00000067066	-0.07862	7.32099	-0.563118	0.574271	0.810452	-6.24979	Not Significant	Not significant	SP100
ENSG00000067082	-0.0263724	8.008	-0.156764	0.875661	0.956798	-6.40308	Not Significant	Not significant	KLF6
ENSG00000067113	-0.768697	1.37053	-2.39637	0.0179034	0.156486	-3.19677	Not Significant	Not significant	PLPP1
ENSG00000067141	-0.476264	0.0545774	-1.36701	0.173854	0.479077	-4.80183	Not Significant	Not significant	NEO1
ENSG00000067167	-0.202006	6.41474	-1.51856	0.131169	0.420795	-5.23556	Not Significant	Not significant	TRAM1
ENSG00000067182	0.293131	5.90959	1.90708	0.0585965	0.282926	-4.58641	Not Significant	Not significant	TNFRSF1A
ENSG00000067191	-0.714976	1.04814	-2.72377	0.00729201	0.0980087	-2.47159	Not Significant	Not significant	CACNB1
ENSG00000067208	0.0955776	3.5387	0.444829	0.657143	0.859978	-6.04823	Not Significant	Not significant	EVI5
ENSG00000067221	0.368256	1.22252	1.28751	0.200078	0.513416	-5.08618	Not Significant	Not significant	STOML1
ENSG00000067225	0.388992	8.12012	3.44155	0.00076648	0.0349085	-0.862658	Significant (FDR < 0.05)	Significantly upregulated	PKM
ENSG00000067248	0.1907	3.51879	1.04874	0.296136	0.614139	-5.59073	Not Significant	Not significant	DHX29
ENSG00000067334	-0.279756	5.25788	-1.7949	0.074867	0.318905	-4.71897	Not Significant	Not significant	DNTTIP2
ENSG00000067365	0.350701	4.51068	2.0758	0.0397755	0.233608	-4.16937	Not Significant	Not significant	METTL22
ENSG00000067369	-0.75829	2.25079	-2.9813	0.00339577	0.0677672	-1.88508	Not Significant	Not significant	TP53BP1
ENSG00000067445	-1.29178	1.12529	-3.04377	0.00280002	0.0636319	-1.69605	Not Significant	Not significant	TRO
ENSG00000067533	-0.82647	2.02943	-3.2959	0.00124827	0.0433027	-1.02464	Significant (FDR < 0.05)	Significantly downregulated	RRP15
ENSG00000067560	0.13468	8.4698	1.31294	0.191392	0.502236	-5.6038	Not Significant	Not significant	RHOA
ENSG00000067596	0.289879	4.58198	1.75659	0.0812132	0.331324	-4.76798	Not Significant	Not significant	DHX8
ENSG00000067606	0.00157767	2.11501	0.0072039	0.994263	0.998065	-5.91061	Not Significant	Not significant	PRKCZ
ENSG00000067646	-0.0540129	-0.0705969	-0.263618	0.792469	0.922731	-5.75314	Not Significant	Not significant	ZFY
ENSG00000067704	0.0592849	3.81997	0.390421	0.696829	0.879468	-6.07517	Not Significant	Not significant	IARS2
ENSG00000067715	-0.269866	-2.43851	-0.601262	0.548656	0.796942	-5.29187	Not Significant	Not significant	SYT1
ENSG00000067798	0.597261	-0.546903	1.12456	0.262736	0.583031	-5.05345	Not Significant	Not significant	NAV3
ENSG00000067829	-0.0381603	5.0285	-0.289529	0.772613	0.914146	-6.17959	Not Significant	Not significant	IDH3G
ENSG00000067836	1.1085	4.1364	3.18945	0.00176566	0.050436	-1.45405	Not Significant	Not significant	ROGDI
ENSG00000067840	-1.39693	0.927095	-2.60191	0.0102861	0.117461	-2.73256	Not Significant	Not significant	PDZD4
ENSG00000067900	-0.039382	6.25234	-0.216621	0.828825	0.939425	-6.34414	Not Significant	Not significant	ROCK1
ENSG00000067955	-0.0009613	5.25525	-0.0085535	0.993188	0.998006	-6.28627	Not Significant	Not significant	CBFB
ENSG00000067992	0.458334	3.73043	2.15579	0.0328402	0.214068	-3.96551	Not Significant	Not significant	PDK3
ENSG00000068001	0.789702	1.29443	1.64377	0.102507	0.373108	-4.62878	Not Significant	Not significant	HYAL2
ENSG00000068024	-0.14708	4.69872	-0.547796	0.58472	0.817082	-6.10142	Not Significant	Not significant	HDAC4
ENSG00000068028	-0.0055262	4.49435	-0.0276387	0.97799	0.994207	-6.1736	Not Significant	Not significant	RASSF1
ENSG00000068079	0.181546	5.28196	0.653192	0.514723	0.774998	-6.03551	Not Significant	Not significant	IFI35
ENSG00000068097	-0.360237	3.00442	-1.75608	0.0813015	0.331563	-4.57909	Not Significant	Not significant	HEATR6
ENSG00000068120	0.213753	4.23486	1.27442	0.204666	0.518362	-5.3806	Not Significant	Not significant	COASY
ENSG00000068137	0.458062	-0.53981	1.45501	0.147946	0.444178	-4.69084	Not Significant	Not significant	PLEKHH3
ENSG00000068305	0.248714	5.46325	1.93344	0.0552368	0.275331	-4.52683	Not Significant	Not significant	MEF2A
ENSG00000068308	0.0470043	4.76358	0.441493	0.65955	0.861161	-6.12763	Not Significant	Not significant	OTUD5
ENSG00000068323	0.226621	4.09962	1.4507	0.149142	0.446024	-5.17053	Not Significant	Not significant	TFE3
ENSG00000068354	0.356256	2.50917	2.04837	0.0424267	0.240245	-4.04797	Not Significant	Not significant	TBC1D25
ENSG00000068366	0.119414	4.61693	0.708425	0.479881	0.753219	-6.01893	Not Significant	Not significant	ACSL4
ENSG00000068383	0.472007	3.29467	2.27829	0.0242509	0.183226	-3.67355	Not Significant	Not significant	INPP5A
ENSG00000068394	0.363268	2.54188	1.69632	0.0920879	0.352835	-4.64372	Not Significant	Not significant	GPKOW
ENSG00000068400	-0.0734676	4.63158	-0.654134	0.514118	0.774795	-6.02045	Not Significant	Not significant	GRIPAP1
ENSG00000068438	-0.236748	3.71326	-1.44439	0.150905	0.448781	-5.09747	Not Significant	Not significant	FTSJ1
ENSG00000068489	0.275786	2.41676	1.90793	0.0584851	0.282806	-4.29179	Not Significant	Not significant	PRR11
ENSG00000068615	0.877627	-2.80344	1.88908	0.0609874	0.287948	-4.00045	Not Significant	Not significant	REEP1
ENSG00000068650	-0.0912215	5.2404	-0.395791	0.692873	0.877355	-6.22776	Not Significant	Not significant	ATP11A
ENSG00000068654	-0.74793	1.41354	-2.46635	0.0148797	0.142716	-3.05905	Not Significant	Not significant	POLR1A
ENSG00000068697	-0.124586	6.6162	-0.708067	0.480102	0.753301	-6.1089	Not Significant	Not significant	LAPTM4A
ENSG00000068724	-0.210447	4.5947	-1.59765	0.112417	0.390341	-4.98606	Not Significant	Not significant	TTC7A
ENSG00000068745	-0.006224	5.27357	-0.0455947	0.963699	0.988839	-6.27679	Not Significant	Not significant	IP6K2
ENSG00000068784	-0.004888	3.35514	-0.0285127	0.977295	0.993987	-6.11266	Not Significant	Not significant	SRBD1
ENSG00000068796	-0.250311	5.86653	-1.43632	0.153183	0.452038	-5.31953	Not Significant	Not significant	KIF2A
ENSG00000068831	-0.0401377	6.57058	-0.395413	0.693151	0.877461	-6.26794	Not Significant	Not significant	RASGRP2
ENSG00000068878	-0.436166	4.51092	-1.86734	0.0639824	0.295782	-4.56045	Not Significant	Not significant	PSME4
ENSG00000068885	0.116112	3.20456	0.675152	0.500713	0.767057	-5.88893	Not Significant	Not significant	IFT80
ENSG00000068903	-0.0139578	5.13061	-0.138324	0.890187	0.962209	-6.23603	Not Significant	Not significant	SIRT2
ENSG00000068912	0.276114	4.11602	2.00309	0.0471329	0.254529	-4.27833	Not Significant	Not significant	ERLEC1
ENSG00000068971	0.633561	2.99538	2.62233	0.00971773	0.114389	-2.8721	Not Significant	Not significant	PPP2R5B
ENSG00000068976	0.06109	0.764821	0.235525	0.814152	0.932268	-5.70168	Not Significant	Not significant	PYGM
ENSG00000069011	0.382732	-1.99113	0.862198	0.39008	0.688171	-5.17831	Not Significant	Not significant	PITX1
ENSG00000069020	0.452074	2.42597	1.88755	0.0611937	0.288555	-4.34783	Not Significant	Not significant	MAST4
ENSG00000069188	-0.893068	-0.557382	-1.66131	0.0989297	0.365808	-4.37333	Not Significant	Not significant	SDK2
ENSG00000069248	-0.14101	3.75842	-0.987691	0.325039	0.639115	-5.68581	Not Significant	Not significant	NUP133
ENSG00000069275	-0.836799	3.94133	-2.94762	0.00376346	0.0707944	-2.08286	Not Significant	Not significant	NUCKS1
ENSG00000069329	0.0655158	4.93679	0.467411	0.640946	0.85099	-6.16367	Not Significant	Not significant	VPS35
ENSG00000069345	0.00188614	5.13953	0.0207851	0.983447	0.995459	-6.27501	Not Significant	Not significant	DNAJA2
ENSG00000069399	-0.0140017	5.60319	-0.0674645	0.94631	0.982731	-6.29154	Not Significant	Not significant	BCL3
ENSG00000069424	-0.126712	5.77207	-0.797841	0.426338	0.716397	-6.01081	Not Significant	Not significant	KCNAB2
ENSG00000069431	0.130463	-1.41553	0.571263	0.568754	0.807837	-5.39963	Not Significant	Not significant	ABCC9
ENSG00000069493	-0.753881	6.34932	-3.32086	0.00114941	0.0412214	-1.16583	Significant (FDR < 0.05)	Significantly downregulated	CLEC2D
ENSG00000069509	0.0373132	1.87522	0.120815	0.904014	0.96646	-5.89779	Not Significant	Not significant	FUNDC1
ENSG00000069535	0.837401	-0.311417	1.89669	0.0599656	0.286065	-4.10084	Not Significant	Not significant	MAOB
ENSG00000069667	-0.942927	4.41576	-2.58331	0.0108298	0.120526	-3.02775	Not Significant	Not significant	RORA
ENSG00000069696	-1.80964	-1.01113	-3.30126	0.00122638	0.0428771	-1.12753	Significant (FDR < 0.05)	Significantly downregulated	DRD4
ENSG00000069702	-0.999372	3.64492	-2.48766	0.0140539	0.138188	-3.18288	Not Significant	Not significant	TGFBR3
ENSG00000069764	-0.293002	0.715366	-1.15857	0.24864	0.567597	-5.10585	Not Significant	Not significant	PLA2G10
ENSG00000069849	-0.429491	5.82669	-2.60601	0.0101696	0.116866	-3.07555	Not Significant	Not significant	ATP1B3
ENSG00000069869	-0.378671	4.97891	-1.17667	0.241361	0.560283	-5.60478	Not Significant	Not significant	NEDD4
ENSG00000069943	0.10687	5.01857	0.814172	0.416954	0.710264	-5.9707	Not Significant	Not significant	PIGB
ENSG00000069956	-0.0087136	3.93903	-0.0483145	0.961536	0.988524	-6.17723	Not Significant	Not significant	MAPK6
ENSG00000069966	-0.0693211	3.88643	-0.33875	0.735315	0.89802	-6.07312	Not Significant	Not significant	GNB5
ENSG00000069974	0.577116	5.96785	4.07259	7.81e-05	0.0137138	1.28468	Significant (FDR < 0.05)	Significantly upregulated	RAB27A
ENSG00000069998	0.293251	3.00266	0.941889	0.347901	0.656895	-5.61481	Not Significant	Not significant	HDHD5
ENSG00000070010	0.341429	5.21896	2.84905	0.00505956	0.0811846	-2.44129	Not Significant	Not significant	UFD1
ENSG00000070018	0.138964	-1.99109	0.349308	0.727392	0.894076	-5.42495	Not Significant	Not significant	LRP6
ENSG00000070031	-0.819463	-1.93999	-1.54423	0.12483	0.409735	-4.47037	Not Significant	Not significant	SCT
ENSG00000070047	-0.293361	2.7694	-1.73095	0.0857032	0.340568	-4.59357	Not Significant	Not significant	PHRF1
ENSG00000070061	-0.124525	2.50746	-0.790752	0.43045	0.718794	-5.6776	Not Significant	Not significant	ELP1
ENSG00000070081	0.221773	5.64965	1.38117	0.169468	0.474215	-5.38747	Not Significant	Not significant	NUCB2
ENSG00000070087	-0.22249	0.509701	-0.648895	0.517488	0.777062	-5.49335	Not Significant	Not significant	PFN2
ENSG00000070159	-0.734193	-0.168568	-1.60919	0.109869	0.385661	-4.47254	Not Significant	Not significant	PTPN3
ENSG00000070182	1.1245	1.62493	3.27736	0.00132678	0.0442919	-1.10112	Significant (FDR < 0.05)	Significantly upregulated	SPTB
ENSG00000070190	0.0352643	4.91388	0.225726	0.82175	0.936198	-6.23692	Not Significant	Not significant	DAPP1
ENSG00000070214	0.520438	3.43858	2.62764	0.00957462	0.113424	-2.90129	Not Significant	Not significant	SLC44A1
ENSG00000070269	0.200468	3.54081	1.35102	0.178907	0.485854	-5.27308	Not Significant	Not significant	TMEM260
ENSG00000070366	-0.118339	3.32305	-0.518297	0.605084	0.830111	-5.96881	Not Significant	Not significant	SMG6
ENSG00000070367	0.0154123	4.33409	0.119696	0.904898	0.966988	-6.21643	Not Significant	Not significant	EXOC5
ENSG00000070371	1.18521	1.25555	3.02307	0.00298583	0.0650023	-1.77953	Not Significant	Not significant	CLTCL1
ENSG00000070388	0.157718	-2.74133	0.441553	0.659506	0.861155	-5.34637	Not Significant	Not significant	FGF22
ENSG00000070404	0.558791	1.53693	1.19111	0.235664	0.553869	-5.22524	Not Significant	Not significant	FSTL3
ENSG00000070413	0.216622	4.04723	1.37292	0.172012	0.476847	-5.27187	Not Significant	Not significant	DGCR2
ENSG00000070423	-0.10245	4.68125	-0.607433	0.544566	0.794422	-5.99583	Not Significant	Not significant	RNF126
ENSG00000070444	-0.173654	3.35409	-0.657675	0.511847	0.773576	-5.88679	Not Significant	Not significant	MNT
ENSG00000070476	0.145988	3.62575	1.29698	0.196811	0.509273	-5.32473	Not Significant	Not significant	ZXDC
ENSG00000070495	0.177682	4.79029	1.15668	0.24941	0.568267	-5.57759	Not Significant	Not significant	JMJD6
ENSG00000070501	-0.183707	4.80148	-1.16131	0.247528	0.566343	-5.59012	Not Significant	Not significant	POLB
ENSG00000070526	-1.0107	0.787972	-2.22636	0.0276174	0.195012	-3.49158	Not Significant	Not significant	ST6GALNAC1
ENSG00000070540	0.321691	5.01916	2.00635	0.0467797	0.253548	-4.35201	Not Significant	Not significant	WIPI1
ENSG00000070601	-0.227353	-1.31625	-0.453545	0.650871	0.856564	-5.41318	Not Significant	Not significant	FRMPD1
ENSG00000070610	0.141968	4.3055	1.32367	0.187811	0.49747	-5.35115	Not Significant	Not significant	GBA2
ENSG00000070614	0.528626	3.62087	2.95599	0.00366878	0.0697758	-2.08518	Not Significant	Not significant	NDST1
ENSG00000070669	-0.146635	3.05615	-0.744722	0.45771	0.739186	-5.79049	Not Significant	Not significant	ASNS
ENSG00000070718	-0.449242	3.84858	-1.50529	0.134544	0.425995	-5.05856	Not Significant	Not significant	AP3M2
ENSG00000070729	0.503243	-1.45382	1.36892	0.173258	0.478427	-4.74093	Not Significant	Not significant	CNGB1
ENSG00000070731	0.969893	2.08836	2.17419	0.0314021	0.209013	-3.76801	Not Significant	Not significant	ST6GALNAC2
ENSG00000070756	-0.54298	8.75709	-2.94418	0.003803	0.0708045	-2.32468	Not Significant	Not significant	PABPC1
ENSG00000070759	0.328829	1.73791	1.37815	0.170396	0.475157	-5.00205	Not Significant	Not significant	TESK2
ENSG00000070761	-0.33181	3.44817	-1.35425	0.177879	0.483995	-5.17059	Not Significant	Not significant	CFAP20
ENSG00000070770	-0.167449	3.52066	-0.855025	0.394024	0.69146	-5.77944	Not Significant	Not significant	CSNK2A2
ENSG00000070785	-0.0792686	3.42558	-0.480917	0.63134	0.845068	-5.98167	Not Significant	Not significant	EIF2B3
ENSG00000070814	-0.836405	4.16136	-3.13642	0.00209216	0.0553379	-1.57777	Not Significant	Not significant	TCOF1
ENSG00000070831	-0.049721	7.70959	-0.445701	0.656514	0.859799	-6.32524	Not Significant	Not significant	CDC42
ENSG00000070882	-0.0691649	4.26553	-0.344839	0.730742	0.8958	-6.16492	Not Significant	Not significant	OSBPL3
ENSG00000070950	0.400781	2.4706	1.80744	0.0728798	0.314616	-4.48227	Not Significant	Not significant	RAD18
ENSG00000070961	-0.598289	5.74806	-3.23391	0.00152912	0.0472331	-1.40589	Significant (FDR < 0.05)	Significantly downregulated	ATP2B1
ENSG00000071051	-0.0404812	4.92324	-0.243961	0.807625	0.929686	-6.19179	Not Significant	Not significant	NCK2
ENSG00000071054	0.0455733	5.31657	0.276117	0.782873	0.917844	-6.26155	Not Significant	Not significant	MAP4K4
ENSG00000071073	-0.013302	5.74203	-0.0782258	0.937762	0.9795	-6.30901	Not Significant	Not significant	MGAT4A
ENSG00000071082	-0.4396	9.04686	-3.02455	0.00297213	0.0647675	-2.10246	Not Significant	Not significant	RPL31
ENSG00000071127	0.104148	7.16221	0.927454	0.355316	0.662163	-5.97258	Not Significant	Not significant	WDR1
ENSG00000071189	-0.134928	4.43074	-0.842563	0.400936	0.696996	-5.88539	Not Significant	Not significant	SNX13
ENSG00000071205	-0.286642	1.99984	-1.49557	0.137056	0.429509	-4.85257	Not Significant	Not significant	ARHGAP10
ENSG00000071242	0.808139	1.11844	2.79724	0.00589369	0.0889881	-2.33177	Not Significant	Not significant	RPS6KA2
ENSG00000071243	-0.260167	4.31577	-1.87993	0.062234	0.291547	-4.49421	Not Significant	Not significant	ING3
ENSG00000071246	-0.806257	1.4022	-2.79171	0.0059898	0.0895009	-2.319	Not Significant	Not significant	VASH1
ENSG00000071282	-0.42727	-1.61563	-1.09302	0.276298	0.595889	-4.97747	Not Significant	Not significant	LMCD1
ENSG00000071462	-0.159363	5.00593	-1.06485	0.288811	0.607141	-5.6774	Not Significant	Not significant	BUD23
ENSG00000071537	-0.0024512	4.92693	-0.0187402	0.985076	0.995716	-6.27109	Not Significant	Not significant	SEL1L
ENSG00000071539	0.77172	0.134011	1.71593	0.0884264	0.345317	-4.42232	Not Significant	Not significant	TRIP13
ENSG00000071553	0.446333	5.49671	2.47308	0.0146144	0.141205	-3.37679	Not Significant	Not significant	ATP6AP1
ENSG00000071564	0.152969	4.64216	0.758427	0.449494	0.732524	-5.93916	Not Significant	Not significant	TCF3
ENSG00000071575	-0.825453	3.2696	-3.1211	0.00219635	0.0564837	-1.5549	Not Significant	Not significant	TRIB2
ENSG00000071626	-0.805516	4.76235	-3.40683	0.00086217	0.0363197	-0.82787	Significant (FDR < 0.05)	Significantly downregulated	DAZAP1
ENSG00000071655	-0.0932318	3.13257	-0.573261	0.567404	0.806991	-5.88443	Not Significant	Not significant	MBD3
ENSG00000071794	-0.132244	2.25455	-0.700565	0.484758	0.756213	-5.70554	Not Significant	Not significant	HLTF
ENSG00000071859	0.177332	4.33507	0.975932	0.330812	0.643789	-5.71372	Not Significant	Not significant	FAM50A
ENSG00000071889	0.348708	3.49031	1.93013	0.0556497	0.276241	-4.34005	Not Significant	Not significant	FAM3A
ENSG00000071894	-0.218984	4.07074	-1.46749	0.144528	0.43874	-5.11222	Not Significant	Not significant	CPSF1
ENSG00000071909	-0.255365	-1.84398	-0.746687	0.456528	0.737869	-5.24678	Not Significant	Not significant	MYO3B
ENSG00000071967	0.458824	3.35929	1.76192	0.0803049	0.329005	-4.66409	Not Significant	Not significant	CYBRD1
ENSG00000071994	-0.122956	4.72494	-0.709723	0.479078	0.752489	-5.97003	Not Significant	Not significant	PDCD2
ENSG00000072042	0.197037	4.71423	1.00836	0.315053	0.630928	-5.74374	Not Significant	Not significant	RDH11
ENSG00000072062	0.00638469	4.46758	0.0339786	0.972943	0.992689	-6.23322	Not Significant	Not significant	PRKACA
ENSG00000072071	-0.593382	0.711268	-1.50736	0.134013	0.425095	-4.67743	Not Significant	Not significant	ADGRL1
ENSG00000072080	0.891202	-0.91834	1.2895	0.19939	0.51224	-4.89784	Not Significant	Not significant	SPP2
ENSG00000072110	0.667782	6.28369	3.67672	0.00033785	0.0247511	-0.0704769	Significant (FDR < 0.05)	Significantly upregulated	ACTN1
ENSG00000072121	-0.231251	2.60244	-0.951006	0.34327	0.653025	-5.57439	Not Significant	Not significant	ZFYVE26
ENSG00000072133	-0.268493	-1.25411	-0.586395	0.558572	0.801853	-5.36245	Not Significant	Not significant	RPS6KA6
ENSG00000072134	0.0136419	2.74761	0.0573779	0.954327	0.985646	-6.01879	Not Significant	Not significant	EPN2
ENSG00000072135	-0.0816979	6.1532	-0.649783	0.516916	0.7767	-6.12518	Not Significant	Not significant	PTPN18
ENSG00000072163	-0.0094165	0.100952	-0.0244939	0.980494	0.994495	-5.69952	Not Significant	Not significant	LIMS2
ENSG00000072195	-0.197938	-1.45655	-0.490519	0.624548	0.841815	-5.39002	Not Significant	Not significant	SPEG
ENSG00000072201	-0.367705	-1.55848	-1.11676	0.266045	0.586522	-4.96799	Not Significant	Not significant	LNX1
ENSG00000072210	-0.179184	4.21577	-1.20103	0.231803	0.549907	-5.48462	Not Significant	Not significant	ALDH3A2
ENSG00000072274	-0.0309199	5.3607	-0.145688	0.884381	0.960128	-6.30003	Not Significant	Not significant	TFRC
ENSG00000072310	-0.431561	4.21247	-1.91523	0.0575398	0.280487	-4.42414	Not Significant	Not significant	SREBF1
ENSG00000072364	-0.192516	4.81391	-0.82076	0.413204	0.707881	-5.93349	Not Significant	Not significant	AFF4
ENSG00000072401	0.223961	5.54569	0.968414	0.334538	0.647081	-5.86725	Not Significant	Not significant	UBE2D1
ENSG00000072415	0.067478	2.38362	0.423147	0.672849	0.867239	-5.90639	Not Significant	Not significant	MPP5
ENSG00000072422	0.462389	1.52522	1.29822	0.196384	0.509098	-5.10466	Not Significant	Not significant	RHOBTB1
ENSG00000072501	-0.0181637	3.93543	-0.110923	0.911839	0.969453	-6.15565	Not Significant	Not significant	SMC1A
ENSG00000072506	0.394368	4.23631	1.55505	0.122234	0.405871	-5.006	Not Significant	Not significant	HSD17B10
ENSG00000072518	-0.0292816	5.06956	-0.216863	0.828636	0.939355	-6.24636	Not Significant	Not significant	MARK2
ENSG00000072571	1.03929	0.538345	2.56356	0.0114352	0.124292	-2.86555	Not Significant	Not significant	HMMR
ENSG00000072609	-0.173543	5.14018	-1.58544	0.115163	0.394524	-5.05894	Not Significant	Not significant	CHFR
ENSG00000072682	0.431376	1.64201	1.21454	0.226623	0.543912	-5.20221	Not Significant	Not significant	P4HA2
ENSG00000072694	-0.267823	4.1476	-1.06292	0.28968	0.607653	-5.61537	Not Significant	Not significant	FCGR2B
ENSG00000072736	-0.34869	4.95904	-1.90924	0.0583143	0.282391	-4.50981	Not Significant	Not significant	NFATC3
ENSG00000072756	-0.216508	4.22112	-1.84335	0.067431	0.30344	-4.57093	Not Significant	Not significant	TRNT1
ENSG00000072778	0.00188671	7.10058	0.0193997	0.98455	0.995669	-6.37491	Not Significant	Not significant	ACADVL
ENSG00000072786	-0.496617	6.97655	-2.36052	0.019654	0.164319	-3.70724	Not Significant	Not significant	STK10
ENSG00000072803	-0.117297	4.79121	-0.90425	0.367444	0.672254	-5.86019	Not Significant	Not significant	FBXW11
ENSG00000072818	0.0569006	6.49869	0.365994	0.714932	0.887952	-6.27258	Not Significant	Not significant	ACAP1
ENSG00000072840	-0.261586	-2.43304	-0.67452	0.501113	0.767136	-5.25295	Not Significant	Not significant	EVC
ENSG00000072849	0.118845	5.37703	0.676766	0.499691	0.766172	-6.06642	Not Significant	Not significant	DERL2
ENSG00000072858	-0.622822	3.7602	-2.05583	0.041691	0.238415	-4.1229	Not Significant	Not significant	SIDT1
ENSG00000072864	-0.314695	5.02312	-1.94883	0.0533512	0.269797	-4.4404	Not Significant	Not significant	NDE1
ENSG00000072952	1.0531	1.52676	3.61665	0.00041802	0.0269394	-0.0908138	Significant (FDR < 0.05)	Significantly upregulated	MRVI1
ENSG00000072954	1.18065	1.23134	2.67778	0.00831414	0.105387	-2.64276	Not Significant	Not significant	TMEM38A
ENSG00000072958	0.389601	5.32406	3.07133	0.00256918	0.0612613	-1.84873	Not Significant	Not significant	AP1M1
ENSG00000073008	0.0939549	1.18716	0.364724	0.715878	0.888343	-5.74116	Not Significant	Not significant	PVR
ENSG00000073050	0.327649	3.11659	1.78867	0.0758698	0.320601	-4.55215	Not Significant	Not significant	XRCC1
ENSG00000073060	0.278344	1.5994	1.05894	0.291483	0.60897	-5.35091	Not Significant	Not significant	SCARB1
ENSG00000073111	0.44014	1.60292	1.51523	0.132011	0.421956	-4.84465	Not Significant	Not significant	MCM2
ENSG00000073150	1.13807	-1.05575	2.90471	0.00428471	0.07574	-2.04493	Not Significant	Not significant	PANX2
ENSG00000073169	0.22471	3.20843	1.61354	0.108919	0.383885	-4.83227	Not Significant	Not significant	SELENOO
ENSG00000073282	0.299918	-2.36613	0.76411	0.446111	0.730324	-5.22259	Not Significant	Not significant	TP63
ENSG00000073331	0.602548	4.98177	3.01772	0.00303559	0.0652522	-2.017	Not Significant	Not significant	ALPK1
ENSG00000073350	-0.592991	3.13988	-2.50525	0.0134035	0.134645	-3.10312	Not Significant	Not significant	LLGL2
ENSG00000073417	-0.841925	3.89524	-3.68078	0.00033301	0.0246391	0.0661431	Significant (FDR < 0.05)	Significantly downregulated	PDE8A
ENSG00000073464	0.134857	-0.279794	0.377948	0.706052	0.884057	-5.54911	Not Significant	Not significant	CLCN4
ENSG00000073536	-0.216292	0.446081	-0.892169	0.373861	0.676107	-5.32678	Not Significant	Not significant	NLE1
ENSG00000073578	-0.248629	5.79129	-1.85993	0.0650314	0.297444	-4.63648	Not Significant	Not significant	SDHA
ENSG00000073584	-0.188405	5.48229	-1.90217	0.0592404	0.284096	-4.55028	Not Significant	Not significant	SMARCE1
ENSG00000073605	-0.252214	2.20565	-0.969669	0.333914	0.646717	-5.46152	Not Significant	Not significant	GSDMB
ENSG00000073614	-0.13746	5.42091	-0.764369	0.445957	0.730241	-6.01957	Not Significant	Not significant	KDM5A
ENSG00000073711	-0.284073	-0.777886	-1.01414	0.312297	0.628251	-5.12432	Not Significant	Not significant	PPP2R3A
ENSG00000073712	0.289779	-2.36744	0.758481	0.449461	0.732524	-5.22051	Not Significant	Not significant	FERMT2
ENSG00000073734	0.160091	-0.765234	0.257814	0.796936	0.924596	-5.52495	Not Significant	Not significant	ABCB11
ENSG00000073737	2.17641	2.25512	4.14327	5.95e-05	0.0122216	1.6248	Significant (FDR < 0.05)	Significantly upregulated	DHRS9
ENSG00000073756	0.308858	3.23836	0.757907	0.449804	0.732604	-5.83419	Not Significant	Not significant	PTGS2
ENSG00000073792	0.571496	2.7777	1.85454	0.0658039	0.29917	-4.45758	Not Significant	Not significant	IGF2BP2
ENSG00000073803	0.289179	3.31363	1.2392	0.217381	0.533373	-5.35896	Not Significant	Not significant	MAP3K13
ENSG00000073849	-0.511604	5.24451	-1.96966	0.0508869	0.264248	-4.41225	Not Significant	Not significant	ST6GAL1
ENSG00000073861	-0.945668	2.94534	-2.5341	0.0123947	0.12978	-3.00873	Not Significant	Not significant	TBX21
ENSG00000073910	0.0684019	3.19847	0.386545	0.69969	0.881231	-6.03614	Not Significant	Not significant	FRY
ENSG00000073921	-0.162198	7.4127	-0.798749	0.425813	0.716073	-6.10965	Not Significant	Not significant	PICALM
ENSG00000073969	-0.264242	4.69936	-1.47154	0.143429	0.437398	-5.20098	Not Significant	Not significant	NSF
ENSG00000074054	0.0701937	4.10544	0.306785	0.759471	0.908761	-6.17813	Not Significant	Not significant	CLASP1
ENSG00000074071	0.216977	4.01637	0.732226	0.465277	0.744462	-5.84748	Not Significant	Not significant	MRPS34
ENSG00000074181	0.366324	-0.24548	1.13693	0.257543	0.577094	-5.06735	Not Significant	Not significant	NOTCH3
ENSG00000074201	-0.348248	5.6921	-2.20604	0.0290415	0.200989	-3.97696	Not Significant	Not significant	CLNS1A
ENSG00000074219	0.201184	-2.14474	0.54469	0.586849	0.818084	-5.34164	Not Significant	Not significant	TEAD2
ENSG00000074266	0.0548311	3.75429	0.442719	0.658664	0.860741	-6.06556	Not Significant	Not significant	EED
ENSG00000074276	0.876595	-0.95898	2.04935	0.0423289	0.239907	-3.79831	Not Significant	Not significant	CDHR2
ENSG00000074319	0.107185	5.63776	0.792751	0.429289	0.717877	-6.00774	Not Significant	Not significant	TSG101
ENSG00000074356	-0.0487353	3.6941	-0.412338	0.680734	0.870849	-6.05985	Not Significant	Not significant	NCBP3
ENSG00000074370	-0.0133343	5.76336	-0.0867511	0.930996	0.976282	-6.30574	Not Significant	Not significant	ATP2A3
ENSG00000074416	0.650008	3.88787	2.06848	0.0404682	0.235564	-4.12977	Not Significant	Not significant	MGLL
ENSG00000074527	0.425885	-2.75202	0.839691	0.402539	0.698042	-5.14705	Not Significant	Not significant	NTN4
ENSG00000074582	0.0538728	2.95829	0.247066	0.805225	0.928376	-5.99807	Not Significant	Not significant	BCS1L
ENSG00000074603	-0.0484082	4.79931	-0.488822	0.625746	0.842332	-6.13763	Not Significant	Not significant	DPP8
ENSG00000074621	-0.529426	2.36587	-1.80561	0.0731675	0.315004	-4.42886	Not Significant	Not significant	SLC24A1
ENSG00000074657	-0.86846	2.4486	-3.18147	0.00181158	0.0509804	-1.35727	Not Significant	Not significant	ZNF532
ENSG00000074660	0.343528	1.40597	0.93689	0.350458	0.659131	-5.42706	Not Significant	Not significant	SCARF1
ENSG00000074695	-0.224013	4.69262	-1.14339	0.254864	0.573956	-5.60465	Not Significant	Not significant	LMAN1
ENSG00000074696	-0.292076	3.39655	-1.85819	0.0652804	0.298014	-4.44786	Not Significant	Not significant	HACD3
ENSG00000074706	-0.356797	4.34344	-1.82513	0.070152	0.309441	-4.61064	Not Significant	Not significant	IPCEF1
ENSG00000074755	-0.222105	4.12551	-0.884192	0.378136	0.678972	-5.82504	Not Significant	Not significant	ZZEF1
ENSG00000074800	0.168044	8.24154	1.3415	0.18197	0.489334	-5.55376	Not Significant	Not significant	ENO1
ENSG00000074803	1.20614	-2.46273	2.14943	0.0333508	0.216169	-3.59371	Not Significant	Not significant	SLC12A1
ENSG00000074842	0.31166	5.32876	1.10871	0.269492	0.588796	-5.63613	Not Significant	Not significant	MYDGF
ENSG00000074855	-0.929894	-0.0832614	-2.88012	0.00461257	0.0779054	-2.10506	Not Significant	Not significant	ANO8
ENSG00000074935	-0.521236	3.50148	-2.81302	0.00562715	0.0867283	-2.41163	Not Significant	Not significant	TUBE1
ENSG00000074964	-0.803028	1.6746	-1.93844	0.0546189	0.273659	-4.09512	Not Significant	Not significant	ARHGEF10L
ENSG00000074966	-0.797476	4.62688	-2.92806	0.00399342	0.0724318	-2.17943	Not Significant	Not significant	TXK
ENSG00000075073	0.0629496	-0.612567	0.196529	0.844486	0.945535	-5.60449	Not Significant	Not significant	TACR2
ENSG00000075089	-0.279815	3.89104	-1.50994	0.133353	0.423848	-5.04898	Not Significant	Not significant	ACTR6
ENSG00000075131	0.590901	1.78742	2.74327	0.00689421	0.0957083	-2.50035	Not Significant	Not significant	TIPIN
ENSG00000075142	0.246623	5.54523	1.14904	0.252534	0.571681	-5.64689	Not Significant	Not significant	SRI
ENSG00000075151	0.223488	4.98745	1.19842	0.232814	0.551052	-5.597	Not Significant	Not significant	EIF4G3
ENSG00000075188	0.212164	3.119	0.788427	0.431804	0.719706	-5.77665	Not Significant	Not significant	NUP37
ENSG00000075218	0.205178	1.1874	0.744641	0.45776	0.739186	-5.53837	Not Significant	Not significant	GTSE1
ENSG00000075223	0.305726	1.5882	0.836787	0.404164	0.700127	-5.54923	Not Significant	Not significant	SEMA3C
ENSG00000075234	0.24827	4.12797	1.55621	0.121956	0.405687	-5.02439	Not Significant	Not significant	TTC38
ENSG00000075239	-0.1624	4.80881	-1.04384	0.298393	0.615781	-5.71848	Not Significant	Not significant	ACAT1
ENSG00000075240	-0.211792	3.49522	-1.02654	0.30644	0.623349	-5.58069	Not Significant	Not significant	GRAMD4
ENSG00000075275	-0.561733	-1.92696	-1.43007	0.154967	0.455011	-4.61214	Not Significant	Not significant	CELSR1
ENSG00000075292	-0.190086	6.09583	-1.04084	0.299775	0.616805	-5.82602	Not Significant	Not significant	ZNF638
ENSG00000075303	0.56224	3.98353	2.82826	0.00538028	0.0841688	-2.46287	Not Significant	Not significant	SLC25A40
ENSG00000075336	0.216669	2.68037	0.720882	0.472206	0.748915	-5.75873	Not Significant	Not significant	TIMM21
ENSG00000075340	-0.034791	0.607765	-0.107272	0.914729	0.970739	-5.69829	Not Significant	Not significant	ADD2
ENSG00000075391	-0.400492	-1.70131	-1.02462	0.307344	0.624018	-5.03702	Not Significant	Not significant	RASAL2
ENSG00000075399	0.154715	2.95271	0.64059	0.522855	0.780381	-5.84869	Not Significant	Not significant	VPS9D1
ENSG00000075407	-0.117833	3.36692	-0.944408	0.346618	0.655782	-5.67499	Not Significant	Not significant	ZNF37A
ENSG00000075413	0.101451	6.56242	0.754095	0.452082	0.734484	-6.09856	Not Significant	Not significant	MARK3
ENSG00000075415	-0.137943	6.96451	-1.63682	0.103954	0.375549	-5.07827	Not Significant	Not significant	SLC25A3
ENSG00000075420	0.201841	5.74272	1.08695	0.278958	0.598323	-5.76524	Not Significant	Not significant	FNDC3B
ENSG00000075426	-0.0964014	4.68562	-0.528209	0.598206	0.825903	-6.10321	Not Significant	Not significant	FOSL2
ENSG00000075539	-0.181692	5.20059	-0.779382	0.437094	0.723218	-6.00142	Not Significant	Not significant	FRYL
ENSG00000075568	-0.0601845	4.52801	-0.335131	0.738037	0.899042	-6.19581	Not Significant	Not significant	TMEM131
ENSG00000075618	-0.43114	0.132591	-1.61558	0.108477	0.383475	-4.49574	Not Significant	Not significant	FSCN1
ENSG00000075624	0.368061	12.2383	2.28268	0.0239836	0.182487	-4.02817	Not Significant	Not significant	ACTB
ENSG00000075651	0.483709	3.18105	2.27207	0.0246342	0.184236	-3.69725	Not Significant	Not significant	PLD1
ENSG00000075702	0.0790499	0.695149	0.368406	0.713137	0.887179	-5.66795	Not Significant	Not significant	WDR62
ENSG00000075711	-0.207308	4.87993	-1.25742	0.210734	0.525796	-5.50213	Not Significant	Not significant	DLG1
ENSG00000075785	0.168389	6.8973	1.55109	0.12318	0.406782	-5.2123	Not Significant	Not significant	RAB7A
ENSG00000075790	0.179232	4.1778	0.714528	0.476112	0.750732	-5.9408	Not Significant	Not significant	BCAP29
ENSG00000075826	-0.283233	3.0162	-1.68482	0.0942909	0.356765	-4.68723	Not Significant	Not significant	SEC31B
ENSG00000075856	-0.546924	4.34121	-2.74738	0.00681288	0.0953581	-2.64282	Not Significant	Not significant	SART3
ENSG00000075884	-0.271989	6.96054	-1.72801	0.0862307	0.341473	-4.93976	Not Significant	Not significant	ARHGAP15
ENSG00000075886	-1.093	-2.18528	-2.17826	0.0310914	0.208314	-3.52811	Not Significant	Not significant	TUBA3D
ENSG00000075914	-0.0807318	3.89796	-0.508736	0.611752	0.833752	-6.0129	Not Significant	Not significant	EXOSC7
ENSG00000075945	-0.056185	3.19391	-0.293975	0.76922	0.912941	-6.0402	Not Significant	Not significant	KIFAP3
ENSG00000075975	-0.0874718	3.10229	-0.514095	0.608011	0.831771	-5.91509	Not Significant	Not significant	MKRN2
ENSG00000076003	0.00944031	2.76507	0.0461042	0.963294	0.988839	-6.00745	Not Significant	Not significant	MCM6
ENSG00000076043	0.49081	4.40632	1.85252	0.0660953	0.299676	-4.55751	Not Significant	Not significant	REXO2
ENSG00000076053	0.0877363	4.66137	0.485338	0.628209	0.843686	-6.1304	Not Significant	Not significant	RBM7
ENSG00000076067	-0.526593	2.22561	-2.12293	0.0355514	0.221349	-3.83005	Not Significant	Not significant	RBMS2
ENSG00000076108	-0.195812	5.87833	-0.77622	0.438952	0.724741	-6.04306	Not Significant	Not significant	BAZ2A
ENSG00000076201	-0.291365	2.2209	-1.00117	0.318502	0.633844	-5.44391	Not Significant	Not significant	PTPN23
ENSG00000076242	-0.0610411	4.1636	-0.567035	0.571615	0.809566	-6.03914	Not Significant	Not significant	MLH1
ENSG00000076248	0.199631	1.49701	0.679641	0.497874	0.764604	-5.65632	Not Significant	Not significant	UNG
ENSG00000076258	-0.576235	-0.0508194	-1.33746	0.18328	0.491196	-4.82756	Not Significant	Not significant	FMO4
ENSG00000076321	-0.159368	2.9219	-0.980191	0.328713	0.641882	-5.57496	Not Significant	Not significant	KLHL20
ENSG00000076351	-0.9211	1.24273	-3.285	0.00129389	0.0441022	-1.05697	Significant (FDR < 0.05)	Significantly downregulated	SLC46A1
ENSG00000076356	0.110818	-0.316968	0.363627	0.716695	0.888578	-5.55355	Not Significant	Not significant	PLXNA2
ENSG00000076382	0.342109	2.41258	1.39888	0.164101	0.467425	-5.06985	Not Significant	Not significant	SPAG5
ENSG00000076513	0.157178	5.39352	1.43679	0.153049	0.451883	-5.31268	Not Significant	Not significant	ANKRD13A
ENSG00000076554	0.0693287	4.21597	0.267684	0.789344	0.921018	-6.15835	Not Significant	Not significant	TPD52
ENSG00000076555	0.00476981	2.63123	0.0193895	0.984558	0.995669	-6.00864	Not Significant	Not significant	ACACB
ENSG00000076604	-1.222	1.99641	-2.70826	0.0076233	0.0998444	-2.53713	Not Significant	Not significant	TRAF4
ENSG00000076641	0.17086	5.12284	0.646233	0.519205	0.777561	-6.10253	Not Significant	Not significant	PAG1
ENSG00000076650	-0.0202702	1.75565	-0.111727	0.911203	0.96926	-5.87185	Not Significant	Not significant	GPATCH1
ENSG00000076662	0.42173	6.10034	2.54241	0.012117	0.128259	-3.24127	Not Significant	Not significant	ICAM3
ENSG00000076685	-0.0760879	6.69535	-0.543623	0.587581	0.818664	-6.23612	Not Significant	Not significant	NT5C2
ENSG00000076706	0.502103	-1.23693	1.4931	0.137701	0.430238	-4.60282	Not Significant	Not significant	MCAM
ENSG00000076770	0.40409	4.41425	1.47603	0.142223	0.436375	-5.19875	Not Significant	Not significant	MBNL3
ENSG00000076864	1.96231	0.505146	2.77036	0.00637411	0.092639	-2.40416	Not Significant	Not significant	RAP1GAP
ENSG00000076924	-0.340596	2.64216	-1.79801	0.0743689	0.317536	-4.46009	Not Significant	Not significant	XAB2
ENSG00000076928	-0.396922	7.43367	-2.74336	0.00689237	0.0957083	-2.80559	Not Significant	Not significant	ARHGEF1
ENSG00000076944	0.393216	7.46343	2.83658	0.00524971	0.0829702	-2.57899	Not Significant	Not significant	STXBP2
ENSG00000076984	-0.203351	3.16343	-0.80963	0.419552	0.712291	-5.74499	Not Significant	Not significant	MAP2K7
ENSG00000077044	-0.0986639	5.82791	-0.547283	0.585071	0.81727	-6.18698	Not Significant	Not significant	DGKD
ENSG00000077097	-0.567743	5.32904	-3.83302	0.00019191	0.0203527	0.494205	Significant (FDR < 0.05)	Significantly downregulated	TOP2B
ENSG00000077147	-0.322435	5.6075	-2.40167	0.017657	0.1555	-3.56161	Not Significant	Not significant	TM9SF3
ENSG00000077150	-0.567511	4.75776	-2.70337	0.0077305	0.100859	-2.75766	Not Significant	Not significant	NFKB2
ENSG00000077152	0.99965	0.694351	1.87169	0.0633744	0.294351	-4.25375	Not Significant	Not significant	UBE2T
ENSG00000077157	0.111331	3.46218	0.439121	0.661263	0.861831	-6.0574	Not Significant	Not significant	PPP1R12B
ENSG00000077232	-0.469248	4.4079	-2.48899	0.0140038	0.137938	-3.26647	Not Significant	Not significant	DNAJC10
ENSG00000077235	-0.425661	3.82723	-2.39555	0.0179418	0.156618	-3.42466	Not Significant	Not significant	GTF3C1
ENSG00000077238	0.133931	6.11233	0.717819	0.474087	0.74981	-6.09594	Not Significant	Not significant	IL4R
ENSG00000077254	-0.0897682	5.62012	-0.731877	0.465489	0.744462	-6.06134	Not Significant	Not significant	USP33
ENSG00000077312	-0.108635	4.92321	-0.747889	0.455804	0.737305	-5.9482	Not Significant	Not significant	SNRPA
ENSG00000077327	0.483847	-2.72554	1.05524	0.293164	0.610707	-4.98531	Not Significant	Not significant	SPAG6
ENSG00000077348	-0.0358637	2.47891	-0.119219	0.905276	0.967165	-5.96085	Not Significant	Not significant	EXOSC5
ENSG00000077380	0.0638406	4.55153	0.352548	0.724967	0.892868	-6.16758	Not Significant	Not significant	DYNC1I2
ENSG00000077420	0.298487	5.79756	2.54726	0.0119573	0.127356	-3.24681	Not Significant	Not significant	APBB1IP
ENSG00000077454	-0.0032741	6.18573	-0.0273858	0.978192	0.994207	-6.31625	Not Significant	Not significant	LRCH4
ENSG00000077458	-0.112025	4.6308	-0.672815	0.502194	0.76781	-6.02762	Not Significant	Not significant	FAM76B
ENSG00000077463	0.205491	2.61232	1.17397	0.242435	0.561439	-5.35058	Not Significant	Not significant	SIRT6
ENSG00000077514	0.223579	3.52013	1.56504	0.119872	0.402423	-4.96757	Not Significant	Not significant	POLD3
ENSG00000077549	-0.0102233	7.20136	-0.12824	0.898147	0.964633	-6.38091	Not Significant	Not significant	CAPZB
ENSG00000077585	-0.0908025	3.15582	-0.378087	0.705949	0.884057	-6.01263	Not Significant	Not significant	GPR137B
ENSG00000077616	-0.577965	-1.96574	-1.68219	0.094801	0.357451	-4.31109	Not Significant	Not significant	NAALAD2
ENSG00000077684	-0.0759255	3.25803	-0.53458	0.593803	0.823207	-5.9335	Not Significant	Not significant	JADE1
ENSG00000077713	0.0423329	1.60582	0.132251	0.894979	0.963701	-5.83835	Not Significant	Not significant	SLC25A43
ENSG00000077721	0.0542325	5.29487	0.429259	0.668407	0.865268	-6.18879	Not Significant	Not significant	UBE2A
ENSG00000077782	-0.08388	2.20053	-0.312747	0.754947	0.907687	-5.90507	Not Significant	Not significant	FGFR1
ENSG00000077800	-0.711481	1.76702	-2.42153	0.0167588	0.151722	-3.17625	Not Significant	Not significant	FKBP6
ENSG00000077942	0.292216	-1.5326	0.852556	0.395388	0.692653	-5.2412	Not Significant	Not significant	FBLN1
ENSG00000077984	0.805175	6.90289	2.98872	0.00331933	0.0673019	-2.14711	Not Significant	Not significant	CST7
ENSG00000078018	0.710438	-1.78042	1.53654	0.126704	0.413277	-4.52394	Not Significant	Not significant	MAP2
ENSG00000078043	-0.162388	3.7675	-0.893299	0.373258	0.67606	-5.77526	Not Significant	Not significant	PIAS2
ENSG00000078053	1.23024	0.947666	3.39953	0.00088365	0.0365118	-0.737133	Significant (FDR < 0.05)	Significantly upregulated	AMPH
ENSG00000078061	-0.027661	5.1101	-0.278043	0.781397	0.917724	-6.20089	Not Significant	Not significant	ARAF
ENSG00000078070	-0.350577	3.27964	-1.70505	0.0904427	0.349332	-4.68998	Not Significant	Not significant	MCCC1
ENSG00000078081	-0.920969	-0.3115	-1.86857	0.0638107	0.295524	-4.07109	Not Significant	Not significant	LAMP3
ENSG00000078114	0.306703	-0.243539	0.577581	0.564491	0.804955	-5.49762	Not Significant	Not significant	NEBL
ENSG00000078124	0.515679	4.41222	2.73869	0.0069858	0.0962274	-2.70637	Not Significant	Not significant	ACER3
ENSG00000078140	0.0734269	5.35057	0.669379	0.504376	0.76918	-6.07228	Not Significant	Not significant	UBE2K
ENSG00000078142	-0.100329	4.55102	-0.801127	0.42444	0.715031	-5.93317	Not Significant	Not significant	PIK3C3
ENSG00000078177	-0.409884	1.98317	-2.52173	0.0128185	0.131826	-2.99066	Not Significant	Not significant	N4BP2
ENSG00000078237	-0.360097	2.01307	-1.00663	0.315882	0.631593	-5.41074	Not Significant	Not significant	TIGAR
ENSG00000078246	-0.170549	0.548605	-0.624759	0.533165	0.78673	-5.53832	Not Significant	Not significant	TULP3
ENSG00000078269	0.0486871	2.72032	0.273207	0.785104	0.918967	-5.95514	Not Significant	Not significant	SYNJ2
ENSG00000078295	-0.53806	-1.50174	-1.43066	0.154795	0.454748	-4.65557	Not Significant	Not significant	ADCY2
ENSG00000078304	-0.52687	7.58302	-2.52701	0.0126361	0.131075	-3.35013	Not Significant	Not significant	PPP2R5C
ENSG00000078328	0.187336	-1.71158	0.556556	0.578736	0.81323	-5.36693	Not Significant	Not significant	RBFOX1
ENSG00000078369	-0.152018	6.62688	-1.14927	0.252438	0.571562	-5.72034	Not Significant	Not significant	GNB1
ENSG00000078399	1.23881	-0.770038	2.87569	0.00467396	0.0783249	-2.10934	Not Significant	Not significant	HOXA9
ENSG00000078401	0.273803	-2.17566	0.569864	0.5697	0.808552	-5.32389	Not Significant	Not significant	EDN1
ENSG00000078403	-0.218753	4.25514	-1.02582	0.306776	0.623682	-5.70716	Not Significant	Not significant	MLLT10
ENSG00000078487	-0.241632	2.87013	-1.30057	0.195582	0.508026	-5.23438	Not Significant	Not significant	ZCWPW1
ENSG00000078589	-1.17374	3.14365	-3.97786	0.00011197	0.0160579	1.06524	Significant (FDR < 0.05)	Significantly downregulated	P2RY10
ENSG00000078596	-0.698007	4.52501	-2.68036	0.00825353	0.104977	-2.77979	Not Significant	Not significant	ITM2A
ENSG00000078618	0.266296	6.41059	2.78162	0.00616873	0.0907442	-2.69151	Not Significant	Not significant	NRDC
ENSG00000078668	-0.025304	5.69754	-0.164557	0.869534	0.954642	-6.28093	Not Significant	Not significant	VDAC3
ENSG00000078674	-0.472766	5.9551	-2.13962	0.0341514	0.218688	-4.13647	Not Significant	Not significant	PCM1
ENSG00000078687	-0.642074	2.30737	-2.0858	0.0388449	0.230873	-3.90807	Not Significant	Not significant	TNRC6C
ENSG00000078699	0.105817	2.8559	0.772658	0.441051	0.726217	-5.73573	Not Significant	Not significant	CBFA2T2
ENSG00000078747	-0.0457137	5.43912	-0.194555	0.846028	0.946161	-6.29403	Not Significant	Not significant	ITCH
ENSG00000078795	-0.27028	1.06161	-0.912699	0.362998	0.668372	-5.39937	Not Significant	Not significant	PKD2L2
ENSG00000078804	-0.0950758	2.03443	-0.359963	0.719427	0.890478	-5.84349	Not Significant	Not significant	TP53INP2
ENSG00000078808	0.15018	5.08019	1.06408	0.289159	0.607214	-5.67997	Not Significant	Not significant	SDF4
ENSG00000078814	0.0124736	0.101283	0.04932	0.960736	0.988188	-5.65359	Not Significant	Not significant	MYH7B
ENSG00000078900	-0.175063	-1.81401	-0.419226	0.675705	0.868908	-5.39583	Not Significant	Not significant	TP73
ENSG00000078902	0.479179	5.01471	2.45145	0.0154825	0.145543	-3.40187	Not Significant	Not significant	TOLLIP
ENSG00000078967	-0.0866763	3.23934	-0.370604	0.711503	0.886489	-6.02624	Not Significant	Not significant	UBE2D4
ENSG00000079112	0.331336	-2.22838	0.732376	0.465186	0.744462	-5.25856	Not Significant	Not significant	CDH17
ENSG00000079134	-0.55761	4.81272	-2.65747	0.00880532	0.108948	-2.90513	Not Significant	Not significant	THOC1
ENSG00000079150	0.233872	-0.141575	0.509713	0.61107	0.833383	-5.5158	Not Significant	Not significant	FKBP7
ENSG00000079156	-0.0379434	0.16528	-0.10478	0.916703	0.971565	-5.65374	Not Significant	Not significant	OSBPL6
ENSG00000079215	1.2443	1.54573	3.00919	0.00311664	0.0657298	-1.84198	Not Significant	Not significant	SLC1A3
ENSG00000079246	-0.0126699	6.52092	-0.124186	0.901349	0.965566	-6.35709	Not Significant	Not significant	XRCC5
ENSG00000079257	0.386338	3.09578	1.7883	0.0759297	0.320601	-4.56309	Not Significant	Not significant	LXN
ENSG00000079263	-0.324329	4.46722	-1.52383	0.129847	0.418389	-5.08584	Not Significant	Not significant	SP140
ENSG00000079277	0.492504	5.5183	3.0364	0.00286492	0.0643192	-1.97497	Not Significant	Not significant	MKNK1
ENSG00000079308	0.637039	3.55203	2.10099	0.0374666	0.226683	-4.05135	Not Significant	Not significant	TNS1
ENSG00000079313	-0.215653	3.09157	-0.944018	0.346816	0.655962	-5.61229	Not Significant	Not significant	REXO1
ENSG00000079332	-0.415559	5.55347	-2.58645	0.0107363	0.120034	-3.12054	Not Significant	Not significant	SAR1A
ENSG00000079335	-0.358523	4.55669	-1.40754	0.161523	0.464164	-5.27025	Not Significant	Not significant	CDC14A
ENSG00000079337	-0.182766	-1.32551	-0.486275	0.627546	0.843328	-5.40285	Not Significant	Not significant	RAPGEF3
ENSG00000079385	1.39304	3.28903	3.25258	0.0014389	0.0460427	-1.25477	Significant (FDR < 0.05)	Significantly upregulated	CEACAM1
ENSG00000079387	-0.251181	3.76344	-1.43701	0.152986	0.451817	-5.16824	Not Significant	Not significant	SENP1
ENSG00000079393	2.6633	-1.22627	4.06419	8.07e-05	0.0140369	1.24319	Significant (FDR < 0.05)	Significantly upregulated	DUSP13
ENSG00000079432	-0.458757	3.28773	-1.61286	0.109068	0.38416	-4.82648	Not Significant	Not significant	CIC
ENSG00000079435	-0.438209	1.47204	-1.63927	0.103442	0.37469	-4.58081	Not Significant	Not significant	LIPE
ENSG00000079459	0.04199	5.62692	0.342756	0.732306	0.896214	-6.24369	Not Significant	Not significant	FDFT1
ENSG00000079462	-0.0010834	2.06061	-0.003701	0.997052	0.999071	-5.92956	Not Significant	Not significant	PAFAH1B3
ENSG00000079482	-0.014888	1.37951	-0.0800413	0.936321	0.978683	-5.82419	Not Significant	Not significant	OPHN1
ENSG00000079616	0.00710697	4.06479	0.0476974	0.962027	0.988574	-6.13371	Not Significant	Not significant	KIF22
ENSG00000079691	-0.754391	1.14314	-3.09565	0.00238027	0.058511	-1.56136	Not Significant	Not significant	CARMIL1
ENSG00000079739	0.584161	3.32306	2.55618	0.0116689	0.125667	-3.05075	Not Significant	Not significant	PGM1
ENSG00000079785	-0.242747	4.02411	-1.73116	0.0856669	0.340512	-4.72743	Not Significant	Not significant	DDX1
ENSG00000079805	-0.103014	6.6723	-0.912674	0.363012	0.668372	-5.96137	Not Significant	Not significant	DNM2
ENSG00000079819	-0.874112	2.31342	-3.21659	0.00161755	0.0484079	-1.25436	Significant (FDR < 0.05)	Significantly downregulated	EPB41L2
ENSG00000079931	0.1386	-2.2953	0.285078	0.776013	0.91555	-5.41389	Not Significant	Not significant	MOXD1
ENSG00000079950	0.238637	5.18649	2.14834	0.0334391	0.216363	-4.08504	Not Significant	Not significant	STX7
ENSG00000079974	-0.364501	3.76443	-2.07197	0.0401365	0.234553	-4.08274	Not Significant	Not significant	RABL2B
ENSG00000079999	0.132286	3.16314	0.604016	0.546828	0.796027	-5.87331	Not Significant	Not significant	KEAP1
ENSG00000080007	0.25397	-0.629231	0.581922	0.561572	0.803963	-5.42481	Not Significant	Not significant	DDX43
ENSG00000080189	0.280392	4.45198	2.31326	0.0221916	0.17501	-3.66562	Not Significant	Not significant	SLC35C2
ENSG00000080200	-0.654761	0.686833	-2.18884	0.0302964	0.205398	-3.58424	Not Significant	Not significant	CRYBG3
ENSG00000080298	-0.0923509	3.10053	-0.376766	0.706928	0.884057	-6.01054	Not Significant	Not significant	RFX3
ENSG00000080345	-0.156542	3.85709	-0.833511	0.406002	0.702179	-5.83975	Not Significant	Not significant	RIF1
ENSG00000080371	-0.0425487	5.17009	-0.293672	0.769451	0.91297	-6.24881	Not Significant	Not significant	RAB21
ENSG00000080493	-0.80822	-1.49776	-2.08836	0.0386091	0.230185	-3.68836	Not Significant	Not significant	SLC4A4
ENSG00000080503	-0.0633445	6.73976	-0.256661	0.797824	0.924731	-6.35881	Not Significant	Not significant	SMARCA2
ENSG00000080546	0.216177	4.18778	1.17634	0.241493	0.5605	-5.5579	Not Significant	Not significant	SESN1
ENSG00000080561	-1.13424	-0.79238	-2.32709	0.021421	0.172164	-3.26992	Not Significant	Not significant	MID2
ENSG00000080603	-0.511424	3.11534	-1.60181	0.111492	0.388402	-4.83346	Not Significant	Not significant	SRCAP
ENSG00000080608	-0.570589	3.50594	-3.04521	0.00278745	0.0635597	-1.79731	Not Significant	Not significant	PUM3
ENSG00000080802	-0.169994	3.75033	-0.757159	0.45025	0.732952	-5.87466	Not Significant	Not significant	CNOT4
ENSG00000080815	-0.0203771	5.47134	-0.165598	0.868716	0.954415	-6.30092	Not Significant	Not significant	PSEN1
ENSG00000080819	0.291672	2.02106	1.19767	0.233108	0.551354	-5.25867	Not Significant	Not significant	CPOX
ENSG00000080822	-0.188828	5.98707	-1.46924	0.144052	0.4382	-5.2854	Not Significant	Not significant	CLDND1
ENSG00000080823	-0.066453	2.05528	-0.281533	0.778725	0.916607	-5.88211	Not Significant	Not significant	MOK
ENSG00000080824	-0.318418	7.20663	-2.61993	0.00978303	0.114642	-3.10572	Not Significant	Not significant	HSP90AA1
ENSG00000080839	0.306918	2.99138	1.78047	0.0772075	0.322908	-4.57758	Not Significant	Not significant	RBL1
ENSG00000080845	-0.0394265	4.15347	-0.272188	0.785886	0.919426	-6.13946	Not Significant	Not significant	DLGAP4
ENSG00000080854	-1.58599	-0.520777	-2.70128	0.00777678	0.101107	-2.51734	Not Significant	Not significant	IGSF9B
ENSG00000080986	0.00532227	2.72976	0.0244098	0.980561	0.994495	-6.01698	Not Significant	Not significant	NDC80
ENSG00000081014	0.168699	2.48768	1.07031	0.286354	0.604779	-5.46025	Not Significant	Not significant	AP4E1
ENSG00000081019	0.383098	4.04233	2.60554	0.0101829	0.116959	-2.99282	Not Significant	Not significant	RSBN1
ENSG00000081026	-0.41578	-0.15692	-1.33343	0.184594	0.49324	-4.82504	Not Significant	Not significant	MAGI3
ENSG00000081041	0.488782	2.1376	1.03597	0.302033	0.619145	-5.46496	Not Significant	Not significant	CXCL2
ENSG00000081052	0.308496	-1.48873	0.896096	0.371768	0.67505	-5.17917	Not Significant	Not significant	COL4A4
ENSG00000081059	-1.20425	5.59426	-3.75753	0.00025272	0.0230667	0.267051	Significant (FDR < 0.05)	Significantly downregulated	TCF7
ENSG00000081087	0.0660044	4.37443	0.382744	0.702501	0.883054	-6.13998	Not Significant	Not significant	OSTM1
ENSG00000081154	-0.267608	6.28038	-2.62629	0.00961065	0.113669	-3.05919	Not Significant	Not significant	PCNP
ENSG00000081177	-0.670142	1.57579	-2.49398	0.0138173	0.136766	-3.00606	Not Significant	Not significant	EXD2
ENSG00000081181	1.08845	1.42982	3.21455	0.00162823	0.0484079	-1.26922	Significant (FDR < 0.05)	Significantly upregulated	ARG2
ENSG00000081189	-0.715899	6.14597	-2.71078	0.00756853	0.099621	-2.84046	Not Significant	Not significant	MEF2C
ENSG00000081237	-0.352995	9.12817	-2.08122	0.0392689	0.231916	-4.37419	Not Significant	Not significant	PTPRC
ENSG00000081307	-0.100815	4.06591	-0.529516	0.597301	0.825413	-6.03273	Not Significant	Not significant	UBA5
ENSG00000081320	0.0124879	8.023	0.0793983	0.936831	0.978895	-6.43873	Not Significant	Not significant	STK17B
ENSG00000081377	0.0427365	2.84319	0.15226	0.879205	0.958245	-6.02385	Not Significant	Not significant	CDC14B
ENSG00000081386	-0.36809	1.29353	-1.30984	0.192433	0.503663	-5.0008	Not Significant	Not significant	ZNF510
ENSG00000081665	-0.416996	4.2434	-2.59828	0.0103903	0.117716	-3.00859	Not Significant	Not significant	ZNF506
ENSG00000081692	-0.0371489	1.58612	-0.13559	0.892344	0.962892	-5.82675	Not Significant	Not significant	JMJD4
ENSG00000081721	0.244137	3.79262	1.0613	0.290412	0.608162	-5.60074	Not Significant	Not significant	DUSP12
ENSG00000081760	-0.392761	3.18323	-1.67571	0.096067	0.359978	-4.71954	Not Significant	Not significant	AACS
ENSG00000081791	-0.23935	4.60276	-1.80997	0.0724848	0.314068	-4.64411	Not Significant	Not significant	DELE1
ENSG00000081870	0.0573298	4.65101	0.30165	0.763375	0.910468	-6.18839	Not Significant	Not significant	HSPB11
ENSG00000081913	-0.0363929	1.26443	-0.148353	0.882281	0.959456	-5.80942	Not Significant	Not significant	PHLPP1
ENSG00000081923	-0.365324	1.5719	-0.925502	0.356326	0.662773	-5.46383	Not Significant	Not significant	ATP8B1
ENSG00000081985	-0.789266	0.793548	-2.10239	0.0373423	0.226451	-3.73424	Not Significant	Not significant	IL12RB2
ENSG00000082014	0.328596	4.63121	1.52807	0.128793	0.416626	-5.09765	Not Significant	Not significant	SMARCD3
ENSG00000082068	-0.0034657	4.15482	-0.0169634	0.98649	0.995861	-6.17542	Not Significant	Not significant	WDR70
ENSG00000082074	-0.109941	7.81923	-0.798938	0.425704	0.715997	-6.11285	Not Significant	Not significant	FYB1
ENSG00000082126	-0.225335	-1.06652	-0.57867	0.563758	0.804721	-5.47113	Not Significant	Not significant	MPP4
ENSG00000082146	1.01514	4.83167	2.49925	0.0136222	0.135741	-3.31713	Not Significant	Not significant	STRADB
ENSG00000082153	-0.232246	7.22506	-1.52992	0.128334	0.416002	-5.26054	Not Significant	Not significant	BZW1
ENSG00000082196	-0.930815	-0.0681622	-2.38838	0.0182815	0.158361	-3.16505	Not Significant	Not significant	C1QTNF3
ENSG00000082212	0.186763	4.97442	1.51995	0.130819	0.42017	-5.16131	Not Significant	Not significant	ME2
ENSG00000082213	0.0901977	3.05548	0.560491	0.576057	0.811574	-5.92291	Not Significant	Not significant	C5orf22
ENSG00000082258	-0.324588	4.75138	-1.82409	0.0703101	0.309621	-4.65839	Not Significant	Not significant	CCNT2
ENSG00000082269	-0.419013	1.87577	-2.0948	0.038023	0.228621	-3.86136	Not Significant	Not significant	FAM135A
ENSG00000082293	-0.465811	0.626819	-1.23458	0.219092	0.535894	-4.9956	Not Significant	Not significant	COL19A1
ENSG00000082397	-0.371058	4.23955	-1.39815	0.16432	0.467741	-5.24787	Not Significant	Not significant	EPB41L3
ENSG00000082438	0.0937601	2.4191	0.272373	0.785744	0.919419	-5.95447	Not Significant	Not significant	COBLL1
ENSG00000082458	-1.25539	0.479263	-2.99852	0.00322089	0.0661464	-1.81681	Not Significant	Not significant	DLG3
ENSG00000082512	-0.887663	2.93289	-3.88825	0.00015652	0.0182414	0.769092	Significant (FDR < 0.05)	Significantly downregulated	TRAF5
ENSG00000082515	0.465574	4.15753	1.84306	0.0674732	0.30344	-4.55559	Not Significant	Not significant	MRPL22
ENSG00000082516	-0.318287	0.627127	-1.38476	0.168369	0.472831	-4.83466	Not Significant	Not significant	GEMIN5
ENSG00000082641	0.00169089	3.46599	0.00931629	0.99258	0.997952	-6.11213	Not Significant	Not significant	NFE2L1
ENSG00000082684	0.255196	-1.11153	0.913574	0.36254	0.668167	-5.20519	Not Significant	Not significant	SEMA5B
ENSG00000082701	-0.0319424	4.31196	-0.246071	0.805994	0.928768	-6.17875	Not Significant	Not significant	GSK3B
ENSG00000082781	0.52506	2.90097	1.40166	0.163269	0.466332	-5.12153	Not Significant	Not significant	ITGB5
ENSG00000082805	-0.0622199	3.91084	-0.289552	0.772595	0.914146	-6.14261	Not Significant	Not significant	ERC1
ENSG00000082898	-0.378532	5.49337	-2.03867	0.0433994	0.243279	-4.31592	Not Significant	Not significant	XPO1
ENSG00000082996	0.294866	6.49688	2.25412	0.0257704	0.18852	-3.93906	Not Significant	Not significant	RNF13
ENSG00000083093	-0.578923	1.4434	-2.65425	0.00888572	0.109515	-2.65077	Not Significant	Not significant	PALB2
ENSG00000083097	-0.942586	2.19487	-3.52013	0.00058546	0.0316639	-0.382232	Significant (FDR < 0.05)	Significantly downregulated	DOP1A
ENSG00000083099	-0.290739	4.37277	-1.65454	0.1003	0.368684	-4.85475	Not Significant	Not significant	LYRM2
ENSG00000083123	-0.294686	2.12542	-1.12086	0.264302	0.584478	-5.32047	Not Significant	Not significant	BCKDHB
ENSG00000083168	-0.312775	4.80385	-1.26783	0.207001	0.520687	-5.48582	Not Significant	Not significant	KAT6A
ENSG00000083223	0.0059889	5.30802	0.0344433	0.972574	0.99252	-6.31014	Not Significant	Not significant	TUT7
ENSG00000083290	-0.71306	3.0776	-3.00368	0.00317004	0.0660512	-1.87448	Not Significant	Not significant	ULK2
ENSG00000083312	-0.0691868	5.19713	-0.42461	0.671785	0.86682	-6.20839	Not Significant	Not significant	TNPO1
ENSG00000083444	0.334036	3.77089	1.97659	0.0500892	0.261941	-4.2867	Not Significant	Not significant	PLOD1
ENSG00000083454	-0.139278	3.74374	-0.494824	0.621514	0.840231	-5.97545	Not Significant	Not significant	P2RX5
ENSG00000083457	0.214935	4.34449	0.86097	0.390753	0.688759	-5.81762	Not Significant	Not significant	ITGAE
ENSG00000083520	-0.363865	3.36568	-3.02905	0.002931	0.0646855	-1.84323	Not Significant	Not significant	DIS3
ENSG00000083535	0.0610334	3.42346	0.346808	0.729266	0.894847	-6.06797	Not Significant	Not significant	PIBF1
ENSG00000083544	-0.550416	2.81489	-2.9524	0.00370904	0.0703013	-2.0093	Not Significant	Not significant	TDRD3
ENSG00000083635	-0.4242	0.362089	-2.02404	0.0449034	0.248074	-3.87054	Not Significant	Not significant	NUFIP1
ENSG00000083642	0.0547056	4.38915	0.325919	0.744981	0.903044	-6.18422	Not Significant	Not significant	PDS5B
ENSG00000083720	-0.121223	2.86824	-0.522106	0.602436	0.828099	-5.8903	Not Significant	Not significant	OXCT1
ENSG00000083750	0.0756019	2.92369	0.311447	0.755932	0.907832	-5.97629	Not Significant	Not significant	RRAGB
ENSG00000083799	-0.623526	6.05871	-4.03926	8.87e-05	0.014215	1.18288	Significant (FDR < 0.05)	Significantly downregulated	CYLD
ENSG00000083807	-0.162252	1.45523	-0.867125	0.387384	0.686222	-5.47356	Not Significant	Not significant	SLC27A5
ENSG00000083812	0.353836	1.41619	1.92913	0.0557746	0.27633	-4.15622	Not Significant	Not significant	ZNF324
ENSG00000083814	-0.0423021	1.18854	-0.184415	0.853959	0.949502	-5.76733	Not Significant	Not significant	ZNF671
ENSG00000083817	0.0569392	-1.07318	0.161607	0.871853	0.955704	-5.5281	Not Significant	Not significant	ZNF416
ENSG00000083828	0.259187	3.65106	2.04929	0.0423347	0.239907	-4.1643	Not Significant	Not significant	ZNF586
ENSG00000083838	0.197676	0.686512	1.00412	0.317085	0.632438	-5.30649	Not Significant	Not significant	ZNF446
ENSG00000083844	0.00491266	2.9096	0.0300525	0.976069	0.993611	-6.02926	Not Significant	Not significant	ZNF264
ENSG00000083845	-0.473664	7.37935	-2.70896	0.00760804	0.0998444	-2.87949	Not Significant	Not significant	RPS5
ENSG00000083857	0.581967	-1.17512	1.21207	0.227565	0.545036	-4.94094	Not Significant	Not significant	FAT1
ENSG00000083896	-0.356221	5.93424	-1.59972	0.111957	0.389578	-5.0979	Not Significant	Not significant	YTHDC1
ENSG00000083937	0.171974	4.80462	0.959258	0.339113	0.649946	-5.78815	Not Significant	Not significant	CHMP2B
ENSG00000084070	0.417189	7.70314	2.29734	0.0231091	0.178765	-3.89086	Not Significant	Not significant	SMAP2
ENSG00000084072	-0.0306372	4.21655	-0.17604	0.860521	0.951472	-6.13848	Not Significant	Not significant	PPIE
ENSG00000084073	0.337723	3.97641	2.25604	0.0256468	0.188074	-3.77718	Not Significant	Not significant	ZMPSTE24
ENSG00000084090	-0.233617	5.3001	-1.62353	0.106766	0.380264	-5.00256	Not Significant	Not significant	STARD7
ENSG00000084092	-0.074172	2.5495	-0.421401	0.67412	0.867822	-5.88948	Not Significant	Not significant	NOA1
ENSG00000084093	0.137217	4.24855	0.876797	0.382126	0.682194	-5.82661	Not Significant	Not significant	REST
ENSG00000084110	1.01365	3.23787	3.47583	0.00068186	0.0336711	-0.594511	Significant (FDR < 0.05)	Significantly upregulated	HAL
ENSG00000084112	0.189592	3.49492	1.07291	0.285191	0.604211	-5.58645	Not Significant	Not significant	SSH1
ENSG00000084207	-0.117445	6.95467	-0.756666	0.450544	0.733163	-6.06286	Not Significant	Not significant	GSTP1
ENSG00000084234	0.111349	7.37236	0.821181	0.412965	0.707591	-6.07431	Not Significant	Not significant	APLP2
ENSG00000084444	-0.014415	-0.121453	-0.0539479	0.957055	0.986968	-5.61437	Not Significant	Not significant	FAM234B
ENSG00000084463	-0.707374	5.36104	-4.20172	4.74e-05	0.0110521	1.7881	Significant (FDR < 0.05)	Significantly downregulated	WBP11
ENSG00000084623	0.110257	5.31718	1.03991	0.300205	0.61736	-5.73975	Not Significant	Not significant	EIF3I
ENSG00000084652	-0.191096	2.82582	-1.51345	0.132461	0.422641	-4.92465	Not Significant	Not significant	TXLNA
ENSG00000084676	0.0389428	5.03489	0.251341	0.801926	0.926621	-6.25097	Not Significant	Not significant	NCOA1
ENSG00000084693	-0.0078887	2.63585	-0.0375738	0.970082	0.99159	-5.97891	Not Significant	Not significant	AGBL5
ENSG00000084710	-0.13789	-2.26942	-0.646589	0.518976	0.777487	-5.28834	Not Significant	Not significant	EFR3B
ENSG00000084731	0.783808	0.307063	2.78896	0.00603809	0.0899494	-2.32736	Not Significant	Not significant	KIF3C
ENSG00000084733	0.314391	5.84349	2.15847	0.0326274	0.213701	-4.09121	Not Significant	Not significant	RAB10
ENSG00000084734	0.370942	0.339277	0.901869	0.368703	0.673275	-5.33604	Not Significant	Not significant	GCKR
ENSG00000084754	0.127661	5.57619	1.18624	0.237574	0.556247	-5.61799	Not Significant	Not significant	HADHA
ENSG00000084764	0.736591	1.18391	2.61601	0.00989041	0.115204	-2.76619	Not Significant	Not significant	MAPRE3
ENSG00000084774	-0.14126	2.20507	-0.636532	0.525488	0.782501	-5.73899	Not Significant	Not significant	CAD
ENSG00000085063	0.830012	4.60751	3.4316	0.00079282	0.035103	-0.770506	Significant (FDR < 0.05)	Significantly upregulated	CD59
ENSG00000085117	0.680487	5.85856	2.94362	0.00380937	0.0708045	-2.22795	Not Significant	Not significant	CD82
ENSG00000085185	0.460862	0.912069	2.25744	0.0255565	0.187597	-3.5033	Not Significant	Not significant	BCORL1
ENSG00000085224	0.100142	5.98154	0.416873	0.677422	0.86952	-6.27425	Not Significant	Not significant	ATRX
ENSG00000085231	0.196751	3.83263	0.752348	0.453128	0.735058	-5.88561	Not Significant	Not significant	AK6
ENSG00000085265	0.012481	7.32856	0.0561253	0.955323	0.985873	-6.37901	Not Significant	Not significant	FCN1
ENSG00000085274	0.190222	2.60046	0.977691	0.329944	0.643151	-5.55701	Not Significant	Not significant	MYNN
ENSG00000085276	0.698593	-2.00037	1.78775	0.0760183	0.320601	-4.17049	Not Significant	Not significant	MECOM
ENSG00000085365	-0.266152	3.58728	-1.9177	0.0572221	0.279726	-4.36173	Not Significant	Not significant	SCAMP1
ENSG00000085377	-0.106581	2.94641	-0.555956	0.579144	0.813402	-5.87843	Not Significant	Not significant	PREP
ENSG00000085382	-0.0796331	2.65315	-0.554926	0.579847	0.813735	-5.86338	Not Significant	Not significant	HACE1
ENSG00000085415	-0.357141	3.53502	-2.31804	0.0219225	0.17389	-3.57351	Not Significant	Not significant	SEH1L
ENSG00000085433	0.328997	2.21713	1.85948	0.0650955	0.297444	-4.36156	Not Significant	Not significant	WDR47
ENSG00000085449	-0.315496	5.06772	-1.84979	0.06649	0.301037	-4.61872	Not Significant	Not significant	WDFY1
ENSG00000085465	-0.504768	-0.478534	-1.33976	0.182535	0.4902	-4.79023	Not Significant	Not significant	OVGP1
ENSG00000085491	0.19252	3.71766	0.825122	0.410732	0.705614	-5.82756	Not Significant	Not significant	SLC25A24
ENSG00000085511	-0.149363	3.74583	-0.539964	0.590095	0.819839	-6.01617	Not Significant	Not significant	MAP3K4
ENSG00000085514	-0.0020678	5.97015	-0.0088335	0.992965	0.997984	-6.29925	Not Significant	Not significant	PILRA
ENSG00000085552	-0.270651	-2.5683	-0.791531	0.429997	0.718469	-5.16831	Not Significant	Not significant	IGSF9
ENSG00000085563	-0.858406	1.28249	-2.28814	0.0236549	0.180797	-3.41378	Not Significant	Not significant	ABCB1
ENSG00000085644	0.241338	0.703317	1.15948	0.24827	0.567216	-5.15542	Not Significant	Not significant	ZNF213
ENSG00000085662	-0.30706	4.27886	-1.56353	0.120227	0.403066	-4.97296	Not Significant	Not significant	AKR1B1
ENSG00000085719	0.335737	5.17117	1.65614	0.0999738	0.368183	-4.97292	Not Significant	Not significant	CPNE3
ENSG00000085721	-0.416418	3.78713	-2.88351	0.00456608	0.0776268	-2.25878	Not Significant	Not significant	RRN3
ENSG00000085733	0.420473	3.11883	1.24889	0.213828	0.529459	-5.32948	Not Significant	Not significant	CTTN
ENSG00000085741	0.861139	-0.859404	1.60356	0.111105	0.387779	-4.50776	Not Significant	Not significant	WNT11
ENSG00000085760	-0.193758	3.2075	-1.17181	0.243299	0.562514	-5.41697	Not Significant	Not significant	MTIF2
ENSG00000085788	-0.359361	3.99424	-2.16725	0.031938	0.211065	-3.93944	Not Significant	Not significant	DDHD2
ENSG00000085831	0.709218	-0.573451	2.20479	0.0291306	0.201168	-3.52781	Not Significant	Not significant	TTC39A
ENSG00000085832	-0.153508	5.41328	-0.969695	0.333901	0.646717	-5.85734	Not Significant	Not significant	EPS15
ENSG00000085840	0.403599	0.159118	1.64284	0.1027	0.373425	-4.49772	Not Significant	Not significant	ORC1
ENSG00000085871	0.345304	4.1404	1.39521	0.165203	0.468769	-5.2418	Not Significant	Not significant	MGST2
ENSG00000085872	-0.253009	3.03742	-1.71154	0.0892359	0.347018	-4.65135	Not Significant	Not significant	CHERP
ENSG00000085978	-0.473033	4.18342	-2.08096	0.0392931	0.231986	-4.11964	Not Significant	Not significant	ATG16L1
ENSG00000085982	-0.456279	3.18671	-1.69199	0.0929127	0.354507	-4.6991	Not Significant	Not significant	USP40
ENSG00000085998	-0.387387	2.39049	-2.06522	0.0407803	0.236085	-3.96966	Not Significant	Not significant	POMGNT1
ENSG00000085999	-0.464052	1.42876	-1.37847	0.170296	0.47503	-4.91681	Not Significant	Not significant	RAD54L
ENSG00000086015	-0.0213288	2.12227	-0.0835183	0.933561	0.977588	-5.91288	Not Significant	Not significant	MAST2
ENSG00000086061	0.00757005	5.78454	0.0548267	0.956356	0.986596	-6.31052	Not Significant	Not significant	DNAJA1
ENSG00000086062	-0.108936	4.45595	-0.702787	0.483377	0.755299	-5.98194	Not Significant	Not significant	B4GALT1
ENSG00000086065	0.263579	4.64068	1.39886	0.164106	0.467425	-5.28984	Not Significant	Not significant	CHMP5
ENSG00000086102	-0.296944	3.7654	-2.52531	0.0126946	0.13138	-3.13665	Not Significant	Not significant	NFX1
ENSG00000086189	-0.229194	4.30287	-1.8209	0.0707954	0.310964	-4.61166	Not Significant	Not significant	DIMT1
ENSG00000086200	-0.23699	3.09077	-1.25595	0.211263	0.526291	-5.30111	Not Significant	Not significant	IPO11
ENSG00000086205	0.544169	-1.58586	1.03988	0.300223	0.61736	-5.06889	Not Significant	Not significant	FOLH1
ENSG00000086232	0.329831	6.10781	1.47522	0.14244	0.436592	-5.28905	Not Significant	Not significant	EIF2AK1
ENSG00000086288	0.96071	2.86958	3.18276	0.00180407	0.0509804	-1.43696	Not Significant	Not significant	NME8
ENSG00000086289	0.990579	-0.342612	2.27399	0.0245154	0.18393	-3.43308	Not Significant	Not significant	EPDR1
ENSG00000086300	0.38057	5.80371	1.63095	0.10519	0.377731	-5.05193	Not Significant	Not significant	SNX10
ENSG00000086475	-0.197019	3.37482	-1.20705	0.229484	0.547149	-5.37731	Not Significant	Not significant	SEPHS1
ENSG00000086504	0.544419	4.23491	2.06559	0.0407447	0.236038	-4.13961	Not Significant	Not significant	MRPL28
ENSG00000086506	3.0548	1.02092	3.04956	0.00274999	0.0632043	-1.75289	Not Significant	Not significant	HBQ1
ENSG00000086544	0.785907	1.08255	2.5047	0.0134235	0.134689	-3.01086	Not Significant	Not significant	ITPKC
ENSG00000086548	1.89632	1.76444	2.68666	0.00810728	0.104036	-2.66885	Not Significant	Not significant	CEACAM6
ENSG00000086589	0.0248835	5.00287	0.237307	0.812772	0.931731	-6.23353	Not Significant	Not significant	RBM22
ENSG00000086598	0.049982	5.94301	0.310463	0.756679	0.908169	-6.27338	Not Significant	Not significant	TMED2
ENSG00000086619	-0.385533	2.58253	-2.09348	0.0381432	0.228787	-3.94637	Not Significant	Not significant	ERO1B
ENSG00000086666	-0.071675	6.76072	-0.623116	0.53424	0.787538	-6.19465	Not Significant	Not significant	ZFAND6
ENSG00000086696	1.08536	-0.353507	3.412	0.00084724	0.0361595	-0.715894	Significant (FDR < 0.05)	Significantly upregulated	HSD17B2
ENSG00000086712	-0.435467	2.22826	-2.73054	0.00715151	0.0972175	-2.51881	Not Significant	Not significant	TXLNG
ENSG00000086717	0.658091	-2.11548	1.41734	0.158646	0.46037	-4.65048	Not Significant	Not significant	PPEF1
ENSG00000086730	0.500627	5.76109	2.64637	0.00908494	0.110382	-2.98393	Not Significant	Not significant	LAT2
ENSG00000086758	-0.446377	4.715	-1.82589	0.0700366	0.309381	-4.6449	Not Significant	Not significant	HUWE1
ENSG00000086827	0.0980975	1.49336	0.352726	0.724834	0.89283	-5.79536	Not Significant	Not significant	ZW10
ENSG00000086848	-0.15272	3.45198	-0.899604	0.369904	0.673872	-5.71758	Not Significant	Not significant	ALG9
ENSG00000087008	-0.104248	2.35807	-0.605423	0.545896	0.795574	-5.76313	Not Significant	Not significant	ACOX3
ENSG00000087053	0.0623561	2.65322	0.284328	0.776587	0.915716	-5.97682	Not Significant	Not significant	MTMR2
ENSG00000087074	0.116219	6.8231	0.512535	0.609099	0.832071	-6.23154	Not Significant	Not significant	PPP1R15A
ENSG00000087076	-0.395375	-3.08014	-0.899347	0.37004	0.673907	-5.08506	Not Significant	Not significant	HSD17B14
ENSG00000087077	0.367429	2.36093	1.63657	0.104008	0.375549	-4.73373	Not Significant	Not significant	TRIP6
ENSG00000087085	1.3551	-2.26828	2.11687	0.0360721	0.223594	-3.64797	Not Significant	Not significant	ACHE
ENSG00000087086	0.286221	11.9051	1.34555	0.180661	0.487933	-5.65121	Not Significant	Not significant	FTL
ENSG00000087087	-0.461315	5.34536	-2.93196	0.00394653	0.0719257	-2.2113	Not Significant	Not significant	SRRT
ENSG00000087088	0.0715104	5.73322	0.350349	0.726613	0.893602	-6.22435	Not Significant	Not significant	BAX
ENSG00000087095	0.152304	2.8066	0.870111	0.385756	0.685288	-5.69925	Not Significant	Not significant	NLK
ENSG00000087111	0.122608	4.34554	0.946612	0.345497	0.654857	-5.76136	Not Significant	Not significant	PIGS
ENSG00000087116	1.63384	1.81504	3.02559	0.00296256	0.0646855	-1.82739	Not Significant	Not significant	ADAMTS2
ENSG00000087152	-0.137558	4.27796	-0.923772	0.357223	0.663806	-5.78849	Not Significant	Not significant	ATXN7L3
ENSG00000087157	0.570112	5.20054	3.32687	0.00112675	0.0408694	-1.12322	Significant (FDR < 0.05)	Significantly upregulated	PGS1
ENSG00000087191	-0.125662	5.5712	-1.15653	0.24947	0.568267	-5.62101	Not Significant	Not significant	PSMC5
ENSG00000087206	0.316793	5.08191	2.19909	0.0295429	0.202736	-3.97999	Not Significant	Not significant	UIMC1
ENSG00000087237	0.499318	1.21935	1.43264	0.154231	0.453748	-4.89646	Not Significant	Not significant	CETP
ENSG00000087250	0.283242	-3.30132	0.551237	0.582366	0.815561	-5.28969	Not Significant	Not significant	MT3
ENSG00000087253	0.630976	4.66562	2.8931	0.00443669	0.0765372	-2.33035	Not Significant	Not significant	LPCAT2
ENSG00000087258	-0.201752	0.460455	-0.666371	0.506291	0.769929	-5.48818	Not Significant	Not significant	GNAO1
ENSG00000087263	-0.426436	3.54465	-1.83124	0.0692294	0.307133	-4.49348	Not Significant	Not significant	OGFOD1
ENSG00000087266	-0.278183	6.21884	-1.79831	0.0743209	0.317536	-4.77802	Not Significant	Not significant	SH3BP2
ENSG00000087269	-0.467665	2.7479	-3.22211	0.00158884	0.0480124	-1.26182	Significant (FDR < 0.05)	Significantly downregulated	NOP14
ENSG00000087274	-0.135771	6.47466	-1.01325	0.312719	0.628629	-5.8557	Not Significant	Not significant	ADD1
ENSG00000087299	0.331408	0.662242	1.5432	0.12508	0.410018	-4.67394	Not Significant	Not significant	L2HGDH
ENSG00000087301	-0.349809	2.44509	-1.73987	0.0841197	0.337181	-4.55385	Not Significant	Not significant	TXNDC16
ENSG00000087302	-0.312515	6.10261	-2.53598	0.0123314	0.12953	-3.25523	Not Significant	Not significant	RTRAF
ENSG00000087303	-0.873006	-0.142993	-2.66143	0.00870766	0.108461	-2.59756	Not Significant	Not significant	NID2
ENSG00000087338	0.414827	3.63534	2.61471	0.00992645	0.115283	-2.95239	Not Significant	Not significant	GMCL1
ENSG00000087365	-0.26248	6.098	-2.59123	0.0105952	0.119295	-3.12825	Not Significant	Not significant	SF3B2
ENSG00000087448	-0.101461	1.99775	-0.508386	0.611997	0.833925	-5.76644	Not Significant	Not significant	KLHL42
ENSG00000087460	0.0648899	8.17273	0.479364	0.632441	0.845567	-6.32441	Not Significant	Not significant	GNAS
ENSG00000087470	-0.0953542	5.18259	-0.726503	0.468765	0.746879	-6.03563	Not Significant	Not significant	DNM1L
ENSG00000087495	-0.0518283	0.26176	-0.186529	0.852305	0.948657	-5.69709	Not Significant	Not significant	PHACTR3
ENSG00000087502	-0.0256051	5.23833	-0.142294	0.887056	0.961036	-6.27479	Not Significant	Not significant	ERGIC2
ENSG00000087586	0.96575	1.39936	3.61375	0.00042232	0.0269496	-0.0991903	Significant (FDR < 0.05)	Significantly upregulated	AURKA
ENSG00000087589	0.129511	1.3595	0.711196	0.478168	0.751536	-5.5813	Not Significant	Not significant	CASS4
ENSG00000087842	0.556017	-0.615705	1.37963	0.169939	0.474512	-4.77069	Not Significant	Not significant	PIR
ENSG00000087884	-0.0299956	3.85912	-0.147432	0.883007	0.959806	-6.12125	Not Significant	Not significant	AAMDC
ENSG00000087903	0.286234	4.58167	1.03609	0.30198	0.61911	-5.71613	Not Significant	Not significant	RFX2
ENSG00000087995	-0.292768	2.03091	-1.53686	0.126626	0.413277	-4.78638	Not Significant	Not significant	METTL2A
ENSG00000088002	0.456784	-1.9466	1.13924	0.256583	0.575846	-4.94662	Not Significant	Not significant	SULT2B1
ENSG00000088035	-0.0871591	3.54259	-0.525899	0.599806	0.826677	-5.98509	Not Significant	Not significant	ALG6
ENSG00000088038	-0.0680355	3.66102	-0.458145	0.647572	0.854514	-6.02157	Not Significant	Not significant	CNOT3
ENSG00000088053	0.560639	3.05496	2.08796	0.0386461	0.230204	-4.03089	Not Significant	Not significant	GP6
ENSG00000088179	-0.739009	4.90222	-3.18226	0.00180696	0.0509804	-1.50147	Not Significant	Not significant	PTPN4
ENSG00000088205	-0.577607	4.78287	-3.75883	0.00025154	0.0230667	0.277266	Significant (FDR < 0.05)	Significantly downregulated	DDX18
ENSG00000088247	-0.554603	4.69764	-2.86109	0.00488179	0.0799004	-2.36926	Not Significant	Not significant	KHSRP
ENSG00000088256	-1.08138	1.53933	-2.45615	0.0152901	0.144751	-3.06537	Not Significant	Not significant	GNA11
ENSG00000088280	-0.0519607	1.98725	-0.174592	0.861657	0.951887	-5.92144	Not Significant	Not significant	ASAP3
ENSG00000088298	0.453639	4.06579	2.23539	0.0270038	0.192753	-3.79803	Not Significant	Not significant	EDEM2
ENSG00000088305	0.352061	-2.06122	0.990582	0.32363	0.638503	-5.06816	Not Significant	Not significant	DNMT3B
ENSG00000088325	0.739375	0.854468	1.93428	0.0551326	0.275181	-4.12524	Not Significant	Not significant	TPX2
ENSG00000088356	0.47827	1.31045	1.28724	0.200174	0.51343	-5.11671	Not Significant	Not significant	PDRG1
ENSG00000088386	0.147486	-2.2386	0.470142	0.638999	0.850108	-5.37867	Not Significant	Not significant	SLC15A1
ENSG00000088387	-0.839001	2.98361	-2.10728	0.036909	0.225206	-3.91061	Not Significant	Not significant	DOCK9
ENSG00000088448	-0.363959	7.58778	-1.90941	0.0582925	0.282347	-4.6575	Not Significant	Not significant	ANKRD10
ENSG00000088451	-0.108896	1.97311	-0.462126	0.644722	0.8528	-5.78855	Not Significant	Not significant	TGDS
ENSG00000088543	-0.223603	0.982128	-0.848942	0.397389	0.694348	-5.42737	Not Significant	Not significant	C3orf18
ENSG00000088682	0.0610527	2.92443	0.27801	0.781422	0.917724	-5.97594	Not Significant	Not significant	COQ9
ENSG00000088726	0.610788	4.00412	1.81623	0.071514	0.311941	-4.59517	Not Significant	Not significant	TMEM40
ENSG00000088727	-0.0403574	1.41455	-0.160539	0.872693	0.956107	-5.80705	Not Significant	Not significant	KIF9
ENSG00000088756	0.705941	0.38714	2.57608	0.011048	0.121988	-2.81894	Not Significant	Not significant	ARHGAP28
ENSG00000088766	0.289063	4.58945	1.36421	0.174731	0.480343	-5.34368	Not Significant	Not significant	CRLS1
ENSG00000088808	-0.742631	2.07058	-3.15537	0.00196954	0.053427	-1.41438	Not Significant	Not significant	PPP1R13B
ENSG00000088812	-0.152215	2.10412	-0.699566	0.48538	0.756572	-5.68155	Not Significant	Not significant	ATRN
ENSG00000088826	1.06544	3.94046	3.37243	0.0009679	0.0383724	-0.912626	Significant (FDR < 0.05)	Significantly upregulated	SMOX
ENSG00000088827	-1.34809	2.39987	-1.65392	0.100425	0.36888	-4.59224	Not Significant	Not significant	SIGLEC1
ENSG00000088832	-0.0658846	6.80071	-0.52292	0.601872	0.827527	-6.24334	Not Significant	Not significant	FKBP1A
ENSG00000088833	0.246238	5.1537	2.09017	0.0384439	0.229786	-4.18504	Not Significant	Not significant	NSFL1C
ENSG00000088836	0.0422937	-2.16271	0.104748	0.916729	0.971565	-5.46044	Not Significant	Not significant	SLC4A11
ENSG00000088854	-0.0757606	1.40299	-0.48571	0.627946	0.843438	-5.71229	Not Significant	Not significant	C20orf194
ENSG00000088876	-0.0546047	0.683619	-0.217721	0.827969	0.939315	-5.71843	Not Significant	Not significant	ZNF343
ENSG00000088881	-0.508612	-1.43848	-1.07415	0.284638	0.603558	-5.00681	Not Significant	Not significant	EBF4
ENSG00000088882	0.257215	-2.61773	0.543418	0.587722	0.818694	-5.32206	Not Significant	Not significant	CPXM1
ENSG00000088888	0.272736	2.63606	2.47908	0.0143816	0.140062	-3.16875	Not Significant	Not significant	MAVS
ENSG00000088899	-0.62826	-1.47307	-1.87249	0.0632618	0.294065	-4.03166	Not Significant	Not significant	LZTS3
ENSG00000088930	-0.0603883	5.1795	-0.639427	0.523609	0.780861	-6.0792	Not Significant	Not significant	XRN2
ENSG00000088970	-0.170302	3.55754	-1.04814	0.296414	0.614429	-5.57982	Not Significant	Not significant	KIZ
ENSG00000088986	0.308285	6.3934	1.45093	0.149078	0.445952	-5.31525	Not Significant	Not significant	DYNLL1
ENSG00000088992	1.07954	4.30178	2.63638	0.00934318	0.112053	-2.91386	Not Significant	Not significant	TESC
ENSG00000089006	-0.301309	5.53907	-2.33233	0.0211352	0.171158	-3.70063	Not Significant	Not significant	SNX5
ENSG00000089009	-0.533491	8.07408	-3.03107	0.00291269	0.0644893	-2.06227	Not Significant	Not significant	RPL6
ENSG00000089012	-0.7081	2.38658	-2.34921	0.020237	0.167261	-3.38382	Not Significant	Not significant	SIRPG
ENSG00000089022	-0.143486	4.37791	-1.12132	0.264106	0.584255	-5.58635	Not Significant	Not significant	MAPKAPK5
ENSG00000089041	-0.387357	3.10153	-2.03341	0.0439349	0.244665	-4.0908	Not Significant	Not significant	P2RX7
ENSG00000089048	-0.371445	2.15394	-2.05505	0.0417672	0.238445	-3.96482	Not Significant	Not significant	ESF1
ENSG00000089050	0.179056	0.973104	0.811923	0.418239	0.711147	-5.47443	Not Significant	Not significant	RBBP9
ENSG00000089053	-0.332799	6.21333	-3.01031	0.00310595	0.0656287	-2.05457	Not Significant	Not significant	ANAPC5
ENSG00000089057	-0.267142	2.59452	-1.30228	0.194997	0.507097	-5.18865	Not Significant	Not significant	SLC23A2
ENSG00000089060	0.055083	4.13466	0.532733	0.595078	0.824024	-6.03628	Not Significant	Not significant	SLC8B1
ENSG00000089063	0.00024905	5.62493	0.00172592	0.998625	0.999573	-6.29091	Not Significant	Not significant	TMEM230
ENSG00000089091	-0.0865123	0.427678	-0.389532	0.697485	0.879897	-5.60155	Not Significant	Not significant	DZANK1
ENSG00000089094	-0.727695	3.37143	-3.70123	0.00030952	0.0245317	0.154516	Significant (FDR < 0.05)	Significantly downregulated	KDM2B
ENSG00000089123	-0.338221	1.85762	-1.38464	0.168407	0.472831	-4.95448	Not Significant	Not significant	TASP1
ENSG00000089127	-0.291246	5.97827	-0.887327	0.376452	0.677492	-5.9193	Not Significant	Not significant	OAS1
ENSG00000089154	-0.714515	3.73189	-2.51985	0.012884	0.132109	-3.13617	Not Significant	Not significant	GCN1
ENSG00000089157	-0.329115	7.85153	-2.14294	0.0338787	0.218214	-4.19309	Not Significant	Not significant	RPLP0
ENSG00000089159	-0.10075	6.10906	-0.737957	0.461798	0.741435	-6.07117	Not Significant	Not significant	PXN
ENSG00000089163	0.638749	-2.18309	1.56714	0.11938	0.401624	-4.47375	Not Significant	Not significant	SIRT4
ENSG00000089169	1.29427	2.18845	3.95742	0.00012091	0.0163203	0.99417	Significant (FDR < 0.05)	Significantly upregulated	RPH3A
ENSG00000089177	0.117889	1.58023	0.556027	0.579096	0.813402	-5.70622	Not Significant	Not significant	KIF16B
ENSG00000089195	0.142008	3.5057	0.716651	0.474805	0.750458	-5.85662	Not Significant	Not significant	TRMT6
ENSG00000089220	-0.101025	5.05366	-0.601687	0.548373	0.796785	-6.04358	Not Significant	Not significant	PEBP1
ENSG00000089234	0.112034	3.4478	1.01061	0.313977	0.629736	-5.61921	Not Significant	Not significant	BRAP
ENSG00000089248	0.0148044	5.63986	0.102048	0.918867	0.972387	-6.26999	Not Significant	Not significant	ERP29
ENSG00000089250	0.00196951	-2.37489	0.00761687	0.993934	0.998065	-5.45692	Not Significant	Not significant	NOS1
ENSG00000089280	-0.58972	7.26829	-4.41356	2.04e-05	0.00758507	2.51723	Significant (FDR < 0.05)	Significantly downregulated	FUS
ENSG00000089289	-0.0941881	4.24279	-0.827965	0.409125	0.704309	-5.84371	Not Significant	Not significant	IGBP1
ENSG00000089327	-0.434939	7.41653	-3.01813	0.00303179	0.0652522	-2.06732	Not Significant	Not significant	FXYD5
ENSG00000089335	-0.472994	3.3207	-1.60275	0.111285	0.387976	-4.82363	Not Significant	Not significant	ZNF302
ENSG00000089351	0.117926	5.22802	0.832443	0.406603	0.702572	-5.94006	Not Significant	Not significant	GRAMD1A
ENSG00000089356	0.717084	-0.33996	1.5941	0.113211	0.391387	-4.55031	Not Significant	Not significant	FXYD3
ENSG00000089486	-0.0944205	2.84011	-0.513344	0.608534	0.831895	-5.88598	Not Significant	Not significant	CDIP1
ENSG00000089505	0.766628	1.4031	2.28973	0.0235594	0.180306	-3.48649	Not Significant	Not significant	CMTM1
ENSG00000089597	-0.262769	5.2853	-1.84217	0.0676038	0.303601	-4.642	Not Significant	Not significant	GANAB
ENSG00000089639	0.150634	5.54196	1.06708	0.287807	0.606409	-5.7465	Not Significant	Not significant	GMIP
ENSG00000089682	-0.198565	2.987	-1.50355	0.134992	0.426482	-4.95622	Not Significant	Not significant	RBM41
ENSG00000089685	0.946321	1.55488	2.08685	0.0387482	0.230492	-3.92487	Not Significant	Not significant	BIRC5
ENSG00000089692	-0.515569	1.54551	-1.29324	0.198097	0.51076	-5.07891	Not Significant	Not significant	LAG3
ENSG00000089693	0.265178	5.70258	1.71756	0.0881277	0.344905	-4.87309	Not Significant	Not significant	MLF2
ENSG00000089723	-0.205321	-1.05692	-0.597998	0.550825	0.797999	-5.38181	Not Significant	Not significant	OTUB2
ENSG00000089737	-0.539308	5.79937	-3.12559	0.00216532	0.056108	-1.70128	Not Significant	Not significant	DDX24
ENSG00000089775	-0.558573	3.16446	-3.52485	0.00057598	0.0315643	-0.392087	Significant (FDR < 0.05)	Significantly downregulated	ZBTB25
ENSG00000089818	0.0101571	4.42758	0.0830926	0.933899	0.97762	-6.20565	Not Significant	Not significant	NECAP1
ENSG00000089820	-0.0022533	6.06124	-0.0196763	0.98433	0.995669	-6.31999	Not Significant	Not significant	ARHGAP4
ENSG00000089847	-0.539043	-2.58069	-1.36627	0.174085	0.479359	-4.66342	Not Significant	Not significant	ANKRD24
ENSG00000089876	0.354241	2.00162	1.21505	0.22643	0.543864	-5.2503	Not Significant	Not significant	DHX32
ENSG00000089902	0.217133	3.70762	0.979095	0.329253	0.642269	-5.72787	Not Significant	Not significant	RCOR1
ENSG00000089916	-0.317324	4.06755	-1.84132	0.0677293	0.303807	-4.56399	Not Significant	Not significant	GPATCH2L
ENSG00000090006	-0.420317	3.54003	-1.84799	0.0667527	0.301947	-4.46562	Not Significant	Not significant	LTBP4
ENSG00000090013	0.845727	5.96899	2.50666	0.0133523	0.134299	-3.3003	Not Significant	Not significant	BLVRB
ENSG00000090020	0.249444	2.84855	1.55462	0.122334	0.405871	-4.90501	Not Significant	Not significant	SLC9A1
ENSG00000090054	-0.0897199	5.20322	-0.758074	0.449704	0.732604	-6.00223	Not Significant	Not significant	SPTLC1
ENSG00000090060	-0.280604	6.80941	-2.12016	0.0357887	0.222391	-4.21621	Not Significant	Not significant	PAPOLA
ENSG00000090061	-0.255772	4.69858	-1.10142	0.272639	0.592011	-5.66116	Not Significant	Not significant	CCNK
ENSG00000090097	-0.16997	0.830486	-0.491937	0.623549	0.841167	-5.65892	Not Significant	Not significant	PCBP4
ENSG00000090104	-1.01509	3.77248	-2.10607	0.0370156	0.225277	-3.97112	Not Significant	Not significant	RGS1
ENSG00000090238	0.731287	6.79552	2.87976	0.00461745	0.0779054	-2.43583	Not Significant	Not significant	YPEL3
ENSG00000090263	-0.415458	3.53304	-1.62587	0.106268	0.379331	-4.80432	Not Significant	Not significant	MRPS33
ENSG00000090266	-0.0097561	6.24909	-0.0373233	0.970281	0.991653	-6.30747	Not Significant	Not significant	NDUFB2
ENSG00000090273	0.0901056	4.16376	0.491985	0.623514	0.841167	-6.01848	Not Significant	Not significant	NUDC
ENSG00000090316	0.230503	4.72572	1.95291	0.0528616	0.268356	-4.41838	Not Significant	Not significant	MAEA
ENSG00000090339	0.078119	4.65546	0.277398	0.781891	0.917838	-6.18661	Not Significant	Not significant	ICAM1
ENSG00000090372	-0.134056	5.15568	-1.11571	0.266492	0.586699	-5.65654	Not Significant	Not significant	STRN4
ENSG00000090376	0.690049	5.38345	3.28999	0.00127279	0.0437443	-1.26305	Significant (FDR < 0.05)	Significantly upregulated	IRAK3
ENSG00000090382	-0.143641	11.0703	-0.49979	0.618022	0.837899	-6.39861	Not Significant	Not significant	LYZ
ENSG00000090432	0.380904	2.43298	1.68303	0.0946382	0.357381	-4.65736	Not Significant	Not significant	MUL1
ENSG00000090447	-0.59591	0.930201	-2.25352	0.0258088	0.18852	-3.47423	Not Significant	Not significant	TFAP4
ENSG00000090470	-0.0737554	2.36145	-0.347279	0.728913	0.894612	-5.89739	Not Significant	Not significant	PDCD7
ENSG00000090487	0.126278	6.07382	0.891554	0.374189	0.676453	-5.94763	Not Significant	Not significant	SPG21
ENSG00000090520	0.104227	5.0314	0.57607	0.565509	0.805502	-6.09475	Not Significant	Not significant	DNAJB11
ENSG00000090530	-0.442571	-2.06075	-1.04679	0.297034	0.614815	-4.99478	Not Significant	Not significant	P3H2
ENSG00000090554	-0.842401	4.57595	-3.5952	0.00045076	0.0278484	-0.208399	Significant (FDR < 0.05)	Significantly downregulated	FLT3LG
ENSG00000090565	-0.277077	2.78829	-1.38481	0.168353	0.472831	-5.08056	Not Significant	Not significant	RAB11FIP3
ENSG00000090581	-0.0612617	4.78115	-0.352199	0.725229	0.892993	-6.14083	Not Significant	Not significant	GNPTG
ENSG00000090612	-0.724316	2.13668	-3.54363	0.00053967	0.0311374	-0.310242	Significant (FDR < 0.05)	Significantly downregulated	ZNF268
ENSG00000090615	0.0532521	3.54901	0.269511	0.78794	0.920538	-6.10301	Not Significant	Not significant	GOLGA3
ENSG00000090621	-0.629004	5.15839	-2.60163	0.0102942	0.117461	-3.05533	Not Significant	Not significant	PABPC4
ENSG00000090659	-0.325334	-2.21838	-0.739421	0.460912	0.740831	-5.21682	Not Significant	Not significant	CD209
ENSG00000090661	-0.257396	3.16139	-1.40319	0.162816	0.46582	-5.11522	Not Significant	Not significant	CERS4
ENSG00000090674	0.44553	4.04984	2.21647	0.0283024	0.198339	-3.84166	Not Significant	Not significant	MCOLN1
ENSG00000090686	-0.0569289	5.52889	-0.432609	0.665977	0.864183	-6.22484	Not Significant	Not significant	USP48
ENSG00000090776	-0.254918	0.175115	-0.84242	0.401016	0.696996	-5.35111	Not Significant	Not significant	EFNB1
ENSG00000090857	-0.449717	2.79154	-1.87915	0.0623399	0.291859	-4.34869	Not Significant	Not significant	PDPR
ENSG00000090861	0.129088	3.29757	0.749552	0.454805	0.736541	-5.81115	Not Significant	Not significant	AARS1
ENSG00000090863	-0.319413	5.74224	-2.45547	0.0153179	0.144798	-3.43291	Not Significant	Not significant	GLG1
ENSG00000090889	0.829445	-0.842874	2.20109	0.0293975	0.202196	-3.5313	Not Significant	Not significant	KIF4A
ENSG00000090905	-0.425301	4.87197	-1.54633	0.124323	0.408725	-5.09287	Not Significant	Not significant	TNRC6A
ENSG00000090924	-0.327322	3.47593	-1.13719	0.257436	0.57697	-5.47625	Not Significant	Not significant	PLEKHG2
ENSG00000090971	0.142766	0.425273	0.636403	0.525572	0.782501	-5.54265	Not Significant	Not significant	NAT14
ENSG00000090975	-0.236832	2.33395	-0.930778	0.3536	0.661241	-5.52824	Not Significant	Not significant	PITPNM2
ENSG00000090989	-0.145354	3.63017	-0.920158	0.359102	0.665339	-5.7308	Not Significant	Not significant	EXOC1
ENSG00000091009	-0.338515	2.67128	-1.62736	0.105951	0.378939	-4.76169	Not Significant	Not significant	RBM27
ENSG00000091039	-0.124291	6.38545	-0.871047	0.385247	0.684829	-5.99513	Not Significant	Not significant	OSBPL8
ENSG00000091073	0.0101245	3.90393	0.0539936	0.957019	0.986968	-6.15961	Not Significant	Not significant	DTX2
ENSG00000091106	0.920412	3.08127	2.84623	0.00510199	0.0816282	-2.34806	Not Significant	Not significant	NLRC4
ENSG00000091127	0.217528	0.300397	0.814252	0.416908	0.710264	-5.40035	Not Significant	Not significant	PUS7
ENSG00000091129	-1.03466	-2.87284	-2.04957	0.0423073	0.239907	-3.73655	Not Significant	Not significant	NRCAM
ENSG00000091136	0.261432	1.84384	0.888022	0.37608	0.677369	-5.57923	Not Significant	Not significant	LAMB1
ENSG00000091140	0.0773711	5.40508	0.58546	0.559198	0.802493	-6.14206	Not Significant	Not significant	DLD
ENSG00000091157	-0.175361	3.70706	-0.719799	0.47287	0.749345	-5.90428	Not Significant	Not significant	WDR7
ENSG00000091164	0.133689	5.0038	1.03407	0.302919	0.619666	-5.74895	Not Significant	Not significant	TXNL1
ENSG00000091181	-0.457556	-0.402211	-0.993746	0.322092	0.637364	-5.14397	Not Significant	Not significant	IL5RA
ENSG00000091262	0.309035	1.51181	1.47721	0.141905	0.436109	-4.85034	Not Significant	Not significant	ABCC6
ENSG00000091317	0.292675	6.46823	1.88499	0.0615409	0.289701	-4.65503	Not Significant	Not significant	CMTM6
ENSG00000091409	-0.453039	3.85324	-1.7305	0.0857845	0.340643	-4.70429	Not Significant	Not significant	ITGA6
ENSG00000091436	0.440806	2.9816	2.13778	0.0343029	0.218929	-3.93211	Not Significant	Not significant	MAP3K20
ENSG00000091483	0.0846672	3.31063	0.374198	0.708833	0.884787	-6.01487	Not Significant	Not significant	FH
ENSG00000091490	-0.080748	4.90313	-0.363572	0.716736	0.888578	-6.19249	Not Significant	Not significant	SEL1L3
ENSG00000091513	0.078391	0.397529	0.451077	0.652645	0.857155	-5.63482	Not Significant	Not significant	TF
ENSG00000091527	-0.308671	6.15785	-2.34394	0.0205137	0.168402	-3.71236	Not Significant	Not significant	CDV3
ENSG00000091536	-0.278801	0.387954	-1.20647	0.229709	0.547324	-5.01892	Not Significant	Not significant	MYO15A
ENSG00000091542	0.0770574	4.5635	0.568614	0.570546	0.809133	-6.0522	Not Significant	Not significant	ALKBH5
ENSG00000091592	-0.522252	5.11866	-2.62164	0.00973648	0.114475	-2.99487	Not Significant	Not significant	NLRP1
ENSG00000091640	0.136475	5.05	0.822909	0.411985	0.706935	-5.90939	Not Significant	Not significant	SPAG7
ENSG00000091651	-0.0541365	3.96467	-0.287705	0.774006	0.914622	-6.1413	Not Significant	Not significant	ORC6
ENSG00000091732	-0.250555	2.30257	-1.16522	0.245946	0.564666	-5.29043	Not Significant	Not significant	ZC3HC1
ENSG00000091831	-0.311984	-0.0020998	-0.702287	0.483687	0.755578	-5.42408	Not Significant	Not significant	ESR1
ENSG00000091844	-0.0479537	-0.0755812	-0.207011	0.836307	0.943297	-5.66566	Not Significant	Not significant	RGS17
ENSG00000091879	-0.441326	-0.255829	-1.49463	0.137302	0.429509	-4.65962	Not Significant	Not significant	ANGPT2
ENSG00000091947	0.0316393	2.2591	0.143442	0.886151	0.960972	-5.93187	Not Significant	Not significant	TMEM101
ENSG00000091972	0.223683	0.067222	0.477661	0.63365	0.846559	-5.57456	Not Significant	Not significant	CD200
ENSG00000091986	0.138446	-0.837138	0.640102	0.523172	0.780569	-5.41268	Not Significant	Not significant	CCDC80
ENSG00000092010	-0.217336	7.45237	-1.30168	0.195201	0.507451	-5.54817	Not Significant	Not significant	PSME1
ENSG00000092020	0.190744	5.42106	1.32408	0.187675	0.497295	-5.45374	Not Significant	Not significant	PPP2R3C
ENSG00000092036	0.564161	4.40589	2.64421	0.00914024	0.110632	-2.92189	Not Significant	Not significant	HAUS4
ENSG00000092051	-0.447669	-0.755247	-0.909156	0.364859	0.670187	-5.18482	Not Significant	Not significant	JPH4
ENSG00000092067	2.14736	0.0491975	3.04106	0.00282369	0.0639739	-1.71274	Not Significant	Not significant	CEBPE
ENSG00000092068	0.358325	-1.50672	0.906467	0.366274	0.671238	-5.17539	Not Significant	Not significant	SLC7A8
ENSG00000092094	-0.0913266	3.92447	-0.691389	0.490487	0.76001	-5.89964	Not Significant	Not significant	OSGEP
ENSG00000092096	-0.0981589	-0.633806	-0.243096	0.808294	0.930118	-5.56383	Not Significant	Not significant	SLC22A17
ENSG00000092098	-0.0737015	4.97302	-0.477093	0.634053	0.846692	-6.1326	Not Significant	Not significant	RNF31
ENSG00000092108	-0.156184	6.00565	-1.26808	0.206913	0.520687	-5.5635	Not Significant	Not significant	SCFD1
ENSG00000092140	-0.431468	4.10035	-1.96639	0.051268	0.264762	-4.34562	Not Significant	Not significant	G2E3
ENSG00000092148	-0.237429	5.14771	-1.17294	0.24285	0.562097	-5.62257	Not Significant	Not significant	HECTD1
ENSG00000092199	-0.156071	8.3179	-1.53822	0.126294	0.412659	-5.28714	Not Significant	Not significant	HNRNPC
ENSG00000092200	0.14673	0.919784	0.567717	0.571153	0.809224	-5.62339	Not Significant	Not significant	RPGRIP1
ENSG00000092201	-0.0176616	4.39998	-0.168583	0.866372	0.953449	-6.19468	Not Significant	Not significant	SUPT16H
ENSG00000092203	0.189621	5.06431	1.7497	0.0824012	0.333362	-4.80133	Not Significant	Not significant	TOX4
ENSG00000092208	-0.257447	2.80747	-1.35536	0.177524	0.483508	-5.12383	Not Significant	Not significant	GEMIN2
ENSG00000092295	-0.460853	-1.09766	-1.04231	0.299097	0.616445	-5.05097	Not Significant	Not significant	TGM1
ENSG00000092330	0.0609068	5.18989	0.5451	0.586568	0.818004	-6.11914	Not Significant	Not significant	TINF2
ENSG00000092421	-0.652938	1.38804	-2.12427	0.0354372	0.221133	-3.75314	Not Significant	Not significant	SEMA6A
ENSG00000092439	-0.360674	4.13097	-1.86141	0.0648214	0.29719	-4.54461	Not Significant	Not significant	TRPM7
ENSG00000092445	0.122599	0.371373	0.480885	0.631363	0.845068	-5.60029	Not Significant	Not significant	TYRO3
ENSG00000092470	-0.271393	1.81701	-1.29961	0.19591	0.508553	-5.07744	Not Significant	Not significant	WDR76
ENSG00000092529	0.268238	2.99458	1.49522	0.137147	0.429509	-5.01106	Not Significant	Not significant	CAPN3
ENSG00000092531	0.230903	6.3012	1.58726	0.11475	0.394042	-5.13732	Not Significant	Not significant	SNAP23
ENSG00000092621	-0.0271609	1.90098	-0.0884464	0.929651	0.975816	-5.87879	Not Significant	Not significant	PHGDH
ENSG00000092758	1.65137	1.08626	2.78175	0.00616629	0.0907442	-2.38585	Not Significant	Not significant	COL9A3
ENSG00000092820	-0.292845	5.93171	-2.02632	0.0446654	0.247284	-4.33723	Not Significant	Not significant	EZR
ENSG00000092841	0.527361	9.59599	2.48882	0.0140103	0.137941	-3.49662	Not Significant	Not significant	MYL6
ENSG00000092847	-0.453825	2.47263	-2.31441	0.0221266	0.174621	-3.47976	Not Significant	Not significant	AGO1
ENSG00000092850	0.1261	-2.25906	0.328354	0.743143	0.902319	-5.41206	Not Significant	Not significant	TEKT2
ENSG00000092853	0.463635	0.598116	1.94209	0.0541699	0.272329	-4.0658	Not Significant	Not significant	CLSPN
ENSG00000092871	-0.0992447	4.07749	-0.616232	0.53876	0.790482	-6.00239	Not Significant	Not significant	RFFL
ENSG00000092929	0.240734	5.77378	1.8537	0.0659248	0.299268	-4.66215	Not Significant	Not significant	UNC13D
ENSG00000092931	0.00085379	4.13023	0.00644285	0.994869	0.998065	-6.18324	Not Significant	Not significant	MFSD11
ENSG00000092964	-0.336089	4.43289	-1.47372	0.142843	0.437094	-5.16321	Not Significant	Not significant	DPYSL2
ENSG00000092978	-0.496791	1.65929	-2.00374	0.0470624	0.254338	-4.00664	Not Significant	Not significant	GPATCH2
ENSG00000093000	-0.133646	5.04226	-1.10421	0.271432	0.591252	-5.68441	Not Significant	Not significant	NUP50
ENSG00000093009	0.741721	0.806327	1.72555	0.0866741	0.341952	-4.47343	Not Significant	Not significant	CDC45
ENSG00000093010	0.204501	5.27399	0.778476	0.437626	0.723689	-5.94016	Not Significant	Not significant	COMT
ENSG00000093072	-0.620433	6.07257	-2.75321	0.00669908	0.0947271	-2.72294	Not Significant	Not significant	ADA2
ENSG00000093100	-0.0387379	-0.883842	-0.0965354	0.923236	0.973332	-5.53149	Not Significant	Not significant	AC016026.1
ENSG00000093134	0.629338	3.86644	2.14038	0.0340883	0.218688	-4.03761	Not Significant	Not significant	VNN3
ENSG00000093144	-0.144502	5.20329	-0.964304	0.336586	0.648524	-5.82818	Not Significant	Not significant	ECHDC1
ENSG00000093167	0.125668	5.58428	0.900551	0.369402	0.673468	-5.92874	Not Significant	Not significant	LRRFIP2
ENSG00000093183	0.0519419	4.227	0.414407	0.679222	0.870032	-6.11121	Not Significant	Not significant	SEC22C
ENSG00000093217	-0.477557	0.619453	-1.9871	0.0488981	0.259288	-3.94661	Not Significant	Not significant	XYLB
ENSG00000094631	0.0341776	4.27106	0.28513	0.775974	0.91555	-6.16103	Not Significant	Not significant	HDAC6
ENSG00000094661	0.126944	-0.237708	0.542122	0.588612	0.819037	-5.50688	Not Significant	Not significant	OR1I1
ENSG00000094755	-0.167744	-0.342095	-0.412447	0.680654	0.870849	-5.53758	Not Significant	Not significant	GABRP
ENSG00000094804	0.53622	0.840868	1.43387	0.15388	0.453075	-4.85628	Not Significant	Not significant	CDC6
ENSG00000094841	-0.156083	2.75835	-0.932488	0.352719	0.660285	-5.59387	Not Significant	Not significant	UPRT
ENSG00000094880	0.152953	3.16162	0.897534	0.371003	0.67472	-5.70377	Not Significant	Not significant	CDC23
ENSG00000094914	0.192149	3.1329	1.25662	0.211022	0.526057	-5.31024	Not Significant	Not significant	AAAS
ENSG00000094916	-0.286648	3.39702	-1.83179	0.0691466	0.306969	-4.4974	Not Significant	Not significant	CBX5
ENSG00000094975	-0.106218	4.32121	-0.58948	0.556507	0.800504	-6.05908	Not Significant	Not significant	SUCO
ENSG00000095002	-0.354405	1.97138	-1.55964	0.121144	0.404302	-4.74806	Not Significant	Not significant	MSH2
ENSG00000095015	-0.237501	4.78455	-1.69076	0.0931486	0.3548	-4.88251	Not Significant	Not significant	MAP3K1
ENSG00000095059	-0.13633	4.74211	-0.994579	0.321688	0.636843	-5.72746	Not Significant	Not significant	DHPS
ENSG00000095066	-0.29755	2.49425	-1.24044	0.216927	0.532896	-5.20042	Not Significant	Not significant	HOOK2
ENSG00000095139	0.0166821	4.60095	0.132478	0.8948	0.963594	-6.22424	Not Significant	Not significant	ARCN1
ENSG00000095209	-0.0564738	2.8217	-0.236902	0.813085	0.931877	-6.0138	Not Significant	Not significant	TMEM38B
ENSG00000095261	-0.0499558	3.85508	-0.297374	0.76663	0.911565	-6.11931	Not Significant	Not significant	PSMD5
ENSG00000095303	0.402859	4.78247	1.35073	0.179001	0.485872	-5.36088	Not Significant	Not significant	PTGS1
ENSG00000095319	-0.503581	3.69032	-2.32196	0.0217039	0.173477	-3.56999	Not Significant	Not significant	NUP188
ENSG00000095321	0.582541	2.91681	2.16285	0.0322823	0.212321	-3.86002	Not Significant	Not significant	CRAT
ENSG00000095370	0.0285871	4.09219	0.169198	0.865889	0.953249	-6.14015	Not Significant	Not significant	SH2D3C
ENSG00000095380	0.0979724	4.80596	0.641113	0.522516	0.780323	-6.01094	Not Significant	Not significant	NANS
ENSG00000095383	0.457779	3.17784	2.12894	0.0350416	0.220258	-3.95409	Not Significant	Not significant	TBC1D2
ENSG00000095397	-1.11482	1.16237	-2.05621	0.0416541	0.238355	-3.81794	Not Significant	Not significant	WHRN
ENSG00000095464	-0.0214307	-1.64208	-0.0536102	0.957324	0.987063	-5.52372	Not Significant	Not significant	PDE6C
ENSG00000095485	-0.0135058	4.48756	-0.0932102	0.925872	0.973842	-6.22518	Not Significant	Not significant	CWF19L1
ENSG00000095539	-0.966753	-2.62643	-2.10313	0.0372767	0.226148	-3.65195	Not Significant	Not significant	SEMA4G
ENSG00000095564	-0.40873	3.91442	-2.26582	0.0250249	0.185339	-3.73215	Not Significant	Not significant	BTAF1
ENSG00000095574	0.0343365	4.01019	0.171657	0.863959	0.952656	-6.18304	Not Significant	Not significant	IKZF5
ENSG00000095585	-0.310725	2.71614	-0.936491	0.350662	0.659185	-5.53634	Not Significant	Not significant	BLNK
ENSG00000095587	-0.095788	-1.82239	-0.325856	0.745029	0.903044	-5.45765	Not Significant	Not significant	TLL2
ENSG00000095637	0.453771	-1.00157	1.40481	0.162332	0.465445	-4.72021	Not Significant	Not significant	SORBS1
ENSG00000095739	1.2238	-0.458352	2.47104	0.0146945	0.141794	-3.02929	Not Significant	Not significant	BAMBI
ENSG00000095787	-0.148585	6.64013	-0.872932	0.384222	0.684038	-6.00316	Not Significant	Not significant	WAC
ENSG00000095794	-0.42917	4.14032	-2.10783	0.03686	0.225206	-4.04241	Not Significant	Not significant	CREM
ENSG00000095906	0.142134	3.6032	0.528145	0.59825	0.825913	-5.93889	Not Significant	Not significant	NUBP2
ENSG00000095932	1.73286	0.617905	2.901	0.0043328	0.0758409	-2.09701	Not Significant	Not significant	SMIM24
ENSG00000095951	-0.572624	3.65448	-2.20306	0.0292552	0.201529	-3.82867	Not Significant	Not significant	HIVEP1
ENSG00000095970	0.0532049	-2.55487	0.101899	0.918985	0.972387	-5.43303	Not Significant	Not significant	TREM2
ENSG00000096006	2.52238	1.789	3.04632	0.00277786	0.0635172	-1.77188	Not Significant	Not significant	CRISP3
ENSG00000096060	0.945287	6.21897	3.82983	0.00019417	0.0204902	0.429006	Significant (FDR < 0.05)	Significantly upregulated	FKBP5
ENSG00000096063	0.826304	5.04488	3.70883	0.00030121	0.024268	0.0666227	Significant (FDR < 0.05)	Significantly upregulated	SRPK1
ENSG00000096070	-0.192093	2.6495	-0.894827	0.372443	0.675298	-5.61302	Not Significant	Not significant	BRPF3
ENSG00000096080	0.0986433	3.56454	0.540287	0.589873	0.819684	-5.94352	Not Significant	Not significant	MRPS18A
ENSG00000096092	-0.142476	1.08255	-0.285739	0.775508	0.915523	-5.7662	Not Significant	Not significant	TMEM14A
ENSG00000096093	0.099646	3.82511	0.458105	0.6476	0.854514	-6.08592	Not Significant	Not significant	EFHC1
ENSG00000096384	-0.388756	6.34527	-3.01133	0.0030962	0.0655707	-2.05162	Not Significant	Not significant	HSP90AB1
ENSG00000096401	0.00016856	3.02126	0.00189872	0.998488	0.999573	-6.05404	Not Significant	Not significant	CDC5L
ENSG00000096433	-0.857434	1.37271	-2.84932	0.00505552	0.0811846	-2.18053	Not Significant	Not significant	ITPR3
ENSG00000096654	-0.266248	0.449742	-0.950297	0.343628	0.653484	-5.27615	Not Significant	Not significant	ZNF184
ENSG00000096717	-0.342786	4.0437	-1.97972	0.0497318	0.261344	-4.29778	Not Significant	Not significant	SIRT1
ENSG00000096746	-0.24458	6.14216	-2.40966	0.0172906	0.154008	-3.56217	Not Significant	Not significant	HNRNPH3
ENSG00000096872	-0.170284	2.36048	-0.907764	0.365591	0.670788	-5.54706	Not Significant	Not significant	IFT74
ENSG00000096968	0.165461	4.97028	0.988052	0.324863	0.639017	-5.81425	Not Significant	Not significant	JAK2
ENSG00000096996	-0.344665	3.18654	-1.98465	0.049174	0.26007	-4.18704	Not Significant	Not significant	IL12RB1
ENSG00000097007	-0.383934	3.0079	-1.79238	0.0752714	0.319494	-4.51351	Not Significant	Not significant	ABL1
ENSG00000097021	0.514438	1.68966	1.55792	0.12155	0.404848	-4.80657	Not Significant	Not significant	ACOT7
ENSG00000097033	0.305602	5.76604	1.94988	0.0532255	0.269528	-4.5039	Not Significant	Not significant	SH3GLB1
ENSG00000097046	0.055344	1.6978	0.214832	0.830216	0.940028	-5.83453	Not Significant	Not significant	CDC7
ENSG00000097096	-0.317027	-0.982488	-1.08427	0.280144	0.599682	-5.02383	Not Significant	Not significant	SYDE2
ENSG00000099139	-0.677223	2.42697	-1.3574	0.176877	0.48281	-5.06224	Not Significant	Not significant	PCSK5
ENSG00000099194	0.323661	0.796089	1.08582	0.279461	0.598852	-5.2307	Not Significant	Not significant	SCD
ENSG00000099203	0.432037	3.26682	1.82176	0.0706647	0.310654	-4.4932	Not Significant	Not significant	TMED1
ENSG00000099204	-1.33246	4.30049	-4.01194	9.84e-05	0.0150156	1.16758	Significant (FDR < 0.05)	Significantly downregulated	ABLIM1
ENSG00000099219	-0.298294	1.81139	-1.45387	0.148261	0.444522	-4.88518	Not Significant	Not significant	ERMP1
ENSG00000099246	0.180089	6.10516	1.37127	0.172525	0.477314	-5.43857	Not Significant	Not significant	RAB18
ENSG00000099250	-0.340434	0.601104	-1.4259	0.156162	0.456776	-4.78931	Not Significant	Not significant	NRP1
ENSG00000099256	0.473089	-0.0517541	1.0971	0.274516	0.593971	-5.15999	Not Significant	Not significant	PRTFDC1
ENSG00000099282	-0.385021	-0.42679	-0.875792	0.38267	0.68267	-5.25097	Not Significant	Not significant	TSPAN15
ENSG00000099284	-0.109419	-0.157725	-0.280428	0.779571	0.916977	-5.58581	Not Significant	Not significant	MACROH2A2
ENSG00000099290	-0.138764	4.31574	-0.894413	0.372664	0.675423	-5.81508	Not Significant	Not significant	WASHC2A
ENSG00000099308	0.315487	3.79885	1.97449	0.0503298	0.262605	-4.31614	Not Significant	Not significant	MAST3
ENSG00000099326	-0.069197	2.42676	-0.494181	0.621967	0.840371	-5.82827	Not Significant	Not significant	MZF1
ENSG00000099330	0.095921	3.15975	0.484411	0.628865	0.844047	-5.9314	Not Significant	Not significant	OCEL1
ENSG00000099331	-0.147568	5.80977	-0.696014	0.487595	0.757976	-6.08984	Not Significant	Not significant	MYO9B
ENSG00000099337	0.181252	3.42064	1.05451	0.293497	0.611171	-5.57846	Not Significant	Not significant	KCNK6
ENSG00000099338	-0.67759	2.13378	-2.97481	0.0034639	0.0683905	-1.89479	Not Significant	Not significant	CATSPERG
ENSG00000099341	-0.0222136	5.55119	-0.180612	0.856938	0.950134	-6.24552	Not Significant	Not significant	PSMD8
ENSG00000099364	-0.198396	0.278597	-0.772578	0.441098	0.726217	-5.38674	Not Significant	Not significant	FBXL19
ENSG00000099365	-0.0383816	-1.94331	-0.131206	0.895804	0.96407	-5.46327	Not Significant	Not significant	STX1B
ENSG00000099377	0.600373	0.711896	1.66275	0.0986402	0.365447	-4.54605	Not Significant	Not significant	HSD3B7
ENSG00000099381	-0.895206	1.41967	-2.59813	0.0103945	0.117716	-2.76902	Not Significant	Not significant	SETD1A
ENSG00000099385	0.180922	3.17681	0.567205	0.571499	0.809506	-5.88989	Not Significant	Not significant	BCL7C
ENSG00000099617	-0.473442	-2.4531	-0.930243	0.353875	0.661528	-5.07941	Not Significant	Not significant	EFNA2
ENSG00000099622	-0.17312	6.57351	-1.51262	0.132671	0.423007	-5.22893	Not Significant	Not significant	CIRBP
ENSG00000099624	-0.0922536	5.39177	-0.572494	0.567922	0.807376	-6.055	Not Significant	Not significant	ATP5F1D
ENSG00000099725	-1.25164	2.45149	-3.27807	0.00132366	0.0442632	-1.1205	Significant (FDR < 0.05)	Significantly downregulated	PRKY
ENSG00000099783	-0.35191	6.81027	-3.27622	0.00133173	0.0442919	-1.31609	Significant (FDR < 0.05)	Significantly downregulated	HNRNPM
ENSG00000099785	0.820606	5.45321	3.05815	0.00267731	0.0623056	-1.89475	Not Significant	Not significant	MARCHF2
ENSG00000099795	0.274301	5.40059	1.01956	0.309729	0.625667	-5.71955	Not Significant	Not significant	NDUFB7
ENSG00000099797	-0.156931	5.58515	-1.17101	0.243618	0.562765	-5.59732	Not Significant	Not significant	TECR
ENSG00000099800	0.387943	3.33881	1.28609	0.200574	0.513632	-5.28325	Not Significant	Not significant	TIMM13
ENSG00000099804	1.08658	4.69648	3.28428	0.00129694	0.0441022	-1.20331	Significant (FDR < 0.05)	Significantly upregulated	CDC34
ENSG00000099810	-0.365111	3.39123	-2.07222	0.0401129	0.234538	-4.06496	Not Significant	Not significant	MTAP
ENSG00000099817	0.275813	5.48297	1.39505	0.165251	0.468769	-5.31456	Not Significant	Not significant	POLR2E
ENSG00000099821	-0.409401	3.02911	-2.12515	0.0353624	0.220851	-3.90159	Not Significant	Not significant	POLRMT
ENSG00000099834	-0.78751	-0.202709	-1.71501	0.088596	0.345691	-4.31868	Not Significant	Not significant	CDHR5
ENSG00000099840	-0.75325	-0.30301	-2.1909	0.0301434	0.204859	-3.53477	Not Significant	Not significant	IZUMO4
ENSG00000099849	0.398429	2.29395	1.05978	0.291103	0.608723	-5.4429	Not Significant	Not significant	RASSF7
ENSG00000099860	0.271699	5.34959	1.21072	0.228079	0.545544	-5.5429	Not Significant	Not significant	GADD45B
ENSG00000099864	-0.0807875	-1.88703	-0.225588	0.821857	0.936198	-5.45323	Not Significant	Not significant	PALM
ENSG00000099866	1.162	-1.82357	2.82149	0.00548875	0.085244	-2.24757	Not Significant	Not significant	MADCAM1
ENSG00000099875	0.0394106	5.49124	0.288524	0.77338	0.914491	-6.24898	Not Significant	Not significant	MKNK2
ENSG00000099889	0.0935027	-0.176584	0.251411	0.801871	0.926621	-5.61788	Not Significant	Not significant	ARVCF
ENSG00000099899	-0.0616389	4.09284	-0.456619	0.648665	0.855273	-6.04868	Not Significant	Not significant	TRMT2A
ENSG00000099901	-0.0709243	5.05306	-0.332327	0.740148	0.900317	-6.17962	Not Significant	Not significant	RANBP1
ENSG00000099904	-0.500951	2.45628	-2.20811	0.0288935	0.200588	-3.68595	Not Significant	Not significant	ZDHHC8
ENSG00000099910	-0.102055	3.40347	-0.563975	0.57369	0.810136	-5.95705	Not Significant	Not significant	KLHL22
ENSG00000099917	-0.43552	5.54576	-2.70613	0.00766985	0.100244	-2.81963	Not Significant	Not significant	MED15
ENSG00000099937	-0.272479	-1.30243	-0.669332	0.504406	0.76918	-5.3325	Not Significant	Not significant	SERPIND1
ENSG00000099940	0.265036	4.30384	2.11689	0.03607	0.223594	-4.06588	Not Significant	Not significant	SNAP29
ENSG00000099942	0.0990943	3.59172	0.669022	0.504603	0.769224	-5.91223	Not Significant	Not significant	CRKL
ENSG00000099949	-0.224269	3.50052	-1.42774	0.155635	0.456072	-5.11845	Not Significant	Not significant	LZTR1
ENSG00000099953	0.498561	-1.21402	1.15711	0.249235	0.568155	-5.00238	Not Significant	Not significant	MMP11
ENSG00000099956	-0.0460554	4.48716	-0.415233	0.678619	0.869776	-6.11552	Not Significant	Not significant	SMARCB1
ENSG00000099957	0.343409	-2.40134	0.768008	0.443799	0.728361	-5.21276	Not Significant	Not significant	P2RX6
ENSG00000099958	0.84167	2.597	1.85548	0.0656686	0.298886	-4.42671	Not Significant	Not significant	DERL3
ENSG00000099968	0.214387	4.21517	1.50038	0.13581	0.427629	-5.10898	Not Significant	Not significant	BCL2L13
ENSG00000099974	-0.0996588	1.10961	-0.473032	0.63694	0.848758	-5.67423	Not Significant	Not significant	DDTL
ENSG00000099977	0.0928216	4.74651	0.491868	0.623597	0.841167	-6.0488	Not Significant	Not significant	DDT
ENSG00000099985	0.390303	2.48924	0.995523	0.321231	0.636454	-5.50122	Not Significant	Not significant	OSM
ENSG00000099991	-0.321484	3.95809	-1.41117	0.160453	0.463001	-5.20011	Not Significant	Not significant	CABIN1
ENSG00000099992	-0.328835	3.37132	-2.10069	0.0374941	0.226788	-3.97561	Not Significant	Not significant	TBC1D10A
ENSG00000099995	-0.521137	5.50311	-2.28184	0.0240345	0.182562	-3.80001	Not Significant	Not significant	SF3A1
ENSG00000099998	0.506645	-1.01214	1.61086	0.109504	0.384963	-4.45786	Not Significant	Not significant	GGT5
ENSG00000099999	-0.166802	0.827336	-0.846085	0.398976	0.695545	-5.39022	Not Significant	Not significant	RNF215
ENSG00000100003	0.18394	2.02687	0.569004	0.570281	0.808951	-5.79096	Not Significant	Not significant	SEC14L2
ENSG00000100012	0.676584	-2.11727	1.39681	0.164722	0.468341	-4.67824	Not Significant	Not significant	SEC14L3
ENSG00000100014	-0.0316777	2.86992	-0.158961	0.873933	0.956357	-6.02295	Not Significant	Not significant	SPECC1L
ENSG00000100023	0.0361131	4.51748	0.185607	0.853027	0.948844	-6.21471	Not Significant	Not significant	PPIL2
ENSG00000100024	0.58365	0.634347	1.70171	0.0910702	0.350661	-4.45719	Not Significant	Not significant	UPB1
ENSG00000100027	-0.0401381	2.19744	-0.157848	0.874808	0.956396	-5.92204	Not Significant	Not significant	YPEL1
ENSG00000100028	-0.0610356	5.1196	-0.404241	0.686664	0.874067	-6.16976	Not Significant	Not significant	SNRPD3
ENSG00000100029	-0.0375955	3.77065	-0.226489	0.821158	0.935926	-6.09623	Not Significant	Not significant	PES1
ENSG00000100030	0.224024	5.84909	1.78441	0.0765622	0.321477	-4.79925	Not Significant	Not significant	MAPK1
ENSG00000100031	0.835184	2.97929	3.914	0.00014224	0.0173247	0.837658	Significant (FDR < 0.05)	Significantly upregulated	GGT1
ENSG00000100033	-0.0808606	-1.88198	-0.288618	0.773308	0.914491	-5.43658	Not Significant	Not significant	PRODH
ENSG00000100034	-0.0367369	3.89701	-0.260971	0.794506	0.923972	-6.11008	Not Significant	Not significant	PPM1F
ENSG00000100036	-0.044982	0.529106	-0.176291	0.860325	0.951456	-5.69823	Not Significant	Not significant	SLC35E4
ENSG00000100038	0.0399244	2.93359	0.222304	0.824407	0.937281	-5.99822	Not Significant	Not significant	TOP3B
ENSG00000100055	-0.130564	6.4731	-0.725756	0.469222	0.747276	-6.0999	Not Significant	Not significant	CYTH4
ENSG00000100056	0.262689	2.30967	1.77944	0.0773766	0.323097	-4.48607	Not Significant	Not significant	ESS2
ENSG00000100060	-0.0328016	5.40665	-0.169291	0.865817	0.953216	-6.23072	Not Significant	Not significant	MFNG
ENSG00000100068	-0.176758	1.55248	-0.806779	0.421187	0.712942	-5.50285	Not Significant	Not significant	LRP5L
ENSG00000100075	0.105962	3.25726	0.473349	0.636715	0.84859	-5.94258	Not Significant	Not significant	SLC25A1
ENSG00000100077	-0.275561	3.79762	-1.45468	0.148037	0.444269	-5.14396	Not Significant	Not significant	GRK3
ENSG00000100079	-1.6461	3.56431	-2.33558	0.0209593	0.17028	-3.4071	Not Significant	Not significant	LGALS2
ENSG00000100083	-0.188052	5.24877	-1.25355	0.212133	0.527279	-5.51125	Not Significant	Not significant	GGA1
ENSG00000100084	0.156822	3.32318	0.949414	0.344076	0.653854	-5.65921	Not Significant	Not significant	HIRA
ENSG00000100092	-0.565645	4.48462	-2.69007	0.00802899	0.103256	-2.78563	Not Significant	Not significant	SH3BP1
ENSG00000100095	-0.702376	-3.04455	-1.52374	0.129869	0.418389	-4.46961	Not Significant	Not significant	SEZ6L
ENSG00000100097	0.187634	8.68865	1.11779	0.265605	0.585904	-5.83018	Not Significant	Not significant	LGALS1
ENSG00000100099	-0.155475	3.49022	-1.09289	0.276352	0.595889	-5.53422	Not Significant	Not significant	HPS4
ENSG00000100100	-0.487042	5.64624	-2.57636	0.0110395	0.121955	-3.13112	Not Significant	Not significant	PIK3IP1
ENSG00000100104	0.13008	3.48734	0.526516	0.599378	0.826579	-5.9656	Not Significant	Not significant	SRRD
ENSG00000100105	-0.760767	2.26672	-4.00615	0.00010062	0.0152268	1.14715	Significant (FDR < 0.05)	Significantly downregulated	PATZ1
ENSG00000100106	0.47014	4.21789	2.03651	0.0436192	0.243915	-4.19953	Not Significant	Not significant	TRIOBP
ENSG00000100109	0.0212224	4.10973	0.155016	0.877036	0.957407	-6.16996	Not Significant	Not significant	TFIP11
ENSG00000100116	0.783355	-0.0666924	2.22387	0.0277881	0.19588	-3.54008	Not Significant	Not significant	GCAT
ENSG00000100121	1.10071	2.05994	2.97195	0.00349433	0.0684174	-1.95815	Not Significant	Not significant	GGTLC2
ENSG00000100122	0.459277	-2.28921	0.896819	0.371383	0.67486	-5.15504	Not Significant	Not significant	CRYBB1
ENSG00000100124	0.22394	2.33585	1.2017	0.231544	0.549436	-5.29027	Not Significant	Not significant	ANKRD54
ENSG00000100129	-0.44694	6.3225	-2.7498	0.0067654	0.0952416	-2.7448	Not Significant	Not significant	EIF3L
ENSG00000100138	-0.313032	5.70564	-2.09247	0.0382341	0.229205	-4.17291	Not Significant	Not significant	SNU13
ENSG00000100139	-0.211985	1.79503	-1.22848	0.221364	0.537857	-5.16087	Not Significant	Not significant	MICALL1
ENSG00000100142	0.00071117	4.84327	0.00387047	0.996917	0.998998	-6.16931	Not Significant	Not significant	POLR2F
ENSG00000100147	-0.340875	1.80876	-1.47284	0.143078	0.437145	-4.84291	Not Significant	Not significant	CCDC134
ENSG00000100150	-0.320093	4.01074	-1.72298	0.087141	0.342978	-4.75361	Not Significant	Not significant	DEPDC5
ENSG00000100151	0.276657	2.927	1.40311	0.162839	0.46582	-5.122	Not Significant	Not significant	PICK1
ENSG00000100154	-0.205999	-0.457383	-0.64183	0.522052	0.779839	-5.3997	Not Significant	Not significant	TTC28
ENSG00000100162	0.251654	2.93022	0.943143	0.347262	0.656358	-5.60223	Not Significant	Not significant	CENPM
ENSG00000100196	-0.285425	0.18762	-0.892644	0.373607	0.676107	-5.30407	Not Significant	Not significant	KDELR3
ENSG00000100197	-0.385353	1.18066	-1.42337	0.156894	0.457892	-4.84159	Not Significant	Not significant	CYP2D6
ENSG00000100201	-0.419196	6.50612	-1.51415	0.132284	0.42244	-5.25798	Not Significant	Not significant	DDX17
ENSG00000100206	0.477391	0.250726	1.08904	0.27804	0.597244	-5.18265	Not Significant	Not significant	DMC1
ENSG00000100207	-0.588738	2.0172	-1.94366	0.0539785	0.271805	-4.15326	Not Significant	Not significant	TCF20
ENSG00000100209	0.1792	2.2782	0.588963	0.556852	0.80052	-5.82775	Not Significant	Not significant	HSCB
ENSG00000100211	0.553252	2.00199	2.09432	0.0380666	0.228766	-3.92641	Not Significant	Not significant	CBY1
ENSG00000100216	-0.156665	4.42078	-0.938389	0.34969	0.658627	-5.74743	Not Significant	Not significant	TOMM22
ENSG00000100218	0.873631	-1.3541	1.53144	0.127957	0.415293	-4.55289	Not Significant	Not significant	RSPH14
ENSG00000100219	0.0246645	6.36669	0.13544	0.892462	0.962892	-6.32873	Not Significant	Not significant	XBP1
ENSG00000100220	-0.0637897	4.69243	-0.360582	0.718965	0.890241	-6.14661	Not Significant	Not significant	RTCB
ENSG00000100221	-0.325229	3.51456	-1.72541	0.0866996	0.341992	-4.68418	Not Significant	Not significant	JOSD1
ENSG00000100225	0.713594	6.7014	2.9696	0.0035196	0.0684585	-2.20518	Not Significant	Not significant	FBXO7
ENSG00000100226	0.0344988	5.26541	0.160085	0.873049	0.956328	-6.28181	Not Significant	Not significant	GTPBP1
ENSG00000100227	-0.144313	4.45159	-1.2334	0.219532	0.536263	-5.46147	Not Significant	Not significant	POLDIP3
ENSG00000100228	1.22223	-0.525235	2.93697	0.00388706	0.0716036	-1.96175	Not Significant	Not significant	RAB36
ENSG00000100234	0.157097	-2.96827	0.326472	0.744564	0.903044	-5.37595	Not Significant	Not significant	TIMP3
ENSG00000100239	-0.0639616	4.08471	-0.816509	0.415621	0.709622	-5.83465	Not Significant	Not significant	PPP6R2
ENSG00000100241	-0.392581	3.95827	-1.99178	0.0483761	0.257994	-4.2518	Not Significant	Not significant	SBF1
ENSG00000100242	-0.217054	6.78038	-1.61744	0.108074	0.382785	-5.0957	Not Significant	Not significant	SUN2
ENSG00000100243	0.584531	5.40098	2.99425	0.00326341	0.0664676	-2.05758	Not Significant	Not significant	CYB5R3
ENSG00000100246	0.578677	1.55496	1.96398	0.0515494	0.265201	-4.13952	Not Significant	Not significant	DNAL4
ENSG00000100253	0.13656	-2.31515	0.425319	0.671269	0.866534	-5.38115	Not Significant	Not significant	MIOX
ENSG00000100258	-0.0686525	4.07614	-0.502862	0.615865	0.836483	-6.00999	Not Significant	Not significant	LMF2
ENSG00000100263	0.495966	1.87563	1.83408	0.0688046	0.306256	-4.38206	Not Significant	Not significant	RHBDD3
ENSG00000100266	0.252026	5.1994	1.88922	0.0609677	0.287916	-4.58076	Not Significant	Not significant	PACSIN2
ENSG00000100271	-0.172517	0.464137	-0.483496	0.629512	0.844164	-5.57207	Not Significant	Not significant	TTLL1
ENSG00000100276	-0.953965	-1.26445	-2.29242	0.0233998	0.179624	-3.33121	Not Significant	Not significant	RASL10A
ENSG00000100280	-0.0965582	4.33902	-0.741221	0.459824	0.740484	-5.91872	Not Significant	Not significant	AP1B1
ENSG00000100281	-0.18948	3.69375	-0.917959	0.360248	0.666153	-5.7299	Not Significant	Not significant	HMGXB4
ENSG00000100284	0.0668404	5.79447	0.461572	0.645118	0.853121	-6.20884	Not Significant	Not significant	TOM1
ENSG00000100285	-0.48845	-1.91599	-1.14335	0.25488	0.573956	-4.91386	Not Significant	Not significant	NEFH
ENSG00000100288	-0.142922	5.53623	-1.2977	0.196565	0.509252	-5.45676	Not Significant	Not significant	CHKB
ENSG00000100290	1.25085	0.643233	2.77628	0.00626537	0.0916794	-2.39296	Not Significant	Not significant	BIK
ENSG00000100292	0.169002	5.17924	0.700777	0.484626	0.756121	-6.02875	Not Significant	Not significant	HMOX1
ENSG00000100294	0.607355	1.40247	2.16886	0.031813	0.210536	-3.7411	Not Significant	Not significant	MCAT
ENSG00000100296	0.438949	4.04764	3.34713	0.00105331	0.0399628	-1.00263	Significant (FDR < 0.05)	Significantly upregulated	THOC5
ENSG00000100297	0.0713137	4.36446	0.477991	0.633416	0.846391	-6.06964	Not Significant	Not significant	MCM5
ENSG00000100298	-0.138325	1.34838	-0.435381	0.663969	0.863378	-5.72117	Not Significant	Not significant	APOBEC3H
ENSG00000100299	0.277551	3.78284	1.89614	0.0600395	0.286188	-4.41439	Not Significant	Not significant	ARSA
ENSG00000100300	0.904727	7.39436	2.76864	0.00640611	0.0927637	-2.73642	Not Significant	Not significant	TSPO
ENSG00000100304	0.317098	2.24347	1.4956	0.13705	0.429509	-4.91401	Not Significant	Not significant	TTLL12
ENSG00000100307	-0.106362	3.35502	-0.665353	0.506939	0.770239	-5.86119	Not Significant	Not significant	CBX7
ENSG00000100311	-0.0469423	-0.165903	-0.117322	0.906776	0.967853	-5.62801	Not Significant	Not significant	PDGFB
ENSG00000100316	-0.458458	8.54571	-3.11669	0.00222724	0.0566243	-1.82982	Not Significant	Not significant	RPL3
ENSG00000100319	0.594476	3.22513	2.37093	0.0191307	0.1618	-3.44996	Not Significant	Not significant	ZMAT5
ENSG00000100321	0.181645	2.60013	0.550064	0.583168	0.816171	-5.83869	Not Significant	Not significant	SYNGR1
ENSG00000100324	-0.326166	1.97542	-1.44593	0.150473	0.448498	-4.91445	Not Significant	Not significant	TAB1
ENSG00000100325	0.163586	5.88592	0.860478	0.391023	0.689001	-5.96686	Not Significant	Not significant	ASCC2
ENSG00000100330	0.497916	5.08275	2.59185	0.010577	0.11915	-3.11194	Not Significant	Not significant	MTMR3
ENSG00000100335	-0.216499	3.2309	-1.33341	0.184604	0.49324	-5.21927	Not Significant	Not significant	MIEF1
ENSG00000100336	-0.275409	-0.113024	-0.703072	0.483199	0.75522	-5.40055	Not Significant	Not significant	APOL4
ENSG00000100342	-0.193482	3.42251	-0.971087	0.33321	0.646197	-5.62923	Not Significant	Not significant	APOL1
ENSG00000100345	0.00534923	7.84986	0.029566	0.976456	0.993714	-6.43204	Not Significant	Not significant	MYH9
ENSG00000100346	-0.40447	-1.09833	-0.974216	0.33166	0.644707	-5.11125	Not Significant	Not significant	CACNA1I
ENSG00000100347	-0.218421	3.98663	-1.07074	0.286163	0.60465	-5.57239	Not Significant	Not significant	SAMM50
ENSG00000100348	0.0815683	4.50972	0.418404	0.676304	0.869278	-6.08378	Not Significant	Not significant	TXN2
ENSG00000100350	-0.0649911	-0.50918	-0.214028	0.830842	0.940228	-5.5699	Not Significant	Not significant	FOXRED2
ENSG00000100351	-0.283042	5.84001	-1.12299	0.2634	0.58347	-5.68812	Not Significant	Not significant	GRAP2
ENSG00000100353	-0.30789	6.05465	-2.88112	0.00459874	0.0779054	-2.39293	Not Significant	Not significant	EIF3D
ENSG00000100354	-0.016834	5.644	-0.0795004	0.93675	0.978856	-6.31163	Not Significant	Not significant	TNRC6B
ENSG00000100359	0.153481	4.07203	0.831374	0.407203	0.703172	-5.79754	Not Significant	Not significant	SGSM3
ENSG00000100360	0.218965	2.5176	1.03222	0.30378	0.620569	-5.49706	Not Significant	Not significant	IFT27
ENSG00000100362	0.606995	0.361317	1.03545	0.302277	0.619492	-5.32234	Not Significant	Not significant	PVALB
ENSG00000100364	0.457252	4.63028	2.62963	0.00952147	0.11312	-2.97758	Not Significant	Not significant	KIAA0930
ENSG00000100365	1.15712	5.69262	3.50141	0.00062451	0.0325818	-0.601053	Significant (FDR < 0.05)	Significantly upregulated	NCF4
ENSG00000100368	0.492652	4.51807	1.9826	0.0494049	0.260734	-4.35631	Not Significant	Not significant	CSF2RB
ENSG00000100372	0.298909	2.27198	1.29111	0.198833	0.51147	-5.20803	Not Significant	Not significant	SLC25A17
ENSG00000100373	-0.587031	-0.426131	-0.985061	0.326324	0.640269	-5.19469	Not Significant	Not significant	UPK3A
ENSG00000100376	-0.48164	4.57077	-1.79336	0.0751133	0.319318	-4.65628	Not Significant	Not significant	FAM118A
ENSG00000100379	-0.340397	2.28903	-1.56413	0.120085	0.402895	-4.77719	Not Significant	Not significant	KCTD17
ENSG00000100380	-0.146775	5.46147	-0.961841	0.337818	0.649019	-5.83411	Not Significant	Not significant	ST13
ENSG00000100385	-1.29071	4.24188	-3.90717	0.0001459	0.0174558	0.815519	Significant (FDR < 0.05)	Significantly downregulated	IL2RB
ENSG00000100387	0.256217	5.85816	1.1896	0.236254	0.554321	-5.61219	Not Significant	Not significant	RBX1
ENSG00000100393	-0.131556	5.37313	-0.514712	0.607581	0.831539	-6.18696	Not Significant	Not significant	EP300
ENSG00000100395	-0.222187	2.73755	-1.51674	0.131627	0.421254	-4.90088	Not Significant	Not significant	L3MBTL2
ENSG00000100399	0.0829697	-1.90406	0.168836	0.866174	0.953434	-5.46254	Not Significant	Not significant	CHADL
ENSG00000100401	-0.372399	3.46113	-2.19623	0.0297518	0.203252	-3.80356	Not Significant	Not significant	RANGAP1
ENSG00000100403	-0.495094	1.68346	-2.04939	0.042325	0.239907	-3.91867	Not Significant	Not significant	ZC3H7B
ENSG00000100410	0.107471	4.07121	0.684208	0.494996	0.763076	-5.95493	Not Significant	Not significant	PHF5A
ENSG00000100412	-0.0510161	4.95077	-0.381414	0.703485	0.883202	-6.15988	Not Significant	Not significant	ACO2
ENSG00000100413	-0.136056	2.88417	-0.816317	0.415731	0.709628	-5.6838	Not Significant	Not significant	POLR3H
ENSG00000100416	0.0161594	3.79903	0.129372	0.897253	0.96423	-6.12515	Not Significant	Not significant	TRMU
ENSG00000100417	0.511717	2.76124	2.46868	0.0147875	0.142264	-3.20533	Not Significant	Not significant	PMM1
ENSG00000100418	0.192366	3.81419	1.26142	0.209295	0.523293	-5.38202	Not Significant	Not significant	DESI1
ENSG00000100422	-0.26564	4.11188	-1.98206	0.0494667	0.260813	-4.29189	Not Significant	Not significant	CERK
ENSG00000100425	-0.247997	3.86324	-0.87351	0.383908	0.683947	-5.79832	Not Significant	Not significant	BRD1
ENSG00000100426	-0.261295	1.86071	-1.48002	0.141156	0.435023	-4.858	Not Significant	Not significant	ZBED4
ENSG00000100427	0.204347	1.69768	0.706129	0.481303	0.753857	-5.65386	Not Significant	Not significant	MLC1
ENSG00000100429	-0.247102	3.42861	-1.79827	0.0743279	0.317536	-4.54048	Not Significant	Not significant	HDAC10
ENSG00000100439	0.836388	3.4723	3.11733	0.00222276	0.0566243	-1.64942	Not Significant	Not significant	ABHD4
ENSG00000100441	0.0319943	3.86735	0.232544	0.816461	0.933331	-6.11607	Not Significant	Not significant	KHNYN
ENSG00000100442	-0.0258059	4.81478	-0.168766	0.866229	0.953434	-6.21466	Not Significant	Not significant	FKBP3
ENSG00000100445	0.239641	3.91074	1.22026	0.224456	0.541852	-5.4083	Not Significant	Not significant	SDR39U1
ENSG00000100448	2.62917	0.969437	2.8118	0.00564744	0.0867737	-2.34755	Not Significant	Not significant	CTSG
ENSG00000100450	-0.991794	5.24172	-2.41769	0.0169292	0.152397	-3.42073	Not Significant	Not significant	GZMH
ENSG00000100453	-0.667762	5.89883	-1.95404	0.0527265	0.26816	-4.42759	Not Significant	Not significant	GZMB
ENSG00000100461	0.00937149	6.06564	0.061556	0.951006	0.984221	-6.34157	Not Significant	Not significant	RBM23
ENSG00000100462	0.0109257	3.56434	0.0536976	0.957254	0.987037	-6.0917	Not Significant	Not significant	PRMT5
ENSG00000100473	0.743644	0.528428	1.97432	0.0503491	0.262605	-4.02089	Not Significant	Not significant	COCH
ENSG00000100478	-0.388721	3.51129	-2.02332	0.044978	0.248359	-4.17419	Not Significant	Not significant	AP4S1
ENSG00000100479	0.738892	1.80478	2.43115	0.0163388	0.149561	-3.2439	Not Significant	Not significant	POLE2
ENSG00000100483	0.0874559	3.32997	0.602638	0.547742	0.796364	-5.92207	Not Significant	Not significant	VCPKMT
ENSG00000100485	0.34699	5.11099	2.61486	0.00992223	0.115283	-3.05894	Not Significant	Not significant	SOS2
ENSG00000100490	0.465767	3.80494	1.91112	0.0580701	0.281939	-4.45892	Not Significant	Not significant	CDKL1
ENSG00000100503	0.17111	5.65321	1.11012	0.268885	0.588363	-5.73526	Not Significant	Not significant	NIN
ENSG00000100504	1.09041	5.8512	4.05379	8.39e-05	0.014215	1.2162	Significant (FDR < 0.05)	Significantly upregulated	PYGL
ENSG00000100505	0.479496	-2.90516	1.21587	0.226119	0.543715	-4.8308	Not Significant	Not significant	TRIM9
ENSG00000100519	-0.0824882	5.71531	-0.746907	0.456395	0.737763	-6.04542	Not Significant	Not significant	PSMC6
ENSG00000100522	-0.314719	2.44347	-1.26167	0.209205	0.52324	-5.21059	Not Significant	Not significant	GNPNAT1
ENSG00000100523	-0.608166	3.909	-2.6759	0.00835847	0.105708	-2.80002	Not Significant	Not significant	DDHD1
ENSG00000100526	0.894214	2.07653	2.50396	0.0134501	0.134689	-3.11093	Not Significant	Not significant	CDKN3
ENSG00000100528	-0.0993841	5.08088	-0.647325	0.518501	0.777345	-6.04669	Not Significant	Not significant	CNIH1
ENSG00000100532	0.366061	3.64976	1.6346	0.10442	0.376301	-4.87311	Not Significant	Not significant	CGRRF1
ENSG00000100554	0.246143	5.25216	1.42154	0.157424	0.45866	-5.31741	Not Significant	Not significant	ATP6V1D
ENSG00000100557	-0.260727	-1.23594	-0.604758	0.546336	0.795757	-5.35364	Not Significant	Not significant	CCDC198
ENSG00000100558	2.2471	-0.0438355	3.635	0.00039181	0.0262858	-0.0366909	Significant (FDR < 0.05)	Significantly upregulated	PLEK2
ENSG00000100564	-0.0532505	4.52067	-0.481815	0.630703	0.844718	-6.09662	Not Significant	Not significant	PIGH
ENSG00000100567	-0.11454	6.73126	-1.24438	0.215478	0.53103	-5.61898	Not Significant	Not significant	PSMA3
ENSG00000100568	0.370917	5.15903	1.57157	0.118349	0.399901	-5.06526	Not Significant	Not significant	VTI1B
ENSG00000100575	-0.137012	3.91813	-0.637661	0.524755	0.781831	-5.95389	Not Significant	Not significant	TIMM9
[truncated: 20,272 more rows]

## Sheet: B
pathway	pval	padj	log2err	ES	NES	size	leadingEdge
Neutrophil degranulation	3.29e-42	4.22e-40	1.69047	0.61892	2.66873	459	ENSG00000118520|ENSG00000163754|ENSG00000139572|ENSG00000257335|ENSG00000008516|ENSG00000112299|ENSG00000120306|ENSG00000163221|ENSG00000166527|ENSG00000102837|ENSG00000204389|ENSG00000148180|ENSG00000021355|ENSG00000069974|ENSG00000148175|ENSG00000100504|ENSG00000204936|ENSG00000183019|ENSG00000257017|ENSG00000188229|ENSG00000100985|ENSG00000131236|ENSG00000136026|ENSG00000112062|ENSG00000182885…
Detoxification of Reactive Oxygen Species	4.71e-06	0.0002013	0.610527	0.741176	2.14738	29	ENSG00000104687|ENSG00000100365|ENSG00000197930|ENSG00000121691|ENSG00000126432|ENSG00000198431|ENSG00000164978|ENSG00000165240|ENSG00000136810|ENSG00000112096|ENSG00000116701|ENSG00000117592|ENSG00000173992|ENSG00000167815|ENSG00000158517|ENSG00000116157|ENSG00000165672
Erythrocytes take up carbon dioxide and release oxygen	5.28e-06	0.00021754	0.610527	0.879817	2.10135	13	ENSG00000112077|ENSG00000167434|ENSG00000133742|ENSG00000240583|ENSG00000004939|ENSG00000159348|ENSG00000104267|ENSG00000244734|ENSG00000206172|ENSG00000188536|ENSG00000065615
G1/S-Specific Transcription	0.0001317	0.0032309	0.518848	0.688668	1.99525	29	ENSG00000133101|ENSG00000167900|ENSG00000101412|ENSG00000228716|ENSG00000198176|ENSG00000164045|ENSG00000170312|ENSG00000112029|ENSG00000205659|ENSG00000080839|ENSG00000093009|ENSG00000085840|ENSG00000267796|ENSG00000171848|ENSG00000167513|ENSG00000176890|ENSG00000094804|ENSG00000105173|ENSG00000132646|ENSG00000189308|ENSG00000114126
Common Pathway of Fibrin Clot Formation	0.00023496	0.00511139	0.518848	0.799421	1.9463	14	ENSG00000204936|ENSG00000196415|ENSG00000185010|ENSG00000198734|ENSG00000135919|ENSG00000184500
Polo-like kinase mediated events	0.00077592	0.0125618	0.477271	0.749964	1.92583	16	ENSG00000117724|ENSG00000134057|ENSG00000158402|ENSG00000166483|ENSG00000164045|ENSG00000166851|ENSG00000205659|ENSG00000101057|ENSG00000267796|ENSG00000127564|ENSG00000111206|ENSG00000157456
Metabolic disorders of biological oxidation enzymes	0.00065755	0.0108309	0.477271	0.682936	1.90419	24	ENSG00000023909|ENSG00000178814|ENSG00000100031|ENSG00000137869|ENSG00000059377|ENSG00000189221|ENSG00000138061
Antimicrobial peptides	0.00054391	0.00987211	0.477271	0.597198	1.87365	41	ENSG00000148346|ENSG00000196415|ENSG00000008438|ENSG00000169397|ENSG00000100448|ENSG00000143546|ENSG00000197561|ENSG00000101448|ENSG00000012223|ENSG00000164821|ENSG00000165240|ENSG00000101425|ENSG00000018280|ENSG00000240247|ENSG00000164047|ENSG00000174125|ENSG00000163220|ENSG00000124102|ENSG00000239839|ENSG00000120885
Eukaryotic Translation Elongation	1.31e-47	3.76e-45	1.79734	-0.89978	-3.34773	91	ENSG00000156482|ENSG00000147403|ENSG00000182899|ENSG00000174444|ENSG00000109475|ENSG00000137154|ENSG00000143947|ENSG00000063177|ENSG00000164587|ENSG00000163682|ENSG00000145425|ENSG00000008988|ENSG00000188846|ENSG00000122406|ENSG00000116251|ENSG00000134419|ENSG00000118181|ENSG00000213741|ENSG00000142541|ENSG00000156508|ENSG00000233927|ENSG00000130255|ENSG00000198242|ENSG00000142676|ENSG00000110700…
Eukaryotic Translation Initiation	1.73e-49	2e-46	1.83158	-0.869239	-3.31668	118	ENSG00000156482|ENSG00000147403|ENSG00000182899|ENSG00000174444|ENSG00000109475|ENSG00000137154|ENSG00000143947|ENSG00000063177|ENSG00000164587|ENSG00000163682|ENSG00000145425|ENSG00000008988|ENSG00000188846|ENSG00000122406|ENSG00000116251|ENSG00000134419|ENSG00000118181|ENSG00000213741|ENSG00000142541|ENSG00000233927|ENSG00000130255|ENSG00000198242|ENSG00000142676|ENSG00000110700|ENSG00000177954…
Response of EIF2AK4 (GCN2) to amino acid deficiency	4.42e-44	8.49e-42	1.73282	-0.878799	-3.31015	100	ENSG00000156482|ENSG00000147403|ENSG00000182899|ENSG00000174444|ENSG00000109475|ENSG00000137154|ENSG00000143947|ENSG00000063177|ENSG00000164587|ENSG00000163682|ENSG00000145425|ENSG00000008988|ENSG00000188846|ENSG00000122406|ENSG00000116251|ENSG00000134419|ENSG00000118181|ENSG00000213741|ENSG00000142541|ENSG00000233927|ENSG00000130255|ENSG00000198242|ENSG00000142676|ENSG00000110700|ENSG00000177954…
Nonsense-Mediated Decay (NMD)	1.82e-44	4.2e-42	1.73878	-0.855523	-3.26349	114	ENSG00000156482|ENSG00000147403|ENSG00000182899|ENSG00000174444|ENSG00000109475|ENSG00000137154|ENSG00000143947|ENSG00000063177|ENSG00000164587|ENSG00000163682|ENSG00000145425|ENSG00000008988|ENSG00000114503|ENSG00000188846|ENSG00000122406|ENSG00000116251|ENSG00000134419|ENSG00000118181|ENSG00000213741|ENSG00000142541|ENSG00000233927|ENSG00000130255|ENSG00000198242|ENSG00000142676|ENSG00000110700…
SRP-dependent cotranslational protein targeting to membrane	3.09e-42	4.22e-40	1.69047	-0.853779	-3.24367	111	ENSG00000156482|ENSG00000147403|ENSG00000182899|ENSG00000174444|ENSG00000109475|ENSG00000137154|ENSG00000143947|ENSG00000063177|ENSG00000164587|ENSG00000163682|ENSG00000145425|ENSG00000008988|ENSG00000188846|ENSG00000122406|ENSG00000116251|ENSG00000134419|ENSG00000118181|ENSG00000213741|ENSG00000142541|ENSG00000233927|ENSG00000130255|ENSG00000198242|ENSG00000142676|ENSG00000110700|ENSG00000177954…
rRNA processing	3.53e-49	2.04e-46	1.82592	-0.772897	-3.16494	200	ENSG00000156482|ENSG00000171824|ENSG00000147403|ENSG00000182899|ENSG00000174444|ENSG00000109475|ENSG00000137154|ENSG00000143947|ENSG00000063177|ENSG00000164587|ENSG00000163682|ENSG00000145425|ENSG00000008988|ENSG00000188846|ENSG00000122406|ENSG00000116251|ENSG00000115053|ENSG00000134419|ENSG00000118181|ENSG00000213741|ENSG00000142541|ENSG00000233927|ENSG00000130255|ENSG00000198242|ENSG00000142676…
Influenza Infection	1.14e-42	1.88e-40	1.70268	-0.798473	-3.1632	154	ENSG00000156482|ENSG00000147403|ENSG00000182899|ENSG00000174444|ENSG00000109475|ENSG00000137154|ENSG00000143947|ENSG00000063177|ENSG00000164587|ENSG00000163682|ENSG00000155561|ENSG00000145425|ENSG00000008988|ENSG00000188846|ENSG00000122406|ENSG00000116251|ENSG00000134419|ENSG00000118181|ENSG00000213741|ENSG00000142541|ENSG00000233927|ENSG00000130255|ENSG00000198242|ENSG00000142676|ENSG00000110700…
Selenoamino acid metabolism	6.78e-36	7.11e-34	1.55654	-0.820356	-3.12835	115	ENSG00000156482|ENSG00000147403|ENSG00000182899|ENSG00000174444|ENSG00000109475|ENSG00000137154|ENSG00000143947|ENSG00000063177|ENSG00000164587|ENSG00000163682|ENSG00000145425|ENSG00000008988|ENSG00000188846|ENSG00000122406|ENSG00000116251|ENSG00000134419|ENSG00000118181|ENSG00000213741|ENSG00000142541|ENSG00000233927|ENSG00000130255|ENSG00000198242|ENSG00000142676|ENSG00000110700|ENSG00000065427…
