# Supplementary material for: Minimalistic transcriptomic signatures permit accurate early prediction of COVID-19 mortality
Source: JCI Insight. 2025 Nov 10;10(21):e195436. doi: 10.1172/jci.insight.195436 (PMC12643502; doi:10.1172/jci.insight.195436)
Supplement: Supporting data values [file jciinsight-10-195436-s153.xlsx]

## Sheet: Fig. 2A
gene_id	logFC	AveExpr	t	P.Value	adj.P.Val	B	diffexpressed	gene_name	gene_biotype	seqnames	start	end	strand	delabel
ENSG00000000003	-0.449626	-1.60589	-2.47449	0.0135527	0.0605961	-3.04956	Not significant	TSPAN6	protein_coding	X	100627109	100639991	-	NA
ENSG00000000419	0.0158994	5.1236	0.199151	0.842196	0.910589	-6.6531	Not significant	DPM1	protein_coding	20	50934867	50958555	-	NA
ENSG00000000457	0.137468	3.24224	2.02895	0.0427994	0.135607	-4.50293	Not significant	SCYL3	protein_coding	1	169849631	169894267	-	NA
ENSG00000000460	-0.108733	2.35201	-1.66764	0.0957858	0.233638	-5.01406	Not significant	C1orf112	protein_coding	1	169662007	169854080	+	NA
ENSG00000000938	0.100798	9.55493	1.63257	0.102959	0.245807	-5.37242	Not significant	FGR	protein_coding	1	27612064	27635277	-	NA
ENSG00000000971	-0.38044	1.61099	-2.73463	0.00638566	0.0358019	-2.64429	Significantly downregulated	CFH	protein_coding	1	196651878	196747504	+	NA
ENSG00000001036	-0.0719481	5.34755	-1.0774	0.281632	0.473585	-6.10923	Not significant	FUCA2	protein_coding	6	143494811	143511690	-	NA
ENSG00000001084	0.141147	4.13242	1.6692	0.0954754	0.233212	-5.24778	Not significant	GCLC	protein_coding	6	53497341	53616970	-	NA
ENSG00000001167	0.0289255	4.84396	0.404605	0.685878	0.815035	-6.58017	Not significant	NFYA	protein_coding	6	41072945	41099976	+	NA
ENSG00000001460	-0.144111	1.59071	-1.87589	0.0610409	0.171911	-4.5539	Not significant	STPG1	protein_coding	1	24356999	24416934	-	NA
ENSG00000001461	-0.152462	5.03819	-1.89261	0.058777	0.167938	-4.89886	Not significant	NIPAL3	protein_coding	1	24415794	24472976	+	NA
ENSG00000001497	-0.161729	5.13691	-3.00602	0.00273115	0.0196033	-2.23926	Significantly downregulated	LAS1L	protein_coding	X	65512582	65534775	-	NA
ENSG00000001561	0.175819	3.69566	1.9004	0.0577464	0.165925	-4.80673	Not significant	ENPP4	protein_coding	6	46129993	46146699	+	NA
ENSG00000001629	-0.0945466	3.92143	-1.63982	0.101442	0.243554	-5.25678	Not significant	ANKIB1	protein_coding	7	92246234	92401384	+	NA
ENSG00000001630	0.262358	1.22759	2.44779	0.0145913	0.0641039	-3.36636	Not significant	CYP51A1	protein_coding	7	92112151	92142952	-	NA
ENSG00000001631	0.0430341	3.73207	0.718179	0.47286	0.655558	-6.3125	Not significant	KRIT1	protein_coding	7	92198969	92246166	-	NA
ENSG00000002016	0.145685	2.89112	1.54667	0.122346	0.276881	-5.3022	Not significant	RAD52	protein_coding	12	912077	990053	-	NA
ENSG00000002330	0.085394	3.20847	0.87614	0.381222	0.57503	-6.12829	Not significant	BAD	protein_coding	11	64269830	64284704	-	NA
ENSG00000002549	-0.046539	7.6834	-0.407716	0.683593	0.813854	-6.61895	Not significant	LAP3	protein_coding	4	17577192	17607972	+	NA
ENSG00000002586	-0.218971	8.0129	-2.30411	0.0214765	0.084067	-4.0909	Not significant	CD99	protein_coding	X	2691179	2741309	+	NA
ENSG00000002587	-0.430526	0.305894	-2.59791	0.0095549	0.0475674	-2.86768	Significantly downregulated	HS3ST1	protein_coding	4	11393150	11429765	-	NA
ENSG00000002726	0.783957	-0.914295	2.2061	0.0276654	0.100475	-3.73453	Not significant	AOC1	protein_coding	7	150824627	150861504	+	NA
ENSG00000002745	-0.0336876	-0.906427	-0.192045	0.847756	0.913987	-5.93414	Not significant	WNT16	protein_coding	7	121325367	121341104	+	NA
ENSG00000002822	-0.0993977	5.68348	-1.41625	0.157098	0.325562	-5.70177	Not significant	MAD1L1	protein_coding	7	1815793	2233243	-	NA
ENSG00000002834	0.0344935	7.36325	0.622336	0.533901	0.704441	-6.51083	Not significant	LASP1	protein_coding	17	38869859	38921770	+	NA
ENSG00000002919	0.159583	5.93221	2.89295	0.0039219	0.0253149	-2.59269	Significantly upregulated	SNX11	protein_coding	17	48103357	48123074	+	NA
ENSG00000002933	0.0501625	3.5872	0.16986	0.865164	0.923826	-6.53592	Not significant	TMEM176A	protein_coding	7	150800403	150805120	+	NA
ENSG00000003056	-0.222573	6.95714	-3.70315	0.000227818	0.0032729	0.0025288	Significantly downregulated	M6PR	protein_coding	12	8940363	8949955	-	NA
ENSG00000003096	0.0106857	-1.40847	0.06272	0.950005	0.973005	-5.9062	Not significant	KLHL13	protein_coding	X	117897813	118117340	-	NA
ENSG00000003147	0.31174	2.78309	3.24362	0.00123002	0.0109331	-1.36643	Significantly upregulated	ICA1	protein_coding	7	8113184	8262687	-	NA
ENSG00000003249	-0.66563	0.419155	-3.46543	0.000558084	0.00635228	-0.403601	Significantly downregulated	DBNDD1	protein_coding	16	90004865	90020128	-	NA
ENSG00000003393	0.0837136	2.93668	1.14451	0.25276	0.442348	-5.83247	Not significant	ALS2	protein_coding	2	201700554	201781189	-	NA
ENSG00000003400	0.210768	4.93152	3.00947	0.00270061	0.0194357	-2.23506	Significantly upregulated	CASP10	protein_coding	2	201182881	201229406	+	NA
ENSG00000003402	0.191668	8.12239	2.81401	0.00501497	0.0302337	-2.81227	Significantly upregulated	CFLAR	protein_coding	2	201116104	201176687	+	NA
ENSG00000003436	0.255309	2.19502	1.50155	0.133615	0.293191	-5.27633	Not significant	TFPI	protein_coding	2	187464230	187565760	-	NA
ENSG00000003509	0.0930836	3.18618	1.85153	0.0644685	0.178533	-4.83159	Not significant	NDUFAF7	protein_coding	2	37231631	37253403	+	NA
ENSG00000003756	0.0330552	5.95513	0.510056	0.610155	0.76223	-6.56858	Not significant	RBM5	protein_coding	3	50088908	50119021	+	NA
ENSG00000003987	0.205299	-0.38584	1.95942	0.0504163	0.15089	-4.2233	Not significant	MTMR7	protein_coding	8	17298030	17413528	-	NA
ENSG00000004059	-0.0261918	6.59084	-0.502244	0.615636	0.766797	-6.57725	Not significant	ARF5	protein_coding	7	127588345	127591705	+	NA
ENSG00000004139	-0.208301	1.65867	-2.28345	0.0226697	0.0874679	-3.74047	Not significant	SARM1	protein_coding	17	28364356	28404049	+	NA
ENSG00000004142	-0.0275914	6.43121	-0.575421	0.565171	0.728912	-6.53751	Not significant	POLDIP2	protein_coding	17	28347177	28357522	-	NA
ENSG00000004399	-0.24271	5.2444	-2.05284	0.0404185	0.130475	-4.60038	Not significant	PLXND1	protein_coding	3	129555175	129606818	-	NA
ENSG00000004455	-0.0847776	6.94951	-1.67044	0.095231	0.232765	-5.32847	Not significant	AK2	protein_coding	1	33007940	33080996	-	NA
ENSG00000004468	-0.360486	5.85592	-2.7159	0.00675476	0.0373496	-3.06687	Significantly downregulated	CD38	protein_coding	4	15778275	15853230	+	NA
ENSG00000004478	-0.0463254	4.43219	-0.661136	0.508719	0.685093	-6.41026	Not significant	FKBP4	protein_coding	12	2794953	2805423	+	NA
ENSG00000004487	-0.203805	5.53957	-3.00951	0.00270027	0.0194357	-2.24289	Significantly downregulated	KDM1A	protein_coding	1	23019448	23083689	+	NA
ENSG00000004534	-0.103508	6.12819	-1.56487	0.118017	0.269928	-5.49161	Not significant	RBM6	protein_coding	3	49940007	50100045	+	NA
ENSG00000004660	0.181565	3.21652	1.71198	0.0872942	0.218872	-5.09386	Not significant	CAMKK1	protein_coding	17	3860315	3894891	-	NA
ENSG00000004700	-0.126845	4.80761	-2.26403	0.0238439	0.0907392	-4.1346	Not significant	RECQL	protein_coding	12	21468911	21501669	-	NA
ENSG00000004766	-0.000859263	3.49331	-0.0125083	0.990023	0.994838	-6.53359	Not significant	VPS50	protein_coding	7	93232340	93361121	+	NA
ENSG00000004777	0.22296	0.720404	2.21563	0.0270029	0.0987269	-3.82517	Not significant	ARHGAP33	protein_coding	19	35774532	35788822	+	NA
ENSG00000004779	-0.0482172	5.85154	-0.656988	0.511381	0.687441	-6.48091	Not significant	NDUFAB1	protein_coding	16	23581002	23596356	-	NA
ENSG00000004799	0.512069	4.52804	3.21877	0.00134023	0.0115806	-1.59791	Significantly upregulated	PDK4	protein_coding	7	95583499	95596491	-	NA
ENSG00000004809	0.36659	2.24155	2.92092	0.00358989	0.0238142	-2.27751	Significantly upregulated	SLC22A16	protein_coding	6	110424687	110476641	-	NA
ENSG00000004838	0.0563241	-0.238553	0.605872	0.544775	0.712621	-5.86548	Not significant	ZMYND10	protein_coding	3	50341110	50346852	-	NA
ENSG00000004864	0.0861317	3.43463	1.68222	0.0929234	0.228305	-5.15326	Not significant	SLC25A13	protein_coding	7	96120220	96322147	-	NA
ENSG00000004866	-0.0160636	3.23201	-0.198522	0.842688	0.910821	-6.47428	Not significant	ST7	protein_coding	7	116953238	117230103	+	NA
ENSG00000004897	0.112403	4.85325	2.22156	0.0265969	0.09781	-4.2395	Not significant	CDC27	protein_coding	17	47117703	47189422	-	NA
ENSG00000004939	1.58141	4.6403	4.67541	3.45177e-06	0.000169065	3.94008	Significantly upregulated	SLC4A1	protein_coding	17	44248385	44268141	-	NA
ENSG00000004961	0.162426	4.35344	2.79232	0.00536024	0.0317565	-2.8165	Significantly upregulated	HCCS	protein_coding	X	11111301	11123078	+	NA
ENSG00000004975	-0.142898	4.66261	-2.30297	0.0215408	0.0842298	-4.03463	Not significant	DVL2	protein_coding	17	7225341	7234545	-	NA
ENSG00000005007	0.0798931	5.95516	0.779607	0.435857	0.623935	-6.39773	Not significant	UPF1	protein_coding	19	18831938	18868236	+	NA
ENSG00000005020	0.12326	7.20332	1.58406	0.113581	0.262997	-5.46631	Not significant	SKAP2	protein_coding	7	26667062	26995239	-	NA
ENSG00000005022	-0.135441	7.08514	-2.12412	0.0339714	0.115905	-4.48337	Not significant	SLC25A5	protein_coding	X	119468400	119471319	+	NA
ENSG00000005059	-0.448258	6.62288	-5.23169	2.15592e-07	2.59617e-05	6.56658	Significantly downregulated	MCUB	protein_coding	4	109560205	109688726	+	NA
ENSG00000005075	0.112024	5.61043	1.61842	0.105973	0.250415	-5.40231	Not significant	POLR2J	protein_coding	7	102473118	102478907	-	NA
ENSG00000005100	0.0603333	2.17208	0.852661	0.394107	0.586368	-6.00358	Not significant	DHX33	protein_coding	17	5440912	5469060	-	NA
ENSG00000005102	-0.64395	-0.166517	-4.00839	6.69509e-05	0.00136848	1.47886	Significantly downregulated	MEOX1	protein_coding	17	43640388	43661954	-	NA
ENSG00000005108	-0.144444	-2.83727	-0.571377	0.567907	0.730772	-5.64878	Not significant	THSD7A	protein_coding	7	11370357	11832198	-	NA
ENSG00000005156	0.0144398	4.418	0.22246	0.824014	0.899417	-6.60426	Not significant	LIG3	protein_coding	17	34980494	35009743	+	NA
ENSG00000005175	-0.12034	4.43068	-1.81355	0.0701282	0.188948	-5.00655	Not significant	RPAP3	protein_coding	12	47661249	47706061	-	NA
ENSG00000005187	0.237399	1.11112	2.04179	0.0415053	0.132784	-4.21177	Not significant	ACSM3	protein_coding	16	20610243	20797581	+	NA
ENSG00000005189	0.156209	0.992533	1.3654	0.172518	0.346878	-5.29402	Not significant	REXO5	protein_coding	16	20806429	20849668	+	NA
ENSG00000005194	-0.0917617	5.34096	-1.91328	0.0560752	0.162651	-4.8781	Not significant	CIAPIN1	protein_coding	16	57428169	57447528	-	NA
ENSG00000005206	0.00649557	4.33231	0.110522	0.912024	0.952404	-6.61203	Not significant	SPPL2B	protein_coding	19	2328615	2354806	+	NA
ENSG00000005238	0.319418	5.84364	4.39517	1.2588e-05	0.000432708	2.7117	Significantly upregulated	FAM214B	protein_coding	9	35104112	35116341	-	NA
ENSG00000005243	-0.430975	1.29179	-3.38637	0.000743401	0.00775647	-0.721433	Significantly downregulated	COPZ2	protein_coding	17	48026167	48038030	-	NA
ENSG00000005249	-0.195928	6.74534	-1.10356	0.270123	0.461624	-6.10114	Not significant	PRKAR2B	protein_coding	7	107044649	107161811	+	NA
ENSG00000005302	0.138214	6.43462	2.57245	0.0102806	0.0502235	-3.45147	Not significant	MSL3	protein_coding	X	11758159	11775753	+	NA
ENSG00000005339	0.101708	6.39035	1.02892	0.303834	0.496438	-6.17943	Not significant	CREBBP	protein_coding	16	3725054	3880726	-	NA
ENSG00000005379	-0.287805	4.10186	-2.50827	0.0123325	0.0569374	-3.50221	Not significant	TSPOAP1	protein_coding	17	58301228	58328760	-	NA
ENSG00000005381	1.00842	6.31936	4.36775	1.42337e-05	0.000474609	2.59381	Significantly upregulated	MPO	protein_coding	17	58269856	58280935	-	NA
ENSG00000005436	-0.270095	3.22865	-3.24287	0.00123322	0.0109462	-1.35908	Significantly downregulated	GCFC2	protein_coding	2	75652000	75710989	-	NA
ENSG00000005448	-0.293674	3.73196	-3.55205	0.000405009	0.00506422	-0.392359	Significantly downregulated	WDR54	protein_coding	2	74421678	74425755	+	NA
ENSG00000005469	-0.143059	2.23916	-2.02566	0.0431364	0.1364	-4.35609	Not significant	CROT	protein_coding	7	87345681	87399795	+	NA
ENSG00000005471	-0.576682	0.412008	-3.34348	0.000866506	0.00860425	-0.791895	Significantly downregulated	ABCB4	protein_coding	7	87401697	87480435	-	NA
ENSG00000005483	-0.120731	7.24945	-1.65705	0.0979083	0.237284	-5.35034	Not significant	KMT2E	protein_coding	7	105014179	105114361	+	NA
ENSG00000005486	-0.0333506	6.45051	-0.60817	0.54325	0.711317	-6.51855	Not significant	RHBDD2	protein_coding	7	75842602	75888926	+	NA
ENSG00000005513	-0.533381	-1.10459	-2.63102	0.00867959	0.0446156	-2.7037	Significantly downregulated	SOX8	protein_coding	16	981808	986979	+	NA
ENSG00000005700	-0.172119	5.06695	-2.9186	0.0036164	0.0239295	-2.48951	Significantly downregulated	IBTK	protein_coding	6	82169983	82247754	-	NA
ENSG00000005801	-0.212374	4.12109	-4.18259	3.20641e-05	0.000822529	1.91488	Significantly downregulated	ZNF195	protein_coding	11	3339261	3379222	-	NA
ENSG00000005810	-0.105712	6.0148	-1.41112	0.158604	0.327562	-5.71513	Not significant	MYCBP2	protein_coding	13	77044655	77327050	-	NA
ENSG00000005812	0.0482798	5.08476	0.618076	0.536704	0.706709	-6.48437	Not significant	FBXL3	protein_coding	13	76992598	77027195	-	NA
ENSG00000005844	-0.353865	7.92542	-4.50286	7.71961e-06	0.000298539	3.17068	Significantly downregulated	ITGAL	protein_coding	16	30472658	30523185	+	NA
ENSG00000005882	-0.02449	4.07124	-0.352288	0.724716	0.839452	-6.53038	Not significant	PDK2	protein_coding	17	50094737	50112152	+	NA
ENSG00000005884	-0.516062	1.19075	-3.76955	0.000175781	0.0027285	0.585043	Significantly downregulated	ITGA3	protein_coding	17	50055968	50090481	+	NA
ENSG00000005889	-0.0708095	5.2988	-1.15992	0.246435	0.436304	-6.01318	Not significant	ZFX	protein_coding	X	24149173	24216255	+	NA
ENSG00000005893	0.0660764	8.27833	1.10557	0.269251	0.460739	-6.09491	Not significant	LAMP2	protein_coding	X	120427827	120469365	-	NA
ENSG00000005961	-0.0383472	8.49866	-0.184803	0.853431	0.916968	-6.68006	Not significant	ITGA2B	protein_coding	17	44372180	44389505	-	NA
ENSG00000006007	0.190398	6.13299	3.0837	0.0021159	0.0161825	-2.03872	Significantly upregulated	GDE1	protein_coding	16	19501689	19522145	-	NA
ENSG00000006015	-0.147935	6.32799	-1.91186	0.0562578	0.163055	-4.90054	Not significant	REX1BD	protein_coding	19	18588685	18592336	+	NA
ENSG00000006025	-0.235478	3.78202	-3.04176	0.00243012	0.0180597	-2.03166	Significantly downregulated	OSBPL7	protein_coding	17	47807372	47821834	-	NA
ENSG00000006062	-0.247818	4.26178	-3.11624	0.0018983	0.0149664	-1.85314	Significantly downregulated	MAP3K14	protein_coding	17	45263121	45317040	-	NA
ENSG00000006118	-0.190611	-0.904318	-1.00431	0.315536	0.508931	-5.48918	Not significant	TMEM132A	protein_coding	11	60924463	60937159	+	NA
ENSG00000006125	0.00547187	6.45569	0.0786999	0.937291	0.965706	-6.69806	Not significant	AP2B1	protein_coding	17	35578046	35726409	+	NA
ENSG00000006194	-0.165682	4.94628	-2.81177	0.00504963	0.0303845	-2.78066	Significantly downregulated	ZNF263	protein_coding	16	3263800	3301401	+	NA
ENSG00000006282	-0.117704	4.51482	-0.951809	0.341486	0.535379	-6.1853	Not significant	SPATA20	protein_coding	17	50543058	50555852	+	NA
ENSG00000006327	-0.234617	3.5117	-1.02811	0.304213	0.49689	-6.0007	Not significant	TNFRSF12A	protein_coding	16	3018445	3022383	+	NA
ENSG00000006432	-0.334367	1.2372	-2.5663	0.0104631	0.050729	-3.03074	Not significant	MAP3K9	protein_coding	14	70722526	70809534	-	NA
ENSG00000006451	-0.000121941	4.89107	-0.00191952	0.998469	0.999368	-6.65919	Not significant	RALA	protein_coding	7	39623483	39708124	+	NA
ENSG00000006453	0.184577	0.832269	1.6017	0.109624	0.256472	-4.96072	Not significant	BAIAP2L1	protein_coding	7	98291651	98401068	-	NA
ENSG00000006459	0.22662	5.77297	3.21953	0.00133675	0.0115664	-1.61861	Significantly upregulated	KDM7A	protein_coding	7	140084746	140177035	-	NA
ENSG00000006530	-0.191011	4.35983	-2.92492	0.00354458	0.0236214	-2.4242	Significantly downregulated	AGK	protein_coding	7	141551189	141655244	+	NA
ENSG00000006534	0.145909	6.38746	1.9838	0.0476254	0.14572	-4.76533	Not significant	ALDH3B1	protein_coding	11	68008578	68029282	+	NA
ENSG00000006555	-0.186253	2.28539	-1.49029	0.13655	0.29722	-5.2638	Not significant	TTC22	protein_coding	1	54779712	54801267	-	NA
ENSG00000006576	-0.226073	4.84345	-4.51356	7.3494e-06	0.000289652	3.25384	Significantly downregulated	PHTF2	protein_coding	7	77798792	77957503	+	NA
ENSG00000006607	-0.12897	3.83178	-1.71593	0.0865684	0.217815	-5.11903	Not significant	FARP2	protein_coding	2	241356243	241494841	+	NA
ENSG00000006625	-0.0105365	2.22313	-0.117681	0.90635	0.948965	-6.34663	Not significant	GGCT	protein_coding	7	30496621	30504844	-	NA
ENSG00000006634	-0.251958	3.80042	-2.86152	0.00432803	0.0271315	-2.54518	Significantly downregulated	DBF4	protein_coding	7	87876216	87909541	+	NA
ENSG00000006638	0.0909518	3.61926	0.514515	0.607037	0.759891	-6.41266	Not significant	TBXA2R	protein_coding	19	3594506	3606840	-	NA
ENSG00000006652	0.197564	6.19444	2.22248	0.0265349	0.0976959	-4.27182	Not significant	IFRD1	protein_coding	7	112422968	112481017	+	NA
ENSG00000006695	-0.076981	4.22627	-1.57724	0.115142	0.265434	-5.38484	Not significant	COX10	protein_coding	17	14069496	14208677	+	NA
ENSG00000006712	0.0191403	5.41119	0.481791	0.630088	0.777321	-6.56973	Not significant	PAF1	protein_coding	19	39385852	39391195	-	NA
ENSG00000006715	0.00399975	5.48979	0.069674	0.944471	0.969525	-6.68454	Not significant	VPS41	protein_coding	7	38722963	38932394	-	NA
ENSG00000006740	-0.0108479	-0.820378	-0.0660799	0.947331	0.971535	-5.96586	Not significant	ARHGAP44	protein_coding	17	12789539	12991643	+	NA
ENSG00000006744	-0.11815	5.73014	-1.75399	0.0798211	0.206386	-5.17594	Not significant	ELAC2	protein_coding	17	12992391	13018187	-	NA
ENSG00000006747	-0.644289	-0.943051	-2.98924	0.00288386	0.0203365	-1.78386	Significantly downregulated	SCIN	protein_coding	7	12570577	12660179	+	NA
ENSG00000006756	0.0942041	4.40264	1.4008	0.161669	0.331833	-5.66822	Not significant	ARSD	protein_coding	X	2903970	2929351	-	NA
ENSG00000006757	0.122322	2.34304	1.61228	0.107301	0.252633	-5.11952	Not significant	PNPLA4	protein_coding	X	7898247	7927739	-	NA
ENSG00000006831	0.145561	3.69571	2.40621	0.0163486	0.0692707	-3.73918	Not significant	ADIPOR2	protein_coding	12	1688574	1788678	+	NA
ENSG00000006837	0.140294	-1.47706	1.32515	0.185508	0.362653	-5.10281	Not significant	CDKL3	protein_coding	5	134286350	134371047	-	NA
ENSG00000007038	0.147855	0.948883	0.749693	0.453664	0.638975	-5.91484	Not significant	PRSS21	protein_coding	16	2817180	2826304	+	NA
ENSG00000007047	0.188575	2.55859	2.16529	0.0306658	0.107944	-4.14857	Not significant	MARK4	protein_coding	19	45079288	45305283	+	NA
ENSG00000007062	-0.0813782	-1.85898	-0.330887	0.740818	0.849302	-5.80852	Not significant	PROM1	protein_coding	4	15963076	16084378	-	NA
ENSG00000007080	0.181713	5.39428	2.20163	0.0279809	0.101223	-4.30486	Not significant	CCDC124	protein_coding	19	17933016	17943991	+	NA
ENSG00000007129	0.411295	3.99834	3.95814	8.23736e-05	0.00159565	1.01082	Significantly upregulated	CEACAM21	protein_coding	19	41549518	41586844	+	NA
ENSG00000007168	0.0584458	5.46311	1.30069	0.193744	0.372969	-5.85374	Not significant	PAFAH1B1	protein_coding	17	2593210	2685615	+	NA
ENSG00000007202	-0.116429	6.34746	-1.55099	0.121307	0.275223	-5.51528	Not significant	KIAA0100	protein_coding	17	28614440	28645454	-	NA
ENSG00000007237	0.0806689	7.10805	1.09985	0.271732	0.463746	-6.10592	Not significant	GAS7	protein_coding	17	9910609	10198551	-	NA
ENSG00000007255	-0.107284	4.92653	-1.26749	0.205354	0.388049	-5.86392	Not significant	TRAPPC6A	protein_coding	19	45162928	45178237	-	NA
ENSG00000007264	-0.513105	4.6098	-4.15161	3.66219e-05	0.000911017	1.77551	Significantly downregulated	MATK	protein_coding	19	3777970	3802129	-	NA
ENSG00000007312	-0.480065	5.94385	-4.22567	2.66168e-05	0.000730359	2.0186	Significantly downregulated	CD79B	protein_coding	17	63928740	63932354	-	NA
ENSG00000007314	-0.281916	-2.52399	-1.32584	0.185277	0.362519	-5.00499	Not significant	SCN4A	protein_coding	17	63938554	63972918	-	NA
ENSG00000007341	0.0249146	3.52392	0.466898	0.640702	0.78463	-6.43598	Not significant	ST7L	protein_coding	1	112523518	112620825	-	NA
ENSG00000007350	-0.305096	2.306	-1.91098	0.0563709	0.163283	-4.56186	Not significant	TKTL1	protein_coding	X	154295671	154330350	+	NA
ENSG00000007376	-0.057762	5.38087	-1.11054	0.267105	0.458498	-6.07365	Not significant	RPUSD1	protein_coding	16	784974	788397	-	NA
ENSG00000007392	-0.108161	5.07477	-2.24144	0.0252756	0.0946633	-4.19721	Not significant	LUC7L	protein_coding	16	188969	229463	-	NA
ENSG00000007402	-0.570367	1.30998	-3.89769	0.000105395	0.00191228	1.03922	Significantly downregulated	CACNA2D2	protein_coding	3	50362799	50504244	-	NA
ENSG00000007516	0.0367186	2.40962	0.232694	0.81606	0.894852	-6.35945	Not significant	BAIAP3	protein_coding	16	1333601	1349441	+	NA
ENSG00000007520	0.0294672	5.22825	0.249767	0.802832	0.887727	-6.64596	Not significant	TSR3	protein_coding	16	1349240	1351911	-	NA
ENSG00000007541	0.152541	4.32544	2.60523	0.00935476	0.0469415	-3.30414	Significantly upregulated	PIGQ	protein_coding	16	566995	584136	+	NA
ENSG00000007545	0.00400967	2.33329	0.0597992	0.952331	0.973999	-6.37677	Not significant	CRAMP1	protein_coding	16	1612325	1677908	+	NA
ENSG00000007923	-0.0856694	4.19049	-1.29673	0.195106	0.374615	-5.77648	Not significant	DNAJC11	protein_coding	1	6634168	6701924	-	NA
ENSG00000007944	-0.0608345	6.38899	-0.712744	0.476215	0.658234	-6.44987	Not significant	MYLIP	protein_coding	6	16129125	16148248	+	NA
ENSG00000007968	0.722869	4.54349	6.41723	2.39637e-10	2.15742e-07	13.1006	Significantly upregulated	E2F2	protein_coding	1	23506430	23531220	-	NA
ENSG00000008018	-0.155875	7.77784	-3.43098	0.000632791	0.00693137	-0.938789	Significantly downregulated	PSMB1	protein_coding	6	170535117	170553341	-	NA
ENSG00000008056	0.137817	-1.64766	0.662448	0.507879	0.6846	-5.70789	Not significant	SYN1	protein_coding	X	47571898	47619943	-	NA
ENSG00000008083	-0.0362359	5.98134	-0.603787	0.546159	0.71379	-6.51681	Not significant	JARID2	protein_coding	6	15246296	15522040	+	NA
ENSG00000008086	0.244573	1.93283	2.36345	0.018348	0.0747117	-3.6489	Not significant	CDKL5	protein_coding	X	18425583	18653629	+	NA
ENSG00000008128	0.0247049	1.86452	0.230577	0.817703	0.895891	-6.29304	Not significant	CDK11A	protein_coding	1	1702730	1724324	-	NA
ENSG00000008130	0.208651	7.78826	2.84813	0.00451241	0.027971	-2.71959	Significantly upregulated	NADK	protein_coding	1	1751232	1780457	-	NA
ENSG00000008226	-0.0333604	1.58859	-0.287673	0.773673	0.869933	-6.22886	Not significant	DLEC1	protein_coding	3	38039205	38124025	+	NA
ENSG00000008256	-0.214306	2.90931	-2.78046	0.00555803	0.0325931	-2.68177	Significantly downregulated	CYTH3	protein_coding	7	6161776	6272644	-	NA
ENSG00000008277	-0.11746	0.152172	-0.917022	0.359412	0.553568	-5.65924	Not significant	ADAM22	protein_coding	7	87934143	88202889	+	NA
ENSG00000008282	-0.0230101	5.58687	-0.40891	0.682717	0.813324	-6.60559	Not significant	SYPL1	protein_coding	7	106090503	106112576	-	NA
ENSG00000008283	-0.388749	3.77259	-3.98678	7.32137e-05	0.00146319	1.18529	Significantly downregulated	CYB561	protein_coding	17	63432304	63446378	-	NA
ENSG00000008294	0.0910941	5.2544	1.32959	0.184038	0.361048	-5.81131	Not significant	SPAG9	protein_coding	17	50962174	51120865	-	NA
ENSG00000008300	-0.323199	0.74659	-2.39431	0.016885	0.0707038	-3.39392	Not significant	CELSR3	protein_coding	3	48636469	48662915	-	NA
ENSG00000008311	-0.426214	0.0884554	-3.1265	0.00183409	0.0146001	-1.43995	Significantly downregulated	AASS	protein_coding	7	122075647	122144280	-	NA
ENSG00000008323	0.370755	-0.729255	2.09972	0.0360717	0.120404	-3.9489	Not significant	PLEKHG6	protein_coding	12	6310436	6328506	+	NA
ENSG00000008324	-0.0889039	4.94701	-1.09332	0.274586	0.466971	-6.07058	Not significant	SS18L2	protein_coding	3	42581840	42595114	+	NA
ENSG00000008382	-0.0441603	2.0168	-0.433109	0.665054	0.801014	-6.23408	Not significant	MPND	protein_coding	19	4343527	4360086	+	NA
ENSG00000008394	0.170083	5.68295	1.42679	0.154037	0.321864	-5.69172	Not significant	MGST1	protein_coding	12	16347142	16609259	+	NA
ENSG00000008405	-0.208327	3.86123	-2.74013	0.00628066	0.0354454	-2.88752	Significantly downregulated	CRY1	protein_coding	12	106991364	107093829	-	NA
ENSG00000008438	0.879209	6.23807	3.63921	0.000291347	0.00395565	-0.224748	Significantly upregulated	PGLYRP1	protein_coding	19	46019153	46023065	-	NA
ENSG00000008441	1.18042	1.91602	6.46638	1.76172e-10	1.9111e-07	13.4332	Significantly upregulated	NFIX	protein_coding	19	12995608	13098796	+	NA
ENSG00000008513	0.0587563	6.65455	0.985955	0.324458	0.518179	-6.22273	Not significant	ST3GAL1	protein_coding	8	133454848	133571940	-	NA
ENSG00000008516	0.604388	5.06902	3.02923	0.00253201	0.018612	-2.19142	Significantly upregulated	MMP25	protein_coding	16	3046681	3060726	+	NA
ENSG00000008517	-0.704934	6.95583	-5.32343	1.32963e-07	1.87597e-05	7.02725	Significantly downregulated	IL32	protein_coding	16	3065297	3082192	+	NA
ENSG00000008710	-0.210374	3.55161	-1.96766	0.049458	0.149165	-4.62337	Not significant	PKD1	protein_coding	16	2088710	2135898	-	NA
ENSG00000008838	-0.0649394	5.84166	-0.959877	0.337412	0.531232	-6.23922	Not significant	MED24	protein_coding	17	40019097	40061215	-	NA
ENSG00000008853	-0.156839	3.0322	-1.77509	0.0762702	0.200329	-4.91938	Not significant	RHOBTB2	protein_coding	8	22987417	23020199	+	NA
ENSG00000008869	0.0361163	4.5313	0.467255	0.640447	0.78452	-6.53249	Not significant	HEATR5B	protein_coding	2	36968383	37084342	-	NA
ENSG00000008952	0.264165	6.40751	2.92256	0.00357119	0.0237235	-2.51182	Significantly upregulated	SEC62	protein_coding	3	169966635	169998373	+	NA
ENSG00000008988	-0.161779	7.1798	-1.64678	0.100003	0.241002	-5.36706	Not significant	RPS20	protein_coding	8	56067295	56074581	-	NA
ENSG00000009307	-0.15944	8.34004	-3.15948	0.00164098	0.0134509	-1.80669	Significantly downregulated	CSDE1	protein_coding	1	114716913	114758676	-	NA
ENSG00000009335	-0.116356	5.42676	-1.93268	0.0536346	0.157411	-4.84435	Not significant	UBE3C	protein_coding	7	157138913	157269372	+	NA
ENSG00000009413	-0.0300036	4.55549	-0.426485	0.669871	0.804611	-6.54782	Not significant	REV3L	protein_coding	6	111299028	111483715	-	NA
ENSG00000009694	0.387901	2.07906	2.98693	0.00290545	0.0204583	-2.0698	Significantly upregulated	TENM1	protein_coding	X	124375903	124963817	-	NA
ENSG00000009724	0.203218	-1.44007	1.38304	0.167044	0.339402	-5.03673	Not significant	MASP2	protein_coding	1	11026523	11047233	-	NA
ENSG00000009780	-0.114274	3.23952	-2.3117	0.0210518	0.0829657	-3.88311	Not significant	FAM76A	protein_coding	1	27725979	27763122	+	NA
ENSG00000009790	-0.258961	7.30077	-3.78931	0.000162608	0.0025921	0.31515	Significantly downregulated	TRAF3IP3	protein_coding	1	209756032	209782320	+	NA
ENSG00000009830	0.0933257	2.03521	1.13583	0.256375	0.446319	-5.71415	Not significant	POMT2	protein_coding	14	77274956	77320884	-	NA
ENSG00000009844	0.00132181	5.81646	0.0261781	0.979122	0.988534	-6.69376	Not significant	VTA1	protein_coding	6	142147162	142224689	+	NA
ENSG00000009954	-0.0938033	5.42771	-1.31838	0.187759	0.365434	-5.82524	Not significant	BAZ1B	protein_coding	7	73440398	73522278	-	NA
ENSG00000010017	0.041081	4.28439	0.658072	0.510684	0.686863	-6.40701	Not significant	RANBP9	protein_coding	6	13621498	13711564	-	NA
ENSG00000010030	0.614113	3.18611	2.84987	0.00448801	0.0278472	-2.59516	Significantly upregulated	ETV7	protein_coding	6	36354091	36387800	-	NA
ENSG00000010072	0.018346	4.07682	0.259289	0.79548	0.882901	-6.56941	Not significant	SPRTN	protein_coding	1	231337104	231355023	+	NA
ENSG00000010165	0.135038	4.27945	1.38763	0.165644	0.337354	-5.67998	Not significant	METTL13	protein_coding	1	171781664	171814023	+	NA
ENSG00000010219	0.0671818	2.92083	1.05279	0.29276	0.485392	-5.92109	Not significant	DYRK4	protein_coding	12	4562204	4615302	+	NA
ENSG00000010244	-0.173688	7.36646	-3.93372	9.10307e-05	0.00171564	0.854998	Significantly downregulated	ZNF207	protein_coding	17	32350117	32381886	+	NA
ENSG00000010256	-0.0480245	7.99455	-0.930554	0.35237	0.546631	-6.27283	Not significant	UQCRC1	protein_coding	3	48599002	48610976	-	NA
ENSG00000010270	-0.0447209	5.91885	-0.803018	0.422207	0.612089	-6.37769	Not significant	STARD3NL	protein_coding	7	38178222	38230671	+	NA
ENSG00000010278	-0.0393498	5.49417	-0.314569	0.753172	0.856149	-6.63678	Not significant	CD9	protein_coding	12	6199715	6238271	+	NA
ENSG00000010292	-0.00981393	5.46851	-0.12001	0.904506	0.947979	-6.6776	Not significant	NCAPD2	protein_coding	12	6493356	6531955	+	NA
ENSG00000010295	-0.0470326	5.96329	-0.505177	0.613576	0.764988	-6.57035	Not significant	IFFO1	protein_coding	12	6538375	6556083	-	NA
ENSG00000010310	-0.417083	0.573481	-3.32056	0.000939786	0.00908564	-0.8835	Significantly downregulated	GIPR	protein_coding	19	45668244	45683724	+	NA
ENSG00000010318	-0.00588678	2.78456	-0.108167	0.913891	0.953317	-6.43249	Not significant	PHF7	protein_coding	3	52410657	52423641	+	NA
ENSG00000010319	-0.218142	-0.622174	-1.47539	0.140508	0.302739	-4.96168	Not significant	SEMA3G	protein_coding	3	52433053	52445085	-	NA
ENSG00000010322	-0.0483526	6.34805	-0.869195	0.385006	0.578197	-6.32784	Not significant	NISCH	protein_coding	3	52455118	52493071	+	NA
ENSG00000010327	-0.0762828	6.93341	-0.553736	0.579917	0.739356	-6.55102	Not significant	STAB1	protein_coding	3	52495338	52524495	+	NA
ENSG00000010361	0.160196	2.50103	2.41734	0.0158608	0.0677355	-3.57668	Not significant	FUZ	protein_coding	19	49806869	49817376	-	NA
ENSG00000010404	-0.0848802	6.88218	-1.30857	0.191063	0.369571	-5.85859	Not significant	IDS	protein_coding	X	149476990	149521096	-	NA
ENSG00000010438	-0.208314	-3.28516	-1.00852	0.313514	0.5073	-5.30208	Not significant	PRSS3	protein_coding	9	33750466	33799231	+	NA
ENSG00000010539	0.380531	3.21824	3.44351	0.000604601	0.00672209	-0.766718	Significantly upregulated	ZNF200	protein_coding	16	3222325	3236221	-	NA
ENSG00000010610	-0.891677	7.34922	-7.74593	2.92518e-14	4.5702e-10	21.8011	Significantly downregulated	CD4	protein_coding	12	6786858	6820808	+	NA
ENSG00000010626	0.000368126	1.47819	0.00538168	0.995707	0.997819	-6.25	Not significant	LRRC23	protein_coding	12	6873569	6914243	+	NA
ENSG00000010671	-0.0408475	6.29174	-0.718558	0.472627	0.655477	-6.44538	Not significant	BTK	protein_coding	X	101349447	101390796	-	NA
ENSG00000010704	-0.267421	2.8764	-2.95715	0.00319792	0.0219614	-2.18448	Significantly downregulated	HFE	protein_coding	6	26087281	26098343	+	NA
ENSG00000010803	-0.120192	2.87326	-1.91762	0.0555207	0.161538	-4.64205	Not significant	SCMH1	protein_coding	1	41027200	41242154	-	NA
ENSG00000010810	-0.586742	7.67039	-5.31668	1.37811e-07	1.9018e-05	6.99178	Significantly downregulated	FYN	protein_coding	6	111660332	111873452	-	NA
ENSG00000010818	-0.279948	4.02939	-2.72723	0.00652917	0.0363917	-2.9317	Significantly downregulated	HIVEP2	protein_coding	6	142751467	142956698	-	NA
ENSG00000011007	-0.0943396	5.84648	-1.89965	0.0578448	0.16601	-4.91786	Not significant	ELOA	protein_coding	1	23743155	23762059	+	NA
ENSG00000011009	0.0855732	6.50744	1.74386	0.0815744	0.209309	-5.20459	Not significant	LYPLA2	protein_coding	1	23790970	23795539	+	NA
ENSG00000011021	0.0554434	3.93697	0.747868	0.454763	0.639845	-6.31654	Not significant	CLCN6	protein_coding	1	11806096	11843144	+	NA
ENSG00000011028	0.657902	0.55691	3.39177	0.000729129	0.00764979	-0.698493	Significantly upregulated	MRC2	protein_coding	17	62627401	62693597	+	NA
ENSG00000011105	0.0494647	2.18149	0.305097	0.760373	0.861491	-6.29763	Not significant	TSPAN9	protein_coding	12	3077355	3286564	+	NA
ENSG00000011114	0.00436838	4.28417	0.0946726	0.924599	0.959869	-6.615	Not significant	BTBD7	protein_coding	14	93237550	93333092	-	NA
ENSG00000011132	-0.0478891	4.87665	-0.959773	0.337464	0.531232	-6.20243	Not significant	APBA3	protein_coding	19	3750819	3761699	-	NA
ENSG00000011143	-0.0855572	2.56117	-1.04811	0.294912	0.487207	-5.86266	Not significant	MKS1	protein_coding	17	58205437	58219605	-	NA
ENSG00000011198	0.434959	4.90885	4.32471	1.72383e-05	0.000542274	2.42978	Significantly upregulated	ABHD5	protein_coding	3	43690113	43734371	+	NA
ENSG00000011201	0.139145	-2.30604	0.597649	0.550247	0.71663	-5.69214	Not significant	ANOS1	protein_coding	X	8528874	8732186	-	NA
ENSG00000011243	-0.088845	6.13499	-1.46273	0.14394	0.307705	-5.6439	Not significant	AKAP8L	protein_coding	19	15380048	15419141	-	NA
ENSG00000011258	0.00392806	3.8122	0.0550478	0.956114	0.976547	-6.56798	Not significant	MBTD1	protein_coding	17	51177425	51260163	-	NA
ENSG00000011260	-0.0708995	4.98573	-1.46911	0.142204	0.305062	-5.60016	Not significant	UTP18	protein_coding	17	51260528	51297936	+	NA
ENSG00000011275	-0.0735487	6.20148	-1.39824	0.162435	0.332719	-5.73559	Not significant	RNF216	protein_coding	7	5620047	5781739	-	NA
ENSG00000011295	-0.160816	5.45442	-2.52125	0.0118906	0.0554111	-3.5596	Not significant	TTC19	protein_coding	17	15999380	16045015	+	NA
ENSG00000011304	-0.186589	7.55025	-3.54458	0.000416467	0.00516988	-0.554617	Significantly downregulated	PTBP1	protein_coding	19	797075	812327	+	NA
ENSG00000011332	-0.0273225	-1.97995	-0.176347	0.860067	0.920905	-5.8537	Not significant	DPF1	protein_coding	19	38211006	38229714	-	NA
ENSG00000011376	-0.13075	3.32742	-1.62934	0.103642	0.246659	-5.20082	Not significant	LARS2	protein_coding	3	45388506	45549421	+	NA
ENSG00000011405	-0.0385629	4.24368	-0.603214	0.546541	0.714042	-6.43384	Not significant	PIK3C2A	protein_coding	11	17077730	17207983	-	NA
ENSG00000011422	-0.146857	7.59051	-1.50773	0.132025	0.290712	-5.58199	Not significant	PLAUR	protein_coding	19	43646095	43670547	-	NA
ENSG00000011426	0.192191	1.69239	1.3098	0.190646	0.369185	-5.46845	Not significant	ANLN	protein_coding	7	36389806	36453791	+	NA
ENSG00000011451	0.148942	2.82669	2.21151	0.0272875	0.0996132	-4.08162	Not significant	WIZ	protein_coding	19	15419980	15449951	-	NA
ENSG00000011454	0.00871361	5.03672	0.138151	0.890157	0.939345	-6.65948	Not significant	RABGAP1	protein_coding	9	122940833	123104866	+	NA
ENSG00000011478	-0.231624	1.99792	-2.52031	0.0119222	0.0555037	-3.23155	Not significant	QPCTL	protein_coding	19	45692483	45703989	+	NA
ENSG00000011485	-0.144115	4.86415	-2.47387	0.0135759	0.0606488	-3.64829	Not significant	PPP5C	protein_coding	19	46346994	46392981	+	NA
ENSG00000011523	-0.090676	4.44816	-1.14928	0.250791	0.440498	-5.97244	Not significant	CEP68	protein_coding	2	65056366	65087004	+	NA
ENSG00000011566	-0.148216	2.5578	-2.07371	0.0384316	0.125533	-4.30241	Not significant	MAP4K3	protein_coding	2	39249266	39437312	-	NA
ENSG00000011590	-0.196166	2.74493	-1.27126	0.204011	0.386447	-5.61888	Not significant	ZBTB32	protein_coding	19	35704527	35717038	+	NA
ENSG00000011600	-0.00662171	9.63109	-0.0953204	0.924085	0.95972	-6.67997	Not significant	TYROBP	protein_coding	19	35904401	35908295	-	NA
ENSG00000011638	-0.147173	3.14428	-2.25354	0.0244999	0.0925835	-4.00134	Not significant	TMEM159	protein_coding	16	21158377	21180616	+	NA
ENSG00000012048	0.194522	2.94774	2.14052	0.0326194	0.112599	-4.24805	Not significant	BRCA1	protein_coding	17	43044295	43170245	-	NA
ENSG00000012061	0.0402722	5.3613	0.765415	0.444254	0.631556	-6.39428	Not significant	ERCC1	protein_coding	19	45407333	45478828	-	NA
ENSG00000012124	-0.830127	4.44437	-4.95171	9.00634e-07	6.78382e-05	5.29288	Significantly downregulated	CD22	protein_coding	19	35319261	35347355	+	NA
ENSG00000012171	0.186231	-0.542364	1.01592	0.309979	0.503519	-5.53199	Not significant	SEMA3B	protein_coding	3	50267558	50277546	+	NA
ENSG00000012174	-0.0113262	3.12643	-0.177877	0.858865	0.920453	-6.47182	Not significant	MBTPS2	protein_coding	X	21839636	21885424	+	NA
ENSG00000012211	0.187959	2.56523	2.27374	0.0232507	0.0891456	-3.91929	Not significant	PRICKLE3	protein_coding	X	49175264	49186528	-	NA
ENSG00000012223	0.590331	8.91971	2.32373	0.0203943	0.0808331	-4.03475	Not significant	LTF	protein_coding	3	46435645	46485234	-	NA
ENSG00000012232	0.0880102	5.02953	1.10774	0.268311	0.459732	-6.06889	Not significant	EXTL3	protein_coding	8	28600469	28755599	+	NA
ENSG00000012660	0.0761813	6.61882	1.22395	0.221337	0.407061	-5.96376	Not significant	ELOVL5	protein_coding	6	53267398	53349179	-	NA
ENSG00000012779	0.240346	8.69613	3.33321	0.000898658	0.00880769	-1.25291	Significantly upregulated	ALOX5	protein_coding	10	45374176	45446119	+	NA
ENSG00000012817	-0.21377	1.92953	-0.994869	0.320106	0.513833	-6.06289	Not significant	KDM5D	protein_coding	Y	19703865	19744939	-	NA
ENSG00000012822	-0.000356489	7.03757	-0.00646649	0.994842	0.997321	-6.70232	Not significant	CALCOCO1	protein_coding	12	53708517	53727745	-	NA
ENSG00000012963	-0.124914	4.57391	-2.54356	0.0111633	0.0530019	-3.4625	Not significant	UBR7	protein_coding	14	93207056	93229215	+	NA
ENSG00000012983	0.0102796	4.6404	0.142382	0.886815	0.937642	-6.63218	Not significant	MAP4K5	protein_coding	14	50418501	50561126	-	NA
ENSG00000013016	-0.0217357	5.4006	-0.141153	0.887786	0.937837	-6.67189	Not significant	EHD3	protein_coding	2	31234337	31269447	+	NA
ENSG00000013275	-0.0166791	6.2653	-0.45694	0.64784	0.788971	-6.59672	Not significant	PSMC4	protein_coding	19	39971005	39981441	+	NA
ENSG00000013288	-0.0760452	5.96579	-1.34592	0.178715	0.353577	-5.80373	Not significant	MAN2B2	protein_coding	4	6575175	6623362	+	NA
ENSG00000013306	1.06564	8.41122	4.78214	2.07068e-06	0.000120124	4.42266	Significantly upregulated	SLC25A39	protein_coding	17	44319625	44324870	-	NA
ENSG00000013364	0.0241021	8.42357	0.467257	0.640445	0.78452	-6.58882	Not significant	MVP	protein_coding	16	29820394	29848039	+	NA
ENSG00000013374	-0.135269	5.82743	-2.08223	0.0376441	0.123616	-4.56029	Not significant	NUB1	protein_coding	7	151341699	151378449	+	NA
ENSG00000013375	-0.0111212	2.94895	-0.154812	0.877009	0.932078	-6.44748	Not significant	PGM3	protein_coding	6	83161150	83193936	-	NA
ENSG00000013392	-0.220628	1.62795	-2.56832	0.010403	0.0505367	-3.07487	Not significant	RWDD2A	protein_coding	6	83193379	83198932	+	NA
ENSG00000013441	-0.224098	6.42426	-3.15081	0.00168984	0.0137313	-1.83442	Significantly downregulated	CLK1	protein_coding	2	200853009	200864744	-	NA
ENSG00000013503	0.0600965	2.4306	0.807201	0.419794	0.609906	-6.07809	Not significant	POLR3B	protein_coding	12	106357658	106510198	+	NA
ENSG00000013523	-0.312816	4.15357	-3.63893	0.000291663	0.00395565	-0.12979	Significantly downregulated	ANGEL1	protein_coding	14	76786178	76826246	-	NA
ENSG00000013561	0.412717	4.89296	4.92947	1.00602e-06	7.33966e-05	5.11548	Significantly upregulated	RNF14	protein_coding	5	141958328	141990291	+	NA
ENSG00000013563	0.150164	3.40895	2.44891	0.0145463	0.0640309	-3.61162	Not significant	DNASE1L1	protein_coding	X	154401238	154412112	-	NA
ENSG00000013573	-0.108727	3.90534	-0.915415	0.360255	0.554369	-6.159	Not significant	DDX11	protein_coding	12	31073845	31104791	+	NA
ENSG00000013583	0.205331	4.26529	2.51184	0.0122098	0.0565503	-3.53828	Not significant	HEBP1	protein_coding	12	12974864	13000273	-	NA
ENSG00000013619	0.0662851	-0.828329	0.362244	0.717267	0.834729	-5.90757	Not significant	MAMLD1	protein_coding	X	150361422	150514178	+	NA
ENSG00000013725	-0.802391	6.527	-5.49141	5.38486e-08	9.60435e-06	7.89524	Significantly downregulated	CD6	protein_coding	11	60971680	61020377	+	NA
ENSG00000013810	0.00210001	6.91618	0.0435529	0.965272	0.98094	-6.70138	Not significant	TACC3	protein_coding	4	1721490	1745176	+	NA
ENSG00000014123	0.0120046	4.83359	0.200482	0.841155	0.910298	-6.63812	Not significant	UFL1	protein_coding	6	96521595	96555276	+	NA
ENSG00000014138	0.0471923	4.17525	0.866613	0.386419	0.579467	-6.24082	Not significant	POLA2	protein_coding	11	65261762	65305589	+	NA
ENSG00000014164	0.139396	5.21534	1.98047	0.0479992	0.14651	-4.75291	Not significant	ZC3H3	protein_coding	8	143437655	143541453	-	NA
ENSG00000014216	0.026867	7.9889	0.53114	0.595471	0.751023	-6.56031	Not significant	CAPN1	protein_coding	11	65180566	65212006	+	NA
ENSG00000014257	0.156817	4.91034	1.97589	0.0485162	0.147426	-4.75183	Not significant	ACPP	protein_coding	3	132317367	132368298	+	NA
ENSG00000014641	-0.0977639	6.70346	-1.79509	0.0730229	0.194618	-5.11568	Not significant	MDH1	protein_coding	2	63588609	63607197	+	NA
ENSG00000014824	-0.0998896	5.35137	-2.76197	0.0058794	0.0338994	-2.93741	Significantly downregulated	SLC30A9	protein_coding	4	41990472	42090457	+	NA
ENSG00000014914	-0.214799	3.99015	-2.15032	0.0318344	0.11084	-4.30823	Not significant	MTMR11	protein_coding	1	149928651	149936869	-	NA
ENSG00000014919	0.123115	4.9595	2.34611	0.0192178	0.0772224	-3.96787	Not significant	COX15	protein_coding	10	99711844	99732100	-	NA
ENSG00000015133	-0.163074	6.31101	-1.80452	0.0715327	0.191721	-5.09623	Not significant	CCDC88C	protein_coding	14	91271323	91417844	-	NA
ENSG00000015153	0.0399434	3.60072	0.663489	0.507212	0.68412	-6.33261	Not significant	YAF2	protein_coding	12	42157104	42238349	-	NA
ENSG00000015171	-0.306904	4.58947	-4.573	5.58333e-06	0.00023841	3.53118	Significantly downregulated	ZMYND11	protein_coding	10	134465	254637	+	NA
ENSG00000015285	0.134545	6.36426	1.54688	0.122293	0.276881	-5.52289	Not significant	WAS	protein_coding	X	48676596	48691427	+	NA
ENSG00000015475	-0.0373909	7.32081	-0.636064	0.52492	0.698194	-6.50254	Not significant	BID	protein_coding	22	17734138	17774770	-	NA
ENSG00000015479	-0.220474	2.58133	-1.81486	0.0699266	0.188569	-4.7881	Not significant	MATR3	protein_coding	5	139293648	139331677	+	NA
ENSG00000015532	-0.0917395	4.25729	-1.19877	0.230978	0.418322	-5.90154	Not significant	XYLT2	protein_coding	17	50346092	50363138	+	NA
ENSG00000015676	-0.139229	5.51042	-2.3593	0.0185531	0.0752276	-3.94869	Not significant	NUDCD3	protein_coding	7	44379121	44490880	-	NA
ENSG00000016391	0.32324	-0.369136	1.82928	0.0677367	0.184715	-4.46292	Not significant	CHDH	protein_coding	3	53812335	53846390	-	NA
ENSG00000016864	-0.111451	4.83906	-2.256	0.0243449	0.092182	-4.15345	Not significant	GLT8D1	protein_coding	3	52694488	52706032	-	NA
ENSG00000017260	-0.0571258	4.82287	-1.168	0.243161	0.432759	-5.98288	Not significant	ATP2C1	protein_coding	3	130850595	131016712	+	NA
ENSG00000017427	0.0109885	-1.43931	0.0464379	0.962973	0.979781	-5.91363	Not significant	IGF1	protein_coding	12	102395867	102480645	-	NA
ENSG00000017483	0.221845	4.96182	1.77563	0.0761801	0.200154	-5.11975	Not significant	SLC38A5	protein_coding	X	48458537	48470256	-	NA
ENSG00000017797	0.327016	5.79896	4.36251	1.45707e-05	0.000482441	2.57463	Significantly upregulated	RALBP1	protein_coding	18	9475009	9538116	+	NA
ENSG00000018189	-0.130285	3.96602	-1.7633	0.0782381	0.203798	-5.05301	Not significant	RUFY3	protein_coding	4	70704204	70807315	+	NA
ENSG00000018280	0.2993	8.93172	3.13703	0.00177027	0.0142178	-1.86783	Significantly upregulated	SLC11A1	protein_coding	2	218382029	218396894	+	NA
ENSG00000018408	0.218815	-1.27875	1.49751	0.134661	0.294425	-4.89708	Not significant	WWTR1	protein_coding	3	149517235	149736714	-	NA
ENSG00000018510	0.0255926	5.05094	0.455871	0.648608	0.789281	-6.56824	Not significant	AGPS	protein_coding	2	177392644	177559299	+	NA
ENSG00000018610	-0.0632453	3.49936	-1.1493	0.250782	0.440498	-5.88076	Not significant	CXorf56	protein_coding	X	119538149	119565408	-	NA
ENSG00000018699	-0.206027	3.5692	-3.07101	0.0022068	0.0167155	-1.92354	Significantly downregulated	TTC27	protein_coding	2	32628032	32821051	+	NA
ENSG00000018869	-0.0445077	0.928314	-0.492205	0.622712	0.771442	-6.04466	Not significant	ZNF582	protein_coding	19	56375846	56393545	-	NA
ENSG00000019102	-0.0498623	2.59378	-0.31607	0.752033	0.855678	-6.354	Not significant	VSIG2	protein_coding	11	124747472	124752238	-	NA
ENSG00000019144	-0.5706	-0.823111	-2.76692	0.0057918	0.0335477	-2.37958	Significantly downregulated	PHLDB1	protein_coding	11	118606440	118658038	+	NA
ENSG00000019169	-0.0855958	4.82819	-0.547707	0.584048	0.742901	-6.51018	Not significant	MARCO	protein_coding	2	118942166	118994660	+	NA
ENSG00000019485	-0.285279	0.899598	-2.11318	0.0348995	0.118076	-4.00731	Not significant	PRDM11	protein_coding	11	45095806	45235110	+	NA
ENSG00000019582	-0.601999	11.6604	-5.50058	5.12223e-08	9.31163e-06	7.95747	Significantly downregulated	CD74	protein_coding	5	150401637	150412929	-	NA
ENSG00000019991	0.288266	3.6282	2.73748	0.00633112	0.0356212	-2.91939	Significantly upregulated	HGF	protein_coding	7	81699006	81770438	-	NA
ENSG00000019995	0.274941	3.31709	2.97874	0.00298342	0.0208479	-2.21308	Significantly upregulated	ZRANB1	protein_coding	10	124942123	124988189	+	NA
ENSG00000020129	-0.0194519	4.388	-0.276599	0.782161	0.874433	-6.58754	Not significant	NCDN	protein_coding	1	35557473	35567274	+	NA
ENSG00000020181	-0.42888	0.992663	-2.54294	0.0111829	0.0530417	-3.06122	Not significant	ADGRA2	protein_coding	8	37784191	37844896	+	NA
ENSG00000020256	-0.125724	3.01262	-1.77341	0.0765471	0.200888	-4.9225	Not significant	ZFP64	protein_coding	20	52051663	52204308	-	NA
ENSG00000020426	-0.0753815	2.75603	-1.01449	0.310659	0.504277	-5.92195	Not significant	MNAT1	protein_coding	14	60734742	60969953	+	NA
ENSG00000020577	-0.279748	2.34547	-1.71741	0.0862984	0.217367	-4.91338	Not significant	SAMD4A	protein_coding	14	54567097	54793315	+	NA
ENSG00000020633	-0.578139	6.97503	-4.19082	3.09484e-05	0.000804828	1.86449	Significantly downregulated	RUNX3	protein_coding	1	24899511	24965121	-	NA
ENSG00000020922	-0.0088377	4.09308	-0.19473	0.845655	0.912432	-6.58059	Not significant	MRE11	protein_coding	11	94415578	94493908	-	NA
ENSG00000021300	-0.603853	3.65311	-4.87682	1.30491e-06	8.81091e-05	4.97835	Significantly downregulated	PLEKHB1	protein_coding	11	73646178	73662819	+	NA
ENSG00000021355	0.295719	8.38278	3.78561	0.000165001	0.00261167	0.307391	Significantly upregulated	SERPINB1	protein_coding	6	2832332	2842006	-	NA
ENSG00000021574	0.0371754	4.33944	0.694533	0.487553	0.667948	-6.38902	Not significant	SPAST	protein_coding	2	32063611	32157637	+	NA
ENSG00000021762	-0.158273	5.09593	-1.54559	0.122605	0.277335	-5.49227	Not significant	OSBPL5	protein_coding	11	3087116	3166739	-	NA
ENSG00000021776	-0.0632403	5.30354	-1.07403	0.283138	0.474979	-6.11051	Not significant	AQR	protein_coding	15	34851782	34969839	-	NA
ENSG00000022267	-0.0898632	4.29808	-0.59626	0.551173	0.717516	-6.42782	Not significant	FHL1	protein_coding	X	136146702	136211359	+	NA
ENSG00000022277	0.121059	6.69541	2.20828	0.0275127	0.100088	-4.30446	Not significant	RTFDC1	protein_coding	20	56468585	56519449	+	NA
ENSG00000022556	-0.337144	2.01236	-2.09337	0.0366362	0.121512	-4.16981	Not significant	NLRP2	protein_coding	19	54953130	55001142	+	NA
ENSG00000022567	0.436274	3.87131	3.19326	0.00146275	0.0123846	-1.63228	Significantly upregulated	SLC45A4	protein_coding	8	141207166	141308305	-	NA
ENSG00000022840	0.534361	8.69637	4.23311	2.5769e-05	0.000714352	2.04407	Significantly upregulated	RNF10	protein_coding	12	120533480	120577594	+	NA
ENSG00000022976	0.0273387	2.41193	0.301748	0.762924	0.863341	-6.34495	Not significant	ZNF839	protein_coding	14	102317377	102342702	+	NA
ENSG00000023041	-0.052608	5.63511	-1.29948	0.19416	0.373542	-5.85738	Not significant	ZDHHC6	protein_coding	10	112424428	112446917	-	NA
ENSG00000023171	0.0603303	3.38643	0.6998	0.484259	0.665316	-6.28994	Not significant	GRAMD1B	protein_coding	11	123358428	123627774	+	NA
ENSG00000023191	-0.0574219	8.41961	-0.890806	0.373306	0.567614	-6.30588	Not significant	RNH1	protein_coding	11	494512	507300	-	NA
ENSG00000023228	-0.0330688	5.54291	-0.830742	0.406372	0.598307	-6.34702	Not significant	NDUFS1	protein_coding	2	206114817	206159603	-	NA
ENSG00000023287	0.0474675	6.03973	0.867786	0.385776	0.578879	-6.32684	Not significant	RB1CC1	protein_coding	8	52622456	52745843	-	NA
ENSG00000023318	-0.0981801	7.08151	-2.0685	0.038919	0.126622	-4.59774	Not significant	ERP44	protein_coding	9	99979179	100099040	-	NA
ENSG00000023330	0.198937	5.47881	3.30494	0.000992987	0.00944336	-1.3423	Significantly upregulated	ALAS1	protein_coding	3	52198086	52214327	+	NA
ENSG00000023445	-0.279209	5.20818	-2.83081	0.00476154	0.0290768	-2.73478	Significantly downregulated	BIRC3	protein_coding	11	102317450	102339403	+	NA
ENSG00000023516	-0.140997	3.24031	-1.68234	0.0928997	0.228277	-5.10388	Not significant	AKAP11	protein_coding	13	42272153	42323267	+	NA
ENSG00000023572	0.218174	2.46569	2.28822	0.0223891	0.0865796	-3.87691	Not significant	GLRX2	protein_coding	1	193096468	193106114	-	NA
ENSG00000023608	-0.0860846	1.03974	-0.811604	0.417264	0.607603	-5.8613	Not significant	SNAPC1	protein_coding	14	61762357	61796428	+	NA
ENSG00000023697	-0.0275137	5.40002	-0.41698	0.676807	0.809762	-6.59698	Not significant	DERA	protein_coding	12	15911172	16037282	+	NA
ENSG00000023734	-0.0777136	6.53884	-1.51472	0.130245	0.287834	-5.57117	Not significant	STRAP	protein_coding	12	15882391	15903478	+	NA
ENSG00000023839	0.066341	0.950581	0.562001	0.574275	0.735106	-6.03149	Not significant	ABCC2	protein_coding	10	99782732	99852192	+	NA
ENSG00000023892	-0.128832	7.32783	-2.1036	0.0357304	0.119742	-4.52578	Not significant	DEF6	protein_coding	6	35297852	35321771	+	NA
ENSG00000023902	-0.296732	6.86488	-3.509	0.000475352	0.00567414	-0.676311	Significantly downregulated	PLEKHO1	protein_coding	1	150149183	150164720	+	NA
ENSG00000023909	0.346797	4.26469	3.86707	0.000119255	0.00210124	0.653354	Significantly upregulated	GCLM	protein_coding	1	93885205	93909456	-	NA
ENSG00000024048	0.129354	6.47817	1.96186	0.0501317	0.150374	-4.80802	Not significant	UBR2	protein_coding	6	42564062	42693504	+	NA
ENSG00000024422	0.0408831	-0.442644	0.223649	0.823088	0.899026	-5.97979	Not significant	EHD2	protein_coding	19	47713343	47743134	+	NA
ENSG00000024526	0.12799	0.25176	0.709353	0.478316	0.660076	-5.84652	Not significant	DEPDC1	protein_coding	1	68474152	68497221	-	NA
ENSG00000024862	0.13124	4.95618	1.8572	0.0636567	0.176828	-4.97393	Not significant	CCDC28A	protein_coding	6	138773509	138793319	+	NA
ENSG00000025039	0.253714	3.87293	2.24275	0.0251905	0.0944195	-4.13569	Not significant	RRAGD	protein_coding	6	89364636	89412270	-	NA
ENSG00000025156	-0.290017	2.91655	-3.76631	0.000178041	0.00275679	0.436994	Significantly downregulated	HSF2	protein_coding	6	122399546	122433119	+	NA
ENSG00000025293	-0.0712387	5.80238	-1.73359	0.0833836	0.212231	-5.21336	Not significant	PHF20	protein_coding	20	35771974	35950381	+	NA
ENSG00000025423	0.100534	-1.69462	0.644771	0.519264	0.693648	-5.69912	Not significant	HSD17B6	protein_coding	12	56752161	56787790	+	NA
ENSG00000025434	-0.0737031	2.45906	-0.896922	0.370035	0.564639	-5.99828	Not significant	NR1H3	protein_coding	11	47248300	47269032	+	NA
ENSG00000025708	0.0474488	9.32281	0.39467	0.693193	0.81906	-6.61097	Not significant	TYMP	protein_coding	22	50525752	50530056	-	NA
ENSG00000025770	-0.136671	5.19829	-2.20355	0.0278452	0.10089	-4.28454	Not significant	NCAPH2	protein_coding	22	50508216	50523472	+	NA
ENSG00000025772	-0.106258	4.23566	-1.94819	0.0517473	0.15344	-4.74239	Not significant	TOMM34	protein_coding	20	44942130	44960486	-	NA
ENSG00000025796	-0.117904	5.56711	-2.17683	0.0297902	0.105708	-4.35647	Not significant	SEC63	protein_coding	6	107867756	107958189	-	NA
ENSG00000025800	0.0824606	5.58851	1.26773	0.20527	0.388006	-5.89898	Not significant	KPNA6	protein_coding	1	32108038	32176568	+	NA
ENSG00000026025	0.0541611	8.26019	0.657008	0.511368	0.687441	-6.48467	Not significant	VIM	protein_coding	10	17228259	17237593	+	NA
ENSG00000026036	-0.054315	0.561858	-0.458499	0.646721	0.788324	-6.02564	Not significant	RTEL1-TNFRSF6B	protein_coding	20	63659300	63698684	+	NA
ENSG00000026103	0.280562	5.53217	2.99215	0.00285685	0.0201988	-2.30408	Significantly upregulated	FAS	protein_coding	10	88990582	89015785	+	NA
ENSG00000026297	-0.0562885	7.10667	-0.619028	0.536077	0.70613	-6.51337	Not significant	RNASET2	protein_coding	6	166929504	166957191	-	NA
ENSG00000026508	-0.212788	8.68435	-3.45316	0.000583677	0.0065443	-0.860462	Significantly downregulated	CD44	protein_coding	11	35138870	35232402	+	NA
ENSG00000026559	-0.905403	-0.799733	-3.73913	0.000198051	0.0029623	0.522869	Significantly downregulated	KCNG1	protein_coding	20	51003656	51023129	-	NA
ENSG00000026652	-0.0259689	3.27899	-0.366466	0.714116	0.832937	-6.44429	Not significant	AGPAT4	protein_coding	6	161129979	161274061	-	NA
ENSG00000026751	-0.536717	6.30744	-4.58851	5.19417e-06	0.000225232	3.54933	Significantly downregulated	SLAMF7	protein_coding	1	160739057	160754821	+	NA
ENSG00000026950	-0.182843	6.62834	-2.10613	0.0355092	0.11921	-4.51966	Not significant	BTN3A1	protein_coding	6	26402237	26415216	+	NA
ENSG00000027001	-0.195762	2.69059	-2.833	0.00472935	0.0289738	-2.51118	Significantly downregulated	MIPEP	protein_coding	13	23730189	23889419	-	NA
ENSG00000027075	-0.618951	6.49096	-5.88036	6.04986e-09	2.00664e-06	9.98648	Significantly downregulated	PRKCH	protein_coding	14	61187559	61550976	+	NA
ENSG00000027697	0.194593	7.92343	2.21987	0.0267119	0.0980613	-4.27611	Not significant	IFNGR1	protein_coding	6	137197484	137219449	-	NA
ENSG00000027847	-0.00961184	4.38191	-0.199213	0.842148	0.910589	-6.60354	Not significant	B4GALT7	protein_coding	5	177600100	177610347	+	NA
ENSG00000027869	-0.440887	4.23512	-3.52467	0.000448524	0.00544624	-0.520308	Significantly downregulated	SH2D2A	protein_coding	1	156806243	156816862	-	NA
ENSG00000028116	0.0215649	4.43981	0.404504	0.685952	0.815035	-6.55391	Not significant	VRK2	protein_coding	2	57907651	58159920	+	NA
ENSG00000028137	-0.317185	9.66104	-3.76395	0.000179699	0.00277565	0.234553	Significantly downregulated	TNFRSF1B	protein_coding	1	12167003	12209228	+	NA
ENSG00000028203	-0.143477	4.13952	-2.73958	0.00629113	0.0354833	-2.92103	Significantly downregulated	VEZT	protein_coding	12	95217746	95302790	+	NA
ENSG00000028277	-0.162151	6.11401	-1.97353	0.0487849	0.147862	-4.78103	Not significant	POU2F2	protein_coding	19	42086110	42196585	-	NA
ENSG00000028310	-0.120947	4.573	-2.55905	0.0106818	0.0514655	-3.42271	Not significant	BRD9	protein_coding	5	850291	892824	-	NA
ENSG00000028528	0.0633479	6.97437	1.37285	0.170192	0.344059	-5.77385	Not significant	SNX1	protein_coding	15	64094123	64146090	+	NA
ENSG00000028839	0.0909758	4.66213	1.15524	0.248343	0.437983	-5.99272	Not significant	TBPL1	protein_coding	6	133952170	133990432	+	NA
ENSG00000029153	-0.141221	1.56178	-1.29769	0.194774	0.374379	-5.43387	Not significant	ARNTL2	protein_coding	12	27332854	27425289	+	NA
ENSG00000029363	-0.246214	6.88222	-4.24534	2.44334e-05	0.000690681	2.08564	Significantly downregulated	BCLAF1	protein_coding	6	136256627	136289851	-	NA
ENSG00000029364	0.0143885	4.93674	0.237656	0.812209	0.892769	-6.63735	Not significant	SLC39A9	protein_coding	14	69398015	69462388	+	NA
ENSG00000029534	0.844321	4.84085	4.17003	3.38427e-05	0.000855389	1.79455	Significantly upregulated	ANK1	protein_coding	8	41653220	41896762	-	NA
ENSG00000029639	0.0272018	2.55144	0.3514	0.725382	0.839722	-6.34666	Not significant	TFB1M	protein_coding	6	155257509	155314493	-	NA
ENSG00000029725	-0.152322	5.35167	-3.44477	0.000601821	0.00670874	-0.871991	Significantly downregulated	RABEP1	protein_coding	17	5282265	5385812	+	NA
ENSG00000029993	0.213267	3.18215	1.78203	0.0751297	0.198463	-4.96147	Not significant	HMGB3	protein_coding	X	150980509	150990775	+	NA
ENSG00000030066	-0.123621	5.26135	-1.57327	0.116059	0.266856	-5.45518	Not significant	NUP160	protein_coding	11	47778087	47848555	-	NA
ENSG00000030110	-0.0653221	5.98405	-1.04713	0.295361	0.487651	-6.15566	Not significant	BAK1	protein_coding	6	33572547	33580293	-	NA
ENSG00000030419	-0.726409	1.7433	-5.26825	1.77984e-07	2.27362e-05	6.8945	Significantly downregulated	IKZF2	protein_coding	2	212999691	213152427	-	NA
ENSG00000030582	-0.0775872	10.9831	-0.997603	0.318779	0.512355	-6.17734	Not significant	GRN	protein_coding	17	44345086	44353102	+	NA
ENSG00000031003	-0.131097	4.92967	-2.39954	0.0166474	0.0701438	-3.83231	Not significant	FAM13B	protein_coding	5	137937960	138051961	-	NA
ENSG00000031081	-0.165888	4.70357	-1.83251	0.0672533	0.183821	-4.99472	Not significant	ARHGAP31	protein_coding	3	119294373	119420714	+	NA
ENSG00000031691	0.0367631	1.36841	0.326119	0.744421	0.851268	-6.19114	Not significant	CENPQ	protein_coding	6	49463378	49493107	+	NA
ENSG00000031698	-0.0479973	6.82434	-1.18625	0.23588	0.424293	-6.00872	Not significant	SARS	protein_coding	1	109213918	109238169	+	NA
ENSG00000031823	-0.0356313	3.64877	-0.647923	0.517224	0.692146	-6.34278	Not significant	RANBP3	protein_coding	19	5916139	5978142	-	NA
ENSG00000032219	0.0653261	5.65711	1.03697	0.300069	0.492799	-6.16233	Not significant	ARID4A	protein_coding	14	58298385	58373887	+	NA
ENSG00000032389	-0.0856664	4.6356	-2.07087	0.0386969	0.126073	-4.53342	Not significant	EIPR1	protein_coding	2	3188925	3377882	-	NA
ENSG00000032444	0.0126483	5.439	0.152635	0.878726	0.9333	-6.67443	Not significant	PNPLA6	protein_coding	19	7534004	7561764	+	NA
ENSG00000032742	-0.174631	2.93445	-3.0752	0.00217641	0.0165449	-1.85277	Significantly downregulated	IFT88	protein_coding	13	20567069	20691437	+	NA
ENSG00000033011	-0.0388226	4.20225	-0.668224	0.504187	0.681819	-6.38657	Not significant	ALG1	protein_coding	16	5033960	5087379	+	NA
ENSG00000033030	0.00807236	4.13338	0.198702	0.842547	0.910813	-6.58433	Not significant	ZCCHC8	protein_coding	12	122471600	122501073	-	NA
ENSG00000033050	-0.00851194	5.42323	-0.131859	0.895129	0.942488	-6.67519	Not significant	ABCF2	protein_coding	7	151207837	151227230	-	NA
ENSG00000033100	-0.0549126	6.33947	-0.867834	0.38575	0.578879	-6.32892	Not significant	CHPF2	protein_coding	7	151232489	151238827	+	NA
ENSG00000033122	-0.156831	0.148602	-1.24248	0.214431	0.398823	-5.32392	Not significant	LRRC7	protein_coding	1	69568398	70151945	+	NA
ENSG00000033170	-0.175059	3.4282	-2.24116	0.0252939	0.0946757	-4.05224	Not significant	FUT8	protein_coding	14	65410592	65744121	+	NA
ENSG00000033178	-0.0175722	4.7542	-0.268313	0.788529	0.878694	-6.61693	Not significant	UBA6	protein_coding	4	67612652	67701179	-	NA
ENSG00000033327	0.230144	5.03897	2.18017	0.0295407	0.105176	-4.34331	Not significant	GAB2	protein_coding	11	78215297	78418348	-	NA
ENSG00000033627	0.176063	5.88391	2.76577	0.00581206	0.0336341	-2.94366	Significantly upregulated	ATP6V0A1	protein_coding	17	42458844	42522611	+	NA
ENSG00000033800	0.0363837	6.91705	0.609131	0.542613	0.711073	-6.51937	Not significant	PIAS1	protein_coding	15	68054179	68198603	+	NA
ENSG00000033867	-0.292738	3.71045	-3.33972	0.000878156	0.00866514	-1.09984	Significantly downregulated	SLC4A7	protein_coding	3	27372721	27484420	-	NA
ENSG00000034053	-0.383529	4.70303	-2.86621	0.00426517	0.026906	-2.59694	Significantly downregulated	APBA2	protein_coding	15	28884483	29118315	+	NA
ENSG00000034152	0.393076	8.20971	4.25066	2.38731e-05	0.000679737	2.11179	Significantly upregulated	MAP2K3	protein_coding	17	21284672	21315240	+	NA
ENSG00000034510	-0.287489	10.3975	-2.80674	0.00512836	0.030684	-2.81516	Significantly downregulated	TMSB10	protein_coding	2	84905625	84906675	+	NA
ENSG00000034533	-0.0790875	3.5505	-1.16232	0.245457	0.435206	-5.87144	Not significant	ASTE1	protein_coding	3	131013875	131027649	-	NA
ENSG00000034677	-0.106117	5.51061	-1.90199	0.0575373	0.165621	-4.90505	Not significant	RNF19A	protein_coding	8	100257060	100336218	-	NA
ENSG00000034693	-0.0625633	3.14799	-0.986303	0.324288	0.517995	-6.00486	Not significant	PEX3	protein_coding	6	143450807	143490010	+	NA
ENSG00000034713	0.307646	7.39718	3.36911	0.000790851	0.0080343	-1.14328	Significantly upregulated	GABARAPL2	protein_coding	16	75566351	75577881	+	NA
ENSG00000035115	-0.257062	2.94584	-3.24176	0.00123799	0.0109477	-1.33381	Significantly downregulated	SH3YL1	protein_coding	2	217730	266398	-	NA
ENSG00000035141	-0.1165	4.86512	-2.11994	0.0343237	0.116587	-4.4459	Not significant	FAM136A	protein_coding	2	70295975	70302090	-	NA
ENSG00000035403	-0.158789	8.31218	-1.33997	0.180643	0.355977	-5.81401	Not significant	VCL	protein_coding	10	73995193	74121363	+	NA
ENSG00000035499	-0.0490313	1.59249	-0.320536	0.748647	0.853571	-6.2041	Not significant	DEPDC1B	protein_coding	5	60596912	60700190	-	NA
ENSG00000035664	0.4458	3.80273	2.69878	0.00710876	0.0386646	-3.0431	Significantly upregulated	DAPK2	protein_coding	15	63907036	64072033	-	NA
ENSG00000035681	-0.00153778	5.76357	-0.0282583	0.977463	0.987756	-6.69276	Not significant	NSMAF	protein_coding	8	58583504	58659844	-	NA
ENSG00000035687	0.152233	5.05617	2.37636	0.0177231	0.0732314	-3.90208	Not significant	ADSS	protein_coding	1	244408494	244452134	-	NA
ENSG00000035720	-0.512505	3.10728	-3.85315	0.000126114	0.00217289	0.753267	Significantly downregulated	STAP1	protein_coding	4	67558728	67607337	+	NA
ENSG00000035862	0.328459	3.98277	2.6696	0.00775094	0.0411858	-3.12774	Significantly upregulated	TIMP2	protein_coding	17	78852977	78925387	-	NA
ENSG00000035928	-0.107063	4.71898	-2.07348	0.0384525	0.125537	-4.53252	Not significant	RFC1	protein_coding	4	39287456	39366375	-	NA
ENSG00000036054	0.0962408	5.16375	2.09185	0.0367717	0.12171	-4.52711	Not significant	TBC1D23	protein_coding	3	100261000	100325251	+	NA
ENSG00000036257	-0.0146926	5.50773	-0.167421	0.867082	0.925063	-6.67244	Not significant	CUL3	protein_coding	2	224470150	224585397	-	NA
ENSG00000036448	-0.684754	3.01891	-2.39292	0.0169484	0.0708752	-3.61265	Not significant	MYOM2	protein_coding	8	2045040	2165552	+	NA
ENSG00000036549	-0.289693	4.44569	-4.77676	2.12522e-06	0.000121413	4.44884	Significantly downregulated	ZZZ3	protein_coding	1	77562416	77683419	-	NA
ENSG00000036565	-0.178586	-3.3541	-0.825579	0.409293	0.600597	-5.45731	Not significant	SLC18A1	protein_coding	8	20144855	20183206	-	NA
ENSG00000037042	0.0891392	2.73111	1.17184	0.241616	0.430684	-5.7645	Not significant	TUBG2	protein_coding	17	42659305	42667006	+	NA
ENSG00000037241	0.0812722	3.90717	0.936398	0.349356	0.543928	-6.15685	Not significant	RPL26L1	protein_coding	5	172958729	172969771	+	NA
ENSG00000037280	-0.692963	0.681542	-3.50505	0.000482354	0.00572826	-0.284209	Significantly downregulated	FLT4	protein_coding	5	180601506	180649624	-	NA
ENSG00000037474	-0.122946	5.87879	-2.39822	0.0167072	0.0702859	-3.86771	Not significant	NSUN2	protein_coding	5	6599239	6633291	-	NA
ENSG00000037637	0.00891955	5.50785	0.128214	0.898012	0.943947	-6.67908	Not significant	FBXO42	protein_coding	1	16246839	16352454	-	NA
ENSG00000037749	0.41448	2.83342	4.36527	1.43925e-05	0.000479057	2.71818	Significantly upregulated	MFAP3	protein_coding	5	154038906	154220478	+	NA
ENSG00000037757	-0.0798905	3.7157	-1.03781	0.299677	0.492412	-6.01875	Not significant	MRI1	protein_coding	19	13764532	13774282	+	NA
ENSG00000037897	-0.0731387	1.63666	-0.857638	0.391354	0.583713	-5.90423	Not significant	METTL1	protein_coding	12	57768471	57772793	-	NA
ENSG00000038002	-0.0604185	4.45345	-0.964205	0.33524	0.528875	-6.17142	Not significant	AGA	protein_coding	4	177430770	177442503	-	NA
ENSG00000038210	-0.0264435	3.05632	-0.247174	0.804838	0.888779	-6.4448	Not significant	PI4K2B	protein_coding	4	25233975	25279092	+	NA
ENSG00000038219	0.139435	6.13533	1.53593	0.124958	0.28021	-5.53804	Not significant	BOD1L1	protein_coding	4	13568738	13627723	-	NA
ENSG00000038274	0.066758	7.36886	1.12726	0.259976	0.450472	-6.07557	Not significant	MAT2B	protein_coding	5	163503114	163519336	+	NA
ENSG00000038358	-0.181839	5.56606	-1.65572	0.098177	0.237813	-5.33457	Not significant	EDC4	protein_coding	16	67873023	67884503	+	NA
ENSG00000038382	-0.086831	3.51443	-0.781556	0.434711	0.623116	-6.23256	Not significant	TRIO	protein_coding	5	14143702	14532128	+	NA
ENSG00000038427	-0.247739	9.78043	-1.97303	0.0488417	0.147863	-4.76996	Not significant	VCAN	protein_coding	5	83471465	83582303	+	NA
ENSG00000038532	0.069089	5.24223	0.837421	0.40261	0.5944	-6.33391	Not significant	CLEC16A	protein_coding	16	10944488	11182189	+	NA
ENSG00000038945	-0.357088	1.95268	-1.50757	0.132067	0.290738	-5.17928	Not significant	MSR1	protein_coding	8	16107878	16567490	-	NA
ENSG00000039068	0.754864	-1.15875	3.58354	0.000359841	0.00463709	-0.00572039	Significantly upregulated	CDH1	protein_coding	16	68737225	68835548	+	NA
ENSG00000039123	-0.119992	4.7186	-2.2288	0.0261091	0.0968639	-4.20586	Not significant	SKIV2L2	protein_coding	5	55307760	55425581	+	NA
ENSG00000039319	0.207696	4.73664	2.61965	0.00897158	0.0455722	-3.29718	Significantly upregulated	ZFYVE16	protein_coding	5	80408013	80479350	+	NA
ENSG00000039523	0.0312908	3.9931	0.40866	0.6829	0.81343	-6.51112	Not significant	RIPOR1	protein_coding	16	67518418	67546788	+	NA
ENSG00000039560	-0.331329	-2.44906	-1.43483	0.151733	0.318527	-4.86888	Not significant	RAI14	protein_coding	5	34656237	34832627	+	NA
ENSG00000039600	-0.180947	-0.897552	-1.36752	0.171854	0.346088	-5.0729	Not significant	SOX30	protein_coding	5	157625679	157671480	-	NA
ENSG00000039650	0.106724	5.41755	2.57027	0.0103449	0.0504072	-3.44353	Not significant	PNKP	protein_coding	19	49859882	49878351	-	NA
ENSG00000039987	-0.0691573	-2.29904	-0.347526	0.728289	0.841571	-5.78037	Not significant	BEST2	protein_coding	19	12751702	12758458	+	NA
ENSG00000040199	-0.111027	2.11178	-1.04971	0.294172	0.486624	-5.78598	Not significant	PHLPP2	protein_coding	16	71637835	71724701	-	NA
ENSG00000040275	0.080602	2.27978	0.868975	0.385126	0.578223	-6.00195	Not significant	SPDL1	protein_coding	5	169583634	169604778	+	NA
ENSG00000040341	0.0852721	4.34022	1.69629	0.0902262	0.223508	-5.21523	Not significant	STAU2	protein_coding	8	73420369	73747708	-	NA
ENSG00000040487	0.133081	3.3673	2.57502	0.0102051	0.0499191	-3.29582	Significantly upregulated	PQLC2	protein_coding	1	19312326	19329300	+	NA
ENSG00000040531	0.0866907	3.95106	1.45499	0.14607	0.310559	-5.55322	Not significant	CTNS	protein_coding	17	3636468	3661542	+	NA
ENSG00000040608	-0.19344	-0.305402	-1.21013	0.226591	0.413335	-5.31387	Not significant	RTN4R	protein_coding	22	20241415	20283246	-	NA
ENSG00000040633	0.373613	4.20146	4.63921	4.09569e-06	0.000190722	3.81224	Significantly upregulated	PHF23	protein_coding	17	7235028	7239722	-	NA
ENSG00000040933	-0.188723	6.28366	-2.27128	0.0233994	0.0895888	-4.16271	Not significant	INPP4A	protein_coding	2	98444854	98594390	+	NA
ENSG00000041353	-0.150446	3.59465	-0.947347	0.343753	0.537818	-6.07808	Not significant	RAB27B	protein_coding	18	54717860	54895516	+	NA
ENSG00000041357	-0.108235	7.21346	-1.97703	0.0483875	0.14724	-4.77926	Not significant	PSMA4	protein_coding	15	78540405	78552419	+	NA
ENSG00000041515	-0.352805	-1.54626	-1.58396	0.113606	0.263021	-4.72413	Not significant	MYO16	protein_coding	13	108596152	109208007	+	NA
ENSG00000041802	-0.085941	4.42267	-1.75161	0.0802315	0.207108	-5.11703	Not significant	LSG1	protein_coding	3	194640788	194672477	-	NA
ENSG00000041880	-0.179289	3.06499	-2.40319	0.0164833	0.0697072	-3.65386	Not significant	PARP3	protein_coding	3	51942345	51948867	+	NA
ENSG00000041982	0.0512896	-2.16022	0.247137	0.804866	0.888779	-5.8375	Not significant	TNC	protein_coding	9	115019578	115118257	-	NA
ENSG00000041988	0.121671	3.36499	2.42198	0.0156613	0.0672606	-3.66149	Not significant	THAP3	protein_coding	1	6624866	6635586	+	NA
ENSG00000042062	0.504179	2.90717	4.79624	1.93401e-06	0.000114622	4.59419	Significantly upregulated	RIPOR3	protein_coding	20	50586108	50691528	-	NA
ENSG00000042088	-0.183814	4.27512	-3.2994	0.00101252	0.00957896	-1.28428	Significantly downregulated	TDP1	protein_coding	14	89954939	90044768	+	NA
ENSG00000042286	-0.0142224	2.5517	-0.161353	0.871857	0.92822	-6.38617	Not significant	AIFM2	protein_coding	10	70098223	70132934	-	NA
ENSG00000042317	-0.206845	0.686269	-2.08531	0.0373634	0.122979	-4.05172	Not significant	SPATA7	protein_coding	14	88384924	88470350	+	NA
ENSG00000042429	0.00710969	2.4672	0.0917438	0.926925	0.96077	-6.38971	Not significant	MED17	protein_coding	11	93784227	93814963	+	NA
ENSG00000042445	0.0417787	4.17555	0.613214	0.539912	0.709401	-6.42764	Not significant	RETSAT	protein_coding	2	85342088	85354620	-	NA
ENSG00000042493	0.172526	8.45822	2.42734	0.0154337	0.0667209	-3.80084	Not significant	CAPG	protein_coding	2	85394748	85418432	-	NA
ENSG00000042753	0.127254	6.12613	1.24528	0.213399	0.397588	-5.93537	Not significant	AP2S1	protein_coding	19	46838136	46850992	-	NA
ENSG00000042832	0.357323	0.859608	2.43767	0.015003	0.0654165	-3.36353	Not significant	TG	protein_coding	8	132866958	133134903	+	NA
ENSG00000042980	-0.219272	4.23954	-2.14073	0.0326028	0.112562	-4.34524	Not significant	ADAM28	protein_coding	8	24294040	24359018	+	NA
ENSG00000043093	0.272549	5.27357	3.53992	0.000423768	0.00523046	-0.557944	Significantly upregulated	DCUN1D1	protein_coding	3	182938074	182985953	-	NA
ENSG00000043143	-0.126973	5.02153	-1.84982	0.0647147	0.179044	-4.97884	Not significant	JADE2	protein_coding	5	134524312	134583230	+	NA
ENSG00000043462	-0.0573489	7.41613	-0.985089	0.324883	0.518508	-6.22355	Not significant	LCP2	protein_coding	5	170246237	170298227	-	NA
ENSG00000043514	-0.122937	2.97891	-1.76173	0.0785039	0.204294	-4.94175	Not significant	TRIT1	protein_coding	1	39841022	39883511	-	NA
ENSG00000043591	-0.375665	-1.57553	-1.83518	0.0668568	0.183028	-4.33236	Not significant	ADRB1	protein_coding	10	114044056	114046908	+	NA
ENSG00000044090	-0.072944	3.67935	-0.893362	0.371937	0.566581	-6.1578	Not significant	CUL7	protein_coding	6	43037617	43053945	-	NA
ENSG00000044115	0.0564303	6.46609	1.02624	0.305094	0.498023	-6.18243	Not significant	CTNNA1	protein_coding	5	138610967	138935034	+	NA
ENSG00000044446	0.180257	4.70873	2.83041	0.00476736	0.0290935	-2.73307	Significantly upregulated	PHKA2	protein_coding	X	18892300	18984598	-	NA
ENSG00000044459	0.27364	3.17677	3.11019	0.00193716	0.0151841	-1.81684	Significantly upregulated	CNTLN	protein_coding	9	17134982	17503923	+	NA
ENSG00000044574	-0.31381	9.36276	-3.61182	0.000323354	0.00427206	-0.312364	Significantly downregulated	HSPA5	protein_coding	9	125234853	125241330	-	NA
ENSG00000046604	-0.0929937	-2.31461	-0.417006	0.676788	0.809762	-5.75275	Not significant	DSG2	protein_coding	18	31498043	31549008	+	NA
ENSG00000046647	-0.0530199	2.90768	-0.928768	0.353294	0.547382	-6.02523	Not significant	GEMIN8	protein_coding	X	14008279	14029893	-	NA
ENSG00000046651	-0.145966	5.09177	-2.32801	0.0201643	0.0801906	-4.00221	Not significant	OFD1	protein_coding	X	13734745	13769353	+	NA
ENSG00000046653	0.0681628	0.211241	0.574263	0.565954	0.729638	-5.92976	Not significant	GPM6B	protein_coding	X	13771031	13938638	-	NA
ENSG00000047056	0.0359728	5.15213	0.899863	0.368469	0.562921	-6.27672	Not significant	WDR37	protein_coding	10	1049538	1132297	+	NA
ENSG00000047188	-0.0913847	4.52955	-1.69265	0.090918	0.224692	-5.22407	Not significant	YTHDC2	protein_coding	5	113513683	113595285	+	NA
ENSG00000047230	-0.00796085	2.46811	-0.125674	0.900022	0.945094	-6.38164	Not significant	CTPS2	protein_coding	X	16588003	16712936	-	NA
ENSG00000047249	0.0524891	5.03679	1.35834	0.174745	0.349556	-5.76259	Not significant	ATP6V1H	protein_coding	8	53715557	53843558	-	NA
ENSG00000047315	-0.0707159	5.89871	-1.30547	0.192114	0.370927	-5.85512	Not significant	POLR2B	protein_coding	4	56977722	57031168	+	NA
ENSG00000047346	-0.101169	3.993	-1.71758	0.0862679	0.217331	-5.13169	Not significant	FAM214A	protein_coding	15	52581317	52709817	-	NA
ENSG00000047365	-0.114391	5.62623	-1.48973	0.136696	0.297438	-5.59518	Not significant	ARAP2	protein_coding	4	35948221	36244509	-	NA
ENSG00000047410	-0.069103	6.54349	-1.49056	0.136479	0.297163	-5.60699	Not significant	TPR	protein_coding	1	186311652	186375693	-	NA
ENSG00000047457	0.403469	-1.20283	2.27551	0.0231435	0.0888428	-3.54886	Not significant	CP	protein_coding	3	149162410	149222055	-	NA
ENSG00000047578	0.10771	3.58785	1.31471	0.188992	0.367107	-5.7137	Not significant	KIAA0556	protein_coding	16	27550133	27780369	+	NA
ENSG00000047579	-0.0136089	5.08975	-0.324448	0.745685	0.852169	-6.61848	Not significant	DTNBP1	protein_coding	6	15522801	15663058	-	NA
ENSG00000047597	0.690045	3.97713	3.50229	0.0004873	0.00576613	-0.639072	Significantly upregulated	XK	protein_coding	X	37685759	37732130	+	NA
ENSG00000047617	-0.068897	-1.34075	-0.295633	0.767588	0.866406	-5.87137	Not significant	ANO2	protein_coding	12	5531869	5946232	-	NA
ENSG00000047621	0.0458092	3.47913	0.917627	0.359096	0.553236	-6.12662	Not significant	C12orf4	protein_coding	12	4487728	4538508	-	NA
ENSG00000047634	-0.33425	1.92784	-3.27876	0.00108847	0.0100629	-1.11153	Significantly downregulated	SCML1	protein_coding	X	17737449	17754988	+	NA
ENSG00000047644	0.118095	5.45827	1.34155	0.180129	0.355342	-5.80243	Not significant	WWC3	protein_coding	X	10015562	10144478	+	NA
ENSG00000047648	0.174928	2.78459	1.10521	0.269407	0.460788	-5.84668	Not significant	ARHGAP6	protein_coding	X	11137543	11665701	-	NA
ENSG00000047662	0.335977	-0.957147	2.49293	0.0128741	0.0585766	-3.07772	Not significant	FAM184B	protein_coding	4	17629306	17781512	-	NA
ENSG00000047849	-0.0544197	5.78719	-0.871634	0.383674	0.576814	-6.31823	Not significant	MAP4	protein_coding	3	47850690	48089272	-	NA
ENSG00000047932	0.0526156	3.86883	0.76716	0.443217	0.63065	-6.29077	Not significant	GOPC	protein_coding	6	117560269	117602542	-	NA
ENSG00000048028	-0.257421	4.74976	-3.13185	0.0018014	0.0144246	-1.83962	Significantly downregulated	USP28	protein_coding	11	113797874	113875570	-	NA
ENSG00000048052	-0.319508	4.67179	-3.47331	0.000542187	0.00621029	-0.738826	Significantly downregulated	HDAC9	protein_coding	7	18086949	19002416	+	NA
ENSG00000048140	-0.123743	5.31066	-1.83393	0.067042	0.183429	-5.02208	Not significant	TSPAN17	protein_coding	5	176647387	176659054	+	NA
ENSG00000048162	-0.0652705	3.7823	-1.02879	0.303896	0.496497	-6.04062	Not significant	NOP16	protein_coding	5	176383938	176388975	-	NA
ENSG00000048342	0.43779	1.90875	2.80899	0.00509305	0.0305583	-2.55341	Significantly upregulated	CC2D2A	protein_coding	4	15469865	15601557	+	NA
ENSG00000048392	0.158387	4.48723	1.95895	0.0504721	0.150961	-4.76012	Not significant	RRM2B	protein_coding	8	102204502	102239118	-	NA
ENSG00000048405	-0.0881664	5.28361	-1.61607	0.106479	0.251104	-5.39085	Not significant	ZNF800	protein_coding	7	127346790	127431924	-	NA
ENSG00000048462	-0.362016	3.77944	-1.29425	0.195959	0.375859	-5.69581	Not significant	TNFRSF17	protein_coding	16	11965107	11968068	+	NA
ENSG00000048471	0.12427	5.12996	1.35327	0.176357	0.351044	-5.77418	Not significant	SNX29	protein_coding	16	11976737	12574289	+	NA
ENSG00000048544	-0.00684194	4.92972	-0.130039	0.896569	0.943245	-6.65413	Not significant	MRPS10	protein_coding	6	42206801	42217865	-	NA
ENSG00000048649	0.0362795	5.09435	0.589306	0.555825	0.721337	-6.50092	Not significant	RSF1	protein_coding	11	77659996	77821017	-	NA
ENSG00000048707	-0.050683	5.46347	-0.536465	0.591789	0.748636	-6.54241	Not significant	VPS13D	protein_coding	1	12230067	12512047	+	NA
ENSG00000048740	0.0787998	7.94973	1.39335	0.163909	0.334812	-5.74306	Not significant	CELF2	protein_coding	10	10798397	11336675	+	NA
ENSG00000048828	0.0788417	5.82643	1.31641	0.18842	0.366263	-5.84185	Not significant	FAM120A	protein_coding	9	93451722	93566107	+	NA
ENSG00000048991	-0.0821421	4.27425	-1.66433	0.0964439	0.234789	-5.2496	Not significant	R3HDM1	protein_coding	2	135531455	135725270	+	NA
ENSG00000049089	0.426656	4.25128	2.81589	0.00498595	0.0301466	-2.76066	Significantly upregulated	COL9A2	protein_coding	1	40300487	40317816	-	NA
ENSG00000049167	-0.0406011	2.4382	-0.633444	0.526628	0.699285	-6.19184	Not significant	ERCC8	protein_coding	5	60873831	60945073	-	NA
ENSG00000049192	-0.252193	-0.0170808	-1.78063	0.0753592	0.198849	-4.52663	Not significant	ADAMTS6	protein_coding	5	65148736	65481920	-	NA
ENSG00000049239	0.181883	5.71762	2.31707	0.0207557	0.0820422	-4.05695	Not significant	H6PD	protein_coding	1	9234775	9271337	+	NA
ENSG00000049245	0.0415246	6.48154	0.720475	0.471447	0.654418	-6.4456	Not significant	VAMP3	protein_coding	1	7771269	7781432	+	NA
ENSG00000049246	-0.399762	1.78522	-3.69793	0.000232473	0.00332651	0.288801	Significantly downregulated	PER3	protein_coding	1	7784320	7845177	+	NA
ENSG00000049247	-0.845085	0.28006	-2.36837	0.0181074	0.0740852	-3.36844	Not significant	UTS2	protein_coding	1	7843083	7853512	-	NA
ENSG00000049249	-0.323129	1.34692	-2.65234	0.00815472	0.0426246	-2.84326	Significantly downregulated	TNFRSF9	protein_coding	1	7915894	7943165	-	NA
ENSG00000049323	-0.0408915	4.77319	-0.217251	0.828069	0.902004	-6.6247	Not significant	LTBP1	protein_coding	2	32946972	33399509	+	NA
ENSG00000049449	-0.173179	3.49284	-2.36696	0.0181759	0.074279	-3.77952	Not significant	RCN1	protein_coding	11	31812391	32105755	+	NA
ENSG00000049541	0.104136	4.98634	2.08534	0.0373603	0.122979	-4.53333	Not significant	RFC2	protein_coding	7	74231499	74254458	-	NA
ENSG00000049618	-0.106926	5.94324	-1.41973	0.156083	0.324383	-5.70181	Not significant	ARID1B	protein_coding	6	156777374	157210779	+	NA
ENSG00000049656	-0.176684	6.64315	-1.27202	0.203744	0.386047	-5.90396	Not significant	CLPTM1L	protein_coding	5	1317744	1345099	-	NA
ENSG00000049759	0.652641	2.85683	4.8495	1.49207e-06	9.62765e-05	4.83483	Significantly upregulated	NEDD4L	protein_coding	18	58044367	58401540	+	NA
ENSG00000049768	-0.575531	1.74836	-4.26777	2.21522e-05	0.000650196	2.44201	Significantly downregulated	FOXP3	protein_coding	X	49250436	49264826	-	NA
ENSG00000049769	-0.170052	2.21191	-1.61269	0.107214	0.252458	-5.06489	Not significant	PPP1R3F	protein_coding	X	49269843	49301461	+	NA
ENSG00000049860	-0.0965106	7.44601	-1.32779	0.184632	0.36165	-5.83324	Not significant	HEXB	protein_coding	5	74640023	74722647	+	NA
ENSG00000049883	-0.235152	1.93346	-2.43968	0.0149203	0.0651613	-3.41712	Not significant	PTCD2	protein_coding	5	72320367	72368395	+	NA
ENSG00000050030	-0.0187846	-2.22431	-0.0983197	0.921704	0.958361	-5.8481	Not significant	NEXMIF	protein_coding	X	74732849	74925485	-	NA
ENSG00000050130	0.034231	5.8262	0.6272	0.53071	0.702339	-6.50103	Not significant	JKAMP	protein_coding	14	59484443	59505410	+	NA
ENSG00000050165	-0.706369	-0.898357	-3.28891	0.00105048	0.00981243	-0.91919	Significantly downregulated	DKK3	protein_coding	11	11963106	12009769	-	NA
ENSG00000050327	0.111068	-0.00626161	0.967985	0.333349	0.526992	-5.60883	Not significant	ARHGEF5	protein_coding	7	144355288	144380632	+	NA
ENSG00000050344	-0.258016	2.83945	-2.23837	0.0254757	0.0950739	-3.98483	Not significant	NFE2L3	protein_coding	7	26152240	26187125	+	NA
ENSG00000050393	-0.0389108	4.77238	-0.374041	0.708474	0.828862	-6.57678	Not significant	MCUR1	protein_coding	6	13786557	13814568	-	NA
ENSG00000050405	-0.334041	2.32102	-3.7093	0.000222448	0.00321529	0.282993	Significantly downregulated	LIMA1	protein_coding	12	50175788	50283546	-	NA
ENSG00000050426	-0.079712	4.03915	-1.5002	0.133963	0.293613	-5.48218	Not significant	LETMD1	protein_coding	12	51047962	51060424	+	NA
ENSG00000050438	-0.333139	1.83178	-2.85366	0.00443538	0.0276112	-2.3566	Significantly downregulated	SLC4A8	protein_coding	12	51391317	51515763	+	NA
ENSG00000050555	-0.0726487	-1.20847	-0.33171	0.740197	0.848851	-5.88152	Not significant	LAMC3	protein_coding	9	131009082	131094473	+	NA
ENSG00000050628	-0.311912	-0.978029	-1.48382	0.138257	0.29969	-4.90652	Not significant	PTGER3	protein_coding	1	70852353	71047808	-	NA
ENSG00000050730	-0.391982	0.109666	-2.85213	0.00445664	0.0277121	-2.21285	Significantly downregulated	TNIP3	protein_coding	4	121131408	121227466	-	NA
ENSG00000050748	-0.148523	4.66211	-1.81591	0.069765	0.188356	-5.0171	Not significant	MAPK9	protein_coding	5	180233143	180292099	-	NA
ENSG00000050767	0.0889999	-0.394757	0.501723	0.616003	0.766951	-5.91014	Not significant	COL23A1	protein_coding	5	178237618	178590555	-	NA
ENSG00000051009	0.176636	5.8598	2.37357	0.0178563	0.0735011	-3.92905	Not significant	FAM160A2	protein_coding	11	6211335	6234711	-	NA
ENSG00000051108	-0.0867463	7.59339	-1.71514	0.0867136	0.218122	-5.25331	Not significant	HERPUD1	protein_coding	16	56932048	56944863	+	NA
ENSG00000051128	0.0241065	3.64413	0.19824	0.842909	0.910943	-6.53823	Not significant	HOMER3	protein_coding	19	18929201	18941261	-	NA
ENSG00000051180	0.119007	2.49171	1.00371	0.315825	0.50921	-5.91269	Not significant	RAD51	protein_coding	15	40694774	40732339	+	NA
ENSG00000051341	0.267239	1.38239	1.78761	0.0742243	0.196786	-4.71945	Not significant	POLQ	protein_coding	3	121431427	121546641	-	NA
ENSG00000051382	0.0426702	5.19673	0.70557	0.480664	0.662153	-6.43231	Not significant	PIK3CB	protein_coding	3	138652699	138834938	-	NA
ENSG00000051523	0.0203197	10.2262	0.273407	0.784612	0.876154	-6.64023	Not significant	CYBA	protein_coding	16	88643283	88651152	-	NA
ENSG00000051596	-0.0948248	3.37587	-1.26034	0.207922	0.391246	-5.7259	Not significant	THOC3	protein_coding	5	175917873	176034680	-	NA
ENSG00000051620	0.171779	6.43267	1.6612	0.0970717	0.235559	-5.34291	Not significant	HEBP2	protein_coding	6	138403531	138422197	+	NA
ENSG00000051825	-0.15128	4.20107	-2.20069	0.0280483	0.101302	-4.22184	Not significant	MPHOSPH9	protein_coding	12	123152320	123244014	-	NA
ENSG00000052126	-0.220288	1.78379	-2.00453	0.0453562	0.140621	-4.32364	Not significant	PLEKHA5	protein_coding	12	19129752	19376400	+	NA
ENSG00000052723	0.0658308	4.61403	1.65152	0.0990308	0.23933	-5.30592	Not significant	SIKE1	protein_coding	1	114769479	114780685	-	NA
ENSG00000052749	0.0673249	6.18897	0.973671	0.330519	0.524448	-6.23257	Not significant	RRP12	protein_coding	10	97356358	97426076	-	NA
ENSG00000052795	0.00790367	4.32719	0.0739888	0.941038	0.967548	-6.62289	Not significant	FNIP2	protein_coding	4	158769138	158908049	+	NA
ENSG00000052802	0.34702	3.79757	3.75539	0.000185838	0.00283343	0.272089	Significantly upregulated	MSMO1	protein_coding	4	165327623	165343160	+	NA
ENSG00000052841	-0.188461	6.3946	-3.45736	0.000574795	0.00646401	-0.8494	Significantly downregulated	TTC17	protein_coding	11	43358932	43494933	+	NA
ENSG00000053108	-0.0346082	-0.784487	-0.190426	0.849024	0.914832	-5.94923	Not significant	FSTL4	protein_coding	5	133196455	133612564	-	NA
ENSG00000053254	-0.167354	6.32168	-3.45304	0.000583954	0.0065443	-0.863519	Significantly downregulated	FOXN3	protein_coding	14	89124871	89619149	-	NA
ENSG00000053371	-0.127283	5.4818	-1.33884	0.18101	0.356477	-5.79922	Not significant	AKR7A2	protein_coding	1	19303965	19312146	-	NA
ENSG00000053372	-0.0585252	4.24304	-0.891905	0.372717	0.567205	-6.21375	Not significant	MRTO4	protein_coding	1	19251539	19260128	+	NA
ENSG00000053501	0.061341	3.77851	1.09457	0.274038	0.466418	-5.97965	Not significant	USE1	protein_coding	19	17215346	17219829	+	NA
ENSG00000053524	-0.140547	0.470476	-0.88639	0.375678	0.569756	-5.71778	Not significant	MCF2L2	protein_coding	3	183178043	183428778	-	NA
ENSG00000053702	-0.130384	1.6152	-1.21433	0.224985	0.411553	-5.54732	Not significant	NRIP2	protein_coding	12	2825348	2835544	-	NA
ENSG00000053770	0.0603996	5.06411	1.12165	0.262353	0.453511	-6.05294	Not significant	AP5M1	protein_coding	14	57268909	57298742	+	NA
ENSG00000053900	-0.108865	4.91732	-2.93714	0.00340929	0.0230036	-2.4314	Significantly downregulated	ANAPC4	protein_coding	4	25377213	25418498	+	NA
ENSG00000053918	-0.0627733	5.5933	-0.548476	0.583521	0.742594	-6.53986	Not significant	KCNQ1	protein_coding	11	2444684	2849109	+	NA
ENSG00000054116	0.048891	6.23897	0.846652	0.397447	0.589466	-6.34648	Not significant	TRAPPC3	protein_coding	1	36136570	36156053	-	NA
ENSG00000054118	0.0378386	7.09618	0.4599	0.645715	0.78767	-6.59797	Not significant	THRAP3	protein_coding	1	36224416	36305357	+	NA
ENSG00000054148	3.36427e-05	5.21622	0.000414028	0.99967	0.999881	-6.67624	Not significant	PHPT1	protein_coding	9	136848724	136851027	+	NA
ENSG00000054219	0.044475	3.54555	0.569311	0.569308	0.731702	-6.38652	Not significant	LY75	protein_coding	2	159803355	159904749	-	NA
ENSG00000054267	0.00912792	6.66126	0.14567	0.884219	0.936374	-6.69143	Not significant	ARID4B	protein_coding	1	235131634	235328219	-	NA
ENSG00000054277	-0.137264	1.84793	-1.21987	0.222881	0.409105	-5.56879	Not significant	OPN3	protein_coding	1	241590102	241677376	-	NA
ENSG00000054282	0.0676637	4.70209	1.55758	0.119736	0.27264	-5.45976	Not significant	SDCCAG8	protein_coding	1	243256034	243500092	+	NA
ENSG00000054356	0.161163	1.0685	0.803118	0.422149	0.612051	-5.87879	Not significant	PTPRN	protein_coding	2	219289623	219309648	-	NA
ENSG00000054392	-0.675189	1.82653	-6.24514	6.92618e-10	4.00873e-07	12.0816	Significantly downregulated	HHAT	protein_coding	1	210328252	210676296	+	NA
ENSG00000054523	0.319787	5.25636	3.05792	0.00230435	0.0172881	-2.10494	Significantly upregulated	KIF1B	protein_coding	1	10210805	10381603	+	NA
ENSG00000054611	0.0196308	5.6735	0.539944	0.589388	0.747203	-6.54772	Not significant	TBC1D22A	protein_coding	22	46762617	47175699	+	NA
ENSG00000054654	-0.275594	6.60807	-2.19548	0.0284204	0.10224	-4.3307	Not significant	SYNE2	protein_coding	14	63852983	64226433	+	NA
ENSG00000054793	-0.0242764	3.23101	-0.181246	0.856221	0.918754	-6.47522	Not significant	ATP9A	protein_coding	20	51596514	51768634	-	NA
ENSG00000054965	0.189245	3.81072	2.21358	0.0271439	0.0991276	-4.19071	Not significant	FAM168A	protein_coding	11	73400487	73598189	-	NA
ENSG00000054967	0.0282594	5.38743	0.361433	0.717873	0.835052	-6.62064	Not significant	RELT	protein_coding	11	73376264	73397474	+	NA
ENSG00000054983	-0.126363	5.70412	-1.83038	0.0675711	0.18445	-5.04196	Not significant	GALC	protein_coding	14	87837820	87993665	-	NA
ENSG00000055044	-0.288851	5.8911	-4.20618	2.8962e-05	0.000770155	1.93539	Significantly downregulated	NOP58	protein_coding	2	202265716	202303666	+	NA
ENSG00000055070	-0.0540244	5.72911	-0.863825	0.387947	0.580577	-6.32355	Not significant	SZRD1	protein_coding	1	16352575	16398145	+	NA
ENSG00000055118	0.915847	0.554648	4.68229	3.34099e-06	0.000165353	4.18243	Significantly upregulated	KCNH2	protein_coding	7	150944961	150978315	-	NA
ENSG00000055130	-0.155438	6.40981	-2.07315	0.0384836	0.125595	-4.58606	Not significant	CUL1	protein_coding	7	148697914	148801036	+	NA
ENSG00000055147	0.123363	3.89385	2.45773	0.0141967	0.0626963	-3.63389	Not significant	FAM114A2	protein_coding	5	153990128	154038936	-	NA
ENSG00000055163	-0.267708	8.05681	-2.98271	0.00294538	0.0206614	-2.33758	Significantly downregulated	CYFIP2	protein_coding	5	157266079	157395595	+	NA
ENSG00000055208	-0.0575949	5.18246	-0.914717	0.36062	0.554796	-6.26037	Not significant	TAB2	protein_coding	6	149218641	149411613	+	NA
ENSG00000055211	-0.0642714	4.63942	-1.11263	0.266208	0.457664	-6.03391	Not significant	GINM1	protein_coding	6	149566294	149591748	+	NA
ENSG00000055332	0.22162	6.68576	1.82411	0.0685154	0.186035	-5.06458	Not significant	EIF2AK2	protein_coding	2	37099210	37157065	-	NA
ENSG00000055483	-0.316431	5.34539	-3.68023	0.000248924	0.00350944	-0.0527864	Significantly downregulated	USP36	protein_coding	17	78787381	78841441	-	NA
ENSG00000055609	0.00729847	6.79487	0.0597252	0.95239	0.973999	-6.70046	Not significant	KMT2C	protein_coding	7	152134922	152436005	-	NA
ENSG00000055732	-0.211566	-1.27363	-1.00795	0.313791	0.507444	-5.44197	Not significant	MCOLN3	protein_coding	1	85018082	85048499	-	NA
ENSG00000055917	-0.0198293	5.48539	-0.409827	0.682044	0.812972	-6.60261	Not significant	PUM2	protein_coding	2	20248691	20352234	-	NA
ENSG00000055950	-0.0380883	4.67056	-0.606863	0.544117	0.712056	-6.46303	Not significant	MRPL43	protein_coding	10	100969458	100987515	-	NA
ENSG00000055955	0.35711	-1.63265	2.66011	0.00797074	0.0419161	-2.64676	Significantly upregulated	ITIH4	protein_coding	3	52812975	52831479	-	NA
ENSG00000055957	-0.546898	-0.553799	-3.29217	0.00103856	0.00974447	-0.925136	Significantly downregulated	ITIH1	protein_coding	3	52777592	52792068	+	NA
ENSG00000056050	0.00192802	3.28498	0.0183529	0.985362	0.991867	-6.50639	Not significant	HPF1	protein_coding	4	169729465	169757953	-	NA
ENSG00000056097	-0.0481051	6.36623	-1.0571	0.29079	0.483043	-6.14956	Not significant	ZFR	protein_coding	5	32354350	32444761	-	NA
ENSG00000056277	0.0866949	0.828966	1.0787	0.281051	0.473001	-5.61196	Not significant	ZNF280C	protein_coding	X	130202711	130268899	-	NA
ENSG00000056558	-0.203128	3.97611	-2.19407	0.0285226	0.102443	-4.2125	Not significant	TRAF1	protein_coding	9	120902393	120929173	-	NA
ENSG00000056586	-0.0978422	5.57832	-1.70787	0.0880556	0.219858	-5.25129	Not significant	RC3H2	protein_coding	9	122844556	122905341	-	NA
ENSG00000056736	0.136359	-0.317606	1.33038	0.18378	0.360729	-5.19668	Not significant	IL17RB	protein_coding	3	53846580	53865800	+	NA
ENSG00000056972	0.00725613	3.28595	0.131789	0.895185	0.942494	-6.50156	Not significant	TRAF3IP2	protein_coding	6	111556454	111606278	-	NA
ENSG00000057019	0.0396602	0.10925	0.341096	0.733122	0.844484	-6.01273	Not significant	DCBLD2	protein_coding	3	98795941	98901689	-	NA
ENSG00000057252	-0.00753694	6.32691	-0.122666	0.902403	0.946498	-6.69307	Not significant	SOAT1	protein_coding	1	179293714	179358680	+	NA
ENSG00000057294	0.310978	1.89298	2.12971	0.0335058	0.114899	-4.15337	Not significant	PKP2	protein_coding	12	32790745	32896840	-	NA
ENSG00000057608	-0.0905565	7.63494	-2.01044	0.0447255	0.139351	-4.713	Not significant	GDI2	protein_coding	10	5765223	5842132	-	NA
ENSG00000057657	-0.230602	6.05788	-2.56066	0.010633	0.0513475	-3.47565	Not significant	PRDM1	protein_coding	6	106086320	106109939	+	NA
ENSG00000057663	-0.0947432	5.33064	-2.01664	0.0440721	0.138066	-4.67864	Not significant	ATG5	protein_coding	6	106045423	106325791	-	NA
ENSG00000057704	0.365798	4.80891	2.49528	0.0127897	0.0583078	-3.61696	Not significant	TMCC3	protein_coding	12	94567124	94650562	-	NA
ENSG00000057757	0.101459	5.25019	1.0397	0.2988	0.491483	-6.14692	Not significant	PITHD1	protein_coding	1	23778405	23788232	+	NA
ENSG00000057935	-0.304093	2.80277	-3.89501	0.000106541	0.00192936	0.916991	Significantly downregulated	MTA3	protein_coding	2	42494569	42756947	+	NA
ENSG00000058056	-0.366124	2.08473	-3.35204	0.000840509	0.00844021	-0.891621	Significantly downregulated	USP13	protein_coding	3	179652755	179789401	+	NA
ENSG00000058063	0.0424834	6.47389	0.58249	0.560404	0.724972	-6.53407	Not significant	ATP11B	protein_coding	3	182793500	182921635	+	NA
ENSG00000058091	0.206462	3.81097	2.16565	0.0306376	0.107905	-4.29174	Not significant	CDK14	protein_coding	7	90466424	91210590	+	NA
ENSG00000058262	-0.224237	7.79287	-2.97716	0.0029986	0.020904	-2.35438	Significantly downregulated	SEC61A1	protein_coding	3	128051641	128071683	+	NA
ENSG00000058272	0.112823	6.83327	1.87671	0.0609283	0.171722	-4.96906	Not significant	PPP1R12A	protein_coding	12	79773563	79935460	-	NA
ENSG00000058453	-0.323535	3.76712	-2.4981	0.0126891	0.0579471	-3.48002	Not significant	CROCC	protein_coding	1	16740273	16972979	+	NA
ENSG00000058600	-0.124342	4.82247	-1.84503	0.0654084	0.180369	-4.97524	Not significant	POLR3E	protein_coding	16	22297375	22335103	+	NA
ENSG00000058668	-0.104115	5.77223	-1.26107	0.207657	0.390984	-5.90901	Not significant	ATP2B4	protein_coding	1	203626561	203744081	+	NA
ENSG00000058729	-0.0457357	3.69019	-0.757227	0.449141	0.635446	-6.27078	Not significant	RIOK2	protein_coding	5	97160867	97183260	-	NA
ENSG00000058799	0.152511	5.18921	2.23321	0.0258154	0.0960381	-4.23093	Not significant	YIPF1	protein_coding	1	53851719	53889834	-	NA
ENSG00000058804	-0.117921	3.40413	-1.49327	0.135766	0.296044	-5.41693	Not significant	NDC1	protein_coding	1	53765460	53838860	-	NA
ENSG00000058866	0.189114	3.71221	2.04677	0.0410124	0.13183	-4.52781	Not significant	DGKG	protein_coding	3	186105668	186362237	-	NA
ENSG00000059122	-0.0986517	5.28839	-1.22771	0.219925	0.405474	-5.93287	Not significant	FLYWCH1	protein_coding	16	2911937	2951208	+	NA
ENSG00000059145	0.0866732	4.04985	1.26325	0.206874	0.389985	-5.8189	Not significant	UNKL	protein_coding	16	1363205	1414751	-	NA
ENSG00000059377	0.134016	7.68413	2.2146	0.0270735	0.0988894	-4.2889	Not significant	TBXAS1	protein_coding	7	139777051	140020325	+	NA
ENSG00000059378	-0.0115476	6.35772	-0.0787563	0.937247	0.965706	-6.69734	Not significant	PARP12	protein_coding	7	140023744	140063721	-	NA
ENSG00000059573	-0.276211	4.78233	-2.68615	0.00738052	0.0397652	-3.09913	Significantly downregulated	ALDH18A1	protein_coding	10	95605929	95656706	-	NA
ENSG00000059588	-0.399201	3.73957	-4.36326	1.45224e-05	0.000481684	2.69502	Significantly downregulated	TARBP1	protein_coding	1	234391313	234479103	-	NA
ENSG00000059691	0.0444234	3.63197	0.716139	0.474118	0.656583	-6.3018	Not significant	GATB	protein_coding	4	151670504	151761023	-	NA
ENSG00000059728	0.326259	7.65886	2.55848	0.0106994	0.051511	-3.48484	Not significant	MXD1	protein_coding	2	69897688	69942945	+	NA
ENSG00000059758	-0.14995	5.16625	-1.97748	0.0483365	0.147205	-4.74608	Not significant	CDK17	protein_coding	12	96278261	96400560	-	NA
ENSG00000059769	-0.120546	2.18209	-1.1106	0.267078	0.458498	-5.74304	Not significant	DNAJC25	protein_coding	9	111631352	111654351	+	NA
ENSG00000059804	0.079087	8.72626	0.845192	0.398261	0.59018	-6.34138	Not significant	SLC2A3	protein_coding	12	7919230	7936275	-	NA
ENSG00000059915	-0.033576	1.43077	-0.301419	0.763175	0.863522	-6.19221	Not significant	PSD	protein_coding	10	102402617	102421539	-	NA
ENSG00000060069	0.0608878	5.58427	0.628656	0.529757	0.701568	-6.49545	Not significant	CTDP1	protein_coding	18	79679801	79756623	+	NA
ENSG00000060138	0.664227	8.01965	3.64923	0.000280395	0.00385079	-0.184694	Significantly upregulated	YBX3	protein_coding	12	10699089	10723312	-	NA
ENSG00000060140	0.280029	-0.669214	1.5482	0.121977	0.276312	-4.87959	Not significant	STYK1	protein_coding	12	10618939	10674318	-	NA
ENSG00000060237	0.377838	6.81018	3.16374	0.00161743	0.0133301	-1.79688	Significantly upregulated	WNK1	protein_coding	12	752593	911452	+	NA
ENSG00000060339	-0.0488364	5.88262	-1.08828	0.276804	0.469014	-6.11077	Not significant	CCAR1	protein_coding	10	68721012	68792377	+	NA
ENSG00000060491	0.127294	7.1815	2.46342	0.0139749	0.0620065	-3.72053	Not significant	OGFR	protein_coding	20	62804835	62814000	+	NA
ENSG00000060558	-0.0803684	5.64745	-0.97346	0.330624	0.524482	-6.22254	Not significant	GNA15	protein_coding	19	3136193	3163769	+	NA
ENSG00000060642	0.2725	3.46178	3.61615	0.000318082	0.00421715	-0.194602	Significantly upregulated	PIGV	protein_coding	1	26787472	26798398	+	NA
ENSG00000060656	-0.0766921	-0.978427	-0.36013	0.718847	0.835671	-5.90426	Not significant	PTPRU	protein_coding	1	29236516	29326813	+	NA
ENSG00000060688	-0.04336	5.46525	-0.817771	0.413736	0.604816	-6.35463	Not significant	SNRNP40	protein_coding	1	31259568	31296782	-	NA
ENSG00000060749	-0.064773	2.41311	-0.86947	0.384855	0.578109	-6.01457	Not significant	QSER1	protein_coding	11	32893178	32993316	+	NA
ENSG00000060762	-0.0237241	5.21251	-0.292314	0.770124	0.867698	-6.63372	Not significant	MPC1	protein_coding	6	166364919	166383013	-	NA
ENSG00000060971	-0.00279763	6.49375	-0.0452202	0.963943	0.980223	-6.70031	Not significant	ACAA1	protein_coding	3	38103129	38137242	-	NA
ENSG00000060982	0.0906294	4.03228	0.768547	0.442393	0.629858	-6.32159	Not significant	BCAT1	protein_coding	12	24810022	24949459	-	NA
ENSG00000061273	-0.0098402	5.78226	-0.169234	0.865656	0.924205	-6.67882	Not significant	HDAC7	protein_coding	12	47782722	47833132	-	NA
ENSG00000061337	0.234227	-1.84036	1.20819	0.227336	0.413992	-5.22147	Not significant	LZTS1	protein_coding	8	20246165	20303963	-	NA
ENSG00000061656	0.401606	0.253682	2.9384	0.00339563	0.0229523	-2.02724	Significantly upregulated	SPAG4	protein_coding	20	35615892	35621049	+	NA
ENSG00000061676	-0.164244	2.0237	-1.06639	0.286575	0.47837	-5.74639	Not significant	NCKAP1	protein_coding	2	182909115	183038858	-	NA
ENSG00000061794	-0.106062	5.04241	-1.76543	0.0778799	0.203314	-5.13112	Not significant	MRPS35	protein_coding	12	27710773	27756295	+	NA
ENSG00000061918	-0.107537	3.94189	-0.643598	0.520024	0.694112	-6.3637	Not significant	GUCY1B3	protein_coding	4	155758992	155807591	+	NA
ENSG00000061936	-0.0189269	5.31672	-0.413594	0.679284	0.811125	-6.59529	Not significant	SFSWAP	protein_coding	12	131711081	131799737	+	NA
ENSG00000061938	0.0941867	4.41009	1.24143	0.214818	0.399306	-5.87603	Not significant	TNK2	protein_coding	3	195863364	195911945	-	NA
ENSG00000061987	-0.0660602	5.49057	-0.965452	0.334615	0.528335	-6.22582	Not significant	MON2	protein_coding	12	62466817	62600479	+	NA
ENSG00000062194	-0.0822498	6.57167	-1.84113	0.0659795	0.18152	-5.03299	Not significant	GPBP1	protein_coding	5	57173948	57264679	+	NA
ENSG00000062282	0.335137	5.85292	2.21521	0.0270313	0.0987925	-4.28637	Not significant	DGAT2	protein_coding	11	75759512	75801535	+	NA
ENSG00000062370	0.238619	-3.27686	1.32493	0.185579	0.362754	-4.98595	Not significant	ZNF112	protein_coding	19	44326555	44367217	-	NA
ENSG00000062485	-0.0222018	6.59058	-0.422266	0.672947	0.806943	-6.61371	Not significant	CS	protein_coding	12	56271699	56300392	-	NA
ENSG00000062524	-0.308625	1.36624	-2.24981	0.0247368	0.0932364	-3.75887	Not significant	LTK	protein_coding	15	41503638	41513887	-	NA
ENSG00000062582	-0.0963703	0.00533365	-0.789582	0.43001	0.619458	-5.753	Not significant	MRPS24	protein_coding	7	43866558	43869893	-	NA
ENSG00000062598	0.127792	6.32783	1.76762	0.0775115	0.202632	-5.16305	Not significant	ELMO2	protein_coding	20	46366049	46432985	-	NA
ENSG00000062650	-0.0264413	6.4261	-0.456011	0.648508	0.789281	-6.59827	Not significant	WAPL	protein_coding	10	86435256	86521815	-	NA
ENSG00000062716	0.12927	8.14335	1.63832	0.101754	0.243917	-5.37618	Not significant	VMP1	protein_coding	17	59707192	59842255	+	NA
ENSG00000062725	0.0142825	4.4274	0.269776	0.787404	0.878113	-6.59418	Not significant	APPBP2	protein_coding	17	60443149	60526219	-	NA
ENSG00000062822	-0.0629991	4.75154	-0.87648	0.381037	0.574885	-6.26963	Not significant	POLD1	protein_coding	19	50384204	50418018	+	NA
ENSG00000063015	0.116868	0.898277	0.612257	0.540545	0.70974	-6.01316	Not significant	SEZ6	protein_coding	17	28954901	29006440	-	NA
ENSG00000063046	-0.200153	6.20256	-3.04031	0.00244177	0.0181178	-2.16561	Significantly downregulated	EIF4B	protein_coding	12	53006158	53042209	+	NA
ENSG00000063127	-0.182864	1.54251	-2.2485	0.0248207	0.093478	-3.80798	Not significant	SLC6A16	protein_coding	19	49289638	49325225	-	NA
ENSG00000063169	0.0575077	2.065	0.652064	0.51455	0.690425	-6.13655	Not significant	BICRA	protein_coding	19	47608196	47703277	+	NA
ENSG00000063176	0.02975	3.67914	0.559983	0.57565	0.736059	-6.40605	Not significant	SPHK2	protein_coding	19	48619291	48630717	+	NA
ENSG00000063177	-0.188274	7.77693	-2.46292	0.0139945	0.0620788	-3.72112	Not significant	RPL18	protein_coding	19	48615328	48619536	-	NA
ENSG00000063180	0.00220341	-0.158543	0.0187884	0.985015	0.991782	-6.02808	Not significant	CA11	protein_coding	19	48637942	48646312	-	NA
ENSG00000063241	-0.045267	4.39088	-0.510895	0.609568	0.761849	-6.4921	Not significant	ISOC2	protein_coding	19	55452985	55462343	-	NA
ENSG00000063244	-0.173942	3.88592	-2.88782	0.00398564	0.025604	-2.49337	Significantly downregulated	U2AF2	protein_coding	19	55654146	55674715	+	NA
ENSG00000063245	0.141381	5.42185	1.85594	0.0638367	0.177198	-4.9932	Not significant	EPN1	protein_coding	19	55675226	55709858	+	NA
ENSG00000063322	-0.0595058	6.01355	-1.78827	0.074117	0.196687	-5.12283	Not significant	MED29	protein_coding	19	39391303	39400637	+	NA
ENSG00000063438	-0.123507	-1.08348	-0.713382	0.475821	0.65789	-5.7069	Not significant	AHRR	protein_coding	5	304176	438291	+	NA
ENSG00000063587	-0.17738	2.90251	-2.10249	0.0358273	0.119885	-4.28031	Not significant	ZNF275	protein_coding	X	153334155	153360110	+	NA
ENSG00000063601	-0.143481	4.68821	-1.71965	0.08589	0.21654	-5.18621	Not significant	MTMR1	protein_coding	X	150692971	150765103	+	NA
ENSG00000063660	-0.0635204	-0.58508	-0.404788	0.685743	0.815035	-5.90398	Not significant	GPC1	protein_coding	2	240435671	240468078	+	NA
ENSG00000063761	-0.0443681	2.6583	-0.621084	0.534724	0.705158	-6.22478	Not significant	ADCK1	protein_coding	14	77800083	77935012	+	NA
ENSG00000063854	0.594108	6.12416	5.01067	6.70315e-07	5.63243e-05	5.48554	Significantly upregulated	HAGH	protein_coding	16	1795620	1827194	-	NA
ENSG00000063978	-0.0731205	6.30986	-1.5268	0.127213	0.283352	-5.55162	Not significant	RNF4	protein_coding	4	2462220	2625320	+	NA
ENSG00000064012	0.00929626	7.01628	0.14849	0.881994	0.935326	-6.69146	Not significant	CASP8	protein_coding	2	201233443	201287711	+	NA
ENSG00000064042	-0.391903	-1.75601	-1.63513	0.102421	0.244924	-4.63321	Not significant	LIMCH1	protein_coding	4	41359607	41700044	+	NA
ENSG00000064102	-0.0123877	3.88017	-0.208062	0.835235	0.906588	-6.5544	Not significant	INTS13	protein_coding	12	26905181	26938326	-	NA
ENSG00000064115	-0.0615642	5.75224	-0.939198	0.347918	0.542286	-6.25682	Not significant	TM7SF3	protein_coding	12	26973195	27014434	-	NA
ENSG00000064199	0.148188	-1.16007	1.09074	0.275723	0.467978	-5.3986	Not significant	SPA17	protein_coding	11	124673798	124697518	+	NA
ENSG00000064201	-0.130321	5.75718	-1.96789	0.0494315	0.149123	-4.78543	Not significant	TSPAN32	protein_coding	11	2301997	2318200	+	NA
ENSG00000064225	0.261446	4.02184	2.98797	0.00289573	0.020405	-2.24833	Significantly upregulated	ST3GAL6	protein_coding	3	98732236	98821201	+	NA
ENSG00000064270	0.818695	0.770759	3.99833	6.97987e-05	0.00141224	1.38358	Significantly upregulated	ATP2C2	protein_coding	16	84368527	84464187	+	NA
ENSG00000064300	-0.14597	-1.39721	-0.74457	0.456754	0.641703	-5.65954	Not significant	NGFR	protein_coding	17	49495293	49515017	+	NA
ENSG00000064309	-0.0965828	-2.71863	-0.477139	0.633395	0.779925	-5.6986	Not significant	CDON	protein_coding	11	125955796	126063335	-	NA
ENSG00000064313	-0.0416942	4.8002	-0.787593	0.431172	0.620329	-6.3486	Not significant	TAF2	protein_coding	8	119730775	119832863	-	NA
ENSG00000064393	0.229346	5.66519	2.58249	0.0099888	0.0491408	-3.42019	Significantly upregulated	HIPK2	protein_coding	7	139561570	139777778	-	NA
ENSG00000064419	0.0967984	5.96096	1.38715	0.165789	0.337577	-5.74984	Not significant	TNPO3	protein_coding	7	128954180	129055173	-	NA
ENSG00000064490	0.194193	4.86963	3.65261	0.000276789	0.00381412	-0.149961	Significantly upregulated	RFXANK	protein_coding	19	19192229	19201869	+	NA
ENSG00000064545	-0.116845	4.09841	-1.93133	0.0538011	0.157822	-4.75979	Not significant	TMEM161A	protein_coding	19	19119169	19138513	-	NA
ENSG00000064547	0.0628692	5.31899	0.632856	0.527012	0.699533	-6.48564	Not significant	LPAR2	protein_coding	19	19623668	19628930	-	NA
ENSG00000064601	-0.092531	8.61514	-1.28154	0.200383	0.381527	-5.88687	Not significant	CTSA	protein_coding	20	45890144	45898820	+	NA
ENSG00000064607	-0.0592111	5.85883	-0.837651	0.402481	0.594338	-6.34828	Not significant	SUGP2	protein_coding	19	18990888	19034023	-	NA
ENSG00000064651	-0.2287	2.86945	-2.45913	0.0141419	0.0625125	-3.48315	Not significant	SLC12A2	protein_coding	5	128083766	128189688	+	NA
ENSG00000064652	-0.06903	1.96862	-0.896193	0.370424	0.565096	-5.91862	Not significant	SNX24	protein_coding	5	122843439	123029354	+	NA
ENSG00000064666	-0.000374857	8.70817	-0.00619991	0.995055	0.997482	-6.69457	Not significant	CNN2	protein_coding	19	1026581	1039068	+	NA
ENSG00000064687	0.0373041	6.57739	0.358484	0.720077	0.836473	-6.63825	Not significant	ABCA7	protein_coding	19	1040101	1065572	+	NA
ENSG00000064703	-0.18384	3.88555	-2.79138	0.00537571	0.03182	-2.75542	Significantly downregulated	DDX20	protein_coding	1	111755245	111768016	+	NA
ENSG00000064726	-0.116654	5.85072	-2.19999	0.028098	0.101417	-4.31377	Not significant	BTBD1	protein_coding	15	83016422	83067354	-	NA
ENSG00000064763	0.428527	4.83225	4.24343	2.46373e-05	0.000691886	2.09699	Significantly upregulated	FAR2	protein_coding	12	29149103	29340980	+	NA
ENSG00000064787	0.0143162	-0.962022	0.083921	0.933141	0.963949	-5.95398	Not significant	BCAS1	protein_coding	20	53936777	54070594	-	NA
ENSG00000064886	-0.342788	3.10002	-3.14594	0.00171785	0.0139091	-1.6415	Significantly downregulated	CHI3L2	protein_coding	1	111200771	111243440	+	NA
ENSG00000064932	0.304106	4.96512	2.68328	0.00744361	0.0399912	-3.14515	Significantly upregulated	SBNO2	protein_coding	19	1107636	1174283	-	NA
ENSG00000064933	-0.109107	3.86253	-1.98281	0.0477367	0.145943	-4.63873	Not significant	PMS1	protein_coding	2	189784085	189877629	+	NA
ENSG00000064961	-0.0280474	5.91755	-0.422821	0.672542	0.806743	-6.60717	Not significant	HMG20B	protein_coding	19	3572777	3579088	+	NA
ENSG00000064989	0.416809	1.14979	3.12132	0.00186626	0.0147877	-1.58822	Significantly upregulated	CALCRL	protein_coding	2	187343129	187448460	-	NA
ENSG00000064995	0.0181561	4.03792	0.305994	0.75969	0.861073	-6.54965	Not significant	TAF11	protein_coding	6	34877778	34888089	-	NA
ENSG00000064999	0.36902	4.32804	3.99818	6.98425e-05	0.00141224	1.14381	Significantly upregulated	ANKS1A	protein_coding	6	34889265	35091413	+	NA
ENSG00000065000	-0.0438149	6.43757	-0.495443	0.620426	0.769873	-6.57976	Not significant	AP3D1	protein_coding	19	2100988	2164465	-	NA
ENSG00000065029	-0.151088	5.36331	-2.34474	0.0192881	0.0774395	-3.97652	Not significant	ZNF76	protein_coding	6	35258909	35295985	+	NA
ENSG00000065054	-0.174083	0.489311	-1.20296	0.229353	0.416408	-5.41896	Not significant	SLC9A3R2	protein_coding	16	2025356	2039026	+	NA
ENSG00000065057	-0.139529	3.06596	-1.62696	0.104146	0.24733	-5.17125	Not significant	NTHL1	protein_coding	16	2039815	2047866	-	NA
ENSG00000065060	-0.0719891	3.76892	-0.83646	0.403151	0.595001	-6.21757	Not significant	UHRF1BP1	protein_coding	6	34792015	34883138	+	NA
ENSG00000065135	-0.0698464	7.50824	-1.44881	0.147789	0.312994	-5.66774	Not significant	GNAI3	protein_coding	1	109548611	109618321	+	NA
ENSG00000065150	-0.253807	5.00932	-4.21594	2.77636e-05	0.000749973	2.00083	Significantly downregulated	IPO5	protein_coding	13	97953658	98024297	+	NA
ENSG00000065154	0.0563914	6.22039	1.01357	0.311102	0.504684	-6.19355	Not significant	OAT	protein_coding	10	124397303	124418976	-	NA
ENSG00000065183	-0.0528839	3.68808	-0.683459	0.494518	0.673634	-6.32217	Not significant	WDR3	protein_coding	1	117929720	117966542	+	NA
ENSG00000065243	0.110541	4.92504	1.62838	0.103845	0.246831	-5.36392	Not significant	PKN2	protein_coding	1	88684222	88836255	+	NA
ENSG00000065268	-0.00659286	5.3658	-0.0998544	0.920485	0.957364	-6.67657	Not significant	WDR18	protein_coding	19	984271	998438	+	NA
ENSG00000065308	-0.154618	4.61144	-1.38644	0.166005	0.337915	-5.68849	Not significant	TRAM2	protein_coding	6	52497402	52576915	-	NA
ENSG00000065328	0.0377407	1.98824	0.23345	0.815473	0.894644	-6.29464	Not significant	MCM10	protein_coding	10	13161554	13211104	+	NA
ENSG00000065357	-0.276987	6.98948	-2.79445	0.00532529	0.0316106	-2.86957	Significantly downregulated	DGKA	protein_coding	12	55927319	55954027	+	NA
ENSG00000065361	-0.156513	-2.26231	-0.666117	0.505532	0.682957	-5.62474	Not significant	ERBB3	protein_coding	12	56079857	56103505	+	NA
ENSG00000065413	-0.105278	6.89741	-1.08309	0.279098	0.471229	-6.12406	Not significant	ANKRD44	protein_coding	2	196967017	197311173	-	NA
ENSG00000065427	-0.194537	7.11392	-3.88914	0.000109103	0.00196448	0.686171	Significantly downregulated	KARS	protein_coding	16	75627474	75648643	-	NA
ENSG00000065457	-0.0270757	4.40892	-0.555705	0.578571	0.738263	-6.47448	Not significant	ADAT1	protein_coding	16	75596981	75623300	-	NA
ENSG00000065485	-0.112846	3.70653	-1.21246	0.2257	0.412427	-5.82558	Not significant	PDIA5	protein_coding	3	123067062	123225227	+	NA
ENSG00000065491	0.416786	3.92311	5.13141	3.62611e-07	3.77504e-05	6.12086	Significantly upregulated	TBC1D22B	protein_coding	6	37257772	37332970	+	NA
ENSG00000065518	-0.0551541	6.22431	-0.679088	0.497282	0.676034	-6.47139	Not significant	NDUFB4	protein_coding	3	120596309	120602500	+	NA
ENSG00000065526	-0.0161363	6.17683	-0.165427	0.868651	0.92611	-6.68549	Not significant	SPEN	protein_coding	1	15847864	15940460	+	NA
ENSG00000065534	-0.132261	5.30176	-0.752642	0.45189	0.637741	-6.39262	Not significant	MYLK	protein_coding	3	123610049	123884331	-	NA
ENSG00000065548	-0.0809322	6.02369	-1.35902	0.17453	0.3493	-5.78651	Not significant	ZC3H15	protein_coding	2	186486156	186509363	+	NA
ENSG00000065559	0.0998366	5.2789	1.55966	0.119242	0.27194	-5.48498	Not significant	MAP2K4	protein_coding	17	12020824	12143830	+	NA
ENSG00000065600	-0.0773294	3.74652	-1.35198	0.176769	0.351462	-5.66177	Not significant	TMEM206	protein_coding	1	212363931	212414901	-	NA
ENSG00000065613	0.0559502	5.89096	0.680116	0.496631	0.675425	-6.46832	Not significant	SLK	protein_coding	10	103967201	104029233	+	NA
ENSG00000065615	0.0872298	6.83288	1.32011	0.187182	0.364832	-5.84372	Not significant	CYB5R4	protein_coding	6	83859643	83967424	+	NA
ENSG00000065618	0.989081	2.45462	4.19502	3.03923e-05	0.000795149	2.0208	Significantly upregulated	COL17A1	protein_coding	10	104031286	104086002	-	NA
ENSG00000065621	0.318217	1.37847	2.49177	0.0129159	0.0586428	-3.28473	Not significant	GSTO2	protein_coding	10	104268873	104304945	+	NA
ENSG00000065665	0.0992301	1.70645	1.20359	0.229111	0.416099	-5.59583	Not significant	SEC61A2	protein_coding	10	12129637	12169961	+	NA
ENSG00000065675	-0.552492	4.76789	-5.53228	4.30606e-08	8.22328e-06	8.14807	Significantly downregulated	PRKCQ	protein_coding	10	6427143	6580301	-	NA
ENSG00000065717	-0.511067	1.54038	-2.98186	0.00295352	0.0206966	-1.94011	Significantly downregulated	TLE2	protein_coding	19	2997638	3047635	-	NA
ENSG00000065802	0.128964	4.26789	3.12523	0.00184192	0.0146317	-1.84988	Significantly upregulated	ASB1	protein_coding	2	238426742	238452250	+	NA
ENSG00000065809	-0.113669	7.23702	-1.64691	0.0999759	0.240967	-5.36682	Not significant	FAM107B	protein_coding	10	14518557	14774897	-	NA
ENSG00000065833	0.0660637	2.13648	0.494154	0.621335	0.77023	-6.2398	Not significant	ME1	protein_coding	6	83210389	83431071	-	NA
ENSG00000065882	0.0430832	5.98696	0.928504	0.353431	0.547388	-6.27229	Not significant	TBC1D1	protein_coding	4	37891087	38139175	+	NA
ENSG00000065883	0.0064747	5.73753	0.0749936	0.940239	0.967247	-6.68936	Not significant	CDK13	protein_coding	7	39950037	40097134	+	NA
ENSG00000065911	-0.036046	4.43881	-0.495457	0.620416	0.769873	-6.50859	Not significant	MTHFD2	protein_coding	2	74198562	74217565	+	NA
ENSG00000065923	-0.317444	2.65034	-3.0192	0.00261633	0.019032	-1.96732	Significantly downregulated	SLC9A7	protein_coding	X	46599252	46759172	-	NA
ENSG00000065970	0.10853	4.90626	1.54186	0.123509	0.278351	-5.49723	Not significant	FOXJ2	protein_coding	12	8032703	8055503	+	NA
ENSG00000065978	0.068275	6.63858	0.807142	0.419829	0.609906	-6.38073	Not significant	YBX1	protein_coding	1	42682427	42702349	+	NA
ENSG00000065989	-0.272417	4.2237	-2.59385	0.00966735	0.0479714	-3.30356	Significantly downregulated	PDE4A	protein_coding	19	10416773	10469631	+	NA
ENSG00000066027	0.02435	6.33902	0.384657	0.700596	0.823733	-6.62755	Not significant	PPP2R5A	protein_coding	1	212285537	212361863	+	NA
ENSG00000066044	-0.0517607	5.48946	-0.682022	0.495426	0.67453	-6.4548	Not significant	ELAVL1	protein_coding	19	7958579	8005659	-	NA
ENSG00000066056	-0.379673	-0.867689	-1.91108	0.0563579	0.16327	-4.23668	Not significant	TIE1	protein_coding	1	43300993	43323108	+	NA
ENSG00000066084	0.152705	5.32401	1.62909	0.103694	0.24672	-5.37936	Not significant	DIP2B	protein_coding	12	50504985	50748667	+	NA
ENSG00000066117	-0.141901	4.102	-2.84878	0.00450338	0.0279242	-2.62178	Significantly downregulated	SMARCD1	protein_coding	12	50084972	50100712	+	NA
ENSG00000066135	0.0413532	3.83891	0.453971	0.649975	0.790263	-6.47947	Not significant	KDM4A	protein_coding	1	43650158	43705515	+	NA
ENSG00000066136	0.122715	5.80311	3.57071	0.00037764	0.00481109	-0.459376	Significantly upregulated	NFYC	protein_coding	1	40691648	40771603	+	NA
ENSG00000066185	-0.104796	0.117968	-0.849582	0.395816	0.587801	-5.71324	Not significant	ZMYND12	protein_coding	1	42430329	42456267	-	NA
ENSG00000066279	0.316134	2.12385	2.20039	0.0280691	0.101332	-4.02594	Not significant	ASPM	protein_coding	1	197084128	197146694	-	NA
ENSG00000066294	-0.305985	5.96723	-3.56927	0.00037969	0.00482745	-0.461998	Significantly downregulated	CD84	protein_coding	1	160541095	160579516	-	NA
ENSG00000066322	0.0281723	6.58329	0.750257	0.453324	0.638835	-6.42424	Not significant	ELOVL1	protein_coding	1	43363397	43368074	-	NA
ENSG00000066336	0.0818228	8.71148	0.874093	0.382334	0.575977	-6.31701	Not significant	SPI1	protein_coding	11	47354860	47378576	-	NA
ENSG00000066379	0.13158	3.39389	1.90506	0.057137	0.16477	-4.75602	Not significant	ZNRD1	protein_coding	6	30058899	30064909	+	NA
ENSG00000066382	-0.114717	-1.79794	-0.589099	0.555964	0.721467	-5.70013	Not significant	MPPED2	protein_coding	11	30384493	30586872	-	NA
ENSG00000066422	-0.0930265	4.40339	-1.85258	0.0643166	0.17819	-4.93788	Not significant	ZBTB11	protein_coding	3	101648889	101677495	-	NA
ENSG00000066427	0.0724302	4.79659	1.49284	0.13588	0.296199	-5.56218	Not significant	ATXN3	protein_coding	14	92038652	92106621	-	NA
ENSG00000066455	-0.000239658	5.05909	-0.00543493	0.995665	0.997819	-6.66963	Not significant	GOLGA5	protein_coding	14	92794231	92839963	+	NA
ENSG00000066468	-0.256313	-2.56456	-1.00836	0.31359	0.507341	-5.33702	Not significant	FGFR2	protein_coding	10	121478334	121598458	-	NA
ENSG00000066557	-0.0262019	3.16606	-0.387417	0.698553	0.822548	-6.41803	Not significant	LRRC40	protein_coding	1	70144805	70205620	-	NA
ENSG00000066583	-0.0592668	4.07906	-0.962906	0.335891	0.529501	-6.13827	Not significant	ISOC1	protein_coding	5	129094751	129114028	+	NA
ENSG00000066651	-0.258168	2.43741	-3.35185	0.000841074	0.00844021	-0.934598	Significantly downregulated	TRMT11	protein_coding	6	125986430	126039276	+	NA
ENSG00000066654	-0.261921	5.57351	-5.25148	1.94367e-07	2.38617e-05	6.67591	Significantly downregulated	THUMPD1	protein_coding	16	20702816	20742084	-	NA
ENSG00000066697	-0.221815	2.70998	-1.89639	0.0582752	0.166881	-4.64475	Not significant	MSANTD3	protein_coding	9	100427156	100451711	+	NA
ENSG00000066739	0.0314047	3.75805	0.460457	0.645315	0.787501	-6.46324	Not significant	ATG2B	protein_coding	14	96279202	96363870	-	NA
ENSG00000066777	0.101981	5.65003	1.64456	0.100461	0.24189	-5.36117	Not significant	ARFGEF1	protein_coding	8	67173511	67343677	-	NA
ENSG00000066827	0.179631	2.83618	2.55616	0.0107704	0.0517238	-3.28803	Not significant	ZFAT	protein_coding	8	134477788	134713049	-	NA
ENSG00000066855	0.0444567	1.71797	0.720351	0.471523	0.654449	-6.03781	Not significant	MTFR1	protein_coding	8	65644734	65771261	+	NA
ENSG00000066923	0.0763122	2.02388	0.705349	0.480802	0.662153	-6.08657	Not significant	STAG3	protein_coding	7	100177563	100221488	+	NA
ENSG00000066926	0.779549	5.3651	4.28513	2.05275e-05	0.000617984	2.25428	Significantly upregulated	FECH	protein_coding	18	57548283	57586772	-	NA
ENSG00000066933	-0.0915008	4.09637	-1.02746	0.30452	0.497258	-6.07389	Not significant	MYO9A	protein_coding	15	71822289	72118577	-	NA
ENSG00000067048	-0.278022	2.24805	-1.35596	0.175501	0.350253	-5.65221	Not significant	DDX3Y	protein_coding	Y	12904108	12920478	+	NA
ENSG00000067057	-0.143424	5.65686	-2.01624	0.0441142	0.138147	-4.68884	Not significant	PFKP	protein_coding	10	3066333	3137712	+	NA
ENSG00000067064	0.101738	6.50181	1.21385	0.225168	0.411705	-5.97566	Not significant	IDI1	protein_coding	10	1039908	1049170	-	NA
ENSG00000067066	0.0272347	8.16696	0.278908	0.780388	0.873691	-6.66017	Not significant	SP100	protein_coding	2	230415942	230544090	+	NA
ENSG00000067082	-0.200109	9.80277	-3.20936	0.00138429	0.0118799	-1.64047	Significantly downregulated	KLF6	protein_coding	10	3775996	3785281	-	NA
ENSG00000067113	-0.365569	1.25265	-3.73467	0.000201537	0.00300493	0.452427	Significantly downregulated	PLPP1	protein_coding	5	55424854	55535050	-	NA
ENSG00000067141	0.207933	1.60942	1.92556	0.0545195	0.159366	-4.50328	Not significant	NEO1	protein_coding	15	73051710	73305206	+	NA
ENSG00000067167	-0.29238	7.72566	-3.98047	7.51465e-05	0.00149079	1.03424	Significantly downregulated	TRAM1	protein_coding	8	70573442	70608387	-	NA
ENSG00000067177	-0.0904988	-1.31394	-0.408335	0.683139	0.813518	-5.83736	Not significant	PHKA1	protein_coding	X	72578814	72714319	-	NA
ENSG00000067182	0.283252	7.08073	2.94178	0.00335913	0.0227626	-2.45709	Significantly upregulated	TNFRSF1A	protein_coding	12	6328757	6342114	-	NA
ENSG00000067191	-0.221291	2.25901	-2.62994	0.00870707	0.044684	-2.99349	Significantly downregulated	CACNB1	protein_coding	17	39173456	39197703	-	NA
ENSG00000067208	0.192829	4.23946	2.25839	0.0241949	0.091761	-4.12967	Not significant	EVI5	protein_coding	1	92508696	92792404	-	NA
ENSG00000067221	0.0215438	3.15994	0.365054	0.715169	0.833757	-6.42893	Not significant	STOML1	protein_coding	15	73978923	73994622	-	NA
ENSG00000067225	-0.0760193	10.15	-1.14246	0.253612	0.443265	-6.03618	Not significant	PKM	protein_coding	15	72199029	72231822	-	NA
ENSG00000067248	0.110793	4.76458	1.69528	0.0904191	0.223781	-5.24509	Not significant	DHX29	protein_coding	5	55256245	55307722	-	NA
ENSG00000067334	-0.272853	6.57053	-5.17861	2.84218e-07	3.23289e-05	6.30258	Significantly downregulated	DNTTIP2	protein_coding	1	93866283	93879918	-	NA
ENSG00000067365	0.178345	4.67581	3.46471	0.000559548	0.00635364	-0.789212	Significantly upregulated	METTL22	protein_coding	16	8621683	8649654	+	NA
ENSG00000067369	-0.193485	3.73083	-1.97719	0.0483686	0.147228	-4.6299	Not significant	TP53BP1	protein_coding	15	43403061	43510728	-	NA
ENSG00000067445	-0.622014	-0.182993	-3.70788	0.000223678	0.00322322	0.4121	Significantly downregulated	TRO	protein_coding	X	54920462	54931431	+	NA
ENSG00000067533	0.0220803	2.49912	0.26287	0.792719	0.881545	-6.35884	Not significant	RRP15	protein_coding	1	218285287	218337983	+	NA
ENSG00000067560	-0.0803829	9.74207	-2.22275	0.0265163	0.0976656	-4.25623	Not significant	RHOA	protein_coding	3	49359145	49412998	-	NA
ENSG00000067596	0.00744048	5.69456	0.133947	0.893479	0.941589	-6.68319	Not significant	DHX8	protein_coding	17	43483865	43544463	+	NA
ENSG00000067601	-0.117014	1.22584	-1.5582	0.119588	0.2724	-5.03518	Not significant	PMS2P4	transcribed_unprocessed_pseudogene	7	67295608	67302907	-	NA
ENSG00000067606	0.178282	2.2115	2.10256	0.0358215	0.119885	-4.22966	Not significant	PRKCZ	protein_coding	1	2050470	2185395	+	NA
ENSG00000067646	-0.103547	0.460889	-0.615611	0.53833	0.707913	-6.21234	Not significant	ZFY	protein_coding	Y	2935281	2982506	+	NA
ENSG00000067704	-0.0891024	5.87641	-1.77527	0.0762397	0.200276	-5.1429	Not significant	IARS2	protein_coding	1	220094102	220148041	+	NA
ENSG00000067715	0.0587079	-1.4846	0.280683	0.779028	0.87284	-5.88988	Not significant	SYT1	protein_coding	12	78863993	79452008	+	NA
ENSG00000067798	0.934568	-1.87057	3.68727	0.000242255	0.00343591	0.3459	Significantly upregulated	NAV3	protein_coding	12	77324641	78213008	+	NA
ENSG00000067829	-0.00896092	6.44633	-0.221937	0.82442	0.899601	-6.67676	Not significant	IDH3G	protein_coding	X	153785766	153794523	-	NA
ENSG00000067836	0.277484	5.92616	2.76799	0.00577294	0.0334795	-2.93847	Significantly upregulated	ROGDI	protein_coding	16	4796968	4802950	-	NA
ENSG00000067840	-0.676169	2.26198	-3.1933	0.00146255	0.0123846	-1.38899	Significantly downregulated	PDZD4	protein_coding	X	153802166	153830565	-	NA
ENSG00000067900	0.0919649	7.20959	1.62443	0.104684	0.248357	-5.40268	Not significant	ROCK1	protein_coding	18	20946906	21111851	-	NA
ENSG00000067955	-0.219206	6.36894	-2.86156	0.00432756	0.0271315	-2.68185	Significantly downregulated	CBFB	protein_coding	16	67029116	67101058	+	NA
ENSG00000067992	0.0883422	5.20704	1.37246	0.170311	0.344183	-5.75243	Not significant	PDK3	protein_coding	X	24465221	24539837	+	NA
ENSG00000068001	0.138565	3.45961	1.75026	0.0804635	0.207499	-5.0504	Not significant	HYAL2	protein_coding	3	50317790	50322906	-	NA
ENSG00000068024	0.190774	5.479	2.48439	0.0131845	0.059538	-3.65951	Not significant	HDAC4	protein_coding	2	239048168	239401654	-	NA
ENSG00000068028	-0.235689	6.70195	-3.51794	0.000459877	0.00554492	-0.645533	Significantly downregulated	RASSF1	protein_coding	3	50329782	50340980	-	NA
ENSG00000068079	0.138967	7.00784	1.25519	0.209782	0.393662	-5.92594	Not significant	IFI35	protein_coding	17	43006725	43014456	+	NA
ENSG00000068097	-0.0333337	3.43748	-0.496083	0.619975	0.769531	-6.40375	Not significant	HEATR6	protein_coding	17	60043194	60078931	-	NA
ENSG00000068120	0.0517785	6.32852	1.00305	0.316145	0.509552	-6.20472	Not significant	COASY	protein_coding	17	42561467	42566277	+	NA
ENSG00000068137	0.09908	0.287776	0.741306	0.458729	0.642965	-5.8363	Not significant	PLEKHH3	protein_coding	17	42667914	42676994	-	NA
ENSG00000068305	0.0543573	6.05914	0.977812	0.328468	0.522157	-6.22744	Not significant	MEF2A	protein_coding	15	99565417	99716466	+	NA
ENSG00000068308	0.00856711	6.35821	0.102706	0.918222	0.956205	-6.69524	Not significant	OTUD5	protein_coding	X	48922028	48958386	-	NA
ENSG00000068323	0.157414	6.26998	2.15418	0.0315292	0.110041	-4.41891	Not significant	TFE3	protein_coding	X	49028726	49043486	-	NA
ENSG00000068354	0.0728612	4.72616	1.41517	0.157415	0.325968	-5.66821	Not significant	TBC1D25	protein_coding	X	48539457	48562609	+	NA
ENSG00000068366	0.242615	5.73111	3.08527	0.00210489	0.0161179	-2.0307	Significantly upregulated	ACSL4	protein_coding	X	109624244	109733403	-	NA
ENSG00000068383	0.0269778	3.68592	0.20212	0.839875	0.909276	-6.54195	Not significant	INPP5A	protein_coding	10	132537820	132783480	+	NA
ENSG00000068394	0.107665	4.91925	2.22714	0.0262206	0.097116	-4.23104	Not significant	GPKOW	protein_coding	X	49113389	49123801	-	NA
ENSG00000068400	0.130458	5.9945	3.05171	0.00235194	0.0176102	-2.13273	Significantly upregulated	GRIPAP1	protein_coding	X	48973720	49002264	-	NA
ENSG00000068438	-0.093723	5.46174	-1.72764	0.0844462	0.214199	-5.21345	Not significant	FTSJ1	protein_coding	X	48476021	48486364	+	NA
ENSG00000068489	-0.0556708	2.58273	-0.622915	0.533521	0.704136	-6.21545	Not significant	PRR11	protein_coding	17	59155499	59204705	+	NA
ENSG00000068615	-0.397025	-1.63171	-1.52943	0.12656	0.282397	-4.79287	Not significant	REEP1	protein_coding	2	86213993	86338083	-	NA
ENSG00000068650	0.150353	6.17064	1.49614	0.135019	0.295039	-5.59787	Not significant	ATP11A	protein_coding	13	112690329	112887168	+	NA
ENSG00000068654	-0.0239806	3.17417	-0.238576	0.811496	0.892349	-6.46082	Not significant	POLR1A	protein_coding	2	86020216	86106155	-	NA
ENSG00000068697	-0.17757	7.65185	-2.57964	0.0100706	0.0494405	-3.43326	Significantly downregulated	LAPTM4A	protein_coding	2	20032650	20052028	-	NA
ENSG00000068724	-0.0944913	6.63614	-1.07103	0.284486	0.476184	-6.1363	Not significant	TTC7A	protein_coding	2	46916157	47076137	+	NA
ENSG00000068745	-0.0729627	5.74119	-1.80399	0.0716156	0.191879	-5.08956	Not significant	IP6K2	protein_coding	3	48688003	48740353	-	NA
ENSG00000068784	0.101026	3.96119	1.82698	0.0680821	0.185291	-4.96036	Not significant	SRBD1	protein_coding	2	45388680	45612165	-	NA
ENSG00000068796	-0.275681	6.31212	-3.1351	0.0017818	0.0142861	-1.88052	Significantly downregulated	KIF2A	protein_coding	5	62306162	62537249	+	NA
ENSG00000068831	-0.100691	7.89126	-1.80522	0.0714225	0.191645	-5.0967	Not significant	RASGRP2	protein_coding	11	64726911	64745456	-	NA
ENSG00000068878	0.151732	4.60429	1.92061	0.0551427	0.16071	-4.837	Not significant	PSME4	protein_coding	2	53864067	53970840	-	NA
ENSG00000068885	-0.255057	1.67173	-3.19357	0.00146121	0.0123846	-1.35909	Significantly downregulated	IFT80	protein_coding	3	160256986	160399880	-	NA
ENSG00000068903	-0.0274278	6.5204	-0.788972	0.430366	0.619714	-6.39445	Not significant	SIRT2	protein_coding	19	38878555	38899862	-	NA
ENSG00000068912	-0.198837	5.43297	-2.59304	0.00969003	0.0480691	-3.37849	Significantly downregulated	ERLEC1	protein_coding	2	53787044	53818819	+	NA
ENSG00000068971	0.33982	4.82785	4.12064	4.17912e-05	0.00100572	1.60482	Significantly upregulated	PPP2R5B	protein_coding	11	64917553	64934473	+	NA
ENSG00000068976	0.129976	1.39573	1.06563	0.286918	0.478518	-5.70637	Not significant	PYGM	protein_coding	11	64746389	64760297	-	NA
ENSG00000069020	-0.113129	3.73807	-1.23304	0.217931	0.403347	-5.80099	Not significant	MAST4	protein_coding	5	66596361	67169595	+	NA
ENSG00000069188	-0.738003	0.657941	-3.42824	0.00063912	0.00698048	-0.529641	Significantly downregulated	SDK2	protein_coding	17	73334384	73644089	-	NA
ENSG00000069248	-0.051421	4.35455	-0.941641	0.346666	0.540988	-6.18451	Not significant	NUP133	protein_coding	1	229440260	229508341	-	NA
ENSG00000069275	-0.137724	4.84156	-1.82671	0.0681217	0.185291	-5.00866	Not significant	NUCKS1	protein_coding	1	205712819	205750276	-	NA
ENSG00000069329	-0.00384225	6.78634	-0.078377	0.937548	0.96585	-6.69917	Not significant	VPS35	protein_coding	16	46656132	46689518	-	NA
ENSG00000069345	0.00814283	6.27285	0.212097	0.832086	0.904625	-6.67773	Not significant	DNAJA2	protein_coding	16	46955362	46973788	-	NA
ENSG00000069399	0.110393	6.3165	0.655506	0.512334	0.688107	-6.48906	Not significant	BCL3	protein_coding	19	44747705	44760044	+	NA
ENSG00000069424	-0.0354269	6.85974	-0.586716	0.557563	0.72255	-6.5325	Not significant	KCNAB2	protein_coding	1	5991466	6101193	+	NA
ENSG00000069493	-0.408254	5.79647	-4.36887	1.41627e-05	0.00047423	2.61252	Significantly downregulated	CLEC2D	protein_coding	12	9664969	9699555	+	NA
ENSG00000069509	0.0180801	2.7736	0.229921	0.818213	0.896137	-6.40827	Not significant	FUNDC1	protein_coding	X	44523639	44543001	-	NA
ENSG00000069535	0.412032	0.968008	1.72112	0.0856231	0.21604	-4.78953	Not significant	MAOB	protein_coding	X	43766611	43882447	-	NA
ENSG00000069667	-0.525503	4.80222	-3.91878	9.67479e-05	0.00179854	0.8611	Significantly downregulated	RORA	protein_coding	15	60488284	61229319	-	NA
ENSG00000069702	-0.818248	5.15585	-5.51831	4.64878e-08	8.533e-06	8.0662	Significantly downregulated	TGFBR3	protein_coding	1	91680343	91906335	-	NA
ENSG00000069849	-0.171781	6.87802	-3.0774	0.0021606	0.0164578	-2.05933	Significantly downregulated	ATP1B3	protein_coding	3	141876124	141926514	+	NA
ENSG00000069869	0.179028	2.17738	1.8041	0.0715986	0.19187	-4.79813	Not significant	NEDD4	protein_coding	15	55826922	55993746	-	NA
ENSG00000069943	0.0803742	3.92479	1.33924	0.180879	0.35633	-5.71199	Not significant	PIGB	protein_coding	15	55318960	55355648	+	NA
ENSG00000069956	-0.310748	4.66184	-3.22215	0.00132471	0.0114727	-1.55465	Significantly downregulated	MAPK6	protein_coding	15	51952106	52067372	+	NA
ENSG00000069966	-0.1414	4.56962	-1.45484	0.146113	0.310559	-5.58539	Not significant	GNB5	protein_coding	15	52115105	52191369	-	NA
ENSG00000069974	0.149682	6.88096	2.26868	0.0235579	0.0900133	-4.17206	Not significant	RAB27A	protein_coding	15	55202966	55319113	-	NA
ENSG00000069998	-0.0458432	5.68908	-0.77303	0.439737	0.627589	-6.39593	Not significant	HDHD5	protein_coding	22	17137511	17165287	-	NA
ENSG00000070010	0.00731091	5.78072	0.176805	0.859707	0.920781	-6.67801	Not significant	UFD1	protein_coding	22	19449910	19479215	-	NA
ENSG00000070018	-0.274173	-0.142527	-1.58085	0.114314	0.264144	-4.83905	Not significant	LRP6	protein_coding	12	12116025	12267012	-	NA
ENSG00000070019	0.45165	1.26209	3.81519	0.000146751	0.00241862	0.688335	Significantly upregulated	GUCY2C	protein_coding	12	14612632	14696585	-	NA
ENSG00000070047	-0.0310796	5.22906	-0.404422	0.686012	0.815041	-6.59493	Not significant	PHRF1	protein_coding	11	576486	612222	+	NA
ENSG00000070061	-0.120249	4.62429	-1.60093	0.109794	0.256647	-5.37657	Not significant	ELP1	protein_coding	9	108867517	108934116	-	NA
ENSG00000070081	0.0403069	5.8226	0.438169	0.661384	0.798564	-6.59847	Not significant	NUCB2	protein_coding	11	17208153	17349974	+	NA
ENSG00000070087	-0.0844849	-0.0130168	-0.785209	0.432567	0.621401	-5.75002	Not significant	PFN2	protein_coding	3	149964904	150050788	-	NA
ENSG00000070182	0.876163	3.61669	4.21406	2.79905e-05	0.000753829	2.02127	Significantly upregulated	SPTB	protein_coding	14	64746283	64879883	-	NA
ENSG00000070190	-0.0783946	6.68561	-1.14031	0.254505	0.444332	-6.06094	Not significant	DAPP1	protein_coding	4	99816833	99870154	+	NA
ENSG00000070214	-0.00311881	6.0539	-0.034477	0.972506	0.985221	-6.69687	Not significant	SLC44A1	protein_coding	9	105244622	105439171	+	NA
ENSG00000070269	0.131889	3.87771	1.92665	0.0543832	0.159135	-4.77043	Not significant	TMEM260	protein_coding	14	56488354	56650606	+	NA
ENSG00000070366	-0.0609303	3.60216	-0.623207	0.533329	0.703932	-6.35158	Not significant	SMG6	protein_coding	17	2059839	2303771	-	NA
ENSG00000070367	-0.0554649	5.33125	-0.987286	0.323806	0.517575	-6.19943	Not significant	EXOC5	protein_coding	14	57200507	57269008	-	NA
ENSG00000070371	0.543695	3.7479	4.34202	1.59632e-05	0.000512665	2.54993	Significantly upregulated	CLTCL1	protein_coding	22	19179473	19291716	-	NA
ENSG00000070404	0.324406	3.47657	2.66478	0.00786172	0.0415642	-3.09612	Significantly upregulated	FSTL3	protein_coding	19	676365	683399	+	NA
ENSG00000070413	0.101593	6.77508	1.29421	0.195973	0.375859	-5.87699	Not significant	DGCR2	protein_coding	22	19036282	19122454	-	NA
ENSG00000070423	-0.120121	6.27479	-1.50216	0.133456	0.293012	-5.58746	Not significant	RNF126	protein_coding	19	647526	663277	-	NA
ENSG00000070444	0.185452	3.14153	2.17164	0.0301814	0.106736	-4.20862	Not significant	MNT	protein_coding	17	2384060	2401118	-	NA
ENSG00000070476	0.0417926	5.36847	0.35798	0.720454	0.836562	-6.62044	Not significant	ZXDC	protein_coding	3	126437601	126475919	-	NA
ENSG00000070495	-0.0388387	6.2226	-0.438863	0.660882	0.798226	-6.60439	Not significant	JMJD6	protein_coding	17	76712832	76726799	-	NA
ENSG00000070501	0.00538084	4.0592	0.0706242	0.943715	0.968984	-6.59494	Not significant	POLB	protein_coding	8	42338454	42371808	+	NA
ENSG00000070526	-0.0680037	-0.093529	-0.328612	0.742537	0.850142	-5.9835	Not significant	ST6GALNAC1	protein_coding	17	76624761	76643838	-	NA
ENSG00000070540	0.281845	5.09548	4.02449	6.26169e-05	0.00132124	1.22037	Significantly upregulated	WIPI1	protein_coding	17	68420948	68457513	-	NA
ENSG00000070610	0.0361178	6.30691	0.466253	0.641164	0.784941	-6.59326	Not significant	GBA2	protein_coding	9	35736866	35749228	-	NA
ENSG00000070614	0.0174405	5.63659	0.225917	0.821325	0.897934	-6.66628	Not significant	NDST1	protein_coding	5	150485818	150558211	+	NA
ENSG00000070669	0.178178	-1.8192	1.31029	0.190481	0.368979	-5.09849	Not significant	ASNS	protein_coding	7	97852118	97872542	-	NA
ENSG00000070718	-0.384293	3.7643	-4.29316	1.98154e-05	0.000600971	2.40292	Significantly downregulated	AP3M2	protein_coding	8	42152946	42171673	+	NA
ENSG00000070731	0.491717	2.26447	2.93725	0.00340809	0.0230036	-2.24553	Significantly upregulated	ST6GALNAC2	protein_coding	17	76565379	76586956	-	NA
ENSG00000070756	-0.212292	8.67404	-3.1171	0.00189285	0.0149463	-1.93456	Significantly downregulated	PABPC1	protein_coding	8	100685816	100722809	-	NA
ENSG00000070759	0.198149	3.7017	2.3547	0.0187826	0.0759095	-3.86471	Not significant	TESK2	protein_coding	1	45343883	45491166	-	NA
ENSG00000070761	-0.116381	3.87279	-1.76334	0.0782319	0.203798	-5.04223	Not significant	CFAP20	protein_coding	16	58113588	58129450	-	NA
ENSG00000070770	-0.0840089	4.71503	-1.31106	0.190222	0.368665	-5.80242	Not significant	CSNK2A2	protein_coding	16	58157907	58197920	-	NA
ENSG00000070785	-0.106571	4.1461	-1.97696	0.0483947	0.14724	-4.67903	Not significant	EIF2B3	protein_coding	1	44850522	44986722	-	NA
ENSG00000070814	-0.21194	5.72718	-2.79067	0.00538738	0.0318492	-2.86724	Significantly downregulated	TCOF1	protein_coding	5	150357639	150400308	+	NA
ENSG00000070831	-0.0744272	7.95227	-1.29453	0.195861	0.375773	-5.87446	Not significant	CDC42	protein_coding	1	22052627	22092946	+	NA
ENSG00000070882	-0.271561	4.21028	-3.64211	0.000288136	0.00392189	-0.126504	Significantly downregulated	OSBPL3	protein_coding	7	24796539	24981634	-	NA
ENSG00000070915	-0.512153	-1.94857	-2.12083	0.0342487	0.116475	-3.78573	Not significant	SLC12A3	protein_coding	16	56865207	56915850	+	NA
ENSG00000070950	-0.165969	2.95593	-3.0781	0.0021556	0.016433	-1.84598	Significantly downregulated	RAD18	protein_coding	3	8775402	8963773	-	NA
ENSG00000070961	-0.285675	6.25078	-3.46643	0.000556037	0.00633279	-0.817025	Significantly downregulated	ATP2B1	protein_coding	12	89588049	89709300	-	NA
ENSG00000071051	-0.154928	6.22594	-1.4382	0.150775	0.317469	-5.67869	Not significant	NCK2	protein_coding	2	105744897	105894274	+	NA
ENSG00000071054	-0.0668379	6.95743	-0.648829	0.516638	0.691968	-6.49475	Not significant	MAP4K4	protein_coding	2	101696850	101894689	+	NA
ENSG00000071073	-0.277034	6.09141	-3.74032	0.000197134	0.00295498	0.142991	Significantly downregulated	MGAT4A	protein_coding	2	98619106	98731126	-	NA
ENSG00000071082	-0.236833	8.11271	-2.70475	0.0069834	0.0381695	-3.10896	Significantly downregulated	RPL31	protein_coding	2	101001715	101024032	+	NA
ENSG00000071127	-0.106827	9.0462	-2.12666	0.0337592	0.115374	-4.46864	Not significant	WDR1	protein_coding	4	10074339	10116949	-	NA
ENSG00000071189	0.0928579	4.94654	1.52255	0.128272	0.284973	-5.52875	Not significant	SNX13	protein_coding	7	17790761	17940501	-	NA
ENSG00000071205	-0.174674	2.81733	-2.12262	0.0340976	0.116153	-4.22974	Not significant	ARHGAP10	protein_coding	4	147732063	148072780	+	NA
ENSG00000071242	0.137741	3.03751	1.29922	0.19425	0.373599	-5.66084	Not significant	RPS6KA2	protein_coding	6	166409364	166906451	-	NA
ENSG00000071243	-0.101406	5.02988	-1.75891	0.0789819	0.205079	-5.14231	Not significant	ING3	protein_coding	7	120950749	120977216	+	NA
ENSG00000071246	-0.366883	2.50901	-2.54631	0.0110766	0.0527756	-3.22221	Not significant	VASH1	protein_coding	14	76762189	76783015	+	NA
ENSG00000071282	-0.239279	-1.47794	-1.3389	0.18099	0.356477	-5.07143	Not significant	LMCD1	protein_coding	3	8501707	8574673	+	NA
ENSG00000071462	-0.245811	5.90252	-3.9443	8.71804e-05	0.00166656	0.903944	Significantly downregulated	BUD23	protein_coding	7	73683025	73705161	+	NA
ENSG00000071537	-0.0131115	6.59524	-0.184317	0.853812	0.917221	-6.68493	Not significant	SEL1L	protein_coding	14	81471549	81533861	-	NA
ENSG00000071539	-0.143196	2.20151	-0.863899	0.387907	0.580577	-5.97024	Not significant	TRIP13	protein_coding	5	892643	919357	+	NA
ENSG00000071553	0.00584267	8.02196	0.129715	0.896825	0.94338	-6.69094	Not significant	ATP6AP1	protein_coding	X	154428632	154436516	+	NA
ENSG00000071564	-0.112524	5.52595	-0.789184	0.430242	0.619699	-6.37576	Not significant	TCF3	protein_coding	19	1609290	1652605	-	NA
ENSG00000071575	-0.430812	4.65915	-4.41188	1.16763e-05	0.000409558	2.84276	Significantly downregulated	TRIB2	protein_coding	2	12716889	12742734	+	NA
ENSG00000071626	-0.213804	4.54386	-2.24523	0.0250303	0.0939868	-4.15123	Not significant	DAZAP1	protein_coding	19	1407569	1435687	+	NA
ENSG00000071655	-0.0710542	3.63074	-1.13636	0.256151	0.446135	-5.90774	Not significant	MBD3	protein_coding	19	1573596	1592801	-	NA
ENSG00000071794	-0.0541668	3.1454	-0.785405	0.432453	0.621401	-6.17646	Not significant	HLTF	protein_coding	3	149030127	149086554	-	NA
ENSG00000071859	0.0142802	5.5132	0.148981	0.881607	0.935282	-6.67604	Not significant	FAM50A	protein_coding	X	154444126	154450654	+	NA
ENSG00000071889	0.0790286	4.93175	1.44522	0.148795	0.314541	-5.63658	Not significant	FAM3A	protein_coding	X	154506159	154516242	-	NA
ENSG00000071894	-0.126003	6.17669	-1.83719	0.0665595	0.182638	-5.03689	Not significant	CPSF1	protein_coding	8	144393229	144409349	-	NA
ENSG00000071909	-0.207256	-0.750294	-0.872768	0.383056	0.576394	-5.5987	Not significant	MYO3B	protein_coding	2	170178145	170655171	+	NA
ENSG00000071967	0.238308	4.56774	2.02291	0.0434203	0.136931	-4.64749	Not significant	CYBRD1	protein_coding	2	171522247	171558133	+	NA
ENSG00000071994	-0.189937	5.61306	-2.80672	0.0051286	0.030684	-2.82049	Significantly downregulated	PDCD2	protein_coding	6	170575295	170584692	-	NA
ENSG00000072042	-0.124886	5.81247	-1.88118	0.0603161	0.170709	-4.95047	Not significant	RDH11	protein_coding	14	67676801	67695814	-	NA
ENSG00000072062	0.128451	4.55799	1.49587	0.135088	0.29512	-5.54859	Not significant	PRKACA	protein_coding	19	14091688	14118084	-	NA
ENSG00000072071	-0.388723	1.53938	-4.28623	2.04282e-05	0.000616369	2.51829	Significantly downregulated	ADGRL1	protein_coding	19	14147743	14206187	-	NA
ENSG00000072110	0.0573497	8.60067	0.648173	0.517062	0.692126	-6.48798	Not significant	ACTN1	protein_coding	14	68874143	68979440	-	NA
ENSG00000072121	0.00513158	3.64134	0.0524298	0.9582	0.977801	-6.55545	Not significant	ZFYVE26	protein_coding	14	67727374	67816590	-	NA
ENSG00000072134	0.235743	1.42483	2.80302	0.00518732	0.0309569	-2.48433	Significantly upregulated	EPN2	protein_coding	17	19215615	19336715	+	NA
ENSG00000072135	-0.160041	8.00451	-2.27684	0.0230637	0.0885904	-4.15186	Not significant	PTPN18	protein_coding	2	130356007	130375409	+	NA
ENSG00000072163	-0.170338	1.87487	-1.39474	0.163488	0.334189	-5.33289	Not significant	LIMS2	protein_coding	2	127638381	127681786	-	NA
ENSG00000072195	-0.262814	-0.745912	-1.36508	0.172617	0.346922	-5.07031	Not significant	SPEG	protein_coding	2	219434846	219498287	+	NA
ENSG00000072201	-0.0813485	-1.20178	-0.626612	0.531095	0.702504	-5.75056	Not significant	LNX1	protein_coding	4	53459301	53701405	-	NA
ENSG00000072210	-0.0630494	5.1196	-1.0918	0.275253	0.467518	-6.08351	Not significant	ALDH3A2	protein_coding	17	19648136	19677598	+	NA
ENSG00000072274	-0.126866	5.61054	-1.53826	0.124386	0.279592	-5.52152	Not significant	TFRC	protein_coding	3	196027183	196082189	-	NA
ENSG00000072310	-0.0744917	5.07104	-0.701696	0.483076	0.664415	-6.42288	Not significant	SREBF1	protein_coding	17	17810399	17837002	-	NA
ENSG00000072364	-0.0453158	5.59184	-0.586837	0.557482	0.722494	-6.51829	Not significant	AFF4	protein_coding	5	132875379	132963634	-	NA
ENSG00000072401	0.140687	6.76565	1.34485	0.17906	0.354075	-5.81125	Not significant	UBE2D1	protein_coding	10	58334975	58370753	+	NA
ENSG00000072415	-0.0719906	2.86638	-0.996377	0.319373	0.513005	-5.96104	Not significant	MPP5	protein_coding	14	67241109	67335819	+	NA
ENSG00000072422	-0.0558155	3.56133	-0.326853	0.743866	0.850943	-6.4717	Not significant	RHOBTB1	protein_coding	10	60869438	61001440	-	NA
ENSG00000072501	-0.0453778	6.32815	-0.70504	0.480994	0.662176	-6.45471	Not significant	SMC1A	protein_coding	X	53374149	53422728	-	NA
ENSG00000072506	0.00400811	5.90767	0.0606443	0.951658	0.973719	-6.69365	Not significant	HSD17B10	protein_coding	X	53431258	53434373	-	NA
ENSG00000072518	0.0190264	6.49835	0.254362	0.799282	0.885163	-6.66949	Not significant	MARK2	protein_coding	11	63838928	63911019	+	NA
ENSG00000072571	0.0394791	1.46888	0.243506	0.807677	0.890064	-6.21441	Not significant	HMMR	protein_coding	5	163460203	163491945	+	NA
ENSG00000072609	0.0145864	6.27581	0.460377	0.645373	0.787501	-6.59552	Not significant	CHFR	protein_coding	12	132822187	132956304	-	NA
ENSG00000072682	0.332515	0.714816	2.63596	0.00855545	0.0441696	-2.86894	Significantly upregulated	P4HA2	protein_coding	5	132191838	132295315	-	NA
ENSG00000072694	-0.156747	3.93556	-1.64426	0.100521	0.241973	-5.24439	Not significant	FCGR2B	protein_coding	1	161663147	161678654	+	NA
ENSG00000072736	-0.264071	5.99312	-2.86284	0.0043103	0.0270651	-2.67284	Significantly downregulated	NFATC3	protein_coding	16	68084751	68229259	+	NA
ENSG00000072756	0.0586577	4.09936	1.20854	0.227202	0.413943	-5.88768	Not significant	TRNT1	protein_coding	3	3126916	3150879	+	NA
ENSG00000072778	-0.100798	8.47969	-1.4397	0.15035	0.316927	-5.67618	Not significant	ACADVL	protein_coding	17	7217125	7225273	+	NA
ENSG00000072786	-0.0912107	8.29996	-1.24261	0.214381	0.398808	-5.93737	Not significant	STK10	protein_coding	5	172042073	172188386	-	NA
ENSG00000072803	-0.0179995	5.3486	-0.450808	0.652252	0.79194	-6.581	Not significant	FBXW11	protein_coding	5	171861549	172006873	-	NA
ENSG00000072818	0.0863052	7.70026	1.81643	0.0696849	0.188317	-5.07689	Not significant	ACAP1	protein_coding	17	7336529	7351478	+	NA
ENSG00000072840	-0.212901	-1.09021	-1.06658	0.286491	0.478354	-5.40697	Not significant	EVC	protein_coding	4	5711197	5814305	+	NA
ENSG00000072849	-0.0448869	5.71554	-0.861095	0.389448	0.581956	-6.32575	Not significant	DERL2	protein_coding	17	5471251	5486811	-	NA
ENSG00000072858	-0.592427	4.3238	-5.02274	6.3074e-07	5.42035e-05	5.62035	Significantly downregulated	SIDT1	protein_coding	3	113532296	113629578	+	NA
ENSG00000072864	0.159793	5.00028	2.40036	0.0166102	0.0700342	-3.84387	Not significant	NDE1	protein_coding	16	15643267	15726353	+	NA
ENSG00000072952	0.414033	4.16594	2.97155	0.00305332	0.0212151	-2.31772	Significantly upregulated	MRVI1	protein_coding	11	10573091	10693988	-	NA
ENSG00000072954	0.32922	3.71521	3.34033	0.000876234	0.00865522	-1.14387	Significantly upregulated	TMEM38A	protein_coding	19	16661127	16690029	+	NA
ENSG00000072958	0.0633453	7.03415	1.71478	0.086779	0.218171	-5.25471	Not significant	AP1M1	protein_coding	19	16197578	16245907	+	NA
ENSG00000073008	-0.0157731	3.20875	-0.178474	0.858397	0.920316	-6.48849	Not significant	PVR	protein_coding	19	44643798	44663583	+	NA
ENSG00000073050	0.0220095	4.31227	0.468958	0.63923	0.783665	-6.51192	Not significant	XRCC1	protein_coding	19	43543040	43580473	-	NA
ENSG00000073060	-0.145784	3.60879	-1.92561	0.0545133	0.159366	-4.71703	Not significant	SCARB1	protein_coding	12	124776856	124882668	-	NA
ENSG00000073111	-0.0325128	4.94505	-0.273387	0.784627	0.876154	-6.62164	Not significant	MCM2	protein_coding	3	127598223	127622436	+	NA
ENSG00000073150	0.806066	0.71817	4.5593	5.95012e-06	0.000247782	3.64315	Significantly upregulated	PANX2	protein_coding	22	50170731	50180294	+	NA
ENSG00000073169	0.0688556	4.85957	0.665564	0.505885	0.682957	-6.44412	Not significant	SELENOO	protein_coding	22	50200979	50217616	+	NA
ENSG00000073282	0.17392	-2.49088	0.817655	0.413802	0.604866	-5.53219	Not significant	TP63	protein_coding	3	189631416	189897279	+	NA
ENSG00000073331	0.490941	5.40614	3.99669	7.02745e-05	0.00141945	1.10255	Significantly upregulated	ALPK1	protein_coding	4	112285509	112442620	+	NA
ENSG00000073350	-0.323416	4.87286	-3.04144	0.00243269	0.0180717	-2.11551	Significantly downregulated	LLGL2	protein_coding	17	75525080	75575208	+	NA
ENSG00000073417	-0.13479	3.54152	-1.54284	0.123272	0.27805	-5.36292	Not significant	PDE8A	protein_coding	15	84980440	85139145	+	NA
ENSG00000073464	0.167967	2.55366	1.47749	0.139945	0.30186	-5.36425	Not significant	CLCN4	protein_coding	X	10156945	10237660	+	NA
ENSG00000073536	-0.179146	1.70529	-2.00334	0.0454837	0.140895	-4.3198	Not significant	NLE1	protein_coding	17	35128753	35142315	-	NA
ENSG00000073578	-0.140005	7.22919	-2.04556	0.0411316	0.132026	-4.644	Not significant	SDHA	protein_coding	5	218241	256700	+	NA
ENSG00000073584	-0.189791	5.44035	-3.32964	0.000910078	0.00887361	-1.25306	Significantly downregulated	SMARCE1	protein_coding	17	40624962	40648508	-	NA
ENSG00000073605	-0.0755143	2.11006	-0.711605	0.476921	0.658754	-6.07565	Not significant	GSDMB	protein_coding	17	39904595	39919854	-	NA
ENSG00000073614	-0.0300268	6.81329	-0.436059	0.662913	0.79954	-6.60843	Not significant	KDM5A	protein_coding	12	280129	389454	-	NA
ENSG00000073711	-0.129066	-0.224897	-1.14706	0.251707	0.441445	-5.4056	Not significant	PPP2R3A	protein_coding	3	135965673	136147891	+	NA
ENSG00000073737	0.672977	4.20328	3.85514	0.000125111	0.00217203	0.596362	Significantly upregulated	DHRS9	protein_coding	2	169064789	169096167	+	NA
ENSG00000073756	-0.191241	5.11998	-0.910618	0.362776	0.557069	-6.25869	Not significant	PTGS2	protein_coding	1	186671791	186680427	-	NA
ENSG00000073792	0.751779	3.1854	4.83879	1.57234e-06	0.00010009	4.76126	Significantly upregulated	IGF2BP2	protein_coding	3	185643739	185825056	-	NA
ENSG00000073803	0.0857124	3.93496	1.15883	0.246878	0.43662	-5.92965	Not significant	MAP3K13	protein_coding	3	185282941	185489097	+	NA
ENSG00000073849	-0.294973	6.49498	-2.73488	0.00638072	0.0357964	-3.02797	Significantly downregulated	ST6GAL1	protein_coding	3	186930485	187078553	+	NA
ENSG00000073861	-0.498319	5.11042	-2.93049	0.00348225	0.0233376	-2.44375	Significantly downregulated	TBX21	protein_coding	17	47733244	47746119	+	NA
ENSG00000073910	0.13002	4.34866	1.28594	0.198842	0.379536	-5.82201	Not significant	FRY	protein_coding	13	32031300	32299122	+	NA
ENSG00000073921	0.0277737	6.58451	0.461528	0.644547	0.787044	-6.59681	Not significant	PICALM	protein_coding	11	85957684	86069882	-	NA
ENSG00000073969	0.0968124	5.25509	1.45961	0.144797	0.309082	-5.63339	Not significant	NSF	protein_coding	17	46590669	46757464	+	NA
ENSG00000074054	0.116191	5.08091	1.42327	0.155054	0.323253	-5.67839	Not significant	CLASP1	protein_coding	2	121337776	121649587	-	NA
ENSG00000074071	-0.0307119	5.85117	-0.37851	0.705154	0.826358	-6.62313	Not significant	MRPS34	protein_coding	16	1771890	1773155	-	NA
ENSG00000074181	0.348095	-1.0597	1.53152	0.126044	0.281611	-4.88475	Not significant	NOTCH3	protein_coding	19	15159038	15200981	-	NA
ENSG00000074201	-0.0920433	5.30016	-1.58012	0.114481	0.264368	-5.4482	Not significant	CLNS1A	protein_coding	11	77514936	77637805	-	NA
ENSG00000074219	-0.123413	-2.26993	-0.699854	0.484225	0.665316	-5.61012	Not significant	TEAD2	protein_coding	19	49340595	49362457	-	NA
ENSG00000074266	-0.102496	4.10357	-2.17414	0.0299919	0.106145	-4.27618	Not significant	EED	protein_coding	11	86244544	86278813	+	NA
ENSG00000074276	0.114975	-0.522903	0.653706	0.513492	0.68925	-5.81637	Not significant	CDHR2	protein_coding	5	176542511	176595974	+	NA
ENSG00000074319	0.185563	6.21763	4.03376	6.02438e-05	0.00128843	1.24145	Significantly upregulated	TSG101	protein_coding	11	18468336	18527232	-	NA
ENSG00000074356	0.0605423	5.10299	1.64562	0.100242	0.241454	-5.34174	Not significant	NCBP3	protein_coding	17	3802165	3846251	-	NA
ENSG00000074370	-0.0778099	7.90763	-0.761153	0.446794	0.633215	-6.41484	Not significant	ATP2A3	protein_coding	17	3923870	3964464	-	NA
ENSG00000074416	-0.0329479	5.48687	-0.237967	0.811969	0.892613	-6.65594	Not significant	MGLL	protein_coding	3	127689062	127823250	-	NA
ENSG00000074527	-0.647826	-1.33357	-2.94918	0.00328066	0.0223833	-1.87932	Significantly downregulated	NTN4	protein_coding	12	95657807	95791152	-	NA
ENSG00000074582	0.0120171	4.06598	0.208676	0.834755	0.906378	-6.57385	Not significant	BCS1L	protein_coding	2	218658764	218663443	+	NA
ENSG00000074590	-0.0859129	-1.42101	-0.409038	0.682623	0.813324	-5.84363	Not significant	NUAK1	protein_coding	12	106063340	106140033	-	NA
ENSG00000074603	-0.0281862	5.84917	-0.66142	0.508537	0.684982	-6.47875	Not significant	DPP8	protein_coding	15	65442463	65517704	-	NA
ENSG00000074621	-0.187398	1.45234	-1.89825	0.0580287	0.166427	-4.49165	Not significant	SLC24A1	protein_coding	15	65611366	65660995	+	NA
ENSG00000074657	-0.374896	2.25886	-3.50751	0.00047799	0.00569431	-0.403368	Significantly downregulated	ZNF532	protein_coding	18	58862600	58986480	+	NA
ENSG00000074660	-0.156015	4.13598	-1.03624	0.300409	0.493144	-6.06864	Not significant	SCARF1	protein_coding	17	1633858	1645747	-	NA
ENSG00000074695	-0.303122	5.77377	-2.642	0.00840549	0.043585	-3.2598	Significantly downregulated	LMAN1	protein_coding	18	59327823	59359962	-	NA
ENSG00000074696	-0.113179	4.36003	-1.83875	0.0663286	0.182228	-4.95169	Not significant	HACD3	protein_coding	15	65530418	65578352	+	NA
ENSG00000074706	-0.0330121	4.96648	-0.455825	0.648642	0.789281	-6.56131	Not significant	IPCEF1	protein_coding	6	154154496	154356792	-	NA
ENSG00000074755	0.0433438	5.59489	0.490109	0.624194	0.772519	-6.57172	Not significant	ZZEF1	protein_coding	17	4004445	4143020	-	NA
ENSG00000074800	-0.0213532	10.0259	-0.383191	0.701681	0.824282	-6.60763	Not significant	ENO1	protein_coding	1	8861002	8879249	-	NA
ENSG00000074803	0.235241	-1.89832	0.694855	0.487352	0.667865	-5.67715	Not significant	SLC12A1	protein_coding	15	48191664	48304078	+	NA
ENSG00000074842	-0.184464	7.2615	-1.86406	0.062686	0.17498	-4.99229	Not significant	MYDGF	protein_coding	19	4641374	4670370	-	NA
ENSG00000074855	-0.0298483	0.292334	-0.266505	0.78992	0.879643	-6.05151	Not significant	ANO8	protein_coding	19	17323223	17334829	-	NA
ENSG00000074935	-0.229406	2.76647	-3.4718	0.000545206	0.00623573	-0.578157	Significantly downregulated	TUBE1	protein_coding	6	112070777	112087529	-	NA
ENSG00000074964	-0.551984	4.60747	-4.23116	2.59887e-05	0.000719388	2.0936	Significantly downregulated	ARHGEF10L	protein_coding	1	17539835	17697874	+	NA
ENSG00000074966	-0.414107	4.83629	-3.5893	0.000352121	0.00456598	-0.341272	Significantly downregulated	TXK	protein_coding	4	48066393	48134256	-	NA
ENSG00000075089	-0.0829856	3.93595	-1.17855	0.238934	0.427732	-5.8924	Not significant	ACTR6	protein_coding	12	100199122	100241865	+	NA
ENSG00000075131	-0.0168473	2.01215	-0.195868	0.844764	0.912114	-6.30701	Not significant	TIPIN	protein_coding	15	66336206	66386746	-	NA
ENSG00000075142	-0.00209691	6.07989	-0.0368576	0.970608	0.984288	-6.69743	Not significant	SRI	protein_coding	7	88205118	88226993	-	NA
ENSG00000075151	0.0731573	5.72598	1.20968	0.226763	0.413462	-5.97301	Not significant	EIF4G3	protein_coding	1	20806292	21176888	-	NA
ENSG00000075188	0.00548773	3.46785	0.082952	0.933911	0.964375	-6.52908	Not significant	NUP37	protein_coding	12	102073103	102120124	-	NA
ENSG00000075213	-0.0589512	-3.06203	-0.256057	0.797974	0.884527	-5.75603	Not significant	SEMA3A	protein_coding	7	83955777	84492724	-	NA
ENSG00000075218	0.131199	1.8805	0.987365	0.323767	0.517575	-5.84442	Not significant	GTSE1	protein_coding	22	46296741	46330810	+	NA
ENSG00000075223	0.116577	2.60003	1.02227	0.306966	0.500284	-5.92794	Not significant	SEMA3C	protein_coding	7	80742538	80922359	-	NA
ENSG00000075234	-0.0814176	5.62346	-1.14013	0.254578	0.444378	-6.04874	Not significant	TTC38	protein_coding	22	46267961	46294008	+	NA
ENSG00000075239	-0.00285894	4.79051	-0.0488632	0.961041	0.979117	-6.65268	Not significant	ACAT1	protein_coding	11	108121516	108147776	+	NA
ENSG00000075240	-0.024147	5.16734	-0.286928	0.774243	0.870239	-6.6341	Not significant	GRAMD4	protein_coding	22	46576012	46679790	+	NA
ENSG00000075275	-0.405794	1.13562	-2.7273	0.00652776	0.0363917	-2.60601	Significantly downregulated	CELSR1	protein_coding	22	46360834	46537170	-	NA
ENSG00000075292	0.065214	5.71796	1.19818	0.231209	0.418661	-5.98583	Not significant	ZNF638	protein_coding	2	71276561	71435069	+	NA
ENSG00000075303	0.227471	4.17997	2.50185	0.0125567	0.0575509	-3.55956	Not significant	SLC25A40	protein_coding	7	87833568	87876357	-	NA
ENSG00000075336	-0.0157571	3.71725	-0.242583	0.808391	0.890463	-6.52711	Not significant	TIMM21	protein_coding	18	74148511	74160530	+	NA
ENSG00000075340	0.197989	1.37099	1.28919	0.197709	0.377929	-5.43164	Not significant	ADD2	protein_coding	2	70607618	70768225	-	NA
ENSG00000075391	-0.37928	-0.547307	-2.34807	0.0191181	0.0769453	-3.39352	Not significant	RASAL2	protein_coding	1	178094141	178484147	+	NA
ENSG00000075399	0.24827	4.05274	2.56801	0.010412	0.0505651	-3.38834	Not significant	VPS9D1	protein_coding	16	89707134	89720986	-	NA
ENSG00000075407	-0.0218992	3.63388	-0.312988	0.754373	0.85705	-6.49952	Not significant	ZNF37A	protein_coding	10	38094334	38150293	+	NA
ENSG00000075413	0.235313	6.98573	3.63487	0.000296213	0.00400587	-0.2404	Significantly upregulated	MARK3	protein_coding	14	103385392	103503831	+	NA
ENSG00000075415	-0.0866914	7.7554	-1.87421	0.0612715	0.172355	-4.97232	Not significant	SLC25A3	protein_coding	12	98593591	98606379	+	NA
ENSG00000075420	0.116631	6.51764	1.48767	0.13724	0.298271	-5.61176	Not significant	FNDC3B	protein_coding	3	172039628	172401665	+	NA
ENSG00000075426	-0.066429	6.83942	-0.76092	0.446933	0.633346	-6.41676	Not significant	FOSL2	protein_coding	2	28392448	28417312	+	NA
ENSG00000075539	-0.0329683	5.32454	-0.385169	0.700216	0.82372	-6.60653	Not significant	FRYL	protein_coding	4	48497361	48780322	-	NA
ENSG00000075568	-0.0318058	5.37817	-0.545369	0.585654	0.744212	-6.53548	Not significant	TMEM131	protein_coding	2	97756333	97995891	-	NA
ENSG00000075618	-0.0866638	1.88141	-0.743057	0.457669	0.642474	-6.03163	Not significant	FSCN1	protein_coding	7	5592823	5606655	+	NA
ENSG00000075624	-0.260421	14.2557	-2.79347	0.00534137	0.0316663	-2.80534	Significantly downregulated	ACTB	protein_coding	7	5527151	5563784	-	NA
ENSG00000075651	0.409033	3.43221	4.58579	5.26054e-06	0.00022727	3.61836	Significantly upregulated	PLD1	protein_coding	3	171600405	171810950	-	NA
ENSG00000075702	0.0201967	2.12752	0.166735	0.867622	0.925535	-6.32663	Not significant	WDR62	protein_coding	19	36054881	36105106	+	NA
ENSG00000075711	-0.151945	4.8272	-2.9673	0.00309536	0.021444	-2.33679	Significantly downregulated	DLG1	protein_coding	3	197042560	197299300	-	NA
ENSG00000075785	0.0644437	8.48743	1.62958	0.10359	0.246597	-5.38842	Not significant	RAB7A	protein_coding	3	128726122	128814796	+	NA
ENSG00000075790	0.025396	4.60386	0.322744	0.746975	0.852613	-6.59329	Not significant	BCAP29	protein_coding	7	107579977	107629170	+	NA
ENSG00000075826	-0.143569	4.59461	-1.39701	0.162804	0.33333	-5.67423	Not significant	SEC31B	protein_coding	10	100486642	100519864	-	NA
ENSG00000075856	-0.054802	5.05801	-0.882643	0.377699	0.571811	-6.28319	Not significant	SART3	protein_coding	12	108522580	108561400	-	NA
ENSG00000075884	-0.0964417	6.67122	-1.73192	0.0836797	0.212669	-5.22499	Not significant	ARHGAP15	protein_coding	2	143091362	143768352	+	NA
ENSG00000075886	0.106744	-2.07794	0.73487	0.462637	0.646723	-5.61756	Not significant	TUBA3D	protein_coding	2	131476093	131482934	+	NA
ENSG00000075914	0.0315488	4.11265	0.775404	0.438334	0.626059	-6.30766	Not significant	EXOSC7	protein_coding	3	44975241	45036066	+	NA
ENSG00000075945	-0.0777817	4.15123	-0.927043	0.354189	0.548202	-6.17205	Not significant	KIFAP3	protein_coding	1	169921326	170085208	-	NA
ENSG00000075975	0.0349804	5.0173	0.775038	0.43855	0.626321	-6.37232	Not significant	MKRN2	protein_coding	3	12557014	12583713	+	NA
ENSG00000076003	-0.149321	4.71859	-1.69891	0.089731	0.222603	-5.21875	Not significant	MCM6	protein_coding	2	135839626	135876426	-	NA
ENSG00000076043	0.118218	3.92974	1.23585	0.216885	0.402002	-5.83613	Not significant	REXO2	protein_coding	11	114439386	114450279	+	NA
ENSG00000076053	-0.105658	4.63315	-1.25422	0.210135	0.393971	-5.86641	Not significant	RBM7	protein_coding	11	114400030	114414203	+	NA
ENSG00000076067	0.0445155	3.1033	0.487845	0.625795	0.773792	-6.37782	Not significant	RBMS2	protein_coding	12	56521929	56596196	+	NA
ENSG00000076108	0.018832	6.72971	0.245037	0.806491	0.889538	-6.67249	Not significant	BAZ2A	protein_coding	12	56595596	56636816	-	NA
ENSG00000076201	0.0411581	3.45212	0.518088	0.604542	0.757973	-6.40174	Not significant	PTPN23	protein_coding	3	47381011	47413441	+	NA
ENSG00000076242	-0.0786774	4.79233	-1.6652	0.096271	0.234487	-5.28776	Not significant	MLH1	protein_coding	3	36993332	37050918	+	NA
ENSG00000076248	-0.130048	3.50307	-1.51302	0.130677	0.288583	-5.39587	Not significant	UNG	protein_coding	12	109097574	109110992	+	NA
ENSG00000076258	-0.131691	0.914053	-1.48576	0.137743	0.299124	-5.10694	Not significant	FMO4	protein_coding	1	171314208	171342084	+	NA
ENSG00000076321	-0.105635	4.08869	-1.68476	0.0924308	0.227509	-5.19856	Not significant	KLHL20	protein_coding	1	173714941	173786702	+	NA
ENSG00000076351	-0.260764	-0.524865	-2.30359	0.0215056	0.084127	-3.50089	Not significant	SLC46A1	protein_coding	17	28394756	28407197	-	NA
ENSG00000076356	0.174468	2.55124	1.52981	0.126466	0.28222	-5.29979	Not significant	PLXNA2	protein_coding	1	208022242	208244320	-	NA
ENSG00000076382	-0.0742058	3.09958	-0.594012	0.552675	0.71858	-6.29595	Not significant	SPAG5	protein_coding	17	28577565	28599279	-	NA
ENSG00000076513	0.00257696	6.71556	0.0365374	0.970863	0.984454	-6.70142	Not significant	ANKRD13A	protein_coding	12	109999186	110039763	+	NA
ENSG00000076554	-0.44655	4.2328	-3.18149	0.00152273	0.0127467	-1.62826	Significantly downregulated	TPD52	protein_coding	8	80034745	80231232	-	NA
ENSG00000076555	-0.093614	2.29975	-0.865883	0.386818	0.579722	-5.98925	Not significant	ACACB	protein_coding	12	109116595	109268226	+	NA
ENSG00000076604	-0.399425	1.3997	-2.8469	0.00452968	0.028023	-2.31758	Significantly downregulated	TRAF4	protein_coding	17	28743984	28750958	+	NA
ENSG00000076641	0.126542	6.69416	1.52745	0.127052	0.283094	-5.55313	Not significant	PAG1	protein_coding	8	80967810	81112068	-	NA
ENSG00000076650	0.0758647	3.07999	1.30931	0.190813	0.369358	-5.64874	Not significant	GPATCH1	protein_coding	19	33080880	33130542	+	NA
ENSG00000076662	0.189867	5.65849	2.4029	0.0164962	0.0697379	-3.8575	Not significant	ICAM3	protein_coding	19	10333776	10339823	-	NA
ENSG00000076685	0.102856	5.85233	1.55281	0.12087	0.274462	-5.50915	Not significant	NT5C2	protein_coding	10	103088017	103193306	-	NA
ENSG00000076706	0.238708	-1.3861	1.27113	0.204057	0.386447	-5.1831	Not significant	MCAM	protein_coding	11	119308529	119321521	-	NA
ENSG00000076716	-0.75002	-1.78363	-3.6428	0.000287376	0.00391718	0.197211	Significantly downregulated	GPC4	protein_coding	X	133300103	133415490	-	NA
ENSG00000076770	0.541337	4.8922	4.16611	3.44179e-05	0.000865802	1.78113	Significantly upregulated	MBNL3	protein_coding	X	132369317	132489968	-	NA
ENSG00000076826	0.367544	-1.64243	2.0497	0.0407248	0.131233	-3.96743	Not significant	CAMSAP3	protein_coding	19	7595902	7618304	+	NA
ENSG00000076864	1.80229	1.28785	5.96961	3.59724e-09	1.36019e-06	10.5658	Significantly upregulated	RAP1GAP	protein_coding	1	21596215	21669363	-	NA
ENSG00000076924	-0.00697032	4.26198	-0.0684641	0.945434	0.970168	-6.61364	Not significant	XAB2	protein_coding	19	7619525	7629565	-	NA
ENSG00000076928	-0.146172	8.91251	-2.59445	0.00965073	0.0479158	-3.38903	Significantly downregulated	ARHGEF1	protein_coding	19	41883161	41930150	+	NA
ENSG00000076944	0.151602	7.48323	2.95005	0.00327149	0.0223288	-2.43272	Significantly upregulated	STXBP2	protein_coding	19	7636881	7647873	+	NA
ENSG00000076984	0.151246	3.17478	2.11648	0.0346172	0.117373	-4.321	Not significant	MAP2K7	protein_coding	19	7903843	7914478	+	NA
ENSG00000077044	0.0447918	6.89853	0.643427	0.520135	0.694174	-6.49816	Not significant	DGKD	protein_coding	2	233354507	233472104	+	NA
ENSG00000077063	-0.127195	-2.94929	-0.540279	0.589158	0.747197	-5.66697	Not significant	CTTNBP2	protein_coding	7	117710651	117874139	-	NA
ENSG00000077097	-0.168265	6.24958	-2.13484	0.033083	0.113763	-4.45717	Not significant	TOP2B	protein_coding	3	25597905	25664907	-	NA
ENSG00000077147	-0.202012	6.79923	-2.72313	0.00660995	0.0367228	-3.0617	Significantly downregulated	TM9SF3	protein_coding	10	96518109	96587452	-	NA
ENSG00000077150	-0.113191	5.82097	-1.29023	0.197351	0.377529	-5.87165	Not significant	NFKB2	protein_coding	10	102394110	102402529	+	NA
ENSG00000077152	0.0451853	2.20309	0.332951	0.73926	0.848505	-6.29768	Not significant	UBE2T	protein_coding	1	202331657	202341980	-	NA
ENSG00000077157	0.268501	4.19037	2.53393	0.0114723	0.0539808	-3.48191	Not significant	PPP1R12B	protein_coding	1	202348699	202592706	+	NA
ENSG00000077232	-0.270901	6.10584	-4.06362	5.31676e-05	0.00118628	1.36224	Significantly downregulated	DNAJC10	protein_coding	2	182716041	182794464	+	NA
ENSG00000077235	-0.120004	5.85799	-1.717	0.0863731	0.217517	-5.24196	Not significant	GTF3C1	protein_coding	16	27459555	27549913	-	NA
ENSG00000077238	0.0889564	7.17132	1.05064	0.293747	0.486301	-6.1581	Not significant	IL4R	protein_coding	16	27313668	27364778	+	NA
ENSG00000077254	0.00791191	6.09842	0.202345	0.8397	0.909219	-6.67809	Not significant	USP33	protein_coding	1	77695987	77759852	-	NA
ENSG00000077264	-0.433602	-2.2141	-2.23087	0.025971	0.0965201	-3.55179	Not significant	PAK3	protein_coding	X	110944285	111227361	+	NA
ENSG00000077312	-0.0344236	5.09127	-0.419396	0.675041	0.808356	-6.58218	Not significant	SNRPA	protein_coding	19	40750637	40765389	+	NA
ENSG00000077327	-0.085752	-1.2724	-0.448319	0.654047	0.793366	-5.83764	Not significant	SPAG6	protein_coding	10	22345445	22454224	+	NA
ENSG00000077348	-0.0335641	4.28696	-0.538771	0.590197	0.7475	-6.46883	Not significant	EXOSC5	protein_coding	19	41386374	41397479	-	NA
ENSG00000077380	0.0678385	4.80936	1.04227	0.297605	0.490115	-6.12548	Not significant	DYNC1I2	protein_coding	2	171687409	171748420	+	NA
ENSG00000077420	0.155795	7.18853	2.22002	0.0267017	0.0980547	-4.27877	Not significant	APBB1IP	protein_coding	10	26438203	26567803	+	NA
ENSG00000077454	0.093361	5.7144	1.61074	0.107639	0.253206	-5.41644	Not significant	LRCH4	protein_coding	7	100574011	100586153	-	NA
ENSG00000077458	-0.00979447	4.6337	-0.169034	0.865813	0.924284	-6.62941	Not significant	FAM76B	protein_coding	11	95768942	95790409	-	NA
ENSG00000077463	0.117666	2.37558	1.78391	0.074824	0.197932	-4.85337	Not significant	SIRT6	protein_coding	19	4174109	4182604	-	NA
ENSG00000077514	0.1317	4.37897	2.73775	0.00632593	0.0356212	-2.96471	Significantly upregulated	POLD3	protein_coding	11	74493851	74669117	+	NA
ENSG00000077549	-0.0577618	8.29967	-1.86288	0.0628521	0.17534	-4.99033	Not significant	CAPZB	protein_coding	1	19338776	19485539	-	NA
ENSG00000077585	-0.276366	3.35228	-2.89059	0.00395108	0.0254598	-2.42711	Significantly downregulated	GPR137B	protein_coding	1	236142505	236221865	+	NA
ENSG00000077616	-0.227529	-2.50506	-1.21313	0.225443	0.412087	-5.13976	Not significant	NAALAD2	protein_coding	11	90131515	90192894	+	NA
ENSG00000077684	-0.105329	5.19589	-1.53623	0.124885	0.28021	-5.51048	Not significant	JADE1	protein_coding	4	128809623	128875224	+	NA
ENSG00000077713	-0.095965	3.33295	-1.39197	0.164326	0.33543	-5.55823	Not significant	SLC25A43	protein_coding	X	119399060	119454478	+	NA
ENSG00000077721	0.0273936	6.11489	0.48676	0.626564	0.774338	-6.58194	Not significant	UBE2A	protein_coding	X	119574467	119591083	+	NA
ENSG00000077782	0.247817	3.05162	2.42108	0.0157	0.0673683	-3.64491	Not significant	FGFR1	protein_coding	8	38411138	38468834	-	NA
ENSG00000077935	-0.00480647	-1.57113	-0.0347137	0.972317	0.985094	-5.89985	Not significant	SMC1B	protein_coding	22	45344063	45413619	-	NA
ENSG00000077984	0.168688	7.78386	1.39017	0.164872	0.33618	-5.74775	Not significant	CST7	protein_coding	20	24949230	24959928	+	NA
ENSG00000078018	0.177396	-0.20097	0.818822	0.413136	0.604296	-5.71832	Not significant	MAP2	protein_coding	2	209424058	209734118	+	NA
ENSG00000078043	0.08999	4.03419	1.43767	0.150924	0.317536	-5.58873	Not significant	PIAS2	protein_coding	18	46803224	46920160	-	NA
ENSG00000078053	0.762498	2.30939	3.77581	0.000171505	0.00268638	0.426452	Significantly upregulated	AMPH	protein_coding	7	38383704	38631567	-	NA
ENSG00000078061	-0.0132299	6.8809	-0.388397	0.697828	0.822156	-6.6279	Not significant	ARAF	protein_coding	X	47561100	47571920	+	NA
ENSG00000078070	-0.192179	4.19965	-3.72325	0.00021071	0.00310256	0.158342	Significantly downregulated	MCCC1	protein_coding	3	183015218	183116075	-	NA
ENSG00000078081	-0.333516	1.02762	-1.41573	0.15725	0.32577	-5.18736	Not significant	LAMP3	protein_coding	3	183122213	183163839	-	NA
ENSG00000078114	-0.32558	-1.67347	-0.940428	0.347287	0.541778	-5.46873	Not significant	NEBL	protein_coding	10	20779973	21174187	-	NA
ENSG00000078124	0.0599898	5.06051	0.946275	0.344299	0.53836	-6.23165	Not significant	ACER3	protein_coding	11	76860867	77026797	+	NA
ENSG00000078140	0.0659611	5.48308	1.14708	0.251696	0.441445	-6.03941	Not significant	UBE2K	protein_coding	4	39698044	39782792	+	NA
ENSG00000078142	0.02548	4.70418	0.523712	0.600626	0.755194	-6.5162	Not significant	PIK3C3	protein_coding	18	41955206	42087830	+	NA
ENSG00000078177	-0.165568	4.02	-2.43598	0.0150727	0.065601	-3.67264	Not significant	N4BP2	protein_coding	4	40056826	40158252	+	NA
ENSG00000078237	-0.0453086	4.31354	-0.718817	0.472467	0.655305	-6.36546	Not significant	TIGAR	protein_coding	12	4307763	4354593	+	NA
ENSG00000078246	-0.210776	2.1423	-2.86948	0.00422168	0.026703	-2.34866	Significantly downregulated	TULP3	protein_coding	12	2877223	2941140	+	NA
ENSG00000078269	-0.137514	4.02953	-1.87873	0.0606506	0.171271	-4.84762	Not significant	SYNJ2	protein_coding	6	157981887	158099176	+	NA
ENSG00000078304	-0.236806	7.25525	-4.98079	7.78821e-07	6.10799e-05	5.34218	Significantly downregulated	PPP2R5C	protein_coding	14	101761798	101927989	+	NA
ENSG00000078319	-0.0966963	3.5118	-1.46393	0.143612	0.307246	-5.47092	Not significant	PMS2P1	unprocessed_pseudogene	7	100320992	100341908	-	NA
ENSG00000078369	-0.119028	7.90617	-1.17457	0.240521	0.429494	-6.02054	Not significant	GNB1	protein_coding	1	1785285	1891117	-	NA
ENSG00000078399	0.793298	-0.50424	4.50531	7.63352e-06	0.000296953	3.43112	Significantly upregulated	HOXA9	protein_coding	7	27162435	27175180	-	NA
ENSG00000078401	-0.092813	-0.594332	-0.349848	0.726546	0.840642	-5.94042	Not significant	EDN1	protein_coding	6	12290363	12297194	+	NA
ENSG00000078403	-0.0192079	3.88858	-0.379657	0.704302	0.826129	-6.5069	Not significant	MLLT10	protein_coding	10	21524675	21743630	+	NA
ENSG00000078487	0.0475893	2.68536	0.667109	0.504898	0.682494	-6.21717	Not significant	ZCWPW1	protein_coding	7	100400826	100428992	-	NA
ENSG00000078589	-0.613205	3.42788	-4.87002	1.34929e-06	9.01404e-05	4.95999	Significantly downregulated	P2RY10	protein_coding	X	78945332	78961954	+	NA
ENSG00000078596	-0.533557	5.65938	-4.69772	3.1046e-06	0.000156522	4.05187	Significantly downregulated	ITM2A	protein_coding	X	79360384	79367667	-	NA
ENSG00000078618	0.0718181	7.50761	1.74767	0.0809117	0.208181	-5.19782	Not significant	NRDC	protein_coding	1	51789191	51878937	-	NA
ENSG00000078668	-0.109324	6.89875	-2.14485	0.0322707	0.111794	-4.43982	Not significant	VDAC3	protein_coding	8	42391624	42405897	+	NA
ENSG00000078674	-0.01543	6.12311	-0.257971	0.796497	0.883615	-6.66538	Not significant	PCM1	protein_coding	8	17922840	18029944	+	NA
ENSG00000078687	-0.110806	4.08137	-1.16096	0.24601	0.435778	-5.92419	Not significant	TNRC6C	protein_coding	17	77959240	78108835	+	NA
ENSG00000078699	-0.0333561	4.56507	-0.429256	0.667854	0.803005	-6.5447	Not significant	CBFA2T2	protein_coding	20	33490075	33650036	+	NA
ENSG00000078747	0.0686449	5.18126	1.14553	0.252338	0.441921	-6.032	Not significant	ITCH	protein_coding	20	34363235	34511393	+	NA
ENSG00000078795	0.30982	-0.642954	2.66482	0.00786086	0.0415642	-2.68206	Significantly upregulated	PKD2L2	protein_coding	5	137887968	137942747	+	NA
ENSG00000078804	-0.0526462	3.00176	-0.415267	0.67806	0.810515	-6.38262	Not significant	TP53INP2	protein_coding	20	34704290	34713439	+	NA
ENSG00000078808	-0.127447	7.05388	-1.30194	0.19332	0.372531	-5.86719	Not significant	SDF4	protein_coding	1	1216908	1232031	-	NA
ENSG00000078814	0.111713	0.339211	0.830374	0.406579	0.598473	-5.7769	Not significant	MYH7B	protein_coding	20	34975403	35002437	+	NA
ENSG00000078900	-0.192086	0.148803	-1.05634	0.291138	0.483423	-5.52382	Not significant	TP73	protein_coding	1	3652520	3736201	+	NA
ENSG00000078902	0.189672	6.84154	3.34644	0.000857439	0.00854997	-1.21828	Significantly upregulated	TOLLIP	protein_coding	11	1274371	1309654	-	NA
ENSG00000078967	-0.0758282	2.62975	-1.51487	0.130206	0.287781	-5.29114	Not significant	UBE2D4	protein_coding	7	43926438	43956136	+	NA
ENSG00000079134	-0.0515861	3.75523	-0.918374	0.358705	0.552883	-6.14387	Not significant	THOC1	protein_coding	18	214520	268050	-	NA
ENSG00000079150	-0.041715	0.146217	-0.349547	0.726772	0.840695	-6.00934	Not significant	FKBP7	protein_coding	2	178463664	178478600	-	NA
ENSG00000079156	0.673145	-0.728405	3.38932	0.000735562	0.00769609	-0.64696	Significantly upregulated	OSBPL6	protein_coding	2	178194481	178402891	+	NA
ENSG00000079215	0.527558	2.47881	3.27306	0.00111037	0.0101777	-1.27155	Significantly upregulated	SLC1A3	protein_coding	5	36606355	36688334	+	NA
ENSG00000079246	-0.128702	8.19249	-3.00628	0.00272876	0.0195936	-2.26751	Significantly downregulated	XRCC5	protein_coding	2	216107464	216206303	+	NA
ENSG00000079257	0.202134	3.20094	2.09369	0.0366074	0.121479	-4.37463	Not significant	LXN	protein_coding	3	158645822	158672693	-	NA
ENSG00000079263	-0.215955	5.08779	-2.5376	0.0113537	0.0535831	-3.50222	Not significant	SP140	protein_coding	2	230203110	230313215	+	NA
ENSG00000079277	0.264797	6.03597	3.70631	0.000225049	0.00323803	0.0156698	Significantly upregulated	MKNK1	protein_coding	1	46557408	46616843	-	NA
ENSG00000079308	1.06363	4.51995	4.6479	3.93124e-06	0.000184886	3.82481	Significantly upregulated	TNS1	protein_coding	2	217799789	218002995	-	NA
ENSG00000079313	0.0396356	3.88456	0.413637	0.679253	0.811125	-6.49726	Not significant	REXO1	protein_coding	19	1815246	1848463	-	NA
ENSG00000079332	-0.0223113	6.21234	-0.332744	0.739416	0.848522	-6.64457	Not significant	SAR1A	protein_coding	10	70147289	70170523	-	NA
ENSG00000079335	-0.176745	4.52022	-2.21064	0.0273482	0.0997377	-4.22608	Not significant	CDC14A	protein_coding	1	100345025	100520277	+	NA
ENSG00000079337	0.201897	0.211239	1.57776	0.115023	0.265327	-4.9226	Not significant	RAPGEF3	protein_coding	12	47734367	47771040	-	NA
ENSG00000079385	0.70028	4.86251	3.71982	0.000213543	0.00312238	0.0776964	Significantly upregulated	CEACAM1	protein_coding	19	42507304	42561234	-	NA
ENSG00000079387	-0.0399357	3.65725	-0.895444	0.370824	0.565386	-6.15551	Not significant	SENP1	protein_coding	12	48042898	48106308	-	NA
ENSG00000079393	1.16316	0.658642	4.95662	8.78879e-07	6.70004e-05	5.41146	Significantly upregulated	DUSP13	protein_coding	10	75094432	75109221	-	NA
ENSG00000079432	0.0150344	3.89967	0.195888	0.844749	0.912114	-6.56407	Not significant	CIC	protein_coding	19	42268537	42295797	+	NA
ENSG00000079435	-0.0351884	1.40759	-0.359993	0.718949	0.835739	-6.16416	Not significant	LIPE	protein_coding	19	42401507	42427426	-	NA
ENSG00000079459	0.102271	6.78647	2.48929	0.0130056	0.0589085	-3.65804	Not significant	FDFT1	protein_coding	8	11795573	11839309	+	NA
ENSG00000079462	-0.0546365	3.10346	-0.746237	0.455747	0.640859	-6.20408	Not significant	PAFAH1B3	protein_coding	19	42297033	42303546	-	NA
ENSG00000079482	-0.0600617	0.353013	-0.46866	0.639443	0.783747	-5.99341	Not significant	OPHN1	protein_coding	X	68042344	68433913	-	NA
ENSG00000079616	-0.19588	5.16682	-2.71388	0.0067957	0.0374576	-3.05286	Significantly downregulated	KIF22	protein_coding	16	29790719	29805385	+	NA
ENSG00000079691	-0.119191	1.94022	-1.07296	0.28362	0.475323	-5.74407	Not significant	CARMIL1	protein_coding	6	25279078	25620530	+	NA
ENSG00000079739	0.193456	5.23009	3.23524	0.00126623	0.0111294	-1.55824	Significantly upregulated	PGM1	protein_coding	1	63593276	63660245	+	NA
ENSG00000079785	-0.0715798	5.48786	-1.2866	0.198613	0.379251	-5.8685	Not significant	DDX1	protein_coding	2	15591178	15631111	+	NA
ENSG00000079805	-0.0934578	8.17747	-1.53749	0.124575	0.279829	-5.53486	Not significant	DNM2	protein_coding	19	10718079	10833488	+	NA
ENSG00000079819	-0.479486	2.89527	-5.0446	5.64754e-07	5.0603e-05	5.79479	Significantly downregulated	EPB41L2	protein_coding	6	130839347	131063322	-	NA
ENSG00000079931	-0.475201	-0.207986	-2.34237	0.0194101	0.0777968	-3.41712	Not significant	MOXD1	protein_coding	6	132296055	132401545	-	NA
ENSG00000079950	0.12475	6.48805	2.01826	0.0439031	0.137787	-4.69783	Not significant	STX7	protein_coding	6	132445867	132513198	-	NA
ENSG00000079974	-0.182418	3.89728	-3.24706	0.00121546	0.0108561	-1.42204	Significantly downregulated	RABL2B	protein_coding	22	50767501	50783663	-	NA
ENSG00000079999	0.0787509	5.59163	1.31684	0.188276	0.366132	-5.83656	Not significant	KEAP1	protein_coding	19	10486120	10503741	-	NA
ENSG00000080007	0.215832	-0.607357	1.35014	0.17736	0.352113	-5.15208	Not significant	DDX43	protein_coding	6	73394748	73417569	+	NA
ENSG00000080031	-0.172892	-2.23462	-0.721223	0.470987	0.653972	-5.59891	Not significant	PTPRH	protein_coding	19	55181248	55209506	-	NA
ENSG00000080189	0.0685426	6.18379	1.8876	0.0594479	0.169064	-4.94623	Not significant	SLC35C2	protein_coding	20	46345980	46364458	-	NA
ENSG00000080200	0.0227156	2.6159	0.184551	0.853629	0.917076	-6.4113	Not significant	CRYBG3	protein_coding	3	97822040	97944963	+	NA
ENSG00000080298	0.256426	3.41876	3.38295	0.00075259	0.00781215	-0.9755	Significantly upregulated	RFX3	protein_coding	9	3218297	3526004	-	NA
ENSG00000080345	-0.0540585	5.24386	-0.690634	0.49	0.670182	-6.44109	Not significant	RIF1	protein_coding	2	151409883	151508013	+	NA
ENSG00000080371	0.0271445	5.74109	0.333093	0.739153	0.848505	-6.63838	Not significant	RAB21	protein_coding	12	71754874	71800285	+	NA
ENSG00000080493	-0.717925	0.439629	-4.05258	5.56868e-05	0.00121854	1.63987	Significantly downregulated	SLC4A4	protein_coding	4	71186757	71572087	+	NA
ENSG00000080503	-0.168056	6.57491	-1.81008	0.0706654	0.190043	-5.08848	Not significant	SMARCA2	protein_coding	9	1980290	2193624	+	NA
ENSG00000080546	0.025318	4.47576	0.295128	0.767974	0.866411	-6.58976	Not significant	SESN1	protein_coding	6	108986437	109094819	-	NA
ENSG00000080561	-0.627462	0.14673	-3.42458	0.000647654	0.00705738	-0.528197	Significantly downregulated	MID2	protein_coding	X	107825755	107927193	+	NA
ENSG00000080573	-0.280319	-1.6175	-1.16129	0.245875	0.43569	-5.24894	Not significant	COL5A3	protein_coding	19	9959561	10010471	-	NA
ENSG00000080603	0.0185427	1.59849	0.176054	0.860297	0.921047	-6.26264	Not significant	SRCAP	protein_coding	16	30698209	30741409	+	NA
ENSG00000080608	-0.0695163	3.92202	-1.22736	0.220055	0.405612	-5.8354	Not significant	PUM3	protein_coding	9	2720469	2844241	-	NA
ENSG00000080802	0.0478034	4.22271	0.848591	0.396367	0.588377	-6.26196	Not significant	CNOT4	protein_coding	7	135361795	135510127	-	NA
ENSG00000080815	0.133063	6.6625	2.02216	0.0434978	0.137107	-4.69057	Not significant	PSEN1	protein_coding	14	73136418	73223691	+	NA
ENSG00000080819	0.198104	3.15279	2.30016	0.0217004	0.0846436	-3.92576	Not significant	CPOX	protein_coding	3	98521132	98593723	-	NA
ENSG00000080822	-0.140002	5.30676	-2.54607	0.0110839	0.0527841	-3.49298	Not significant	CLDND1	protein_coding	3	98497912	98523066	-	NA
ENSG00000080823	-0.116545	0.356156	-0.934142	0.350517	0.544839	-5.67216	Not significant	MOK	protein_coding	14	102224500	102305200	-	NA
ENSG00000080824	-0.195604	8.07587	-3.22239	0.0013236	0.0114684	-1.61274	Significantly downregulated	HSP90AA1	protein_coding	14	102080738	102139699	-	NA
ENSG00000080839	-0.159464	3.73895	-2.45198	0.0144235	0.0635792	-3.60758	Not significant	RBL1	protein_coding	20	36996349	37095995	-	NA
ENSG00000080845	0.0668627	4.90573	0.995907	0.319602	0.513241	-6.17682	Not significant	DLGAP4	protein_coding	20	36306336	36528637	+	NA
ENSG00000080854	-0.630571	-0.724986	-3.36085	0.000814517	0.00821732	-0.707514	Significantly downregulated	IGSF9B	protein_coding	11	133908564	133956985	-	NA
ENSG00000080947	-0.0315727	1.67536	-0.360463	0.718598	0.835587	-6.21199	Not significant	CROCCP3	transcribed_unprocessed_pseudogene	1	16467436	16499257	-	NA
ENSG00000080986	-0.135642	2.95888	-1.43147	0.152692	0.319909	-5.44308	Not significant	NDC80	protein_coding	18	2571511	2616635	+	NA
ENSG00000081014	-0.0170455	3.71936	-0.321222	0.748127	0.853439	-6.50856	Not significant	AP4E1	protein_coding	15	50908672	51005900	+	NA
ENSG00000081019	0.0655126	5.37799	0.874136	0.382311	0.575977	-6.30722	Not significant	RSBN1	protein_coding	1	113761832	113812476	-	NA
ENSG00000081026	-0.136135	1.33543	-1.34595	0.178706	0.353577	-5.34076	Not significant	MAGI3	protein_coding	1	113390749	113685923	+	NA
ENSG00000081041	-0.234941	1.94753	-1.00592	0.314765	0.508303	-5.80551	Not significant	CXCL2	protein_coding	4	74097035	74099293	-	NA
ENSG00000081052	-0.374262	1.25177	-2.05563	0.0401475	0.129793	-4.15097	Not significant	COL4A4	protein_coding	2	227002711	227164113	-	NA
ENSG00000081059	-0.845748	6.20248	-5.54062	4.1133e-08	8.04636e-06	8.15933	Significantly downregulated	TCF7	protein_coding	5	134114711	134151865	+	NA
ENSG00000081087	-0.0141364	6.08942	-0.215496	0.829436	0.902886	-6.67521	Not significant	OSTM1	protein_coding	6	108041409	108165854	-	NA
ENSG00000081148	-0.000164539	-2.24473	-0.000880381	0.999298	0.999774	-5.85003	Not significant	IMPG2	protein_coding	3	101222546	101320560	-	NA
ENSG00000081154	-0.114954	6.65227	-1.28128	0.200474	0.381649	-5.8926	Not significant	PCNP	protein_coding	3	101574095	101594437	+	NA
ENSG00000081177	-0.0143548	2.48731	-0.189951	0.849397	0.914921	-6.37507	Not significant	EXD2	protein_coding	14	69191511	69244020	+	NA
ENSG00000081181	0.171731	0.980713	1.29524	0.195618	0.375352	-5.37978	Not significant	ARG2	protein_coding	14	67619798	67651720	+	NA
ENSG00000081189	-0.278964	5.85847	-3.55589	0.000399225	0.00501844	-0.506074	Significantly downregulated	MEF2C	protein_coding	5	88717117	88904257	-	NA
ENSG00000081237	-0.21343	10.1205	-3.59069	0.000350276	0.00455455	-0.37783	Significantly downregulated	PTPRC	protein_coding	1	198638671	198757283	+	NA
ENSG00000081307	-0.200743	4.53433	-2.62495	0.00883433	0.0451288	-3.24769	Significantly downregulated	UBA5	protein_coding	3	132654446	132678097	+	NA
ENSG00000081320	-0.125211	8.46834	-1.7237	0.0851544	0.215231	-5.23466	Not significant	STK17B	protein_coding	2	196133566	196176503	-	NA
ENSG00000081377	-0.142417	4.04728	-1.07661	0.281986	0.473845	-6.00609	Not significant	CDC14B	protein_coding	9	96490241	96619830	-	NA
ENSG00000081386	0.0819884	1.6426	1.11432	0.265482	0.456747	-5.68007	Not significant	ZNF510	protein_coding	9	96755865	96778129	-	NA
ENSG00000081665	-0.0924371	3.43602	-1.51807	0.129399	0.286764	-5.38488	Not significant	ZNF506	protein_coding	19	19785839	19821751	-	NA
ENSG00000081692	-0.0185539	2.09596	-0.246154	0.805627	0.889204	-6.30638	Not significant	JMJD4	protein_coding	1	227730425	227735411	-	NA
ENSG00000081721	-0.105941	4.54856	-1.8521	0.0643865	0.178331	-4.9468	Not significant	DUSP12	protein_coding	1	161749758	161757238	+	NA
ENSG00000081760	-0.00577145	3.6275	-0.0877754	0.930078	0.962244	-6.54255	Not significant	AACS	protein_coding	12	125065379	125143333	+	NA
ENSG00000081791	-0.0644858	5.48419	-1.54329	0.123162	0.277982	-5.5123	Not significant	KIAA0141	protein_coding	5	141923808	141942047	+	NA
ENSG00000081870	-0.00196971	4.50268	-0.025208	0.979895	0.988998	-6.6324	Not significant	HSPB11	protein_coding	1	53916574	53945929	-	NA
ENSG00000081913	0.221477	1.63657	2.08834	0.0370884	0.12233	-4.19398	Not significant	PHLPP1	protein_coding	18	62715450	62980433	+	NA
ENSG00000081923	0.0846781	0.717715	0.598343	0.549784	0.716299	-5.98318	Not significant	ATP8B1	protein_coding	18	57646426	57803101	-	NA
ENSG00000081985	-0.505731	2.15531	-3.43924	0.000614059	0.00679707	-0.607861	Significantly downregulated	IL12RB2	protein_coding	1	67307364	67396900	+	NA
ENSG00000082014	0.118608	5.94343	1.11722	0.26424	0.455333	-6.08301	Not significant	SMARCD3	protein_coding	7	151238764	151277896	-	NA
ENSG00000082068	-0.118505	4.33946	-2.81042	0.00507066	0.030453	-2.74909	Significantly downregulated	WDR70	protein_coding	5	37379212	37753435	+	NA
ENSG00000082074	-0.0768744	8.83618	-1.26081	0.207752	0.391056	-5.91069	Not significant	FYB1	protein_coding	5	39105236	39274528	-	NA
ENSG00000082146	0.788138	6.15722	4.11097	4.35412e-05	0.00103478	1.54463	Significantly upregulated	STRADB	protein_coding	2	201387858	201480846	+	NA
ENSG00000082153	-0.243427	7.11309	-4.56177	5.8823e-06	0.000245498	3.42635	Significantly downregulated	BZW1	protein_coding	2	200810594	200827338	+	NA
ENSG00000082196	-0.0800106	-1.17269	-0.67176	0.501934	0.679768	-5.72016	Not significant	C1QTNF3	protein_coding	5	34019448	34043832	-	NA
ENSG00000082212	0.0321971	6.25931	0.742709	0.45788	0.642474	-6.42804	Not significant	ME2	protein_coding	18	50878734	50954257	+	NA
ENSG00000082213	0.139651	4.19921	2.30272	0.0215547	0.0842493	-4.02069	Not significant	C5orf22	protein_coding	5	31532266	31555058	+	NA
ENSG00000082258	-0.0505554	4.94456	-0.967639	0.333522	0.527089	-6.20064	Not significant	CCNT2	protein_coding	2	134918235	134959342	+	NA
ENSG00000082269	-0.177018	2.39143	-2.29152	0.0221966	0.0860467	-3.81586	Not significant	FAM135A	protein_coding	6	70412941	70561174	+	NA
ENSG00000082293	-0.878068	1.38019	-3.8703	0.000117717	0.00208386	0.955065	Significantly downregulated	COL19A1	protein_coding	6	69866571	70209976	+	NA
ENSG00000082397	-0.533257	5.4117	-4.92627	1.02211e-06	7.3756e-05	5.10578	Significantly downregulated	EPB41L3	protein_coding	18	5392381	5630700	-	NA
ENSG00000082438	-0.515288	2.58266	-3.49014	0.000509653	0.00594784	-0.468749	Significantly downregulated	COBLL1	protein_coding	2	164653624	164843679	-	NA
ENSG00000082458	-0.335828	1.92029	-2.75797	0.00595115	0.0341356	-2.61159	Significantly downregulated	DLG3	protein_coding	X	70444861	70505490	+	NA
ENSG00000082512	-0.437496	4.29823	-4.26418	2.25025e-05	0.000653531	2.25216	Significantly downregulated	TRAF5	protein_coding	1	211326615	211374946	+	NA
ENSG00000082515	0.00291931	5.06816	0.0416366	0.966799	0.981965	-6.66782	Not significant	MRPL22	protein_coding	5	154941070	154969411	+	NA
ENSG00000082516	0.0650094	3.236	0.64681	0.517944	0.692652	-6.30102	Not significant	GEMIN5	protein_coding	5	154887416	154938209	-	NA
ENSG00000082641	-0.0255301	4.79703	-0.414336	0.678741	0.810737	-6.57049	Not significant	NFE2L1	protein_coding	17	48048329	48061487	+	NA
ENSG00000082701	0.0369662	5.49743	0.755002	0.450474	0.63651	-6.40685	Not significant	GSK3B	protein_coding	3	119821323	120094417	-	NA
ENSG00000082781	-0.292517	4.97032	-1.32177	0.18663	0.364121	-5.78506	Not significant	ITGB5	protein_coding	3	124761948	124901418	-	NA
ENSG00000082805	-0.01926	4.79882	-0.192817	0.847152	0.913453	-6.63633	Not significant	ERC1	protein_coding	12	990509	1495933	+	NA
ENSG00000082898	-0.0359494	5.65488	-0.581639	0.560977	0.725383	-6.52312	Not significant	XPO1	protein_coding	2	61477849	61538626	-	NA
ENSG00000082996	0.107601	6.84991	1.66211	0.0968888	0.235376	-5.34212	Not significant	RNF13	protein_coding	3	149812708	149962139	+	NA
ENSG00000083093	-0.109566	2.58602	-1.54612	0.122477	0.27708	-5.2366	Not significant	PALB2	protein_coding	16	23603160	23641310	-	NA
ENSG00000083097	-0.190001	2.73183	-1.96148	0.0501751	0.150406	-4.54248	Not significant	DOPEY1	protein_coding	6	83067666	83171350	+	NA
ENSG00000083099	-0.0830526	4.87951	-1.36513	0.172603	0.346922	-5.73909	Not significant	LYRM2	protein_coding	6	89568144	89638753	-	NA
ENSG00000083123	-0.271314	2.88862	-3.61757	0.000316372	0.00420332	-0.0892983	Significantly downregulated	BCKDHB	protein_coding	6	80106647	80346270	+	NA
ENSG00000083168	0.0193087	5.96755	0.244916	0.806585	0.889556	-6.66699	Not significant	KAT6A	protein_coding	8	41929479	42051990	-	NA
ENSG00000083223	0.172378	6.79982	2.11611	0.0346491	0.117418	-4.49999	Not significant	ZCCHC6	protein_coding	9	86287733	86354454	-	NA
ENSG00000083290	-0.414471	4.51135	-3.6835	0.000245803	0.00347061	0.00400993	Significantly downregulated	ULK2	protein_coding	17	19770829	19867936	-	NA
ENSG00000083312	0.0307596	5.69817	0.586072	0.557995	0.72286	-6.52266	Not significant	TNPO1	protein_coding	5	72816312	72916733	+	NA
ENSG00000083444	0.023505	6.2165	0.407004	0.684116	0.814225	-6.61819	Not significant	PLOD1	protein_coding	1	11934205	11975538	+	NA
ENSG00000083454	-0.386573	3.88172	-3.25621	0.00117747	0.010657	-1.36725	Significantly downregulated	P2RX5	protein_coding	17	3672199	3696404	-	NA
ENSG00000083457	0.0345885	4.65696	0.435349	0.663429	0.799827	-6.55228	Not significant	ITGAE	protein_coding	17	3714628	3801243	-	NA
ENSG00000083520	-0.145568	4.8655	-2.97031	0.00306551	0.0212828	-2.33215	Significantly downregulated	DIS3	protein_coding	13	72752169	72782096	-	NA
ENSG00000083535	-0.0955696	3.72753	-1.64255	0.100876	0.242669	-5.22898	Not significant	PIBF1	protein_coding	13	72782059	73016461	+	NA
ENSG00000083544	-0.215289	2.67939	-3.59342	0.000346679	0.00451399	-0.162438	Significantly downregulated	TDRD3	protein_coding	13	60396457	60573878	+	NA
ENSG00000083635	-0.172079	2.12433	-2.04233	0.0414522	0.132672	-4.30368	Not significant	NUFIP1	protein_coding	13	44939249	44989483	-	NA
ENSG00000083642	-0.0148711	5.4721	-0.244149	0.807179	0.889826	-6.65617	Not significant	PDS5B	protein_coding	13	32586427	32778019	+	NA
ENSG00000083720	-0.370828	4.07038	-4.52161	7.08225e-06	0.00028308	3.34441	Significantly downregulated	OXCT1	protein_coding	5	41730065	41870519	-	NA
ENSG00000083750	0.130496	3.58075	2.3052	0.0214147	0.0839276	-3.9572	Not significant	RRAGB	protein_coding	X	55717739	55758774	+	NA
ENSG00000083799	-0.307269	7.10421	-4.87576	1.31173e-06	8.82544e-05	4.84715	Significantly downregulated	CYLD	protein_coding	16	50742050	50801935	+	NA
ENSG00000083807	-0.0501318	1.08473	-0.632118	0.527493	0.699943	-5.98789	Not significant	SLC27A5	protein_coding	19	58479512	58512413	-	NA
ENSG00000083812	-0.0594302	3.71567	-0.778	0.436803	0.624783	-6.25914	Not significant	ZNF324	protein_coding	19	58467045	58475436	+	NA
ENSG00000083814	-0.00993779	3.16819	-0.118279	0.905877	0.948837	-6.47933	Not significant	ZNF671	protein_coding	19	57719751	57727624	-	NA
ENSG00000083817	-0.193506	0.738678	-1.59809	0.110424	0.257833	-4.90882	Not significant	ZNF416	protein_coding	19	57571566	57578927	-	NA
ENSG00000083828	0.0866669	4.26126	1.13812	0.255417	0.445226	-5.98468	Not significant	ZNF586	protein_coding	19	57769655	57819939	+	NA
ENSG00000083838	0.0443445	1.31608	0.681522	0.495742	0.674765	-6.0094	Not significant	ZNF446	protein_coding	19	58474017	58481230	+	NA
ENSG00000083844	-0.0608278	3.29844	-1.07386	0.283215	0.475066	-5.9371	Not significant	ZNF264	protein_coding	19	57191500	57222846	+	NA
ENSG00000083845	-0.156172	7.25753	-1.92192	0.0549773	0.160327	-4.88473	Not significant	RPS5	protein_coding	19	58386400	58394806	+	NA
ENSG00000083896	0.00358842	5.24597	0.0510496	0.959299	0.978355	-6.67579	Not significant	YTHDC1	protein_coding	4	68310387	68350089	-	NA
ENSG00000083937	0.0651805	5.7366	0.663684	0.507087	0.684052	-6.47674	Not significant	CHMP2B	protein_coding	3	87227271	87255548	+	NA
ENSG00000084070	0.254494	9.51754	3.01525	0.00265027	0.0192272	-2.22746	Significantly upregulated	SMAP2	protein_coding	1	40344850	40423326	+	NA
ENSG00000084072	-0.0598928	5.16429	-1.14194	0.253826	0.443557	-6.02854	Not significant	PPIE	protein_coding	1	39692182	39763914	+	NA
ENSG00000084073	0.026129	5.37455	0.422285	0.672932	0.806943	-6.59586	Not significant	ZMPSTE24	protein_coding	1	40258107	40294184	+	NA
ENSG00000084090	-0.20151	7.26047	-2.96605	0.00310787	0.0214911	-2.38755	Significantly downregulated	STARD7	protein_coding	2	96184859	96208825	-	NA
ENSG00000084092	-0.0617789	3.97407	-1.26279	0.20704	0.390182	-5.79922	Not significant	NOA1	protein_coding	4	56963370	56978823	-	NA
ENSG00000084093	-0.0534008	6.03484	-0.747826	0.454789	0.639845	-6.4212	Not significant	REST	protein_coding	4	56907876	56966678	+	NA
ENSG00000084110	0.397125	5.15555	2.96083	0.00316039	0.0217511	-2.3897	Significantly upregulated	HAL	protein_coding	12	95972662	95996365	-	NA
ENSG00000084112	-0.0327172	5.30207	-0.468311	0.639692	0.783849	-6.57178	Not significant	SSH1	protein_coding	12	108778192	108857590	-	NA
ENSG00000084207	-0.145039	8.21664	-1.95304	0.0511689	0.15237	-4.82236	Not significant	GSTP1	protein_coding	11	67583595	67586660	+	NA
ENSG00000084234	-0.13997	9.57313	-1.96431	0.0498462	0.149824	-4.78882	Not significant	APLP2	protein_coding	11	130069837	130144811	+	NA
ENSG00000084444	-0.0156883	1.59911	-0.182679	0.855097	0.918132	-6.24847	Not significant	FAM234B	protein_coding	12	13044284	13142521	+	NA
ENSG00000084463	-0.274502	6.37773	-4.76552	2.24359e-06	0.000124757	4.34051	Significantly downregulated	WBP11	protein_coding	12	14784579	14803540	-	NA
ENSG00000084623	-0.124986	6.77367	-2.71186	0.0068368	0.0376293	-3.09172	Significantly downregulated	EIF3I	protein_coding	1	32221928	32231604	+	NA
ENSG00000084652	-0.0583181	5.88845	-0.763766	0.445236	0.632191	-6.40714	Not significant	TXLNA	protein_coding	1	32179686	32198285	+	NA
ENSG00000084676	-0.0935535	6.72833	-1.02313	0.306561	0.499944	-6.18601	Not significant	NCOA1	protein_coding	2	24491914	24770702	+	NA
ENSG00000084693	0.0791557	3.86237	1.15198	0.249678	0.439435	-5.92634	Not significant	AGBL5	protein_coding	2	27042364	27070622	+	NA
ENSG00000084710	-0.0319689	-1.26386	-0.155134	0.876755	0.93203	-5.91464	Not significant	EFR3B	protein_coding	2	25042130	25159137	+	NA
ENSG00000084731	0.148889	2.80601	1.44795	0.148031	0.313366	-5.43385	Not significant	KIF3C	protein_coding	2	25926596	25982749	-	NA
ENSG00000084733	0.0530956	7.68757	0.921841	0.356894	0.551082	-6.28173	Not significant	RAB10	protein_coding	2	26034107	26137454	+	NA
ENSG00000084734	0.601981	-1.99285	2.4484	0.0145668	0.0640773	-3.13281	Not significant	GCKR	protein_coding	2	27496842	27523684	+	NA
ENSG00000084754	0.035847	7.60727	0.791842	0.428692	0.618219	-6.39193	Not significant	HADHA	protein_coding	2	26190635	26244726	-	NA
ENSG00000084764	0.156596	2.27135	1.78011	0.0754448	0.198962	-4.84859	Not significant	MAPRE3	protein_coding	2	26970612	27027196	+	NA
ENSG00000084774	-0.121124	4.22137	-1.08771	0.277055	0.469103	-6.01664	Not significant	CAD	protein_coding	2	27217390	27243943	+	NA
ENSG00000085063	0.28958	5.75723	2.97883	0.00298248	0.0208479	-2.34504	Significantly upregulated	CD59	protein_coding	11	33698261	33736445	-	NA
ENSG00000085117	0.158186	7.20744	2.05937	0.0397875	0.128849	-4.61585	Not significant	CD82	protein_coding	11	44564427	44620363	+	NA
ENSG00000085185	0.38399	2.37549	4.34099	1.60366e-05	0.000513878	2.65526	Significantly upregulated	BCORL1	protein_coding	X	129981107	130058083	+	NA
ENSG00000085224	-0.0915004	6.40126	-1.38307	0.167037	0.339402	-5.75803	Not significant	ATRX	protein_coding	X	77504878	77786269	-	NA
ENSG00000085231	-0.00601184	3.24995	-0.0749183	0.940299	0.967247	-6.49772	Not significant	AK6	protein_coding	5	69350984	69370013	-	NA
ENSG00000085265	-0.214955	11.5926	-2.28894	0.0223469	0.0864694	-4.08855	Not significant	FCN1	protein_coding	9	134905890	134917963	-	NA
ENSG00000085274	-0.0111222	3.88292	-0.182869	0.854948	0.918047	-6.56272	Not significant	MYNN	protein_coding	3	169772831	169789716	+	NA
ENSG00000085276	0.294232	-2.74211	1.38292	0.167081	0.33944	-4.94761	Not significant	MECOM	protein_coding	3	169083499	169663618	-	NA
ENSG00000085365	-0.0263459	4.69272	-0.428371	0.668499	0.803473	-6.55731	Not significant	SCAMP1	protein_coding	5	78360583	78479071	+	NA
ENSG00000085377	-0.0710905	4.9679	-0.964529	0.335077	0.528725	-6.20478	Not significant	PREP	protein_coding	6	105277565	105403084	-	NA
ENSG00000085382	-0.0205991	2.8679	-0.285199	0.775567	0.870872	-6.4092	Not significant	HACE1	protein_coding	6	104728093	104859919	-	NA
ENSG00000085415	-0.0364819	4.29162	-0.648728	0.516704	0.691968	-6.40753	Not significant	SEH1L	protein_coding	18	12947133	12987536	+	NA
ENSG00000085433	0.0327722	3.95005	0.543627	0.586852	0.745343	-6.44604	Not significant	WDR47	protein_coding	1	108970214	109042113	-	NA
ENSG00000085449	-0.0965308	6.1279	-1.43083	0.152876	0.320236	-5.68957	Not significant	WDFY1	protein_coding	2	223855716	223945387	-	NA
ENSG00000085465	-0.298468	0.112421	-2.48182	0.013279	0.0597601	-3.13868	Not significant	OVGP1	protein_coding	1	111414314	111427777	-	NA
ENSG00000085491	0.113272	5.17311	1.37427	0.169749	0.343384	-5.74989	Not significant	SLC25A24	protein_coding	1	108134036	108200849	-	NA
ENSG00000085511	-0.159323	3.71598	-2.14511	0.03225	0.111778	-4.29181	Not significant	MAP3K4	protein_coding	6	160991727	161117385	+	NA
ENSG00000085514	-0.0893357	7.79798	-1.20209	0.229691	0.41679	-5.98851	Not significant	PILRA	protein_coding	7	100367530	100400099	+	NA
ENSG00000085552	-0.232763	-1.48338	-1.18623	0.23589	0.424293	-5.24465	Not significant	IGSF9	protein_coding	1	159927039	159945604	-	NA
ENSG00000085563	-0.478196	2.93332	-3.80246	0.000154355	0.00250277	0.579212	Significantly downregulated	ABCB1	protein_coding	7	87503633	87713323	-	NA
ENSG00000085644	0.176898	2.96363	2.47225	0.0136372	0.0608652	-3.50759	Not significant	ZNF213	protein_coding	16	3129777	3142805	+	NA
ENSG00000085662	-0.266277	5.83908	-3.55078	0.000406932	0.00507819	-0.523005	Significantly downregulated	AKR1B1	protein_coding	7	134442350	134459284	-	NA
ENSG00000085719	0.186057	6.38964	2.10641	0.0354848	0.11921	-4.51923	Not significant	CPNE3	protein_coding	8	86514427	86561498	+	NA
ENSG00000085721	-0.13606	4.25023	-2.14902	0.0319374	0.111055	-4.33964	Not significant	RRN3	protein_coding	16	15060022	15094317	-	NA
ENSG00000085733	-0.0106947	4.59555	-0.0596708	0.952433	0.973999	-6.62996	Not significant	CTTN	protein_coding	11	70398404	70436584	+	NA
ENSG00000085741	0.310831	0.982253	2.0268	0.0430198	0.136115	-4.24157	Not significant	WNT11	protein_coding	11	76186325	76210736	-	NA
ENSG00000085760	0.000647066	4.06347	0.0147946	0.9882	0.993666	-6.59642	Not significant	MTIF2	protein_coding	2	55236595	55269347	-	NA
ENSG00000085788	-0.230751	4.5299	-3.43702	0.000619038	0.00684017	-0.850984	Significantly downregulated	DDHD2	protein_coding	8	38225218	38275558	+	NA
ENSG00000085831	0.390824	-0.747137	2.17941	0.0295975	0.10533	-3.77855	Not significant	TTC39A	protein_coding	1	51287258	51345116	-	NA
ENSG00000085832	-0.0195313	6.32095	-0.395668	0.692457	0.818685	-6.62313	Not significant	EPS15	protein_coding	1	51354263	51519328	-	NA
ENSG00000085840	0.108159	2.02869	0.84285	0.399568	0.59133	-5.98613	Not significant	ORC1	protein_coding	1	52372829	52404459	-	NA
ENSG00000085871	0.176051	4.3345	1.98215	0.0478102	0.146073	-4.70656	Not significant	MGST2	protein_coding	4	139665768	139740745	+	NA
ENSG00000085872	0.0661805	3.95492	0.87182	0.383572	0.576814	-6.21676	Not significant	CHERP	protein_coding	19	16517889	16542530	-	NA
ENSG00000085978	-0.115541	4.64754	-1.78835	0.074105	0.196687	-5.06704	Not significant	ATG16L1	protein_coding	2	233210051	233295674	+	NA
ENSG00000085982	-0.123686	3.27506	-1.96881	0.0493261	0.1489	-4.60229	Not significant	USP40	protein_coding	2	233475520	233566782	-	NA
ENSG00000085998	-0.25218	4.70408	-3.48628	0.000516949	0.00601072	-0.697589	Significantly downregulated	POMGNT1	protein_coding	1	46188682	46220305	-	NA
ENSG00000085999	0.0726014	0.70692	0.555306	0.578843	0.738535	-5.9978	Not significant	RAD54L	protein_coding	1	46247688	46278473	+	NA
ENSG00000086015	0.0901762	3.7062	0.988241	0.323339	0.51709	-6.08792	Not significant	MAST2	protein_coding	1	45786987	46036124	+	NA
ENSG00000086061	0.0274401	7.11804	0.506256	0.612819	0.764446	-6.57587	Not significant	DNAJA1	protein_coding	9	33025211	33039907	+	NA
ENSG00000086062	-0.0516432	5.89691	-0.608271	0.543184	0.711317	-6.51181	Not significant	B4GALT1	protein_coding	9	33104082	33167356	-	NA
ENSG00000086065	0.274934	5.95791	2.86731	0.0042505	0.0268314	-2.66568	Significantly upregulated	CHMP5	protein_coding	9	33264879	33282069	+	NA
ENSG00000086102	-0.12484	5.48778	-1.75107	0.0803237	0.207261	-5.17369	Not significant	NFX1	protein_coding	9	33290511	33371157	+	NA
ENSG00000086189	-0.17812	4.81427	-2.7762	0.00563056	0.0328858	-2.868	Significantly downregulated	DIMT1	protein_coding	5	62387254	62403939	-	NA
ENSG00000086200	0.0154729	3.50536	0.199304	0.842077	0.910589	-6.51465	Not significant	IPO11	protein_coding	5	62403972	62628582	+	NA
ENSG00000086232	0.133094	7.77035	1.40285	0.161057	0.330914	-5.73092	Not significant	EIF2AK1	protein_coding	7	6022244	6059230	-	NA
ENSG00000086288	0.18412	2.12427	1.76342	0.0782186	0.203798	-4.86887	Not significant	NME8	protein_coding	7	37848597	37900401	+	NA
ENSG00000086289	0.202849	1.67866	1.6556	0.0982012	0.237842	-4.98058	Not significant	EPDR1	protein_coding	7	37683843	37951941	+	NA
ENSG00000086300	0.09458	6.81177	1.07596	0.282274	0.474244	-6.13171	Not significant	SNX10	protein_coding	7	26291895	26374329	+	NA
ENSG00000086475	-0.0670267	4.67937	-1.1226	0.261952	0.452983	-6.02247	Not significant	SEPHS1	protein_coding	10	13317424	13348298	-	NA
ENSG00000086504	0.107742	6.13571	2.23711	0.0255583	0.0953445	-4.23907	Not significant	MRPL28	protein_coding	16	367384	370527	-	NA
ENSG00000086506	1.41559	3.27261	5.52545	4.47047e-08	8.35044e-06	8.11194	Significantly upregulated	HBQ1	protein_coding	16	180453	181181	+	NA
ENSG00000086544	0.422069	3.95367	3.87578	0.000115145	0.00205565	0.696201	Significantly upregulated	ITPKC	protein_coding	19	40717103	40740860	+	NA
ENSG00000086548	1.14053	4.19496	4.3342	1.65277e-05	0.000524282	2.47849	Significantly upregulated	CEACAM6	protein_coding	19	41750977	41772208	+	NA
ENSG00000086570	0.61436	-1.12054	3.1626	0.00162374	0.0133635	-1.32383	Significantly upregulated	FAT2	protein_coding	5	151504093	151568944	-	NA
ENSG00000086589	-0.0787828	6.09297	-1.73364	0.0833739	0.212231	-5.21823	Not significant	RBM22	protein_coding	5	150690794	150701107	-	NA
ENSG00000086598	-0.166978	7.62661	-2.677	0.00758327	0.0405571	-3.18324	Significantly downregulated	TMED2	protein_coding	12	123584531	123598577	+	NA
ENSG00000086619	-0.0514365	3.4111	-0.934805	0.350176	0.5447	-6.09063	Not significant	ERO1B	protein_coding	1	236215555	236281985	-	NA
ENSG00000086666	0.0233656	6.54986	0.572044	0.567456	0.730486	-6.54022	Not significant	ZFAND6	protein_coding	15	80059568	80138393	+	NA
ENSG00000086712	-0.103483	3.57306	-1.89308	0.0587144	0.16786	-4.77249	Not significant	TXLNG	protein_coding	X	16786427	16844519	+	NA
ENSG00000086717	0.538211	-2.43928	2.77473	0.00565575	0.0330167	-2.33398	Significantly upregulated	PPEF1	protein_coding	X	18675909	18827921	+	NA
ENSG00000086730	0.146921	8.02622	2.63781	0.00850919	0.0439878	-3.28222	Significantly upregulated	LAT2	protein_coding	7	74199652	74229834	+	NA
ENSG00000086758	-0.0274083	5.66827	-0.293366	0.76932	0.86734	-6.64769	Not significant	HUWE1	protein_coding	X	53532096	53686729	-	NA
ENSG00000086827	-0.00633563	3.46	-0.0876367	0.930188	0.962305	-6.5261	Not significant	ZW10	protein_coding	11	113733187	113773811	-	NA
ENSG00000086848	-0.18064	0.470104	-2.1537	0.0315669	0.110152	-3.89403	Not significant	ALG9	protein_coding	11	111782195	111871581	-	NA
ENSG00000086967	-0.18487	-2.38836	-0.902797	0.36691	0.561457	-5.44403	Not significant	MYBPC2	protein_coding	19	50432903	50466321	+	NA
ENSG00000087008	0.108169	3.9054	1.92291	0.0548521	0.160085	-4.77899	Not significant	ACOX3	protein_coding	4	8366282	8440723	-	NA
ENSG00000087053	-0.202941	3.90454	-2.7379	0.00632298	0.0356212	-2.89753	Significantly downregulated	MTMR2	protein_coding	11	95832882	95925315	-	NA
ENSG00000087074	-0.364902	8.7543	-3.33041	0.000907609	0.00885739	-1.26548	Significantly downregulated	PPP1R15A	protein_coding	19	48872392	48876057	+	NA
ENSG00000087076	-0.0248551	-2.60535	-0.13202	0.895002	0.942435	-5.80722	Not significant	HSD17B14	protein_coding	19	48813017	48836678	-	NA
ENSG00000087077	0.0634221	3.21173	0.882163	0.377958	0.571953	-6.12835	Not significant	TRIP6	protein_coding	7	100867138	100873454	+	NA
ENSG00000087085	1.58214	-0.83799	5.84474	7.43103e-09	2.34152e-06	9.78749	Significantly upregulated	ACHE	protein_coding	7	100889994	100896974	-	NA
ENSG00000087086	-0.0255786	12.9511	-0.451451	0.651789	0.791643	-6.53898	Not significant	FTL	protein_coding	19	48965301	48966878	+	NA
ENSG00000087087	-0.148516	6.37505	-3.27543	0.00110121	0.0101349	-1.44465	Significantly downregulated	SRRT	protein_coding	7	100875111	100888664	+	NA
ENSG00000087088	-0.021765	6.40625	-0.344053	0.730898	0.843046	-6.64233	Not significant	BAX	protein_coding	19	48954815	48961798	+	NA
ENSG00000087095	0.162163	2.72104	2.57868	0.0100986	0.0495265	-3.21494	Significantly upregulated	NLK	protein_coding	17	28041737	28196381	+	NA
ENSG00000087111	-0.0398871	6.2162	-0.967684	0.3335	0.527089	-6.23779	Not significant	PIGS	protein_coding	17	28553383	28571872	-	NA
ENSG00000087116	0.86908	4.46836	2.56897	0.0103835	0.0504933	-3.43713	Not significant	ADAMTS2	protein_coding	5	179110851	179345430	-	NA
ENSG00000087152	0.060394	4.84346	0.976778	0.32898	0.522839	-6.19169	Not significant	ATXN7L3	protein_coding	17	44191805	44200113	-	NA
ENSG00000087157	0.344288	6.38165	3.78901	0.000162795	0.0025921	0.314457	Significantly upregulated	PGS1	protein_coding	17	78378640	78425114	+	NA
ENSG00000087191	-0.123839	6.44142	-2.75493	0.00600621	0.0343997	-2.97524	Significantly downregulated	PSMC5	protein_coding	17	63827152	63832026	+	NA
ENSG00000087206	0.214836	5.57522	3.81436	0.000147237	0.00241862	0.415013	Significantly upregulated	UIMC1	protein_coding	5	176905005	177022633	-	NA
ENSG00000087237	0.233582	2.0433	1.51988	0.128943	0.286094	-5.23223	Not significant	CETP	protein_coding	16	56961850	56983845	+	NA
ENSG00000087245	0.284916	-1.85865	1.18667	0.235716	0.424168	-5.24528	Not significant	MMP2	protein_coding	16	55389700	55506691	+	NA
ENSG00000087253	0.288534	5.89814	2.74758	0.00614107	0.0348867	-2.99384	Significantly upregulated	LPCAT2	protein_coding	16	55508998	55586670	+	NA
ENSG00000087258	-0.256596	0.750914	-1.69955	0.0896114	0.222393	-4.7376	Not significant	GNAO1	protein_coding	16	56191347	56357457	+	NA
ENSG00000087263	-0.133147	4.1822	-2.39413	0.0168931	0.0707223	-3.78853	Not significant	OGFOD1	protein_coding	16	56451490	56479100	+	NA
ENSG00000087266	0.0922437	7.13357	1.48705	0.137401	0.298587	-5.61298	Not significant	SH3BP2	protein_coding	4	2793023	2841098	+	NA
ENSG00000087269	-0.0831251	3.6923	-1.75863	0.0790296	0.205097	-5.03334	Not significant	NOP14	protein_coding	4	2937933	2963385	-	NA
ENSG00000087274	0.0186821	7.79447	0.310623	0.756169	0.858318	-6.65289	Not significant	ADD1	protein_coding	4	2843857	2930076	+	NA
ENSG00000087299	-0.0846065	1.38367	-1.07103	0.284486	0.476184	-5.66931	Not significant	L2HGDH	protein_coding	14	50237563	50312548	-	NA
ENSG00000087301	-0.0843563	2.4951	-1.15857	0.246985	0.436727	-5.73865	Not significant	TXNDC16	protein_coding	14	52430590	52552522	-	NA
ENSG00000087302	-0.0825201	5.91466	-1.35803	0.174843	0.349598	-5.786	Not significant	RTRAF	protein_coding	14	51989475	52010691	+	NA
ENSG00000087303	-0.219214	0.13203	-1.69033	0.0913609	0.225417	-4.69335	Not significant	NID2	protein_coding	14	52004803	52069228	-	NA
ENSG00000087338	0.0786023	5.37276	1.42941	0.153283	0.320747	-5.67826	Not significant	GMCL1	protein_coding	2	69829642	69881396	+	NA
ENSG00000087365	-0.0947815	7.43839	-2.44658	0.0146399	0.0642185	-3.76093	Not significant	SF3B2	protein_coding	11	66050729	66069308	+	NA
ENSG00000087448	-0.00962063	2.92639	-0.173878	0.862006	0.921833	-6.44162	Not significant	KLHL42	protein_coding	12	27780020	27803040	+	NA
ENSG00000087460	-0.126333	8.75361	-1.39835	0.162402	0.332719	-5.73232	Not significant	GNAS	protein_coding	20	58839718	58911192	+	NA
ENSG00000087470	-0.0976385	5.57875	-2.09564	0.0364335	0.121206	-4.52754	Not significant	DNM1L	protein_coding	12	32679200	32745650	+	NA
ENSG00000087495	0.415446	-2.0774	2.02409	0.0432987	0.136751	-3.99234	Not significant	PHACTR3	protein_coding	20	59577509	59847711	+	NA
ENSG00000087502	0.0223105	5.25465	0.332922	0.739282	0.848505	-6.62367	Not significant	ERGIC2	protein_coding	12	29337352	29381189	-	NA
ENSG00000087586	0.267234	2.30313	2.28312	0.0226892	0.0874896	-3.86586	Not significant	AURKA	protein_coding	20	56369389	56392337	-	NA
ENSG00000087589	0.212078	2.9784	1.8472	0.0650937	0.179659	-4.82571	Not significant	CASS4	protein_coding	20	56412112	56460387	+	NA
ENSG00000087842	0.208145	-1.05314	1.22542	0.220784	0.40644	-5.2581	Not significant	PIR	protein_coding	X	15384799	15493564	-	NA
ENSG00000087884	0.0944968	1.24694	1.07093	0.284531	0.476217	-5.67873	Not significant	AAMDC	protein_coding	11	77821109	77918432	+	NA
ENSG00000087903	0.18306	4.31102	1.5403	0.123889	0.278872	-5.46874	Not significant	RFX2	protein_coding	19	5993164	6199572	-	NA
ENSG00000087995	-0.012259	2.6763	-0.191423	0.848244	0.914395	-6.39983	Not significant	METTL2A	protein_coding	17	62423867	62450822	+	NA
ENSG00000088002	-0.198211	-1.12837	-1.32926	0.184147	0.361188	-5.10755	Not significant	SULT2B1	protein_coding	19	48552075	48599425	+	NA
ENSG00000088035	0.029784	4.13958	0.581021	0.561393	0.725675	-6.44143	Not significant	ALG6	protein_coding	1	63367590	63438562	+	NA
ENSG00000088038	0.0836063	4.28689	1.06173	0.288684	0.480017	-6.06845	Not significant	CNOT3	protein_coding	19	54137728	54155681	+	NA
ENSG00000088053	0.114787	4.10979	0.690342	0.490183	0.670287	-6.36775	Not significant	GP6	protein_coding	19	55013705	55038264	-	NA
ENSG00000088179	-0.291994	5.20244	-3.11183	0.00192654	0.0151259	-1.92244	Significantly downregulated	PTPN4	protein_coding	2	119759631	119983818	+	NA
ENSG00000088205	-0.127832	5.77106	-2.10961	0.035207	0.118628	-4.50217	Not significant	DDX18	protein_coding	2	117814650	117832379	+	NA
ENSG00000088247	-0.150113	4.96597	-2.07488	0.0383221	0.125241	-4.5423	Not significant	KHSRP	protein_coding	19	6413348	6424794	-	NA
ENSG00000088256	-0.210824	0.711061	-2.14617	0.0321652	0.111601	-3.93267	Not significant	GNA11	protein_coding	19	3094410	3124004	+	NA
ENSG00000088280	0.103924	-0.474365	0.611934	0.540758	0.709823	-5.83032	Not significant	ASAP3	protein_coding	1	23428563	23484568	-	NA
ENSG00000088298	0.0261096	6.4577	0.519959	0.603238	0.75689	-6.56786	Not significant	EDEM2	protein_coding	20	35115357	35147364	-	NA
ENSG00000088305	-0.096278	0.130381	-0.716751	0.473741	0.656301	-5.81371	Not significant	DNMT3B	protein_coding	20	32762385	32809356	+	NA
ENSG00000088325	0.104409	3.39632	0.809428	0.418514	0.608752	-6.20229	Not significant	TPX2	protein_coding	20	31739271	31801805	+	NA
ENSG00000088340	0.054918	0.45668	0.212725	0.831597	0.904353	-6.08421	Not significant	FER1L4	transcribed_unitary_pseudogene	20	35558737	35607562	-	NA
ENSG00000088356	-0.173228	4.00868	-2.87441	0.00415706	0.0264446	-2.53966	Significantly downregulated	PDRG1	protein_coding	20	31944342	31952092	-	NA
ENSG00000088387	-0.568428	3.48478	-4.01901	6.40614e-05	0.00133976	1.34951	Significantly downregulated	DOCK9	protein_coding	13	98793429	99086625	-	NA
ENSG00000088448	-0.119929	6.19907	-3.11682	0.00189466	0.0149463	-1.93703	Significantly downregulated	ANKRD10	protein_coding	13	110878540	110915069	-	NA
ENSG00000088451	0.0453624	2.7779	0.743942	0.457134	0.641997	-6.17285	Not significant	TGDS	protein_coding	13	94574051	94596257	-	NA
ENSG00000088538	-0.410669	0.186194	-2.6296	0.00871561	0.0446907	-2.78025	Significantly downregulated	DOCK3	protein_coding	3	50675241	51384198	+	NA
ENSG00000088543	-0.616831	2.68241	-5.13292	3.59821e-07	3.77504e-05	6.23104	Significantly downregulated	C3orf18	protein_coding	3	50558025	50571027	-	NA
ENSG00000088682	0.0444571	4.3576	0.792834	0.428113	0.617577	-6.3172	Not significant	COQ9	protein_coding	16	57447425	57461275	+	NA
ENSG00000088726	-0.010854	4.87321	-0.0610483	0.951336	0.973635	-6.64997	Not significant	TMEM40	protein_coding	3	12733525	12769457	-	NA
ENSG00000088727	0.0560664	1.69662	0.731559	0.464656	0.648282	-6.02826	Not significant	KIF9	protein_coding	3	47228026	47283451	-	NA
ENSG00000088766	0.129566	5.28765	1.35872	0.174624	0.349433	-5.77398	Not significant	CRLS1	protein_coding	20	6006090	6040053	+	NA
ENSG00000088808	-0.369847	2.15266	-3.30412	0.00099588	0.00946611	-1.05324	Significantly downregulated	PPP1R13B	protein_coding	14	103733752	103847590	-	NA
ENSG00000088812	-0.181425	4.37933	-1.93402	0.053469	0.157113	-4.78065	Not significant	ATRN	protein_coding	20	3471040	3651122	+	NA
ENSG00000088826	0.098154	6.20057	0.619453	0.535797	0.705908	-6.51012	Not significant	SMOX	protein_coding	20	4120980	4187747	+	NA
ENSG00000088827	-0.159398	6.59568	-0.522224	0.601661	0.755664	-6.56673	Not significant	SIGLEC1	protein_coding	20	3686970	3707128	-	NA
ENSG00000088832	-0.0433702	6.55988	-0.6382	0.523529	0.697277	-6.50068	Not significant	FKBP1A	protein_coding	20	1368978	1393172	-	NA
ENSG00000088833	0.144506	6.27846	3.45087	0.000588586	0.00658451	-0.871992	Significantly upregulated	NSFL1C	protein_coding	20	1442162	1473842	-	NA
ENSG00000088836	0.0436805	-0.299043	0.311878	0.755216	0.857596	-5.9801	Not significant	SLC4A11	protein_coding	20	3227417	3239190	-	NA
ENSG00000088854	-0.0146789	3.10176	-0.169828	0.865189	0.923826	-6.4746	Not significant	C20orf194	protein_coding	20	3249305	3407625	-	NA
ENSG00000088876	-0.0739534	1.58535	-0.759868	0.447561	0.633732	-5.97261	Not significant	ZNF343	protein_coding	20	2481817	2524702	-	NA
ENSG00000088881	-0.373498	-1.05814	-2.14085	0.0325929	0.112548	-3.79645	Not significant	EBF4	protein_coding	20	2692878	2760108	+	NA
ENSG00000088882	-0.25597	-0.282734	-1.62406	0.104763	0.248482	-4.7657	Not significant	CPXM1	protein_coding	20	2794069	2800637	-	NA
ENSG00000088888	0.105148	6.22184	1.41321	0.157989	0.32662	-5.7163	Not significant	MAVS	protein_coding	20	3846799	3876123	+	NA
ENSG00000088899	-0.455037	0.741407	-2.76131	0.00589121	0.033932	-2.48153	Significantly downregulated	LZTS3	protein_coding	20	3162617	3173592	-	NA
ENSG00000088930	-0.102098	6.79268	-2.6996	0.00709138	0.0385923	-3.12429	Significantly downregulated	XRN2	protein_coding	20	21303304	21389827	+	NA
ENSG00000088970	0.0128469	3.96347	0.287769	0.773599	0.869923	-6.54444	Not significant	KIZ	protein_coding	20	21125983	21246622	+	NA
ENSG00000088986	0.105227	6.84485	1.31654	0.188378	0.366218	-5.84834	Not significant	DYNLL1	protein_coding	12	120469850	120498493	+	NA
ENSG00000088992	0.471756	5.60518	3.97611	7.65089e-05	0.00150989	1.02167	Significantly upregulated	TESC	protein_coding	12	117038923	117099479	-	NA
ENSG00000089006	-0.102227	5.73706	-2.18733	0.0290123	0.103825	-4.33891	Not significant	SNX5	protein_coding	20	17941597	17968980	-	NA
ENSG00000089009	-0.0959076	6.61091	-1.09273	0.274849	0.467166	-6.11284	Not significant	RPL6	protein_coding	12	112405190	112418838	-	NA
ENSG00000089012	-0.701451	4.04648	-5.27034	1.76033e-07	2.27362e-05	6.85385	Significantly downregulated	SIRPG	protein_coding	20	1629152	1657779	-	NA
ENSG00000089022	-0.178209	4.92259	-3.31403	0.000961697	0.00921066	-1.28235	Significantly downregulated	MAPKAPK5	protein_coding	12	111841978	111902238	+	NA
ENSG00000089041	-0.0854067	4.84332	-1.11799	0.263911	0.455138	-6.04174	Not significant	P2RX7	protein_coding	12	121132819	121188032	+	NA
ENSG00000089048	-0.00532711	3.19574	-0.072055	0.942576	0.968404	-6.4904	Not significant	ESF1	protein_coding	20	13714322	13784886	-	NA
ENSG00000089050	-0.104704	2.65702	-1.49323	0.135777	0.296044	-5.32122	Not significant	RBBP9	protein_coding	20	18486540	18497243	-	NA
ENSG00000089053	-0.221302	7.54688	-3.79722	0.000157594	0.00253789	0.344529	Significantly downregulated	ANAPC5	protein_coding	12	121308245	121399896	-	NA
ENSG00000089057	-0.0644677	4.53994	-0.95385	0.340452	0.534423	-6.18769	Not significant	SLC23A2	protein_coding	20	4852356	5010293	-	NA
ENSG00000089060	0.0774246	6.04266	1.06502	0.287195	0.478865	-6.13929	Not significant	SLC8B1	protein_coding	12	113298759	113359493	-	NA
ENSG00000089063	-0.0967391	6.74958	-1.93088	0.0538566	0.157936	-4.86739	Not significant	TMEM230	protein_coding	20	5068232	5113103	-	NA
ENSG00000089091	-0.141166	0.689547	-1.57725	0.115141	0.265434	-4.94287	Not significant	DZANK1	protein_coding	20	18383367	18467281	-	NA
ENSG00000089094	-0.274192	4.47992	-3.45054	0.000589301	0.00658861	-0.801461	Significantly downregulated	KDM2B	protein_coding	12	121429097	121581015	-	NA
ENSG00000089123	-0.239299	3.08006	-3.72178	0.000211916	0.00311413	0.253363	Significantly downregulated	TASP1	protein_coding	20	13389392	13638940	-	NA
ENSG00000089127	0.112306	7.75371	0.771376	0.440716	0.628132	-6.40677	Not significant	OAS1	protein_coding	12	112906777	112933222	+	NA
ENSG00000089154	-0.142437	5.76904	-1.32665	0.185008	0.3622	-5.82312	Not significant	GCN1	protein_coding	12	120127203	120194710	-	NA
ENSG00000089157	-0.168424	8.00545	-1.93626	0.0531934	0.156529	-4.8558	Not significant	RPLP0	protein_coding	12	120196686	120201235	-	NA
ENSG00000089159	0.0175325	7.49232	0.229662	0.818414	0.896176	-6.67543	Not significant	PXN	protein_coding	12	120210439	120265771	-	NA
ENSG00000089163	-0.0205953	-1.307	-0.1509	0.880093	0.9342	-5.91078	Not significant	SIRT4	protein_coding	12	120302316	120313249	+	NA
ENSG00000089169	0.370722	3.68769	1.63834	0.10175	0.243917	-5.27617	Not significant	RPH3A	protein_coding	12	112570380	112898881	+	NA
ENSG00000089177	-0.0894873	3.17798	-1.17669	0.239675	0.428573	-5.80864	Not significant	KIF16B	protein_coding	20	16272104	16573434	-	NA
ENSG00000089195	0.097397	4.83833	1.11136	0.266754	0.458186	-6.05579	Not significant	TRMT6	protein_coding	20	5937235	5950558	-	NA
ENSG00000089220	-0.361578	6.63604	-4.27211	2.17345e-05	0.000641049	2.19713	Significantly downregulated	PEBP1	protein_coding	12	118135858	118145584	+	NA
ENSG00000089234	0.0255251	5.20437	0.472248	0.636881	0.781976	-6.56729	Not significant	BRAP	protein_coding	12	111642146	111685986	-	NA
ENSG00000089248	-0.136684	7.33399	-2.65513	0.00808824	0.0423943	-3.24077	Significantly downregulated	ERP29	protein_coding	12	112013316	112023451	+	NA
ENSG00000089280	-0.225913	7.2914	-4.11344	4.3088e-05	0.00102727	1.55359	Significantly downregulated	FUS	protein_coding	16	31180110	31194871	+	NA
ENSG00000089289	-0.0550639	4.73697	-0.987582	0.323661	0.517475	-6.16884	Not significant	IGBP1	protein_coding	X	70133449	70166324	+	NA
ENSG00000089327	-0.12577	7.7039	-2.10321	0.0357643	0.119799	-4.52576	Not significant	FXYD5	protein_coding	19	35154730	35169883	+	NA
ENSG00000089335	-0.100065	3.71397	-1.60624	0.108622	0.254809	-5.28303	Not significant	ZNF302	protein_coding	19	34677639	34686397	+	NA
ENSG00000089351	0.150762	6.1769	1.67476	0.0943796	0.231162	-5.31901	Not significant	GRAMD1A	protein_coding	19	34994784	35026471	+	NA
ENSG00000089486	-0.189015	4.46063	-2.54227	0.0112044	0.0531168	-3.44955	Not significant	CDIP1	protein_coding	16	4510675	4538828	-	NA
ENSG00000089505	0.41286	0.703618	2.65322	0.00813376	0.0425548	-2.83108	Significantly upregulated	CMTM1	protein_coding	16	66566393	66579137	+	NA
ENSG00000089558	-0.0936059	-2.17748	-0.468786	0.639353	0.783688	-5.74695	Not significant	KCNH4	protein_coding	17	42156891	42181278	-	NA
ENSG00000089597	-0.191567	7.33201	-2.52759	0.0116797	0.0546983	-3.56404	Not significant	GANAB	protein_coding	11	62624826	62646726	-	NA
ENSG00000089639	0.0199373	7.68353	0.287236	0.774007	0.870102	-6.6601	Not significant	GMIP	protein_coding	19	19629476	19643667	-	NA
ENSG00000089682	0.0066864	3.88649	0.134421	0.893104	0.941404	-6.56976	Not significant	RBM41	protein_coding	X	107064420	107118823	-	NA
ENSG00000089685	0.0449816	3.93828	0.286897	0.774267	0.870239	-6.53688	Not significant	BIRC5	protein_coding	17	78214186	78225636	+	NA
ENSG00000089692	-0.305915	3.55162	-1.73404	0.0833036	0.212141	-5.02953	Not significant	LAG3	protein_coding	12	6772512	6778455	+	NA
ENSG00000089693	0.057465	7.40221	1.36663	0.172133	0.34645	-5.78161	Not significant	MLF2	protein_coding	12	6747996	6767475	-	NA
ENSG00000089723	0.0294971	-0.19221	0.258288	0.796252	0.883499	-6.00883	Not significant	OTUB2	protein_coding	14	94026329	94048930	+	NA
ENSG00000089737	-0.29981	6.7121	-4.65826	3.74359e-06	0.000179181	3.85439	Significantly downregulated	DDX24	protein_coding	14	94048291	94081245	-	NA
ENSG00000089775	-0.322823	3.96093	-4.82959	1.64454e-06	0.000102275	4.72329	Significantly downregulated	ZBTB25	protein_coding	14	64449106	64505213	-	NA
ENSG00000089818	0.0520188	5.07423	0.735505	0.462251	0.646399	-6.40693	Not significant	NECAP1	protein_coding	12	8076939	8097859	+	NA
ENSG00000089820	-0.0993773	7.84607	-1.89139	0.0589395	0.168147	-4.94033	Not significant	ARHGAP4	protein_coding	X	153907367	153934999	-	NA
ENSG00000089847	-0.232444	-0.377902	-1.53727	0.124631	0.279841	-4.88383	Not significant	ANKRD24	protein_coding	19	4183354	4224814	+	NA
ENSG00000089876	-0.0474637	3.2053	-0.619679	0.535648	0.705883	-6.3036	Not significant	DHX32	protein_coding	10	125836337	125896436	-	NA
ENSG00000089902	0.185225	4.1752	2.26993	0.0234815	0.0898665	-4.09844	Not significant	RCOR1	protein_coding	14	102592661	102730576	+	NA
ENSG00000089916	0.0285862	4.88998	0.444647	0.656697	0.795171	-6.56535	Not significant	GPATCH2L	protein_coding	14	76151916	76254342	+	NA
ENSG00000090006	-0.301989	4.62522	-2.69971	0.00708911	0.038591	-3.0554	Significantly downregulated	LTBP4	protein_coding	19	40592883	40629818	+	NA
ENSG00000090013	0.503461	7.57692	4.62185	4.44396e-06	0.000202005	3.69324	Significantly upregulated	BLVRB	protein_coding	19	40447789	40465840	-	NA
ENSG00000090020	0.0519093	4.75026	0.592303	0.553818	0.719769	-6.48305	Not significant	SLC9A1	protein_coding	1	27098815	27166981	-	NA
ENSG00000090054	0.0757051	5.61911	1.74928	0.0806319	0.207715	-5.18564	Not significant	SPTLC1	protein_coding	9	92031999	92115384	-	NA
ENSG00000090060	-0.140349	7.14993	-3.29174	0.00104013	0.0097495	-1.39489	Significantly downregulated	PAPOLA	protein_coding	14	96501433	96567111	+	NA
ENSG00000090061	0.0866095	3.20512	0.939691	0.347665	0.542015	-6.07835	Not significant	CCNK	protein_coding	14	99481169	99535044	+	NA
ENSG00000090097	-0.289675	2.53662	-2.61917	0.0089841	0.0455982	-3.04703	Significantly downregulated	PCBP4	protein_coding	3	51957454	51974016	-	NA
ENSG00000090104	-1.08872	4.03626	-3.98877	7.26157e-05	0.00145586	1.22536	Significantly downregulated	RGS1	protein_coding	1	192575727	192580031	+	NA
ENSG00000090238	0.371864	7.87912	3.58689	0.000355335	0.0046045	-0.40554	Significantly upregulated	YPEL3	protein_coding	16	30092314	30096915	-	NA
ENSG00000090263	-0.0506253	3.5601	-0.612514	0.540375	0.709664	-6.34785	Not significant	MRPS33	protein_coding	7	141002610	141015228	-	NA
ENSG00000090266	-0.0930827	5.61321	-1.13345	0.257369	0.447558	-6.05465	Not significant	NDUFB2	protein_coding	7	140690777	140722790	+	NA
ENSG00000090273	-0.0699242	6.45276	-1.4747	0.140693	0.302954	-5.62953	Not significant	NUDC	protein_coding	1	26900238	26946862	+	NA
ENSG00000090316	0.177932	6.15359	3.09263	0.002054	0.0158308	-2.01178	Significantly upregulated	MAEA	protein_coding	4	1289851	1340147	+	NA
ENSG00000090339	-0.155796	6.45662	-1.14942	0.250732	0.440498	-6.04957	Not significant	ICAM1	protein_coding	19	10270835	10286615	+	NA
ENSG00000090372	0.00506892	6.59737	0.0868752	0.930793	0.962563	-6.698	Not significant	STRN4	protein_coding	19	46719507	46746994	-	NA
ENSG00000090376	0.377936	6.52962	3.83474	0.000135754	0.00229158	0.482988	Significantly upregulated	IRAK3	protein_coding	12	66188879	66254622	+	NA
ENSG00000090382	-0.0823279	10.687	-0.522698	0.601331	0.755454	-6.53691	Not significant	LYZ	protein_coding	12	69348341	69354234	+	NA
ENSG00000090432	-0.0179059	5.3751	-0.359514	0.719307	0.835949	-6.61862	Not significant	MUL1	protein_coding	1	20499448	20508161	-	NA
ENSG00000090447	-0.0504317	0.320828	-0.425697	0.670445	0.805045	-5.99239	Not significant	TFAP4	protein_coding	16	4257186	4273075	-	NA
ENSG00000090470	-0.0497779	3.63498	-0.570237	0.56868	0.73136	-6.38403	Not significant	PDCD7	protein_coding	15	65117379	65133836	-	NA
ENSG00000090487	-0.0248481	7.21482	-0.529311	0.596739	0.75208	-6.56403	Not significant	SPG21	protein_coding	15	64963021	64990310	-	NA
ENSG00000090520	-0.132377	5.37256	-1.70714	0.0881904	0.219972	-5.24395	Not significant	DNAJB11	protein_coding	3	186567403	186585800	+	NA
ENSG00000090530	0.00226708	-1.93925	0.00987157	0.992126	0.995602	-5.87172	Not significant	P3H2	protein_coding	3	189956728	190122437	-	NA
ENSG00000090554	-0.330281	-1.06777	-2.3329	0.0199049	0.0793594	-3.39299	Not significant	FLT3LG	protein_coding	19	49474207	49486231	+	NA
ENSG00000090565	-0.138657	3.95946	-1.6317	0.103142	0.245976	-5.26299	Not significant	RAB11FIP3	protein_coding	16	425619	523011	+	NA
ENSG00000090581	-0.0108254	5.89718	-0.198046	0.84306	0.911054	-6.67613	Not significant	GNPTG	protein_coding	16	1351923	1364113	+	NA
ENSG00000090612	-0.10815	2.88496	-1.22889	0.219479	0.404906	-5.70285	Not significant	ZNF268	protein_coding	12	133181409	133214831	+	NA
ENSG00000090615	0.133033	4.87257	2.06789	0.0389769	0.12668	-4.56286	Not significant	GOLGA3	protein_coding	12	132768909	132828858	-	NA
ENSG00000090621	-0.18933	4.50172	-2.55614	0.010771	0.0517238	-3.41915	Not significant	PABPC4	protein_coding	1	39560816	39576790	-	NA
ENSG00000090659	-0.0265386	-0.823075	-0.137004	0.891062	0.939908	-5.96257	Not significant	CD209	protein_coding	19	7739994	7747564	-	NA
ENSG00000090661	-0.079883	3.82641	-1.03378	0.301555	0.494098	-6.03884	Not significant	CERS4	protein_coding	19	8206736	8262421	+	NA
ENSG00000090674	0.184729	5.38901	2.68074	0.00749991	0.040225	-3.16204	Significantly upregulated	MCOLN1	protein_coding	19	7522626	7534009	+	NA
ENSG00000090686	-0.0609789	5.83718	-1.54635	0.122422	0.276987	-5.51617	Not significant	USP48	protein_coding	1	21678298	21783606	-	NA
ENSG00000090776	-0.329236	2.88024	-3.30316	0.000999245	0.0094838	-1.13126	Significantly downregulated	EFNB1	protein_coding	X	68828997	68842147	+	NA
ENSG00000090857	-0.0567297	3.70564	-0.60267	0.546902	0.714366	-6.38061	Not significant	PDPR	protein_coding	16	70113626	70162537	+	NA
ENSG00000090861	-0.124143	5.55377	-1.22597	0.220576	0.406216	-5.94414	Not significant	AARS	protein_coding	16	70252295	70289543	-	NA
ENSG00000090863	-0.27705	7.90829	-3.60938	0.000326359	0.00430341	-0.328921	Significantly downregulated	GLG1	protein_coding	16	74447427	74607144	-	NA
ENSG00000090889	0.0745661	1.25462	0.486856	0.626496	0.774304	-6.0981	Not significant	KIF4A	protein_coding	X	70290090	70420832	+	NA
ENSG00000090905	0.0647256	4.24091	0.969344	0.332672	0.526446	-6.15397	Not significant	TNRC6A	protein_coding	16	24610209	24827632	+	NA
ENSG00000090924	-0.0661035	3.61686	-0.828354	0.407721	0.599361	-6.20787	Not significant	PLEKHG2	protein_coding	19	39412585	39428415	+	NA
ENSG00000090971	-0.0138174	1.03301	-0.129438	0.897044	0.943483	-6.17683	Not significant	NAT14	protein_coding	19	55485004	55487568	+	NA
ENSG00000090975	-0.196664	3.31368	-1.49031	0.136543	0.29722	-5.39349	Not significant	PITPNM2	protein_coding	12	122983480	123150015	-	NA
ENSG00000090989	0.13524	4.83479	2.58364	0.00995575	0.0490548	-3.39053	Significantly upregulated	EXOC1	protein_coding	4	55853616	55905034	+	NA
ENSG00000091009	0.0238706	1.91446	0.258361	0.796196	0.883488	-6.28096	Not significant	RBM27	protein_coding	5	146203600	146289132	+	NA
ENSG00000091039	-0.0289713	7.02681	-0.4389	0.660855	0.798226	-6.60734	Not significant	OSBPL8	protein_coding	12	76351797	76559809	-	NA
ENSG00000091073	0.292828	4.34087	3.85254	0.000126423	0.00217289	0.595327	Significantly upregulated	DTX2	protein_coding	7	76461676	76505995	+	NA
ENSG00000091106	0.512623	5.07138	4.08681	4.82262e-05	0.00111191	1.45979	Significantly upregulated	NLRC4	protein_coding	2	32224453	32265854	-	NA
ENSG00000091127	0.00507086	1.89849	0.0643037	0.948745	0.972299	-6.30133	Not significant	PUS7	protein_coding	7	105439661	105522267	-	NA
ENSG00000091129	-0.0652397	-2.32139	-0.262275	0.793178	0.881688	-5.77957	Not significant	NRCAM	protein_coding	7	108147623	108456717	-	NA
ENSG00000091136	0.30909	-0.29335	2.07917	0.0379255	0.12431	-4.01245	Not significant	LAMB1	protein_coding	7	107923799	108003255	-	NA
ENSG00000091140	0.0804235	6.06198	1.8267	0.0681242	0.185291	-5.05643	Not significant	DLD	protein_coding	7	107890970	107931730	+	NA
ENSG00000091157	-0.106306	4.53977	-1.10776	0.268304	0.459732	-6.02871	Not significant	WDR7	protein_coding	18	56651343	57036606	+	NA
ENSG00000091164	0.0535964	5.59602	1.01517	0.310337	0.503927	-6.18233	Not significant	TXNL1	protein_coding	18	56597208	56651600	-	NA
ENSG00000091181	-0.238811	-0.33896	-1.21069	0.226378	0.413138	-5.31357	Not significant	IL5RA	protein_coding	3	3066326	3126613	-	NA
ENSG00000091262	0.130321	2.32301	1.41919	0.156239	0.324506	-5.41792	Not significant	ABCC6	protein_coding	16	16148928	16223522	-	NA
ENSG00000091317	-0.020086	8.13297	-0.338688	0.734935	0.845639	-6.64211	Not significant	CMTM6	protein_coding	3	32481312	32503408	-	NA
ENSG00000091409	-0.0815891	4.51168	-0.994307	0.320379	0.514085	-6.13674	Not significant	ITGA6	protein_coding	2	172427354	172506282	+	NA
ENSG00000091436	0.112661	4.29656	1.38075	0.167748	0.340449	-5.69225	Not significant	MAP3K20	protein_coding	2	173075435	173268010	+	NA
ENSG00000091483	-0.000615158	4.68985	-0.00973984	0.992231	0.99562	-6.64784	Not significant	FH	protein_coding	1	241497603	241519761	-	NA
ENSG00000091490	-0.461424	6.55207	-3.34103	0.000874055	0.00865103	-1.23232	Significantly downregulated	SEL1L3	protein_coding	4	25747427	25863760	-	NA
ENSG00000091527	-0.193977	6.84419	-3.38161	0.000756205	0.00782958	-1.10296	Significantly downregulated	CDV3	protein_coding	3	133573730	133590261	+	NA
ENSG00000091536	0.0878179	0.713182	0.676323	0.499034	0.677388	-5.93269	Not significant	MYO15A	protein_coding	17	18108706	18179802	+	NA
ENSG00000091542	-0.126376	6.52621	-1.91045	0.0564391	0.163406	-4.90497	Not significant	ALKBH5	protein_coding	17	18183078	18209954	+	NA
ENSG00000091592	-0.132209	7.77117	-1.25208	0.210913	0.394726	-5.92854	Not significant	NLRP1	protein_coding	17	5499427	5619424	-	NA
ENSG00000091640	-0.0478027	6.00621	-1.01699	0.309471	0.502953	-6.18688	Not significant	SPAG7	protein_coding	17	4959226	4967872	-	NA
ENSG00000091651	-0.0440524	1.58135	-0.399456	0.689665	0.816966	-6.17615	Not significant	ORC6	protein_coding	16	46689643	46698394	+	NA
ENSG00000091732	-0.0211367	3.28289	-0.391341	0.695651	0.820566	-6.42972	Not significant	ZC3HC1	protein_coding	7	130018286	130051451	-	NA
ENSG00000091831	-0.245719	0.0755822	-1.71198	0.087294	0.218872	-4.66018	Not significant	ESR1	protein_coding	6	151656691	152129619	+	NA
ENSG00000091844	0.184179	-2.2527	1.12334	0.261637	0.452646	-5.27999	Not significant	RGS17	protein_coding	6	153004459	153131249	-	NA
ENSG00000091879	-0.0613844	0.316566	-0.401647	0.688053	0.815915	-6.0119	Not significant	ANGPT2	protein_coding	8	6499651	6563409	-	NA
ENSG00000091947	0.107944	4.1457	1.8467	0.0651664	0.179833	-4.93892	Not significant	TMEM101	protein_coding	17	44011188	44023946	-	NA
ENSG00000091972	-0.583343	1.26099	-3.15677	0.00165611	0.01356	-1.41004	Significantly downregulated	CD200	protein_coding	3	112332347	112362812	+	NA
ENSG00000091986	0.151575	-0.642743	0.850881	0.395095	0.587063	-5.65314	Not significant	CCDC80	protein_coding	3	112596794	112649530	-	NA
ENSG00000092010	-0.137137	8.84626	-2.56222	0.0105859	0.0511465	-3.4707	Not significant	PSME1	protein_coding	14	24136158	24138967	+	NA
ENSG00000092020	0.0705713	5.03599	1.09421	0.274197	0.46657	-6.08247	Not significant	PPP2R3C	protein_coding	14	35085467	35122517	-	NA
ENSG00000092036	0.232785	3.33148	2.64096	0.00843113	0.0436718	-3.13817	Significantly upregulated	HAUS4	protein_coding	14	22946228	22957161	-	NA
ENSG00000092051	-0.290224	1.74807	-2.07667	0.0381565	0.124815	-4.19231	Not significant	JPH4	protein_coding	14	23568035	23578800	-	NA
ENSG00000092067	0.987414	2.3355	5.25198	1.93864e-07	2.38617e-05	6.77337	Significantly upregulated	CEBPE	protein_coding	14	23117304	23119616	-	NA
ENSG00000092068	0.297909	0.353867	2.15005	0.0318552	0.110862	-3.93297	Not significant	SLC7A8	protein_coding	14	23125295	23183674	-	NA
ENSG00000092094	-0.0946394	5.1561	-1.91032	0.0564557	0.163428	-4.87626	Not significant	OSGEP	protein_coding	14	20446411	20455105	-	NA
ENSG00000092096	-0.327002	1.17542	-2.39126	0.0170247	0.0710683	-3.42843	Not significant	SLC22A17	protein_coding	14	23346306	23352912	-	NA
ENSG00000092098	0.0519294	4.84341	0.706792	0.479905	0.661738	-6.41589	Not significant	RNF31	protein_coding	14	24146683	24160661	+	NA
ENSG00000092108	-0.0302201	5.73524	-0.678773	0.497481	0.676111	-6.46498	Not significant	SCFD1	protein_coding	14	30622112	30735812	+	NA
ENSG00000092140	-0.00882345	3.67452	-0.165644	0.86848	0.92598	-6.54069	Not significant	G2E3	protein_coding	14	30559123	30620063	+	NA
ENSG00000092148	-0.012517	5.73158	-0.167799	0.866784	0.924989	-6.67822	Not significant	HECTD1	protein_coding	14	31100112	31207804	-	NA
ENSG00000092199	-0.182941	8.84147	-4.40553	1.20152e-05	0.000417574	2.75814	Significantly downregulated	HNRNPC	protein_coding	14	21209136	21269494	-	NA
ENSG00000092200	-0.049214	1.43733	-0.380368	0.703775	0.825715	-6.17783	Not significant	RPGRIP1	protein_coding	14	21287939	21351301	+	NA
ENSG00000092201	-0.115271	6.26346	-2.40012	0.0166214	0.0700655	-3.86832	Not significant	SUPT16H	protein_coding	14	21351472	21384266	-	NA
ENSG00000092203	0.0193064	6.12166	0.5438	0.586733	0.745282	-6.553	Not significant	TOX4	protein_coding	14	21476597	21499175	+	NA
ENSG00000092208	0.000510032	2.26974	0.00674852	0.994617	0.997255	-6.36423	Not significant	GEMIN2	protein_coding	14	39114223	39136973	+	NA
ENSG00000092295	-0.246935	-0.604151	-1.52727	0.127097	0.283127	-4.88671	Not significant	TGM1	protein_coding	14	24249114	24264432	-	NA
ENSG00000092330	0.00920636	6.85168	0.22783	0.819837	0.896939	-6.67669	Not significant	TINF2	protein_coding	14	24239643	24242674	-	NA
ENSG00000092421	0.0302297	1.05904	0.291259	0.77093	0.868295	-6.1567	Not significant	SEMA6A	protein_coding	5	116443616	116574934	-	NA
ENSG00000092439	-0.128891	5.01818	-1.98761	0.0472013	0.144727	-4.71993	Not significant	TRPM7	protein_coding	15	50552473	50686815	-	NA
ENSG00000092445	0.0343087	-1.481	0.136745	0.891267	0.939994	-5.90732	Not significant	TYRO3	protein_coding	15	41557675	41583586	+	NA
ENSG00000092470	-0.0579582	2.62101	-0.658305	0.510535	0.686841	-6.19276	Not significant	WDR76	protein_coding	15	43826963	43868419	+	NA
ENSG00000092529	0.313037	0.235506	2.79396	0.00533331	0.0316285	-2.41535	Significantly upregulated	CAPN3	protein_coding	15	42359500	42412318	+	NA
ENSG00000092531	-0.0262094	6.68458	-0.467137	0.640531	0.784573	-6.59431	Not significant	SNAP23	protein_coding	15	42491233	42545356	+	NA
ENSG00000092621	0.12714	3.2482	0.973248	0.330729	0.524561	-6.03318	Not significant	PHGDH	protein_coding	1	119648411	119744226	+	NA
ENSG00000092758	0.604487	2.65178	3.3579	0.000823132	0.00829096	-1.00853	Significantly upregulated	COL9A3	protein_coding	20	62816244	62841159	+	NA
ENSG00000092820	-0.217806	7.99047	-3.3181	0.000947986	0.00913133	-1.3086	Significantly downregulated	EZR	protein_coding	6	158765741	158819412	-	NA
ENSG00000092841	0.0664236	9.72284	1.27552	0.202503	0.384428	-5.88198	Not significant	MYL6	protein_coding	12	56158161	56163496	+	NA
ENSG00000092847	-0.146295	5.2038	-2.19544	0.0284234	0.10224	-4.3039	Not significant	AGO1	protein_coding	1	35869808	35930528	+	NA
ENSG00000092853	0.145528	2.21155	1.17935	0.238616	0.427325	-5.69008	Not significant	CLSPN	protein_coding	1	35720218	35769967	-	NA
ENSG00000092871	0.139785	4.05898	1.85912	0.0633828	0.176378	-4.91261	Not significant	RFFL	protein_coding	17	35005990	35089319	-	NA
ENSG00000092929	0.0550575	8.01302	0.889993	0.373742	0.567958	-6.30865	Not significant	UNC13D	protein_coding	17	75827225	75844717	-	NA
ENSG00000092931	-0.00794462	4.62964	-0.237992	0.811949	0.892613	-6.61644	Not significant	MFSD11	protein_coding	17	76735865	76781449	+	NA
ENSG00000092964	-0.172324	6.70645	-1.64133	0.101129	0.243034	-5.37534	Not significant	DPYSL2	protein_coding	8	26514022	26658178	+	NA
ENSG00000092969	-0.297644	-2.35433	-1.53636	0.124853	0.280175	-4.73842	Not significant	TGFB2	protein_coding	1	218346235	218444619	+	NA
ENSG00000092978	-0.0347881	2.37135	-0.490192	0.624134	0.772497	-6.2615	Not significant	GPATCH2	protein_coding	1	217426992	217631082	-	NA
ENSG00000093000	0.080242	6.15662	1.60733	0.108382	0.254417	-5.42732	Not significant	NUP50	protein_coding	22	45163841	45188015	+	NA
ENSG00000093009	-0.0180977	2.53884	-0.12727	0.898759	0.944416	-6.38545	Not significant	CDC45	protein_coding	22	19479459	19520612	+	NA
ENSG00000093010	-0.0592857	6.66352	-0.850894	0.395087	0.587063	-6.34486	Not significant	COMT	protein_coding	22	19941607	19969975	+	NA
ENSG00000093072	-0.356448	8.24284	-3.29293	0.00103578	0.0097328	-1.38865	Significantly downregulated	ADA2	protein_coding	22	17178790	17221989	-	NA
ENSG00000093134	0.333932	4.20829	1.81599	0.0697528	0.188356	-5.01815	Not significant	VNN3	protein_coding	6	132722787	132734765	-	NA
ENSG00000093144	-0.0268721	5.81967	-0.397279	0.691269	0.817934	-6.61622	Not significant	ECHDC1	protein_coding	6	127288710	127343609	-	NA
ENSG00000093167	0.125	5.53349	2.34081	0.019491	0.078088	-3.99821	Not significant	LRRFIP2	protein_coding	3	37052656	37183689	-	NA
ENSG00000093183	0.00767553	4.65112	0.195985	0.844672	0.912114	-6.62689	Not significant	SEC22C	protein_coding	3	42547969	42601080	-	NA
ENSG00000093217	-0.0124209	0.359798	-0.103123	0.917892	0.956072	-6.09137	Not significant	XYLB	protein_coding	3	38346760	38421348	+	NA
ENSG00000094631	-0.0230548	5.66282	-0.315311	0.752609	0.855988	-6.64125	Not significant	HDAC6	protein_coding	X	48801377	48824982	+	NA
ENSG00000094804	-0.0933941	2.52652	-0.580551	0.561709	0.725727	-6.22176	Not significant	CDC6	protein_coding	17	40287633	40304657	+	NA
ENSG00000094841	-0.118475	3.46964	-1.96592	0.0496591	0.149519	-4.63075	Not significant	UPRT	protein_coding	X	75274085	75304600	+	NA
ENSG00000094880	-0.0706229	4.42095	-1.07514	0.28264	0.474541	-6.05415	Not significant	CDC23	protein_coding	5	138187648	138213343	-	NA
ENSG00000094914	-0.0277241	5.09764	-0.503999	0.614403	0.765716	-6.54414	Not significant	AAAS	protein_coding	12	53307456	53324864	-	NA
ENSG00000094916	-0.0294674	4.76533	-0.41796	0.67609	0.809305	-6.5622	Not significant	CBX5	protein_coding	12	54230940	54280133	-	NA
ENSG00000094975	0.0343228	4.83666	0.647591	0.517439	0.692283	-6.45189	Not significant	SUCO	protein_coding	1	172532349	172611833	+	NA
ENSG00000095002	-0.190655	3.80469	-2.2798	0.0228867	0.0880897	-4.00559	Not significant	MSH2	protein_coding	2	47402969	47562311	+	NA
ENSG00000095015	-0.0818628	6.94331	-0.872729	0.383077	0.576394	-6.32682	Not significant	MAP3K1	protein_coding	5	56815574	56896152	+	NA
ENSG00000095059	-0.0697273	5.53023	-1.63917	0.101578	0.24374	-5.36307	Not significant	DHPS	protein_coding	19	12675717	12681902	-	NA
ENSG00000095066	0.090351	2.56221	1.57336	0.116037	0.266852	-5.2118	Not significant	HOOK2	protein_coding	19	12763003	12872740	-	NA
ENSG00000095139	0.0234311	6.58845	0.336971	0.736229	0.846551	-6.64568	Not significant	ARCN1	protein_coding	11	118572390	118603033	+	NA
ENSG00000095209	-0.137696	3.50966	-1.71931	0.085951	0.216637	-5.07274	Not significant	TMEM38B	protein_coding	9	105694544	105776612	+	NA
ENSG00000095261	0.100737	4.58181	2.06807	0.0389597	0.126646	-4.54655	Not significant	PSMD5	protein_coding	9	120815496	120842984	-	NA
ENSG00000095303	-0.245195	7.39504	-1.51176	0.130995	0.289052	-5.57665	Not significant	PTGS1	protein_coding	9	122370530	122395703	+	NA
ENSG00000095319	-0.202259	5.45653	-2.0579	0.0399292	0.129198	-4.59725	Not significant	NUP188	protein_coding	9	128947699	129007096	+	NA
ENSG00000095321	0.00643184	5.43956	0.0814276	0.935123	0.964875	-6.68138	Not significant	CRAT	protein_coding	9	129094810	129111189	-	NA
ENSG00000095370	0.195294	6.50703	1.98609	0.0473701	0.145104	-4.76125	Not significant	SH2D3C	protein_coding	9	127738317	127778741	-	NA
ENSG00000095380	0.0920834	5.04062	1.34111	0.180272	0.355542	-5.78685	Not significant	NANS	protein_coding	9	98056739	98083075	+	NA
ENSG00000095383	0.21461	5.82867	2.66764	0.00779578	0.0413428	-3.20396	Significantly upregulated	TBC1D2	protein_coding	9	98198999	98255721	-	NA
ENSG00000095397	-0.527181	1.25144	-3.39699	0.00071556	0.00754039	-0.675083	Significantly downregulated	WHRN	protein_coding	9	114402080	114505450	-	NA
ENSG00000095464	0.0558145	-2.32578	0.362556	0.717034	0.834653	-5.78593	Not significant	PDE6C	protein_coding	10	93612588	93666010	+	NA
ENSG00000095485	0.0768751	4.8706	2.21313	0.027175	0.099222	-4.25808	Not significant	CWF19L1	protein_coding	10	100232298	100267680	-	NA
ENSG00000095539	0.115274	-2.53152	0.635739	0.525132	0.698254	-5.64581	Not significant	SEMA4G	protein_coding	10	100969518	100985871	+	NA
ENSG00000095564	-0.109182	5.88371	-1.22229	0.221966	0.407942	-5.95783	Not significant	BTAF1	protein_coding	10	91923769	92030325	+	NA
ENSG00000095574	-0.139144	4.56079	-1.98978	0.0469615	0.144215	-4.68763	Not significant	IKZF5	protein_coding	10	122990806	123008817	-	NA
ENSG00000095585	-0.489355	3.69198	-3.77721	0.000170561	0.00267383	0.424096	Significantly downregulated	BLNK	protein_coding	10	96191702	96271587	-	NA
ENSG00000095637	0.337191	-0.289342	1.84123	0.0659646	0.181509	-4.44102	Not significant	SORBS1	protein_coding	10	95311771	95561414	-	NA
ENSG00000095739	0.229564	0.949874	1.17626	0.239848	0.428719	-5.52394	Not significant	BAMBI	protein_coding	10	28677342	28682939	+	NA
ENSG00000095787	-0.0233201	7.10577	-0.656184	0.511898	0.687842	-6.49	Not significant	WAC	protein_coding	10	28532493	28623112	+	NA
ENSG00000095794	-0.147873	4.07798	-1.56676	0.117574	0.269077	-5.37966	Not significant	CREM	protein_coding	10	35126791	35212958	+	NA
ENSG00000095906	-0.0532358	5.84011	-1.12046	0.26286	0.454013	-6.07479	Not significant	NUBP2	protein_coding	16	1782901	1789191	+	NA
ENSG00000095932	1.60721	0.647861	6.44064	2.07027e-10	1.95702e-07	13.2424	Significantly upregulated	SMIM24	protein_coding	19	3473986	3480542	-	NA
ENSG00000095951	0.0535537	3.64041	0.595931	0.551393	0.717702	-6.38146	Not significant	HIVEP1	protein_coding	6	12008762	12164999	+	NA
ENSG00000095970	-0.217207	-1.44267	-1.25437	0.210079	0.393955	-5.17779	Not significant	TREM2	protein_coding	6	41158506	41163186	-	NA
ENSG00000096006	0.685053	4.19383	2.74678	0.00615592	0.0349396	-2.95228	Significantly upregulated	CRISP3	protein_coding	6	49727384	49744437	-	NA
ENSG00000096060	0.541218	8.64137	4.01261	6.57877e-05	0.0013638	1.16723	Significantly upregulated	FKBP5	protein_coding	6	35573585	35728583	-	NA
ENSG00000096063	0.407507	5.68321	4.0873	4.81248e-05	0.00111092	1.45415	Significantly upregulated	SRPK1	protein_coding	6	35832966	35921342	-	NA
ENSG00000096070	0.0361077	3.99302	0.532323	0.594653	0.750501	-6.45285	Not significant	BRPF3	protein_coding	6	36196744	36232790	+	NA
ENSG00000096080	0.0258182	3.47231	0.380764	0.703481	0.825474	-6.46207	Not significant	MRPS18A	protein_coding	6	43671303	43687791	-	NA
ENSG00000096092	-0.162868	2.44258	-1.32414	0.185842	0.363042	-5.5131	Not significant	TMEM14A	protein_coding	6	52671109	52686588	+	NA
ENSG00000096093	-0.095467	2.80436	-1.28247	0.200057	0.381086	-5.63198	Not significant	EFHC1	protein_coding	6	52362123	52529886	+	NA
ENSG00000096384	-0.250977	7.99807	-3.44349	0.000604642	0.00672209	-0.896673	Significantly downregulated	HSP90AB1	protein_coding	6	44246166	44253888	+	NA
ENSG00000096401	0.0319522	5.41863	0.743259	0.457547	0.642387	-6.4127	Not significant	CDC5L	protein_coding	6	44387525	44450426	+	NA
ENSG00000096433	-0.433083	4.20797	-3.29456	0.00102989	0.0097078	-1.27676	Significantly downregulated	ITPR3	protein_coding	6	33620365	33696574	+	NA
ENSG00000096654	-0.176745	2.54579	-2.16933	0.0303567	0.107138	-4.10095	Not significant	ZNF184	protein_coding	6	27450743	27473118	-	NA
ENSG00000096696	0.438758	-0.770996	1.42644	0.154138	0.322004	-5.03627	Not significant	DSP	protein_coding	6	7541575	7586717	+	NA
ENSG00000096717	-0.0167459	4.23173	-0.247846	0.804318	0.888486	-6.57963	Not significant	SIRT1	protein_coding	10	67884669	67918390	+	NA
ENSG00000096746	-0.136106	6.3369	-3.23394	0.00127193	0.0111639	-1.57596	Significantly downregulated	HNRNPH3	protein_coding	10	68331174	68343191	+	NA
ENSG00000096872	-0.139701	2.36016	-1.97522	0.048593	0.147538	-4.4677	Not significant	IFT74	protein_coding	9	26947039	27062930	+	NA
ENSG00000096968	0.0147317	6.60902	0.207507	0.835667	0.90688	-6.68064	Not significant	JAK2	protein_coding	9	4984390	5128183	+	NA
ENSG00000096996	-0.166562	4.89814	-2.56492	0.0105043	0.0508827	-3.42762	Not significant	IL12RB1	protein_coding	19	18058995	18098944	-	NA
ENSG00000097007	-0.169249	4.40615	-2.91951	0.00360592	0.0238953	-2.44734	Significantly downregulated	ABL1	protein_coding	9	130713946	130887675	+	NA
ENSG00000097021	0.00559822	3.76908	0.050391	0.959824	0.978719	-6.55906	Not significant	ACOT7	protein_coding	1	6264269	6394391	-	NA
ENSG00000097033	0.130366	7.14184	1.7832	0.0749397	0.198183	-5.13691	Not significant	SH3GLB1	protein_coding	1	86704570	86748184	+	NA
ENSG00000097046	-0.0713746	2.87409	-0.9829	0.325959	0.51961	-5.96977	Not significant	CDC7	protein_coding	1	91500893	91525764	+	NA
ENSG00000097096	-0.210945	0.555855	-1.27781	0.201695	0.383279	-5.30571	Not significant	SYDE2	protein_coding	1	85156873	85201046	-	NA
ENSG00000099139	-0.227524	4.00096	-2.41866	0.0158038	0.0676015	-3.71426	Not significant	PCSK5	protein_coding	9	75890644	76362339	+	NA
ENSG00000099194	0.417615	3.49543	3.36832	0.000793091	0.00804409	-1.03835	Significantly upregulated	SCD	protein_coding	10	100347124	100364834	+	NA
ENSG00000099203	0.065774	3.25122	0.899819	0.368492	0.562921	-6.11609	Not significant	TMED1	protein_coding	19	10832438	10836318	-	NA
ENSG00000099204	-0.505363	5.71767	-4.2033	2.93244e-05	0.000774311	1.93489	Significantly downregulated	ABLIM1	protein_coding	10	114431113	114685003	-	NA
ENSG00000099219	-0.183158	3.73261	-2.3222	0.0204769	0.0811096	-3.90872	Not significant	ERMP1	protein_coding	9	5765076	5833117	-	NA
ENSG00000099246	0.0930724	6.62274	1.55541	0.12025	0.27335	-5.51058	Not significant	RAB18	protein_coding	10	27504174	27542237	+	NA
ENSG00000099250	-0.235987	0.188104	-1.15979	0.246486	0.436304	-5.42017	Not significant	NRP1	protein_coding	10	33177492	33336262	-	NA
ENSG00000099251	-0.306241	0.988536	-3.21885	0.00133987	0.0115806	-1.22661	Significantly downregulated	HSD17B7P2	transcribed_unprocessed_pseudogene	10	38356380	38378505	+	NA
ENSG00000099256	-0.114847	0.472769	-0.681208	0.49594	0.67485	-5.87165	Not significant	PRTFDC1	protein_coding	10	24848607	24952604	-	NA
ENSG00000099282	-0.3184	1.07035	-2.50527	0.0124369	0.0572099	-3.14929	Not significant	TSPAN15	protein_coding	10	69451473	69507669	+	NA
ENSG00000099284	-0.1524	1.44432	-1.34049	0.180472	0.355828	-5.36137	Not significant	H2AFY2	protein_coding	10	70052796	70112280	+	NA
ENSG00000099290	-0.102969	5.6618	-1.90345	0.057347	0.165199	-4.90678	Not significant	WASHC2A	protein_coding	10	50067888	50133506	+	NA
ENSG00000099308	0.149589	5.9037	1.80778	0.0710235	0.190843	-5.08936	Not significant	MAST3	protein_coding	19	18097793	18151692	+	NA
ENSG00000099326	-0.0328315	3.76463	-0.469029	0.639179	0.783665	-6.45178	Not significant	MZF1	protein_coding	19	58561931	58573575	-	NA
ENSG00000099330	0.0625616	4.04105	0.760707	0.44706	0.633403	-6.31555	Not significant	OCEL1	protein_coding	19	17226204	17229219	+	NA
ENSG00000099331	-0.0456264	7.05551	-0.45864	0.646619	0.788297	-6.59861	Not significant	MYO9B	protein_coding	19	17075781	17214537	+	NA
ENSG00000099337	-0.0548773	5.2225	-0.850872	0.3951	0.587063	-6.31838	Not significant	KCNK6	protein_coding	19	38319844	38332076	+	NA
ENSG00000099338	-0.027384	1.65	-0.284849	0.775835	0.871018	-6.23604	Not significant	CATSPERG	protein_coding	19	38335775	38370943	+	NA
ENSG00000099341	-0.062281	7.0631	-1.33493	0.182287	0.358431	-5.82439	Not significant	PSMD8	protein_coding	19	38374536	38383824	+	NA
ENSG00000099364	0.073189	0.208712	0.742588	0.457953	0.642474	-5.82882	Not significant	FBXL19	protein_coding	16	30923055	30948783	+	NA
ENSG00000099365	-0.119438	-1.63642	-0.749319	0.453889	0.639122	-5.63295	Not significant	STX1B	protein_coding	16	30989256	31010661	-	NA
ENSG00000099377	0.332466	1.16895	2.4874	0.0130741	0.0591621	-3.29148	Not significant	HSD3B7	protein_coding	16	30985207	30989152	+	NA
ENSG00000099381	-0.0971832	2.40713	-0.947157	0.34385	0.537925	-5.93399	Not significant	SETD1A	protein_coding	16	30957294	30984664	+	NA
ENSG00000099385	-0.146714	3.94109	-1.25229	0.210836	0.39466	-5.79792	Not significant	BCL7C	protein_coding	16	30833626	30894960	-	NA
ENSG00000099622	-0.15164	7.37478	-2.44102	0.0148653	0.0650261	-3.77444	Not significant	CIRBP	protein_coding	19	1259384	1274880	+	NA
ENSG00000099624	0.0328283	6.13651	0.303487	0.761599	0.862358	-6.65306	Not significant	ATP5D	protein_coding	19	1241746	1244826	+	NA
ENSG00000099725	-0.269624	1.16669	-1.42177	0.155489	0.323753	-5.49359	Not significant	PRKY	transcribed_unprocessed_pseudogene	Y	7273972	7381548	+	NA
ENSG00000099783	-0.236592	7.83734	-3.78772	0.000163628	0.00259962	0.310262	Significantly downregulated	HNRNPM	protein_coding	19	8444767	8489114	+	NA
ENSG00000099785	0.169479	6.96756	1.56709	0.117497	0.268934	-5.49293	Not significant	2025-03-02	protein_coding	19	8413270	8439017	+	NA
ENSG00000099795	0.0297594	6.33921	0.354113	0.723349	0.838301	-6.63861	Not significant	NDUFB7	protein_coding	19	14566078	14572062	-	NA
ENSG00000099797	-0.142027	6.41827	-2.56029	0.0106443	0.0513761	-3.48042	Not significant	TECR	protein_coding	19	14517085	14565980	+	NA
ENSG00000099800	0.043366	5.26471	0.556027	0.57835	0.738105	-6.52665	Not significant	TIMM13	protein_coding	19	2425624	2427894	-	NA
ENSG00000099804	0.621243	6.12906	4.16797	3.41443e-05	0.000860709	1.77232	Significantly upregulated	CDC34	protein_coding	19	531712	542092	+	NA
ENSG00000099810	-0.095708	2.77317	-1.45921	0.144907	0.309247	-5.39038	Not significant	MTAP	protein_coding	9	21802543	21937651	+	NA
ENSG00000099814	0.0935669	-2.18965	0.521484	0.602177	0.756115	-5.72332	Not significant	CEP170B	protein_coding	14	104865280	104896770	+	NA
ENSG00000099817	-0.0522895	7.44687	-0.968019	0.333332	0.526992	-6.23992	Not significant	POLR2E	protein_coding	19	1086579	1095380	-	NA
ENSG00000099821	-0.153718	5.31961	-1.2975	0.194841	0.374456	-5.84487	Not significant	POLRMT	protein_coding	19	617224	633604	-	NA
ENSG00000099834	0.0599006	-0.913883	0.383283	0.701614	0.824282	-5.90506	Not significant	CDHR5	protein_coding	11	616565	626078	-	NA
ENSG00000099840	-0.062459	0.16696	-0.562357	0.574033	0.734927	-5.91746	Not significant	IZUMO4	protein_coding	19	2096429	2099593	+	NA
ENSG00000099849	-0.0722656	5.097	-1.09457	0.274038	0.466418	-6.07689	Not significant	RASSF7	protein_coding	11	560404	564021	+	NA
ENSG00000099860	0.0400698	6.89477	0.314876	0.75294	0.855988	-6.65343	Not significant	GADD45B	protein_coding	19	2476122	2478259	+	NA
ENSG00000099866	0.506751	-0.718709	2.97661	0.00300399	0.0209338	-1.86352	Significantly upregulated	MADCAM1	protein_coding	19	489176	505342	+	NA
ENSG00000099875	0.122027	6.8185	1.42793	0.15371	0.321286	-5.69792	Not significant	MKNK2	protein_coding	19	2037465	2051244	-	NA
ENSG00000099889	-0.13551	1.53711	-0.972863	0.33092	0.524787	-5.79205	Not significant	ARVCF	protein_coding	22	19969896	20016808	-	NA
ENSG00000099899	-0.0725571	5.36638	-1.26346	0.206797	0.389878	-5.89382	Not significant	TRMT2A	protein_coding	22	20111866	20117392	-	NA
ENSG00000099901	-0.107914	5.45744	-1.18041	0.238194	0.426893	-5.99492	Not significant	RANBP1	protein_coding	22	20115938	20127357	+	NA
ENSG00000099904	-0.0897348	3.50878	-0.966802	0.33394	0.527486	-6.06871	Not significant	ZDHHC8	protein_coding	22	20129456	20148007	+	NA
ENSG00000099910	0.0200319	3.32075	0.318956	0.749845	0.854355	-6.46031	Not significant	KLHL22	protein_coding	22	20441519	20495883	-	NA
ENSG00000099917	-0.117662	6.60622	-1.92305	0.0548344	0.160059	-4.88173	Not significant	MED15	protein_coding	22	20495913	20587632	+	NA
ENSG00000099937	0.0238647	-0.1836	0.130286	0.896373	0.943245	-6.0348	Not significant	SERPIND1	protein_coding	22	20773879	20787720	+	NA
ENSG00000099940	-0.00578616	5.65868	-0.132095	0.894943	0.942435	-6.68237	Not significant	SNAP29	protein_coding	22	20858983	20891218	+	NA
ENSG00000099942	0.0391782	6.28434	0.607545	0.543664	0.711562	-6.51824	Not significant	CRKL	protein_coding	22	20917426	20953749	+	NA
ENSG00000099949	-0.105229	5.45611	-1.32459	0.185693	0.362864	-5.81849	Not significant	LZTR1	protein_coding	22	20979462	20999038	+	NA
ENSG00000099953	-0.534209	0.437149	-3.19683	0.00144503	0.0122785	-1.24313	Significantly downregulated	MMP11	protein_coding	22	23768226	23784316	+	NA
ENSG00000099954	0.568528	-1.69994	2.85311	0.00444307	0.02765	-2.15692	Significantly upregulated	CECR2	protein_coding	22	17359949	17558149	+	NA
ENSG00000099956	-0.0992868	5.37065	-1.56386	0.118252	0.270275	-5.47502	Not significant	SMARCB1	protein_coding	22	23786963	23834516	+	NA
ENSG00000099958	-0.245079	4.53346	-1.16609	0.243931	0.433721	-5.94387	Not significant	DERL3	protein_coding	22	23834503	23839128	-	NA
ENSG00000099968	0.132257	5.86422	2.90529	0.00377206	0.0246064	-2.55647	Significantly upregulated	BCL2L13	protein_coding	22	17628855	17730855	+	NA
ENSG00000099974	-0.00454027	0.339349	-0.0524389	0.958192	0.977801	-6.09787	Not significant	DDTL	protein_coding	22	23966901	23972532	+	NA
ENSG00000099977	0.384464	-0.856507	2.2183	0.0268193	0.0983791	-3.69391	Not significant	DDT	protein_coding	22	23971365	23980469	-	NA
ENSG00000099985	0.066859	4.553	0.328797	0.742396	0.850136	-6.58887	Not significant	OSM	protein_coding	22	30262829	30266840	-	NA
ENSG00000099991	0.0722327	4.60791	1.01346	0.31115	0.504684	-6.14113	Not significant	CABIN1	protein_coding	22	24011192	24178628	+	NA
ENSG00000099992	-0.0553078	3.97089	-0.96866	0.333013	0.526636	-6.11942	Not significant	TBC1D10A	protein_coding	22	30291990	30327046	-	NA
ENSG00000099994	-0.148398	-1.45689	-0.919127	0.358311	0.552457	-5.50985	Not significant	SUSD2	protein_coding	22	24181259	24189110	+	NA
ENSG00000099995	-0.0749374	6.47733	-1.47435	0.140788	0.30309	-5.63027	Not significant	SF3A1	protein_coding	22	30331988	30356947	-	NA
ENSG00000099998	0.589917	-1.23061	2.56402	0.0105314	0.0509681	-2.90995	Not significant	GGT5	protein_coding	22	24219654	24245142	-	NA
ENSG00000099999	0.0562217	0.553243	0.602202	0.547213	0.714543	-5.95456	Not significant	RNF215	protein_coding	22	30368811	30421771	-	NA
ENSG00000100003	0.231001	2.27731	1.76129	0.0785785	0.204412	-4.87359	Not significant	SEC14L2	protein_coding	22	30396857	30425317	+	NA
ENSG00000100012	1.50824	-1.97134	5.73785	1.36823e-08	3.56138e-06	9.11304	Significantly upregulated	SEC14L3	protein_coding	22	30447959	30472049	-	NA
ENSG00000100014	0.00594344	2.2082	0.0802054	0.936094	0.965147	-6.35439	Not significant	SPECC1L	protein_coding	22	24270817	24417740	+	NA
ENSG00000100023	-0.0272897	5.00494	-0.362555	0.717035	0.834653	-6.60171	Not significant	PPIL2	protein_coding	22	21666009	21700015	+	NA
ENSG00000100024	0.377227	1.33221	2.27668	0.023073	0.0886081	-3.7753	Not significant	UPB1	protein_coding	22	24494107	24528390	+	NA
ENSG00000100027	-0.359382	3.00414	-3.01135	0.0026842	0.0193718	-2.03348	Significantly downregulated	YPEL1	protein_coding	22	21697544	21735834	-	NA
ENSG00000100028	-0.0387047	5.9317	-0.67338	0.500903	0.678956	-6.47167	Not significant	SNRPD3	protein_coding	22	24555503	24609980	+	NA
ENSG00000100029	-0.0339873	5.41102	-0.593416	0.553073	0.718961	-6.5085	Not significant	PES1	protein_coding	22	30576625	30607083	-	NA
ENSG00000100030	0.0874421	7.39052	1.08915	0.276423	0.468634	-6.11695	Not significant	MAPK1	protein_coding	22	21754500	21867680	-	NA
ENSG00000100031	0.0921704	4.07275	1.0665	0.286525	0.478369	-6.04993	Not significant	GGT1	protein_coding	22	24583750	24629005	+	NA
ENSG00000100034	-0.0105107	6.393	-0.144724	0.884966	0.936821	-6.69061	Not significant	PPM1F	protein_coding	22	21919420	21952837	-	NA
ENSG00000100036	-0.0317931	2.65558	-0.268409	0.788455	0.87869	-6.38243	Not significant	SLC35E4	protein_coding	22	30635652	30669016	+	NA
ENSG00000100038	0.0304704	-1.44877	0.253755	0.799751	0.885355	-5.89255	Not significant	TOP3B	protein_coding	22	21957025	21982816	-	NA
ENSG00000100055	-0.054042	7.67992	-0.67486	0.499963	0.67807	-6.47645	Not significant	CYTH4	protein_coding	22	37282027	37315345	+	NA
ENSG00000100056	0.119495	4.15652	2.29129	0.0222101	0.0860812	-4.0414	Not significant	ESS2	protein_coding	22	19130279	19144684	-	NA
ENSG00000100058	0.121355	4.16342	2.04162	0.0415226	0.132808	-4.56778	Not significant	CRYBB2P1	transcribed_unprocessed_pseudogene	22	25448105	25520854	+	NA
ENSG00000100060	-0.146577	7.70501	-2.72327	0.00660727	0.0367187	-3.06094	Significantly downregulated	MFNG	protein_coding	22	37469063	37486401	-	NA
ENSG00000100068	0.0939821	2.31075	1.07862	0.281088	0.473009	-5.81858	Not significant	LRP5L	protein_coding	22	25351418	25405377	-	NA
ENSG00000100075	-0.159855	5.66065	-2.11879	0.0344211	0.116834	-4.48033	Not significant	SLC25A1	protein_coding	22	19175575	19178830	-	NA
ENSG00000100077	-0.198771	5.18097	-2.42198	0.0156612	0.0672606	-3.79056	Not significant	GRK3	protein_coding	22	25564849	25729294	+	NA
ENSG00000100079	-1.2373	4.34697	-3.70665	0.000224751	0.00323621	0.157681	Significantly downregulated	LGALS2	protein_coding	22	37570246	37582616	-	NA
ENSG00000100083	-0.0804825	6.0149	-1.7633	0.0782381	0.203798	-5.16623	Not significant	GGA1	protein_coding	22	37608475	37633564	+	NA
ENSG00000100084	0.0374421	3.08181	0.391902	0.695237	0.820382	-6.41354	Not significant	HIRA	protein_coding	22	19330698	19447450	-	NA
ENSG00000100092	-0.141247	4.26825	-1.54426	0.122928	0.277655	-5.43537	Not significant	SH3BP1	protein_coding	22	37634654	37666932	+	NA
ENSG00000100095	-1.01506	-1.02571	-4.22157	2.70942e-05	0.000740236	2.263	Significantly downregulated	SEZ6L	protein_coding	22	26169474	26383597	+	NA
ENSG00000100097	0.0662305	8.39978	0.635598	0.525223	0.698254	-6.49743	Not significant	LGALS1	protein_coding	22	37675608	37679806	+	NA
ENSG00000100099	-0.153344	4.62388	-2.94374	0.00333817	0.0226775	-2.39257	Significantly downregulated	HPS4	protein_coding	22	26443423	26483837	-	NA
ENSG00000100100	-0.369094	7.50254	-3.58085	0.000363508	0.00467198	-0.42946	Significantly downregulated	PIK3IP1	protein_coding	22	31281593	31292534	-	NA
ENSG00000100104	0.358548	3.69664	4.27133	2.18096e-05	0.000642262	2.27398	Significantly upregulated	SRRD	protein_coding	22	26483877	26494658	+	NA
ENSG00000100105	-0.227606	3.88701	-2.50585	0.0124168	0.0571866	-3.48492	Not significant	PATZ1	protein_coding	22	31325804	31346232	-	NA
ENSG00000100106	-0.00876274	6.91978	-0.111683	0.911103	0.951886	-6.69617	Not significant	TRIOBP	protein_coding	22	37697004	37776556	+	NA
ENSG00000100109	-0.00853371	5.07135	-0.116915	0.906957	0.949236	-6.66457	Not significant	TFIP11	protein_coding	22	26491225	26512505	-	NA
ENSG00000100116	0.755489	0.839244	5.90472	5.25332e-09	1.8058e-06	10.1864	Significantly upregulated	GCAT	protein_coding	22	37807905	37817176	+	NA
ENSG00000100122	-0.269944	-0.591989	-1.74557	0.0812754	0.208803	-4.54458	Not significant	CRYBB1	protein_coding	22	26599278	26618088	-	NA
ENSG00000100124	-0.0929204	3.74194	-1.31913	0.187508	0.365203	-5.70127	Not significant	ANKRD54	protein_coding	22	37830855	37849327	-	NA
ENSG00000100129	-0.167422	5.49614	-2.88941	0.00396585	0.0255202	-2.58826	Significantly downregulated	EIF3L	protein_coding	22	37848868	37889407	+	NA
ENSG00000100138	-0.154571	6.80649	-2.94087	0.00336895	0.0228066	-2.45971	Significantly downregulated	SNU13	protein_coding	22	41673930	41690504	-	NA
ENSG00000100139	-0.0818137	3.79358	-1.085	0.278255	0.47025	-5.9845	Not significant	MICALL1	protein_coding	22	37905657	37942822	+	NA
ENSG00000100147	-0.133885	1.89017	-1.80499	0.071459	0.191659	-4.72722	Not significant	CCDC134	protein_coding	22	41800679	41826299	+	NA
ENSG00000100150	-0.0372115	4.21256	-0.479592	0.631651	0.778335	-6.49699	Not significant	DEPDC5	protein_coding	22	31753951	31907034	+	NA
ENSG00000100151	0.253457	4.09877	3.24175	0.00123803	0.0109477	-1.48803	Significantly upregulated	PICK1	protein_coding	22	38056311	38075701	+	NA
ENSG00000100154	0.136206	0.304788	0.934386	0.350392	0.544778	-5.68183	Not significant	TTC28	protein_coding	22	27978014	28679865	-	NA
ENSG00000100162	0.0427806	3.26355	0.362269	0.717248	0.834729	-6.43399	Not significant	CENPM	protein_coding	22	41938721	41947164	-	NA
ENSG00000100181	-0.00743632	1.62271	-0.0486235	0.961232	0.979204	-6.25581	Not significant	TPTEP1	transcribed_unprocessed_pseudogene	22	16601887	16698742	+	NA
ENSG00000100196	0.132576	-1.33328	0.950576	0.342112	0.536093	-5.51373	Not significant	KDELR3	protein_coding	22	38468062	38483447	+	NA
ENSG00000100197	-0.135036	-0.113505	-1.09014	0.275987	0.468259	-5.47313	Not significant	CYP2D6	protein_coding	22	42126499	42130906	-	NA
ENSG00000100201	0.0592193	6.58586	0.682127	0.495359	0.674488	-6.47235	Not significant	DDX17	protein_coding	22	38483440	38507660	-	NA
ENSG00000100206	0.0633532	-0.808245	0.332052	0.739939	0.848761	-5.91812	Not significant	DMC1	protein_coding	22	38518949	38570286	-	NA
ENSG00000100207	0.0238819	3.23388	0.211108	0.832857	0.905114	-6.48259	Not significant	TCF20	protein_coding	22	42160013	42343616	-	NA
ENSG00000100209	-0.0204865	2.13218	-0.229861	0.81826	0.896137	-6.31548	Not significant	HSCB	protein_coding	22	28742031	28757515	+	NA
ENSG00000100211	0.125536	0.853548	1.63824	0.101772	0.243928	-4.88645	Not significant	CBY1	protein_coding	22	38656636	38673854	+	NA
ENSG00000100216	-0.136743	5.72648	-2.0178	0.043951	0.137869	-4.68723	Not significant	TOMM22	protein_coding	22	38681948	38685421	+	NA
ENSG00000100218	0.61007	-1.11689	2.86962	0.00421984	0.0267002	-2.14253	Significantly upregulated	RSPH14	protein_coding	22	23059415	23145021	-	NA
ENSG00000100219	-0.301326	8.38712	-3.06778	0.0022305	0.0168612	-2.08535	Significantly downregulated	XBP1	protein_coding	22	28794555	28800597	-	NA
ENSG00000100220	-0.0389377	6.43739	-0.565121	0.572153	0.733464	-6.54333	Not significant	RTCB	protein_coding	22	32387582	32412255	-	NA
ENSG00000100221	-0.179352	4.15994	-2.82888	0.00478998	0.0292032	-2.67935	Significantly downregulated	JOSD1	protein_coding	22	38685543	38701556	-	NA
ENSG00000100225	0.547106	8.00485	4.16597	3.44379e-05	0.000865802	1.76752	Significantly upregulated	FBXO7	protein_coding	22	32474676	32498829	+	NA
ENSG00000100226	0.113384	6.34139	1.63979	0.101449	0.243554	-5.37709	Not significant	GTPBP1	protein_coding	22	38705723	38738299	+	NA
ENSG00000100227	0.0138999	6.64918	0.263517	0.792221	0.881354	-6.66765	Not significant	POLDIP3	protein_coding	22	42583721	42614962	-	NA
ENSG00000100228	0.524209	1.77799	3.68508	0.000244312	0.00345472	0.181706	Significantly upregulated	RAB36	protein_coding	22	23145326	23164350	+	NA
ENSG00000100234	0.344325	-0.844944	1.63847	0.101723	0.243903	-4.73568	Not significant	TIMP3	protein_coding	22	32801701	32863043	+	NA
ENSG00000100239	-0.0406428	5.98856	-0.781421	0.43479	0.623116	-6.3954	Not significant	PPP6R2	protein_coding	22	50343304	50445090	+	NA
ENSG00000100241	-0.142164	6.27254	-1.23441	0.21742	0.402758	-5.94791	Not significant	SBF1	protein_coding	22	50445000	50475024	-	NA
ENSG00000100242	-0.295413	8.02477	-2.50791	0.012345	0.0569812	-3.61101	Not significant	SUN2	protein_coding	22	38734725	38794143	-	NA
ENSG00000100243	0.0777912	7.45346	1.04005	0.298634	0.491254	-6.16833	Not significant	CYB5R3	protein_coding	22	42617840	42649568	-	NA
ENSG00000100246	0.0311517	2.92527	0.402109	0.687713	0.815678	-6.38228	Not significant	DNAL4	protein_coding	22	38778508	38794198	-	NA
ENSG00000100258	-0.0282162	6.10492	-0.47519	0.634783	0.780679	-6.58646	Not significant	LMF2	protein_coding	22	50502949	50507691	-	NA
ENSG00000100263	0.0898949	3.88692	1.57215	0.116317	0.267302	-5.37508	Not significant	RHBDD3	protein_coding	22	29259852	29268209	-	NA
ENSG00000100266	0.11323	6.67253	1.80244	0.0718587	0.192349	-5.10308	Not significant	PACSIN2	protein_coding	22	42835412	43015145	-	NA
ENSG00000100271	-0.18062	2.06978	-3.03918	0.00245083	0.0181708	-1.86573	Significantly downregulated	TTLL1	protein_coding	22	43039644	43089428	-	NA
ENSG00000100276	-0.179985	-1.56092	-1.09357	0.274479	0.466874	-5.33826	Not significant	RASL10A	protein_coding	22	29312933	29319679	-	NA
ENSG00000100280	-0.0219674	6.92876	-0.297822	0.765918	0.865124	-6.65858	Not significant	AP1B1	protein_coding	22	29327680	29423179	-	NA
ENSG00000100281	0.0544887	3.7339	0.895881	0.370591	0.565213	-6.17482	Not significant	HMGXB4	protein_coding	22	35257452	35295807	+	NA
ENSG00000100284	0.08882	7.26886	1.40517	0.160365	0.330081	-5.72926	Not significant	TOM1	protein_coding	22	35299275	35347994	+	NA
ENSG00000100285	-0.307761	0.552401	-2.48587	0.0131304	0.0593598	-3.1605	Not significant	NEFH	protein_coding	22	29480230	29491390	+	NA
ENSG00000100288	0.055466	-0.508481	0.368243	0.712791	0.832027	-5.94331	Not significant	CHKB	protein_coding	22	50578949	50601455	-	NA
ENSG00000100290	0.243958	2.36241	2.0093	0.0448462	0.139635	-4.44303	Not significant	BIK	protein_coding	22	43110748	43129712	+	NA
ENSG00000100292	0.0259647	6.80566	0.260886	0.794248	0.882415	-6.66869	Not significant	HMOX1	protein_coding	22	35380361	35394214	+	NA
ENSG00000100294	0.0867868	2.71264	1.17224	0.241454	0.430532	-5.76696	Not significant	MCAT	protein_coding	22	43132206	43143394	-	NA
ENSG00000100296	0.155332	5.16873	2.78194	0.00553287	0.0325161	-2.88411	Significantly upregulated	THOC5	protein_coding	22	29505879	29555216	-	NA
ENSG00000100297	-0.0895475	6.30867	-1.36765	0.171811	0.346047	-5.77799	Not significant	MCM5	protein_coding	22	35400063	35425430	+	NA
ENSG00000100298	-0.228354	1.6195	-1.76548	0.0778715	0.203314	-4.74414	Not significant	APOBEC3H	protein_coding	22	39097224	39104067	+	NA
ENSG00000100299	0.112925	5.5684	1.91059	0.0564205	0.163377	-4.89483	Not significant	ARSA	protein_coding	22	50622754	50628173	-	NA
ENSG00000100300	0.141449	9.31797	2.04176	0.0415082	0.132784	-4.63706	Not significant	TSPO	protein_coding	22	43151514	43163242	+	NA
ENSG00000100304	0.0808186	5.06392	0.962459	0.336115	0.529725	-6.21544	Not significant	TTLL12	protein_coding	22	43166622	43187133	-	NA
ENSG00000100307	-0.0247051	4.51918	-0.260939	0.794208	0.882415	-6.59954	Not significant	CBX7	protein_coding	22	39120167	39152674	-	NA
ENSG00000100311	-0.18847	1.20362	-1.42415	0.154799	0.322929	-5.20637	Not significant	PDGFB	protein_coding	22	39223359	39244751	-	NA
ENSG00000100316	-0.367175	9.1495	-4.13571	3.91945e-05	0.000961104	1.64859	Significantly downregulated	RPL3	protein_coding	22	39312882	39320389	-	NA
ENSG00000100319	0.220127	3.76178	3.29142	0.00104129	0.00975554	-1.29883	Significantly upregulated	ZMAT5	protein_coding	22	29730956	29767011	-	NA
ENSG00000100320	-0.0619142	-1.95163	-0.323085	0.746717	0.852553	-5.82386	Not significant	RBFOX2	protein_coding	22	35738736	36028425	-	NA
ENSG00000100321	-0.201129	4.52982	-2.1942	0.0285126	0.102443	-4.26263	Not significant	SYNGR1	protein_coding	22	39349925	39385588	+	NA
ENSG00000100324	-0.0697989	3.2202	-1.03703	0.300041	0.492796	-5.96669	Not significant	TAB1	protein_coding	22	39399741	39437060	+	NA
ENSG00000100325	0.419058	6.96619	4.03124	6.08799e-05	0.00129909	1.23056	Significantly upregulated	ASCC2	protein_coding	22	29788608	29838304	-	NA
ENSG00000100330	0.442513	3.3786	4.92758	1.01546e-06	7.35569e-05	5.16931	Significantly upregulated	MTMR3	protein_coding	22	29883155	30030866	+	NA
ENSG00000100335	-0.0844702	5.24038	-1.38168	0.167463	0.340045	-5.73519	Not significant	MIEF1	protein_coding	22	39499432	39518132	+	NA
ENSG00000100336	0.155312	0.0455136	0.712159	0.476578	0.65843	-5.85212	Not significant	APOL4	protein_coding	22	36189124	36204840	-	NA
ENSG00000100342	0.0658881	5.1373	0.726852	0.467533	0.650944	-6.41587	Not significant	APOL1	protein_coding	22	36253010	36267530	+	NA
ENSG00000100345	-0.0963432	10.2384	-1.00456	0.315416	0.508822	-6.18094	Not significant	MYH9	protein_coding	22	36281281	36388018	-	NA
ENSG00000100346	-0.56058	1.55083	-3.44342	0.000604796	0.00672209	-0.541101	Significantly downregulated	CACNA1I	protein_coding	22	39570753	39689737	+	NA
ENSG00000100347	-0.0511869	5.03993	-1.04506	0.296318	0.48872	-6.12809	Not significant	SAMM50	protein_coding	22	43955421	44010531	+	NA
ENSG00000100348	-0.0606213	6.40636	-1.31576	0.188639	0.366537	-5.84762	Not significant	TXN2	protein_coding	22	36467036	36482030	-	NA
ENSG00000100350	-0.261882	1.82059	-2.36479	0.0182821	0.0745561	-3.5752	Not significant	FOXRED2	protein_coding	22	36487190	36507101	-	NA
ENSG00000100351	-0.32198	6.81482	-2.3739	0.0178406	0.0734848	-3.93153	Not significant	GRAP2	protein_coding	22	39901082	39973721	+	NA
ENSG00000100353	-0.114973	6.72276	-2.83441	0.0047087	0.028866	-2.75965	Significantly downregulated	EIF3D	protein_coding	22	36510850	36529436	-	NA
ENSG00000100354	-0.00288965	6.27087	-0.0321106	0.974392	0.986456	-6.6993	Not significant	TNRC6B	protein_coding	22	40044817	40335808	+	NA
ENSG00000100359	-0.189119	-0.0262136	-1.56479	0.118036	0.269938	-4.88043	Not significant	SGSM3	protein_coding	22	40370591	40410289	+	NA
ENSG00000100360	0.0540865	3.38445	0.882147	0.377967	0.571953	-6.14256	Not significant	IFT27	protein_coding	22	36758202	36776256	-	NA
ENSG00000100362	0.153285	0.350647	0.544413	0.586312	0.744847	-5.94858	Not significant	PVALB	protein_coding	22	36800684	36819479	-	NA
ENSG00000100364	-0.00374793	6.39375	-0.0342599	0.972679	0.985336	-6.70039	Not significant	KIAA0930	protein_coding	22	45190338	45240769	-	NA
ENSG00000100365	0.368676	7.57164	3.53307	0.000434726	0.00534044	-0.592556	Significantly upregulated	NCF4	protein_coding	22	36860988	36878015	+	NA
ENSG00000100368	0.063475	7.64641	0.518978	0.603922	0.757446	-6.56785	Not significant	CSF2RB	protein_coding	22	36913628	36940449	+	NA
ENSG00000100372	0.0337283	3.33209	0.583841	0.559495	0.72426	-6.34606	Not significant	SLC25A17	protein_coding	22	40769630	40819399	-	NA
ENSG00000100373	-0.504773	1.47487	-2.81716	0.00496646	0.0300467	-2.40211	Significantly downregulated	UPK3A	protein_coding	22	45284982	45295874	+	NA
ENSG00000100376	-0.0065972	4.93926	-0.0614967	0.950979	0.973481	-6.66005	Not significant	FAM118A	protein_coding	22	45308968	45341955	+	NA
ENSG00000100379	-0.194873	3.50412	-2.22253	0.0265313	0.0976959	-4.10269	Not significant	KCTD17	protein_coding	22	37051736	37063390	+	NA
ENSG00000100380	0.0355447	6.39871	0.510924	0.609548	0.761849	-6.57198	Not significant	ST13	protein_coding	22	40824535	40857022	-	NA
ENSG00000100385	-0.727039	6.74956	-5.3035	1.47781e-07	2.0246e-05	6.92722	Significantly downregulated	IL2RB	protein_coding	22	37125838	37175054	-	NA
ENSG00000100387	0.078476	7.15588	0.970013	0.332338	0.5261	-6.23839	Not significant	RBX1	protein_coding	22	40951347	40973309	+	NA
ENSG00000100393	-0.0125503	6.75993	-0.155427	0.876524	0.93203	-6.69023	Not significant	EP300	protein_coding	22	41091786	41180079	+	NA
ENSG00000100395	-0.0726419	4.40704	-1.25385	0.210269	0.39406	-5.84878	Not significant	L3MBTL2	protein_coding	22	41205205	41231271	+	NA
ENSG00000100399	-0.129041	-0.626891	-0.888521	0.374532	0.568702	-5.60699	Not significant	CHADL	protein_coding	22	41229510	41240934	-	NA
ENSG00000100401	-0.0729076	5.05432	-1.37056	0.170902	0.344979	-5.74078	Not significant	RANGAP1	protein_coding	22	41245611	41286251	-	NA
ENSG00000100403	-0.0570276	3.41056	-0.713241	0.475908	0.657954	-6.26545	Not significant	ZC3H7B	protein_coding	22	41301522	41360147	+	NA
ENSG00000100410	-0.0189222	3.96852	-0.303169	0.761841	0.862477	-6.541	Not significant	PHF5A	protein_coding	22	41459717	41468725	-	NA
ENSG00000100412	-0.00343401	6.53191	-0.0614167	0.951043	0.973493	-6.69958	Not significant	ACO2	protein_coding	22	41469125	41528989	+	NA
ENSG00000100413	-0.120272	4.32863	-2.05198	0.0405022	0.130649	-4.54508	Not significant	POLR3H	protein_coding	22	41525804	41544606	-	NA
ENSG00000100416	-0.00107813	4.8461	-0.0185697	0.985189	0.991842	-6.65686	Not significant	TRMU	protein_coding	22	46330875	46357340	+	NA
ENSG00000100417	0.0850168	3.85977	1.58903	0.112456	0.261063	-5.34396	Not significant	PMM1	protein_coding	22	41576894	41589890	-	NA
ENSG00000100418	0.149495	4.92655	2.62289	0.00888769	0.0453524	-3.29361	Significantly upregulated	DESI1	protein_coding	22	41598028	41621096	-	NA
ENSG00000100422	-0.192969	5.92395	-2.39559	0.0168263	0.0705795	-3.8732	Not significant	CERK	protein_coding	22	46684411	46738261	-	NA
ENSG00000100425	-0.218201	4.7792	-1.80511	0.0714394	0.191659	-5.04258	Not significant	BRD1	protein_coding	22	49773283	49827512	-	NA
ENSG00000100426	-0.147984	4.4687	-2.24872	0.0248066	0.0934436	-4.14406	Not significant	ZBED4	protein_coding	22	49853842	49890078	+	NA
ENSG00000100427	-0.0695477	4.06675	-0.655694	0.512213	0.68807	-6.38139	Not significant	MLC1	protein_coding	22	50059391	50085902	-	NA
ENSG00000100429	0.23929	-0.669355	1.29673	0.195104	0.374615	-5.21388	Not significant	HDAC10	protein_coding	22	50245183	50251405	-	NA
ENSG00000100439	0.0442233	5.2715	0.50631	0.612781	0.764446	-6.55409	Not significant	ABHD4	protein_coding	14	22598237	22613215	+	NA
ENSG00000100441	0.0991845	5.63151	1.41519	0.15741	0.325968	-5.70575	Not significant	KHNYN	protein_coding	14	24429286	24441834	+	NA
ENSG00000100442	-0.0352696	4.76715	-0.459625	0.645912	0.787709	-6.5456	Not significant	FKBP3	protein_coding	14	45115600	45135319	-	NA
ENSG00000100445	-0.0682189	3.00966	-0.751667	0.452476	0.638075	-6.18046	Not significant	SDR39U1	protein_coding	14	24439766	24442905	-	NA
ENSG00000100448	1.19973	3.17899	4.28992	2.00993e-05	0.000607997	2.34463	Significantly upregulated	CTSG	protein_coding	14	24573522	24576260	-	NA
ENSG00000100450	-0.714059	6.43522	-4.24527	2.44402e-05	0.000690681	2.0909	Significantly downregulated	GZMH	protein_coding	14	24606480	24609699	-	NA
ENSG00000100453	-0.43099	7.32757	-2.85493	0.00441787	0.0275204	-2.7031	Significantly downregulated	GZMB	protein_coding	14	24630954	24634267	-	NA
ENSG00000100461	0.120248	6.54957	2.22063	0.0266604	0.0979672	-4.27737	Not significant	RBM23	protein_coding	14	22893206	22919184	-	NA
ENSG00000100462	0.00144592	3.42382	0.0242455	0.980663	0.989402	-6.5233	Not significant	PRMT5	protein_coding	14	22920511	22929585	-	NA
ENSG00000100473	0.131662	0.839177	1.06325	0.287997	0.479423	-5.62963	Not significant	COCH	protein_coding	14	30874514	30895065	+	NA
ENSG00000100478	-0.0155555	2.56843	-0.280611	0.779083	0.87285	-6.36442	Not significant	AP4S1	protein_coding	14	31025106	31096450	+	NA
ENSG00000100479	0.00432081	1.17186	0.0373616	0.970206	0.984083	-6.19982	Not significant	POLE2	protein_coding	14	49643555	49688422	-	NA
ENSG00000100483	-0.104718	3.70773	-1.34027	0.180546	0.35585	-5.6658	Not significant	VCPKMT	protein_coding	14	50108632	50116600	-	NA
ENSG00000100485	0.11738	5.94939	1.20562	0.228325	0.415154	-5.98165	Not significant	SOS2	protein_coding	14	50117120	50231558	-	NA
ENSG00000100490	0.279585	1.62206	2.79808	0.00526647	0.0313402	-2.52587	Significantly upregulated	CDKL1	protein_coding	14	50329404	50416461	-	NA
ENSG00000100503	-0.00763244	6.95285	-0.108081	0.913959	0.953317	-6.69657	Not significant	NIN	protein_coding	14	50719763	50831121	-	NA
ENSG00000100504	0.255531	7.4292	2.38409	0.0173575	0.0720921	-3.90776	Not significant	PYGL	protein_coding	14	50857891	50944736	-	NA
ENSG00000100505	0.229261	-0.466468	1.13863	0.255206	0.444981	-5.40637	Not significant	TRIM9	protein_coding	14	50975262	51096061	-	NA
ENSG00000100519	0.0383542	5.71214	0.913767	0.361119	0.555202	-6.28107	Not significant	PSMC6	protein_coding	14	52707172	52728587	+	NA
ENSG00000100522	-0.169445	2.27254	-2.01366	0.0443852	0.138612	-4.37828	Not significant	GNPNAT1	protein_coding	14	52775194	52791668	-	NA
ENSG00000100523	-0.240146	4.3665	-2.83982	0.00463037	0.0284967	-2.66131	Significantly downregulated	DDHD1	protein_coding	14	53036745	53153282	-	NA
ENSG00000100526	0.152571	2.56862	1.11474	0.265304	0.456607	-5.81168	Not significant	CDKN3	protein_coding	14	54396849	54420218	+	NA
ENSG00000100528	-0.0667886	5.11778	-0.892919	0.372174	0.566774	-6.27636	Not significant	CNIH1	protein_coding	14	54423560	54441431	-	NA
ENSG00000100532	-0.0872684	4.38471	-1.24758	0.212557	0.396586	-5.85277	Not significant	CGRRF1	protein_coding	14	54509812	54539309	+	NA
ENSG00000100554	0.190305	5.44042	2.87503	0.00414903	0.0264048	-2.63567	Significantly upregulated	ATP6V1D	protein_coding	14	67294371	67360265	-	NA
ENSG00000100558	1.57723	1.24653	6.49987	1.42691e-10	1.68607e-07	13.6254	Significantly upregulated	PLEK2	protein_coding	14	67386983	67412200	-	NA
ENSG00000100564	-0.0626819	4.05539	-1.34721	0.178302	0.353202	-5.69904	Not significant	PIGH	protein_coding	14	67581955	67600287	-	NA
ENSG00000100567	-0.0641682	6.52139	-1.2837	0.199624	0.380606	-5.88924	Not significant	PSMA3	protein_coding	14	58244831	58272012	+	NA
ENSG00000100568	0.1253	5.20634	1.82936	0.0677237	0.184706	-5.03407	Not significant	VTI1B	protein_coding	14	67647075	67674831	-	NA
ENSG00000100575	-0.104222	2.76837	-1.13691	0.255921	0.445827	-5.7891	Not significant	TIMM9	protein_coding	14	58408494	58427614	-	NA
ENSG00000100577	0.108638	2.87786	1.6172	0.106236	0.250761	-5.19036	Not significant	GSTZ1	protein_coding	14	77320884	77331597	+	NA
ENSG00000100578	-0.0330412	3.80292	-0.592245	0.553856	0.71977	-6.39339	Not significant	KIAA0586	protein_coding	14	58427385	58551289	+	NA
ENSG00000100580	0.379191	4.58095	3.95927	8.19917e-05	0.00159199	0.983373	Significantly upregulated	TMED8	protein_coding	14	77335021	77377109	-	NA
ENSG00000100583	0.503394	-1.56096	3.40963	0.000683653	0.00729822	-0.559046	Significantly upregulated	SAMD15	protein_coding	14	77376689	77391497	+	NA
ENSG00000100591	0.0248536	5.67357	0.501541	0.616131	0.767009	-6.56732	Not significant	AHSA1	protein_coding	14	77457870	77469474	+	NA
ENSG00000100592	0.0476787	3.67185	0.645116	0.51904	0.693399	-6.35087	Not significant	DAAM1	protein_coding	14	59188646	59371405	+	NA
ENSG00000100596	0.136529	7.11071	1.71755	0.0862726	0.217331	-5.24977	Not significant	SPTLC2	protein_coding	14	77505997	77616773	-	NA
ENSG00000100599	0.140199	7.39763	1.92555	0.0545212	0.159366	-4.87705	Not significant	RIN3	protein_coding	14	92513774	92688994	+	NA
ENSG00000100600	-0.278163	3.7927	-2.90336	0.00379515	0.0246806	-2.42224	Significantly downregulated	LGMN	protein_coding	14	92703807	92748702	-	NA
ENSG00000100601	0.106074	3.04049	1.99952	0.0458952	0.14178	-4.53772	Not significant	ALKBH1	protein_coding	14	77672404	77708020	-	NA
ENSG00000100603	-0.0190625	5.90513	-0.476273	0.634012	0.780291	-6.58356	Not significant	SNW1	protein_coding	14	77717599	77761207	-	NA
ENSG00000100604	0.386144	-1.14721	2.09453	0.0365319	0.121405	-3.92739	Not significant	CHGA	protein_coding	14	92923080	92935293	+	NA
ENSG00000100605	0.133271	6.88071	1.53184	0.125964	0.28153	-5.54667	Not significant	ITPK1	protein_coding	14	92936914	93116320	-	NA
ENSG00000100612	-0.0126616	6.81152	-0.213593	0.83092	0.903968	-6.67972	Not significant	DHRS7	protein_coding	14	60144120	60169856	-	NA
ENSG00000100614	0.348369	5.77379	3.87143	0.00011718	0.00207629	0.623572	Significantly upregulated	PPM1A	protein_coding	14	60245752	60299087	+	NA
ENSG00000100628	-0.381964	1.01652	-3.01159	0.00268204	0.0193718	-1.83558	Significantly downregulated	ASB2	protein_coding	14	93934153	93976791	-	NA
ENSG00000100629	-0.175911	2.75233	-1.65635	0.0980501	0.237597	-5.07862	Not significant	CEP128	protein_coding	14	80476983	80959517	-	NA
ENSG00000100632	-0.137239	5.40443	-1.24535	0.213376	0.397588	-5.9155	Not significant	ERH	protein_coding	14	69380123	69398627	-	NA
ENSG00000100644	-0.0864899	7.13402	-0.898511	0.369188	0.56362	-6.30434	Not significant	HIF1A	protein_coding	14	61695513	61748259	+	NA
ENSG00000100647	0.0695433	6.29942	0.864236	0.387722	0.580523	-6.33254	Not significant	SUSD6	protein_coding	14	69611596	69715142	+	NA
ENSG00000100650	-0.309775	8.93221	-5.97473	3.49082e-09	1.36019e-06	10.5148	Significantly downregulated	SRSF5	protein_coding	14	69726900	69772005	+	NA
ENSG00000100652	0.268138	-1.70207	1.53442	0.125329	0.280627	-4.82153	Not significant	SLC10A1	protein_coding	14	69775417	69797289	-	NA
ENSG00000100664	-0.0835263	7.86018	-1.63643	0.10215	0.244462	-5.38204	Not significant	EIF5	protein_coding	14	103333544	103345025	+	NA
ENSG00000100678	-0.159886	0.406986	-0.751653	0.452484	0.638075	-5.80477	Not significant	SLC8A3	protein_coding	14	70044217	70189070	-	NA
ENSG00000100697	0.049268	6.17756	0.711168	0.477191	0.658908	-6.45038	Not significant	DICER1	protein_coding	14	95086228	95158010	-	NA
ENSG00000100711	0.110688	4.29309	1.92411	0.0547015	0.159794	-4.80936	Not significant	ZFYVE21	protein_coding	14	103715730	103733668	+	NA
ENSG00000100714	-0.149884	4.77159	-2.10164	0.0359021	0.120036	-4.47532	Not significant	MTHFD1	protein_coding	14	64388031	64463457	+	NA
ENSG00000100721	-0.838324	4.54007	-3.53683	0.000428679	0.00527988	-0.462529	Significantly downregulated	TCL1A	protein_coding	14	95709967	95714196	-	NA
ENSG00000100722	-0.085413	4.58635	-1.69047	0.0913337	0.225417	-5.23074	Not significant	ZC3H14	protein_coding	14	88562909	88627596	+	NA
ENSG00000100726	-0.125539	5.2521	-2.06917	0.0388564	0.12644	-4.56916	Not significant	TELO2	protein_coding	16	1493344	1510457	+	NA
ENSG00000100731	0.151537	5.69637	1.83189	0.0673464	0.183983	-5.04311	Not significant	PCNX1	protein_coding	14	70907405	71115382	+	NA
ENSG00000100744	0.223128	4.5428	3.11073	0.00193362	0.0151626	-1.91548	Significantly upregulated	GSKIP	protein_coding	14	96363452	96387288	+	NA
[truncated: 16,907 more rows]

## Sheet: Fig. 2B
pathway	pval	padj	log2err	ES	NES	size	leadingEdge
Erythrocytes take up carbon dioxide and release oxygen	4.01423e-05	0.000970248	0.557332	0.861226	2.03524	13	ENSG00000112077|ENSG00000133742|ENSG00000240583|ENSG00000004939|ENSG00000167434|ENSG00000188536|ENSG00000206172|ENSG00000244734|ENSG00000166394
Metabolism of porphyrins	0.00108141	0.0157498	0.45506	0.699564	1.89292	21	ENSG00000090013|ENSG00000066926|ENSG00000256269|ENSG00000158578|ENSG00000118777|ENSG00000023330|ENSG00000148218|ENSG00000014919|ENSG00000080819|ENSG00000126088
Heme biosynthesis	0.000970629	0.0145083	0.477271	0.790882	1.869	13	ENSG00000066926|ENSG00000256269|ENSG00000158578|ENSG00000118777|ENSG00000023330|ENSG00000148218|ENSG00000014919|ENSG00000080819|ENSG00000126088
Activation of gene expression by SREBF (SREBP)	0.000404261	0.00695819	0.498493	0.606602	1.84401	42	ENSG00000170522|ENSG00000066136|ENSG00000172893|ENSG00000099194|ENSG00000149809|ENSG00000185591|ENSG00000079459|ENSG00000130589|ENSG00000001630|ENSG00000188786|ENSG00000113161|ENSG00000186350|ENSG00000177565|ENSG00000140396|ENSG00000152904|ENSG00000104549|ENSG00000160752
Transport of bile salts and organic acids, metal ions and amine compounds	0.000310595	0.00560057	0.498493	0.579735	1.80359	47	ENSG00000174358|ENSG00000112077|ENSG00000196517|ENSG00000141469|ENSG00000163393|ENSG00000172270|ENSG00000018280|ENSG00000197208|ENSG00000004809|ENSG00000175003|ENSG00000138821|ENSG00000141526|ENSG00000047457|ENSG00000138449|ENSG00000147804|ENSG00000152683|ENSG00000170571|ENSG00000159216|ENSG00000164707|ENSG00000110628
Neutrophil degranulation	1.02832e-08	4.49295e-07	0.74774	0.401856	1.69382	454	ENSG00000179869|ENSG00000169397|ENSG00000172232|ENSG00000196415|ENSG00000133063|ENSG00000229314|ENSG00000242550|ENSG00000118520|ENSG00000118804|ENSG00000075651|ENSG00000104918|ENSG00000197561|ENSG00000005381|ENSG00000086548|ENSG00000100448|ENSG00000120306|ENSG00000163993|ENSG00000123610|ENSG00000204389|ENSG00000204388|ENSG00000255587|ENSG00000149516|ENSG00000163221|ENSG00000183019|ENSG00000164821…
Metabolism of steroids	0.00190751	0.0253872	0.45506	0.434392	1.59004	114	ENSG00000137869|ENSG00000170522|ENSG00000168306|ENSG00000187134|ENSG00000052802|ENSG00000066136|ENSG00000163959|ENSG00000079156|ENSG00000172893|ENSG00000099194|ENSG00000141447|ENSG00000130703|ENSG00000116133|ENSG00000105229|ENSG00000149809|ENSG00000108786|ENSG00000185591|ENSG00000125629|ENSG00000079459|ENSG00000099377|ENSG00000130589|ENSG00000001630|ENSG00000147465|ENSG00000186104|ENSG00000143815…
Costimulation by the CD28 family	9.6038e-18	5.45496e-15	1.08644	-0.793622	-2.64448	70	ENSG00000010610|ENSG00000231389|ENSG00000204287|ENSG00000223865|ENSG00000198851|ENSG00000167286|ENSG00000160654|ENSG00000182866|ENSG00000010810|ENSG00000196126|ENSG00000196735|ENSG00000078304|ENSG00000159445|ENSG00000163599|ENSG00000198821|ENSG00000178562|ENSG00000163600|ENSG00000278030|ENSG00000211810|ENSG00000274752|ENSG00000113575|ENSG00000114013|ENSG00000211790|ENSG00000154001|ENSG00000119487…
Generation of second messenger molecules	2.93343e-13	1.11079e-10	0.932595	-0.85817	-2.49721	36	ENSG00000010610|ENSG00000231389|ENSG00000204287|ENSG00000223865|ENSG00000198851|ENSG00000167286|ENSG00000160654|ENSG00000182866|ENSG00000196126|ENSG00000196735|ENSG00000113263|ENSG00000198821|ENSG00000115085|ENSG00000278030|ENSG00000211810|ENSG00000196405|ENSG00000274752|ENSG00000211790|ENSG00000211799|ENSG00000134256|ENSG00000198502|ENSG00000124181
Immunoregulatory interactions between a Lymphoid and a non-Lymphoid cell	1.71149e-19	1.94425e-16	1.14219	-0.656285	-2.49116	176	ENSG00000153283|ENSG00000198851|ENSG00000167286|ENSG00000160654|ENSG00000150093|ENSG00000166710|ENSG00000115232|ENSG00000153563|ENSG00000117281|ENSG00000183918|ENSG00000012124|ENSG00000109943|ENSG00000172116|ENSG00000198821|ENSG00000026751|ENSG00000139187|ENSG00000005844|ENSG00000278030|ENSG00000211810|ENSG00000150045|ENSG00000186407|ENSG00000069493|ENSG00000162739|ENSG00000111796|ENSG00000177455…
PD-1 signaling	6.00253e-12	1.01166e-09	0.887075	-0.894259	-2.43528	25	ENSG00000010610|ENSG00000231389|ENSG00000204287|ENSG00000223865|ENSG00000198851|ENSG00000167286|ENSG00000160654|ENSG00000182866|ENSG00000196126|ENSG00000196735|ENSG00000198821|ENSG00000278030|ENSG00000211810|ENSG00000274752|ENSG00000211790|ENSG00000211799|ENSG00000198502
Antigen activates B Cell Receptor (BCR) leading to generation of second messengers	1.14407e-12	2.98278e-10	0.91012	-0.704873	-2.41108	86	ENSG00000010810|ENSG00000012124|ENSG00000007312|ENSG00000177455|ENSG00000105369|ENSG00000095585|ENSG00000243466|ENSG00000136573|ENSG00000211659|ENSG00000145675|ENSG00000096433|ENSG00000211668|ENSG00000198668|ENSG00000211959|ENSG00000211598|ENSG00000144935|ENSG00000211644|ENSG00000211934|ENSG00000211653|ENSG00000224373|ENSG00000147010|ENSG00000211962|ENSG00000211666|ENSG00000211898|ENSG00000211937…
CD22 mediated BCR regulation	1.13755e-10	9.33696e-09	0.839089	-0.732052	-2.36182	61	ENSG00000012124|ENSG00000007312|ENSG00000105369|ENSG00000243466|ENSG00000211659|ENSG00000211668|ENSG00000211959|ENSG00000211598|ENSG00000211644|ENSG00000211934|ENSG00000211653|ENSG00000224373|ENSG00000211962|ENSG00000211666|ENSG00000211898|ENSG00000211937|ENSG00000211679|ENSG00000211673|ENSG00000211899|ENSG00000211651|ENSG00000211658|ENSG00000239951|ENSG00000211938|ENSG00000211660|ENSG00000211967…
FCGR activation	2.13345e-10	1.51475e-08	0.826657	-0.704922	-2.3361	69	ENSG00000160654|ENSG00000010810|ENSG00000198821|ENSG00000243466|ENSG00000211659|ENSG00000211668|ENSG00000211959|ENSG00000211598|ENSG00000197122|ENSG00000211644|ENSG00000211934|ENSG00000211653|ENSG00000224373|ENSG00000211962|ENSG00000211666|ENSG00000211937|ENSG00000203747|ENSG00000211679|ENSG00000211673|ENSG00000211651|ENSG00000211658|ENSG00000239951|ENSG00000211938|ENSG00000211896|ENSG00000211893…
FCGR3A-mediated IL10 synthesis	9.40043e-11	9.33696e-09	0.839089	-0.665363	-2.3001	90	ENSG00000160654|ENSG00000010810|ENSG00000142875|ENSG00000198821|ENSG00000243466|ENSG00000183943|ENSG00000211659|ENSG00000096433|ENSG00000211668|ENSG00000198668|ENSG00000211959|ENSG00000162104|ENSG00000211598|ENSG00000124181|ENSG00000197122|ENSG00000211644|ENSG00000211934|ENSG00000211653|ENSG00000224373|ENSG00000211962|ENSG00000211666|ENSG00000211937|ENSG00000203747|ENSG00000211679|ENSG00000211673…

## Sheet: Fig. 2C
gene_id	logFC.pbmc	AveExpr.pbmc	t.pbmc	P.Value.pbmc	adj.P.Val.pbmc	B.pbmc	diffexpressed.pbmc	gene_name.pbmc	gene_biotype.pbmc	seqnames.pbmc	start.pbmc	end.pbmc	strand.pbmc	delabel.pbmc	logFC.nasal	AveExpr.nasal	t.nasal	P.Value.nasal	adj.P.Val.nasal	B.nasal	diffexpressed.nasal	gene_name.nasal	gene_biotype.nasal	seqnames.nasal	start.nasal	end.nasal	strand.nasal	delabel.nasal	dual_significance	delabel
ENSG00000000971	-0.38044	1.61099	-2.73463	0.00638566	0.0358019	-2.64429	Significantly downregulated	CFH	protein_coding	1	196651878	196747504	+	NA	-0.0997718	7.29075	-0.885846	0.375953	0.82025	-5.91412	Not significant	CFH	protein_coding	1	196651878	196747504	+	NA	FALSE	NA
ENSG00000001497	-0.161729	5.13691	-3.00602	0.00273115	0.0196033	-2.23926	Significantly downregulated	LAS1L	protein_coding	X	65512582	65534775	-	NA	0.0354288	4.30524	0.515135	0.606594	0.921953	-6.00218	Not significant	LAS1L	protein_coding	X	65512582	65534775	-	NA	FALSE	NA
ENSG00000002587	-0.430526	0.305894	-2.59791	0.0095549	0.0475674	-2.86768	Significantly downregulated	HS3ST1	protein_coding	4	11393150	11429765	-	NA	-0.0404776	6.06318	-0.445924	0.655767	0.937413	-6.17181	Not significant	HS3ST1	protein_coding	4	11393150	11429765	-	NA	FALSE	NA
ENSG00000002919	0.159583	5.93221	2.89295	0.0039219	0.0253149	-2.59269	Significantly upregulated	SNX11	protein_coding	17	48103357	48123074	+	NA	0.120314	4.11937	1.57748	0.115062	0.588932	-4.92987	Not significant	SNX11	protein_coding	17	48103357	48123074	+	NA	FALSE	NA
ENSG00000003056	-0.222573	6.95714	-3.70315	0.000227818	0.0032729	0.0025288	Significantly downregulated	M6PR	protein_coding	12	8940363	8949955	-	NA	0.15134	5.88397	2.57627	0.0101566	0.25255	-3.07324	Not significant	M6PR	protein_coding	12	8940363	8949955	-	NA	FALSE	NA
ENSG00000003147	0.31174	2.78309	3.24362	0.00123002	0.0109331	-1.36643	Significantly upregulated	ICA1	protein_coding	7	8113184	8262687	-	NA	-0.0486962	4.74951	-0.611519	0.541021	0.898297	-5.99364	Not significant	ICA1	protein_coding	7	8113184	8262687	-	NA	FALSE	NA
ENSG00000003249	-0.66563	0.419155	-3.46543	0.000558084	0.00635228	-0.403601	Significantly downregulated	DBNDD1	protein_coding	16	90004865	90020128	-	NA	-0.4581	2.02466	-3.18962	0.00147732	0.123732	-1.19477	Not significant	DBNDD1	protein_coding	16	90004865	90020128	-	NA	FALSE	NA
ENSG00000003400	0.210768	4.93152	3.00947	0.00270061	0.0194357	-2.23506	Significantly upregulated	CASP10	protein_coding	2	201182881	201229406	+	NA	0.0177828	5.29641	0.249466	0.803061	0.972962	-6.19616	Not significant	CASP10	protein_coding	2	201182881	201229406	+	NA	FALSE	NA
ENSG00000003402	0.191668	8.12239	2.81401	0.00501497	0.0302337	-2.81227	Significantly upregulated	CFLAR	protein_coding	2	201116104	201176687	+	NA	0.137583	9.41975	2.3882	0.0171508	0.310229	-3.5238	Not significant	CFLAR	protein_coding	2	201116104	201176687	+	NA	FALSE	NA
ENSG00000004468	-0.360486	5.85592	-2.7159	0.00675476	0.0373496	-3.06687	Significantly downregulated	CD38	protein_coding	4	15778275	15853230	+	NA	-0.060739	5.51673	-0.349827	0.726556	0.955643	-6.17219	Not significant	CD38	protein_coding	4	15778275	15853230	+	NA	FALSE	NA
ENSG00000004487	-0.203805	5.53957	-3.00951	0.00270027	0.0194357	-2.24289	Significantly downregulated	KDM1A	protein_coding	1	23019448	23083689	+	NA	-0.0193577	5.63296	-0.291036	0.771095	0.967029	-6.2024	Not significant	KDM1A	protein_coding	1	23019448	23083689	+	NA	FALSE	NA
ENSG00000004799	0.512069	4.52804	3.21877	0.00134023	0.0115806	-1.59791	Significantly upregulated	PDK4	protein_coding	7	95583499	95596491	-	NA	0.343294	4.10091	2.89678	0.00386786	0.17544	-2.14484	Not significant	PDK4	protein_coding	7	95583499	95596491	-	NA	FALSE	NA
ENSG00000004809	0.36659	2.24155	2.92092	0.00358989	0.0238142	-2.27751	Significantly upregulated	SLC22A16	protein_coding	6	110424687	110476641	-	NA	0.00949087	0.970387	0.0313319	0.975012	0.995874	-5.72893	Not significant	SLC22A16	protein_coding	6	110424687	110476641	-	NA	FALSE	NA
ENSG00000004961	0.162426	4.35344	2.79232	0.00536024	0.0317565	-2.8165	Significantly upregulated	HCCS	protein_coding	X	11111301	11123078	+	NA	-0.0137517	4.12931	-0.216738	0.828465	0.975811	-6.08094	Not significant	HCCS	protein_coding	X	11111301	11123078	+	NA	FALSE	NA
ENSG00000005059	-0.448258	6.62288	-5.23169	2.15592e-07	2.59617e-05	6.56658	Significantly downregulated	MCUB	protein_coding	4	109560205	109688726	+	NA	0.00492062	3.45547	0.053021	0.957728	0.994059	-6.01502	Not significant	MCUB	protein_coding	4	109560205	109688726	+	NA	FALSE	NA
ENSG00000005102	-0.64395	-0.166517	-4.00839	6.69509e-05	0.00136848	1.47886	Significantly downregulated	MEOX1	protein_coding	17	43640388	43661954	-	NA	-0.107493	0.168519	-0.600265	0.548491	0.90167	-5.52193	Not significant	MEOX1	protein_coding	17	43640388	43661954	-	NA	FALSE	NA
ENSG00000005238	0.319418	5.84364	4.39517	1.2588e-05	0.000432708	2.7117	Significantly upregulated	FAM214B	protein_coding	9	35104112	35116341	-	NA	0.0419998	4.82761	0.382609	0.702106	0.950441	-6.1204	Not significant	FAM214B	protein_coding	9	35104112	35116341	-	NA	FALSE	NA
ENSG00000005243	-0.430975	1.29179	-3.38637	0.000743401	0.00775647	-0.721433	Significantly downregulated	COPZ2	protein_coding	17	48026167	48038030	-	NA	-0.194668	1.18993	-1.83833	0.0663657	0.484415	-4.22783	Not significant	COPZ2	protein_coding	17	48026167	48038030	-	NA	FALSE	NA
ENSG00000005381	1.00842	6.31936	4.36775	1.42337e-05	0.000474609	2.59381	Significantly upregulated	MPO	protein_coding	17	58269856	58280935	-	NA	0.0257967	-1.0779	0.10072	0.919797	0.988014	-5.61238	Not significant	MPO	protein_coding	17	58269856	58280935	-	NA	FALSE	NA
ENSG00000005436	-0.270095	3.22865	-3.24287	0.00123322	0.0109462	-1.35908	Significantly downregulated	GCFC2	protein_coding	2	75652000	75710989	-	NA	-0.0430696	4.00717	-0.435906	0.663017	0.939898	-5.99147	Not significant	GCFC2	protein_coding	2	75652000	75710989	-	NA	FALSE	NA
ENSG00000005448	-0.293674	3.73196	-3.55205	0.000405009	0.00506422	-0.392359	Significantly downregulated	WDR54	protein_coding	2	74421678	74425755	+	NA	-0.0301224	3.8514	-0.136528	0.891436	0.983993	-6.04995	Not significant	WDR54	protein_coding	2	74421678	74425755	+	NA	FALSE	NA
ENSG00000005700	-0.172119	5.06695	-2.9186	0.0036164	0.0239295	-2.48951	Significantly downregulated	IBTK	protein_coding	6	82169983	82247754	-	NA	-0.181567	7.3147	-1.94502	0.0521057	0.453005	-4.46688	Not significant	IBTK	protein_coding	6	82169983	82247754	-	NA	FALSE	NA
ENSG00000005801	-0.212374	4.12109	-4.18259	3.20641e-05	0.000822529	1.91488	Significantly downregulated	ZNF195	protein_coding	11	3339261	3379222	-	NA	0.00183799	4.78831	0.0310724	0.975219	0.995874	-6.17997	Not significant	ZNF195	protein_coding	11	3339261	3379222	-	NA	FALSE	NA
ENSG00000005844	-0.353865	7.92542	-4.50286	7.71961e-06	0.000298539	3.17068	Significantly downregulated	ITGAL	protein_coding	16	30472658	30523185	+	NA	0.238036	4.73168	1.38665	0.165915	0.65301	-5.26275	Not significant	ITGAL	protein_coding	16	30472658	30523185	+	NA	FALSE	NA
ENSG00000005884	-0.516062	1.19075	-3.76955	0.000175781	0.0027285	0.585043	Significantly downregulated	ITGA3	protein_coding	17	50055968	50090481	+	NA	0.123678	6.0553	0.918691	0.35852	0.810586	-5.86613	Not significant	ITGA3	protein_coding	17	50055968	50090481	+	NA	FALSE	NA
ENSG00000006007	0.190398	6.13299	3.0837	0.0021159	0.0161825	-2.03872	Significantly upregulated	GDE1	protein_coding	16	19501689	19522145	-	NA	-0.165456	6.74686	-2.17875	0.0296273	0.368794	-3.99636	Not significant	GDE1	protein_coding	16	19501689	19522145	-	NA	FALSE	NA
ENSG00000006025	-0.235478	3.78202	-3.04176	0.00243012	0.0180597	-2.03166	Significantly downregulated	OSBPL7	protein_coding	17	47807372	47821834	-	NA	-0.0908101	4.53659	-0.683901	0.494226	0.879012	-5.92468	Not significant	OSBPL7	protein_coding	17	47807372	47821834	-	NA	FALSE	NA
ENSG00000006062	-0.247818	4.26178	-3.11624	0.0018983	0.0149664	-1.85314	Significantly downregulated	MAP3K14	protein_coding	17	45263121	45317040	-	NA	0.034813	3.9806	0.417671	0.676294	0.943203	-6.00936	Not significant	MAP3K14	protein_coding	17	45263121	45317040	-	NA	FALSE	NA
ENSG00000006194	-0.165682	4.94628	-2.81177	0.00504963	0.0303845	-2.78066	Significantly downregulated	ZNF263	protein_coding	16	3263800	3301401	+	NA	-0.0385699	4.74159	-1.08956	0.276217	0.761964	-5.60452	Not significant	ZNF263	protein_coding	16	3263800	3301401	+	NA	FALSE	NA
ENSG00000006459	0.22662	5.77297	3.21953	0.00133675	0.0115664	-1.61861	Significantly upregulated	KDM7A	protein_coding	7	140084746	140177035	-	NA	-0.091103	7.52684	-1.9625	0.0500331	0.446631	-4.43561	Not significant	KDM7A	protein_coding	7	140084746	140177035	-	NA	FALSE	NA
ENSG00000006530	-0.191011	4.35983	-2.92492	0.00354458	0.0236214	-2.4242	Significantly downregulated	AGK	protein_coding	7	141551189	141655244	+	NA	-0.00367146	4.24458	-0.049864	0.960243	0.994379	-6.11512	Not significant	AGK	protein_coding	7	141551189	141655244	+	NA	FALSE	NA
ENSG00000006576	-0.226073	4.84345	-4.51356	7.3494e-06	0.000289652	3.25384	Significantly downregulated	PHTF2	protein_coding	7	77798792	77957503	+	NA	-0.17602	5.17717	-2.96574	0.00310487	0.162994	-1.99868	Not significant	PHTF2	protein_coding	7	77798792	77957503	+	NA	FALSE	NA
ENSG00000006634	-0.251958	3.80042	-2.86152	0.00432803	0.0271315	-2.54518	Significantly downregulated	DBF4	protein_coding	7	87876216	87909541	+	NA	0.0402061	3.79223	0.510185	0.610055	0.923421	-5.94053	Not significant	DBF4	protein_coding	7	87876216	87909541	+	NA	FALSE	NA
ENSG00000006747	-0.644289	-0.943051	-2.98924	0.00288386	0.0203365	-1.78386	Significantly downregulated	SCIN	protein_coding	7	12570577	12660179	+	NA	0.0123185	6.33409	0.0999719	0.92039	0.988014	-6.27167	Not significant	SCIN	protein_coding	7	12570577	12660179	+	NA	FALSE	NA
ENSG00000007129	0.411295	3.99834	3.95814	8.23736e-05	0.00159565	1.01082	Significantly upregulated	CEACAM21	protein_coding	19	41549518	41586844	+	NA	0.478679	-0.493997	2.31167	0.0210362	0.328377	-3.31396	Not significant	CEACAM21	protein_coding	19	41549518	41586844	+	NA	FALSE	NA
ENSG00000007264	-0.513105	4.6098	-4.15161	3.66219e-05	0.000911017	1.77551	Significantly downregulated	MATK	protein_coding	19	3777970	3802129	-	NA	0.322159	0.0803512	1.54841	0.1219	0.598934	-4.6309	Not significant	MATK	protein_coding	19	3777970	3802129	-	NA	FALSE	NA
ENSG00000007402	-0.570367	1.30998	-3.89769	0.000105395	0.00191228	1.03922	Significantly downregulated	CACNA2D2	protein_coding	3	50362799	50504244	-	NA	-0.206312	-0.155545	-1.51891	0.129161	0.606948	-4.64283	Not significant	CACNA2D2	protein_coding	3	50362799	50504244	-	NA	FALSE	NA
ENSG00000007541	0.152541	4.32544	2.60523	0.00935476	0.0469415	-3.30414	Significantly upregulated	PIGQ	protein_coding	16	566995	584136	+	NA	-0.0227338	4.23385	-0.153052	0.878394	0.981851	-6.10757	Not significant	PIGQ	protein_coding	16	566995	584136	+	NA	FALSE	NA
ENSG00000007968	0.722869	4.54349	6.41723	2.39637e-10	2.15742e-07	13.1006	Significantly upregulated	E2F2	protein_coding	1	23506430	23531220	-	NA	0.334618	1.88397	2.13008	0.0334545	0.383816	-3.76993	Not significant	E2F2	protein_coding	1	23506430	23531220	-	NA	FALSE	NA
ENSG00000008018	-0.155875	7.77784	-3.43098	0.000632791	0.00693137	-0.938789	Significantly downregulated	PSMB1	protein_coding	6	170535117	170553341	-	NA	-0.0266399	5.66586	-0.646394	0.5182	0.889846	-6.04571	Not significant	PSMB1	protein_coding	6	170535117	170553341	-	NA	FALSE	NA
ENSG00000008130	0.208651	7.78826	2.84813	0.00451241	0.027971	-2.71959	Significantly upregulated	NADK	protein_coding	1	1751232	1780457	-	NA	0.234049	6.51625	1.85131	0.0644743	0.481379	-4.633	Not significant	NADK	protein_coding	1	1751232	1780457	-	NA	FALSE	NA
ENSG00000008256	-0.214306	2.90931	-2.78046	0.00555803	0.0325931	-2.68177	Significantly downregulated	CYTH3	protein_coding	7	6161776	6272644	-	NA	-0.124495	4.14686	-1.84385	0.0655564	0.482425	-4.48377	Not significant	CYTH3	protein_coding	7	6161776	6272644	-	NA	FALSE	NA
ENSG00000008283	-0.388749	3.77259	-3.98678	7.32137e-05	0.00146319	1.18529	Significantly downregulated	CYB561	protein_coding	17	63432304	63446378	-	NA	-0.0140489	6.23115	-0.12415	0.901226	0.984806	-6.26582	Not significant	CYB561	protein_coding	17	63432304	63446378	-	NA	FALSE	NA
ENSG00000008311	-0.426214	0.0884554	-3.1265	0.00183409	0.0146001	-1.43995	Significantly downregulated	AASS	protein_coding	7	122075647	122144280	-	NA	-0.167978	3.89501	-1.63082	0.103303	0.565241	-4.79993	Not significant	AASS	protein_coding	7	122075647	122144280	-	NA	FALSE	NA
ENSG00000008405	-0.208327	3.86123	-2.74013	0.00628066	0.0354454	-2.88752	Significantly downregulated	CRY1	protein_coding	12	106991364	107093829	-	NA	-0.00231403	4.85946	-0.036156	0.971167	0.995329	-6.18781	Not significant	CRY1	protein_coding	12	106991364	107093829	-	NA	FALSE	NA
ENSG00000008438	0.879209	6.23807	3.63921	0.000291347	0.00395565	-0.224748	Significantly upregulated	PGLYRP1	protein_coding	19	46019153	46023065	-	NA	0.0978668	-1.42631	0.337951	0.735485	0.959963	-5.55307	Not significant	PGLYRP1	protein_coding	19	46019153	46023065	-	NA	FALSE	NA
ENSG00000008441	1.18042	1.91602	6.46638	1.76172e-10	1.9111e-07	13.4332	Significantly upregulated	NFIX	protein_coding	19	12995608	13098796	+	NA	-0.0785111	6.20433	-0.573024	0.566781	0.909274	-6.1127	Not significant	NFIX	protein_coding	19	12995608	13098796	+	NA	FALSE	NA
ENSG00000008516	0.604388	5.06902	3.02923	0.00253201	0.018612	-2.19142	Significantly upregulated	MMP25	protein_coding	16	3046681	3060726	+	NA	0.134112	4.74282	0.412102	0.68037	0.945069	-6.10984	Not significant	MMP25	protein_coding	16	3046681	3060726	+	NA	FALSE	NA
ENSG00000008517	-0.704934	6.95583	-5.32343	1.32963e-07	1.87597e-05	7.02725	Significantly downregulated	IL32	protein_coding	16	3065297	3082192	+	NA	0.151338	2.07846	0.822762	0.410876	0.837924	-5.545	Not significant	IL32	protein_coding	16	3065297	3082192	+	NA	FALSE	NA
ENSG00000008952	0.264165	6.40751	2.92256	0.00357119	0.0237235	-2.51182	Significantly upregulated	SEC62	protein_coding	3	169966635	169998373	+	NA	0.070408	6.60675	1.26791	0.205181	0.695776	-5.50941	Not significant	SEC62	protein_coding	3	169966635	169998373	+	NA	FALSE	NA
ENSG00000009307	-0.15944	8.34004	-3.15948	0.00164098	0.0134509	-1.80669	Significantly downregulated	CSDE1	protein_coding	1	114716913	114758676	-	NA	-0.0858633	8.75475	-1.36904	0.171352	0.660465	-5.38071	Not significant	CSDE1	protein_coding	1	114716913	114758676	-	NA	FALSE	NA
ENSG00000009694	0.387901	2.07906	2.98693	0.00290545	0.0204583	-2.0698	Significantly upregulated	TENM1	protein_coding	X	124375903	124963817	-	NA	0.535722	-0.545299	1.9433	0.052313	0.453035	-4.00575	Not significant	TENM1	protein_coding	X	124375903	124963817	-	NA	FALSE	NA
ENSG00000009790	-0.258961	7.30077	-3.78931	0.000162608	0.0025921	0.31515	Significantly downregulated	TRAF3IP3	protein_coding	1	209756032	209782320	+	NA	0.188168	4.2692	0.792963	0.428023	0.84854	-5.82875	Not significant	TRAF3IP3	protein_coding	1	209756032	209782320	+	NA	FALSE	NA
ENSG00000010030	0.614113	3.18611	2.84987	0.00448801	0.0278472	-2.59516	Significantly upregulated	ETV7	protein_coding	6	36354091	36387800	-	NA	0.0707959	3.33437	0.547769	0.583996	0.915661	-5.87017	Not significant	ETV7	protein_coding	6	36354091	36387800	-	NA	FALSE	NA
ENSG00000010244	-0.173688	7.36646	-3.93372	9.10307e-05	0.00171564	0.854998	Significantly downregulated	ZNF207	protein_coding	17	32350117	32381886	+	NA	0.0237758	7.84617	0.581361	0.561153	0.906843	-6.13079	Not significant	ZNF207	protein_coding	17	32350117	32381886	+	NA	FALSE	NA
ENSG00000010310	-0.417083	0.573481	-3.32056	0.000939786	0.00908564	-0.8835	Significantly downregulated	GIPR	protein_coding	19	45668244	45683724	+	NA	-0.0465709	5.06635	-0.325574	0.744827	0.960919	-6.15103	Not significant	GIPR	protein_coding	19	45668244	45683724	+	NA	FALSE	NA
ENSG00000010539	0.380531	3.21824	3.44351	0.000604601	0.00672209	-0.766718	Significantly upregulated	ZNF200	protein_coding	16	3222325	3236221	-	NA	0.00858579	4.59011	0.068087	0.945733	0.992146	-6.15726	Not significant	ZNF200	protein_coding	16	3222325	3236221	-	NA	FALSE	NA
ENSG00000010610	-0.891677	7.34922	-7.74593	2.92518e-14	4.5702e-10	21.8011	Significantly downregulated	CD4	protein_coding	12	6786858	6820808	+	NA	-0.0868757	3.80006	-0.742835	0.457789	0.861366	-5.78003	Not significant	CD4	protein_coding	12	6786858	6820808	+	NA	FALSE	NA
ENSG00000010704	-0.267421	2.8764	-2.95715	0.00319792	0.0219614	-2.18448	Significantly downregulated	HFE	protein_coding	6	26087281	26098343	+	NA	-0.11385	2.71121	-1.10919	0.267667	0.752655	-5.32902	Not significant	HFE	protein_coding	6	26087281	26098343	+	NA	FALSE	NA
ENSG00000010810	-0.586742	7.67039	-5.31668	1.37811e-07	1.9018e-05	6.99178	Significantly downregulated	FYN	protein_coding	6	111660332	111873452	-	NA	0.259466	3.69045	2.73018	0.00646223	0.213661	-2.55218	Not significant	FYN	protein_coding	6	111660332	111873452	-	NA	FALSE	NA
ENSG00000010818	-0.279948	4.02939	-2.72723	0.00652917	0.0363917	-2.9317	Significantly downregulated	HIVEP2	protein_coding	6	142751467	142956698	-	NA	0.117832	7.1348	1.27891	0.201281	0.693701	-5.5035	Not significant	HIVEP2	protein_coding	6	142751467	142956698	-	NA	FALSE	NA
ENSG00000011028	0.657902	0.55691	3.39177	0.000729129	0.00764979	-0.698493	Significantly upregulated	MRC2	protein_coding	17	62627401	62693597	+	NA	-0.169121	2.22831	-1.09942	0.271898	0.756867	-5.29589	Not significant	MRC2	protein_coding	17	62627401	62693597	+	NA	FALSE	NA
ENSG00000011198	0.434959	4.90885	4.32471	1.72383e-05	0.000542274	2.42978	Significantly upregulated	ABHD5	protein_coding	3	43690113	43734371	+	NA	0.088667	5.68436	0.67718	0.498478	0.881339	-6.03436	Not significant	ABHD5	protein_coding	3	43690113	43734371	+	NA	FALSE	NA
ENSG00000011304	-0.186589	7.55025	-3.54458	0.000416467	0.00516988	-0.554617	Significantly downregulated	PTBP1	protein_coding	19	797075	812327	+	NA	-0.0249448	7.31102	-0.263446	0.792271	0.971422	-6.26074	Not significant	PTBP1	protein_coding	19	797075	812327	+	NA	FALSE	NA
ENSG00000012124	-0.830127	4.44437	-4.95171	9.00634e-07	6.78382e-05	5.29288	Significantly downregulated	CD22	protein_coding	19	35319261	35347355	+	NA	0.882116	1.059	3.19107	0.00147002	0.123732	-1.19099	Not significant	CD22	protein_coding	19	35319261	35347355	+	NA	FALSE	NA
ENSG00000012779	0.240346	8.69613	3.33321	0.000898658	0.00880769	-1.25291	Significantly upregulated	ALOX5	protein_coding	10	45374176	45446119	+	NA	0.371078	4.72952	1.64104	0.101162	0.560596	-4.90968	Not significant	ALOX5	protein_coding	10	45374176	45446119	+	NA	FALSE	NA
ENSG00000013306	1.06564	8.41122	4.78214	2.07068e-06	0.000120124	4.42266	Significantly upregulated	SLC25A39	protein_coding	17	44319625	44324870	-	NA	0.0200672	5.22932	0.182641	0.855124	0.978291	-6.20717	Not significant	SLC25A39	protein_coding	17	44319625	44324870	-	NA	FALSE	NA
ENSG00000013441	-0.224098	6.42426	-3.15081	0.00168984	0.0137313	-1.83442	Significantly downregulated	CLK1	protein_coding	2	200853009	200864744	-	NA	0.0436771	7.06978	0.782491	0.434146	0.851939	-5.99673	Not significant	CLK1	protein_coding	2	200853009	200864744	-	NA	FALSE	NA
ENSG00000013523	-0.312816	4.15357	-3.63893	0.000291663	0.00395565	-0.12979	Significantly downregulated	ANGEL1	protein_coding	14	76786178	76826246	-	NA	0.0672832	3.8353	0.941549	0.346694	0.804083	-5.65125	Not significant	ANGEL1	protein_coding	14	76786178	76826246	-	NA	FALSE	NA
ENSG00000013561	0.412717	4.89296	4.92947	1.00602e-06	7.33966e-05	5.11548	Significantly upregulated	RNF14	protein_coding	5	141958328	141990291	+	NA	0.0521718	5.02169	0.884753	0.376542	0.820706	-5.82895	Not significant	RNF14	protein_coding	5	141958328	141990291	+	NA	FALSE	NA
ENSG00000013725	-0.802391	6.527	-5.49141	5.38486e-08	9.60435e-06	7.89524	Significantly downregulated	CD6	protein_coding	11	60971680	61020377	+	NA	0.135923	1.57708	0.97362	0.330525	0.794724	-5.36133	Not significant	CD6	protein_coding	11	60971680	61020377	+	NA	FALSE	NA
ENSG00000014824	-0.0998896	5.35137	-2.76197	0.0058794	0.0338994	-2.93741	Significantly downregulated	SLC30A9	protein_coding	4	41990472	42090457	+	NA	-0.0988363	6.22486	-1.63198	0.103057	0.564708	-4.98635	Not significant	SLC30A9	protein_coding	4	41990472	42090457	+	NA	FALSE	NA
ENSG00000015171	-0.306904	4.58947	-4.573	5.58333e-06	0.00023841	3.53118	Significantly downregulated	ZMYND11	protein_coding	10	134465	254637	+	NA	-0.0929466	5.56386	-1.20811	0.227343	0.714111	-5.53479	Not significant	ZMYND11	protein_coding	10	134465	254637	+	NA	FALSE	NA
ENSG00000017797	0.327016	5.79896	4.36251	1.45707e-05	0.000482441	2.57463	Significantly upregulated	RALBP1	protein_coding	18	9475009	9538116	+	NA	0.00710454	6.20296	0.15104	0.879981	0.982218	-6.26237	Not significant	RALBP1	protein_coding	18	9475009	9538116	+	NA	FALSE	NA
ENSG00000018280	0.2993	8.93172	3.13703	0.00177027	0.0142178	-1.86783	Significantly upregulated	SLC11A1	protein_coding	2	218382029	218396894	+	NA	0.20298	5.93931	0.646525	0.518116	0.889846	-6.06877	Not significant	SLC11A1	protein_coding	2	218382029	218396894	+	NA	FALSE	NA
ENSG00000018699	-0.206027	3.5692	-3.07101	0.0022068	0.0167155	-1.92354	Significantly downregulated	TTC27	protein_coding	2	32628032	32821051	+	NA	-0.0409096	3.92301	-0.524277	0.600224	0.920375	-5.94255	Not significant	TTC27	protein_coding	2	32628032	32821051	+	NA	FALSE	NA
ENSG00000019144	-0.5706	-0.823111	-2.76692	0.0057918	0.0335477	-2.37958	Significantly downregulated	PHLDB1	protein_coding	11	118606440	118658038	+	NA	-0.0436826	2.69891	-0.336185	0.736815	0.959963	-5.8618	Not significant	PHLDB1	protein_coding	11	118606440	118658038	+	NA	FALSE	NA
ENSG00000019169	-0.0855958	4.82819	-0.547707	0.584048	0.742901	-6.51018	Not significant	MARCO	protein_coding	2	118942166	118994660	+	NA	1.23891	-0.878819	4.17059	3.35301e-05	0.0254147	1.95293	Significantly upregulated	MARCO	protein_coding	2	118942166	118994660	+	NA	FALSE	NA
ENSG00000019582	-0.601999	11.6604	-5.50058	5.12223e-08	9.31163e-06	7.95747	Significantly downregulated	CD74	protein_coding	5	150401637	150412929	-	NA	-0.179691	9.39703	-1.36838	0.171559	0.660746	-5.37251	Not significant	CD74	protein_coding	5	150401637	150412929	-	NA	FALSE	NA
ENSG00000019991	0.288266	3.6282	2.73748	0.00633112	0.0356212	-2.91939	Significantly upregulated	HGF	protein_coding	7	81699006	81770438	-	NA	0.0611037	1.02023	0.351148	0.725565	0.955538	-5.69023	Not significant	HGF	protein_coding	7	81699006	81770438	-	NA	FALSE	NA
ENSG00000019995	0.274941	3.31709	2.97874	0.00298342	0.0208479	-2.21308	Significantly upregulated	ZRANB1	protein_coding	10	124942123	124988189	+	NA	-0.0393098	5.71473	-0.644204	0.519619	0.890298	-6.0501	Not significant	ZRANB1	protein_coding	10	124942123	124988189	+	NA	FALSE	NA
ENSG00000020633	-0.578139	6.97503	-4.19082	3.09484e-05	0.000804828	1.86449	Significantly downregulated	RUNX3	protein_coding	1	24899511	24965121	-	NA	0.0329265	3.69102	0.240315	0.810145	0.974186	-6.02476	Not significant	RUNX3	protein_coding	1	24899511	24965121	-	NA	FALSE	NA
ENSG00000021300	-0.603853	3.65311	-4.87682	1.30491e-06	8.81091e-05	4.97835	Significantly downregulated	PLEKHB1	protein_coding	11	73646178	73662819	+	NA	0.0937785	3.93148	0.413782	0.679139	0.944547	-6.00235	Not significant	PLEKHB1	protein_coding	11	73646178	73662819	+	NA	FALSE	NA
ENSG00000021355	0.295719	8.38278	3.78561	0.000165001	0.00261167	0.307391	Significantly upregulated	SERPINB1	protein_coding	6	2832332	2842006	-	NA	0.192943	7.52125	1.66617	0.096051	0.556082	-4.95387	Not significant	SERPINB1	protein_coding	6	2832332	2842006	-	NA	FALSE	NA
ENSG00000022567	0.436274	3.87131	3.19326	0.00146275	0.0123846	-1.63228	Significantly upregulated	SLC45A4	protein_coding	8	141207166	141308305	-	NA	0.233878	6.10471	2.27932	0.0228977	0.337111	-3.77429	Not significant	SLC45A4	protein_coding	8	141207166	141308305	-	NA	FALSE	NA
ENSG00000022840	0.534361	8.69637	4.23311	2.5769e-05	0.000714352	2.04407	Significantly upregulated	RNF10	protein_coding	12	120533480	120577594	+	NA	-0.00324792	7.59519	-0.0611706	0.951238	0.992869	-6.29321	Not significant	RNF10	protein_coding	12	120533480	120577594	+	NA	FALSE	NA
ENSG00000023330	0.198937	5.47881	3.30494	0.000992987	0.00944336	-1.3423	Significantly upregulated	ALAS1	protein_coding	3	52198086	52214327	+	NA	-0.0395646	5.98175	-0.919673	0.358007	0.81049	-5.85452	Not significant	ALAS1	protein_coding	3	52198086	52214327	+	NA	FALSE	NA
ENSG00000023445	-0.279209	5.20818	-2.83081	0.00476154	0.0290768	-2.73478	Significantly downregulated	BIRC3	protein_coding	11	102317450	102339403	+	NA	0.198902	6.34413	1.61381	0.106943	0.573022	-5.02619	Not significant	BIRC3	protein_coding	11	102317450	102339403	+	NA	FALSE	NA
ENSG00000023902	-0.296732	6.86488	-3.509	0.000475352	0.00567414	-0.676311	Significantly downregulated	PLEKHO1	protein_coding	1	150149183	150164720	+	NA	-0.0158918	3.438	-0.105404	0.91608	0.987728	-6.01078	Not significant	PLEKHO1	protein_coding	1	150149183	150164720	+	NA	FALSE	NA
ENSG00000023909	0.346797	4.26469	3.86707	0.000119255	0.00210124	0.653354	Significantly upregulated	GCLM	protein_coding	1	93885205	93909456	-	NA	-0.0146895	6.79052	-0.206118	0.836749	0.976426	-6.26754	Not significant	GCLM	protein_coding	1	93885205	93909456	-	NA	FALSE	NA
ENSG00000025156	-0.290017	2.91655	-3.76631	0.000178041	0.00275679	0.436994	Significantly downregulated	HSF2	protein_coding	6	122399546	122433119	+	NA	-0.15513	4.24032	-1.64268	0.100823	0.560596	-4.82087	Not significant	HSF2	protein_coding	6	122399546	122433119	+	NA	FALSE	NA
ENSG00000026103	0.280562	5.53217	2.99215	0.00285685	0.0201988	-2.30408	Significantly upregulated	FAS	protein_coding	10	88990582	89015785	+	NA	0.231162	4.75322	2.12158	0.0341646	0.387462	-4.04076	Not significant	FAS	protein_coding	10	88990582	89015785	+	NA	FALSE	NA
ENSG00000026508	-0.212788	8.68435	-3.45316	0.000583677	0.0065443	-0.860462	Significantly downregulated	CD44	protein_coding	11	35138870	35232402	+	NA	0.219919	8.48742	1.90273	0.0574172	0.464281	-4.53912	Not significant	CD44	protein_coding	11	35138870	35232402	+	NA	FALSE	NA
ENSG00000026559	-0.905403	-0.799733	-3.73913	0.000198051	0.0029623	0.522869	Significantly downregulated	KCNG1	protein_coding	20	51003656	51023129	-	NA	-0.0323171	-0.942743	-0.191451	0.848218	0.977506	-5.61303	Not significant	KCNG1	protein_coding	20	51003656	51023129	-	NA	FALSE	NA
ENSG00000026751	-0.536717	6.30744	-4.58851	5.19417e-06	0.000225232	3.54933	Significantly downregulated	SLAMF7	protein_coding	1	160739057	160754821	+	NA	0.546639	4.19107	2.81813	0.0049437	0.190575	-2.3815	Not significant	SLAMF7	protein_coding	1	160739057	160754821	+	NA	FALSE	NA
ENSG00000027001	-0.195762	2.69059	-2.833	0.00472935	0.0289738	-2.51118	Significantly downregulated	MIPEP	protein_coding	13	23730189	23889419	-	NA	-0.128912	5.07036	-0.867764	0.385771	0.825632	-5.83334	Not significant	MIPEP	protein_coding	13	23730189	23889419	-	NA	FALSE	NA
ENSG00000027075	-0.618951	6.49096	-5.88036	6.04986e-09	2.00664e-06	9.98648	Significantly downregulated	PRKCH	protein_coding	14	61187559	61550976	+	NA	0.0948714	5.2918	1.06902	0.285369	0.765689	-5.68034	Not significant	PRKCH	protein_coding	14	61187559	61550976	+	NA	FALSE	NA
ENSG00000027869	-0.440887	4.23512	-3.52467	0.000448524	0.00544624	-0.520308	Significantly downregulated	SH2D2A	protein_coding	1	156806243	156816862	-	NA	0.181698	0.0405256	1.03527	0.300841	0.777968	-5.20851	Not significant	SH2D2A	protein_coding	1	156806243	156816862	-	NA	FALSE	NA
ENSG00000028137	-0.317185	9.66104	-3.76395	0.000179699	0.00277565	0.234553	Significantly downregulated	TNFRSF1B	protein_coding	1	12167003	12209228	+	NA	0.313975	5.89683	1.10585	0.269106	0.75466	-5.67999	Not significant	TNFRSF1B	protein_coding	1	12167003	12209228	+	NA	FALSE	NA
ENSG00000028203	-0.143477	4.13952	-2.73958	0.00629113	0.0354833	-2.92103	Significantly downregulated	VEZT	protein_coding	12	95217746	95302790	+	NA	-0.0148889	5.79704	-0.228004	0.819698	0.975352	-6.22866	Not significant	VEZT	protein_coding	12	95217746	95302790	+	NA	FALSE	NA
ENSG00000029363	-0.246214	6.88222	-4.24534	2.44334e-05	0.000690681	2.08564	Significantly downregulated	BCLAF1	protein_coding	6	136256627	136289851	-	NA	-0.0692295	7.79819	-1.23111	0.218625	0.70979	-5.56201	Not significant	BCLAF1	protein_coding	6	136256627	136289851	-	NA	FALSE	NA
ENSG00000029534	0.844321	4.84085	4.17003	3.38427e-05	0.000855389	1.79455	Significantly upregulated	ANK1	protein_coding	8	41653220	41896762	-	NA	-0.268613	0.910844	-1.59744	0.110543	0.579583	-4.58205	Not significant	ANK1	protein_coding	8	41653220	41896762	-	NA	FALSE	NA
ENSG00000029725	-0.152322	5.35167	-3.44477	0.000601821	0.00670874	-0.871991	Significantly downregulated	RABEP1	protein_coding	17	5282265	5385812	+	NA	-0.0359249	6.14782	-0.800276	0.423777	0.845749	-5.96079	Not significant	RABEP1	protein_coding	17	5282265	5385812	+	NA	FALSE	NA
ENSG00000030419	-0.726409	1.7433	-5.26825	1.77984e-07	2.27362e-05	6.8945	Significantly downregulated	IKZF2	protein_coding	2	212999691	213152427	-	NA	-0.124694	7.83661	-1.13657	0.256042	0.7398	-5.67009	Not significant	IKZF2	protein_coding	2	212999691	213152427	-	NA	FALSE	NA
ENSG00000032742	-0.174631	2.93445	-3.0752	0.00217641	0.0165449	-1.85277	Significantly downregulated	IFT88	protein_coding	13	20567069	20691437	+	NA	-0.0496128	5.66103	-0.38987	0.696731	0.949192	-6.17185	Not significant	IFT88	protein_coding	13	20567069	20691437	+	NA	FALSE	NA
ENSG00000033627	0.176063	5.88391	2.76577	0.00581206	0.0336341	-2.94366	Significantly upregulated	ATP6V0A1	protein_coding	17	42458844	42522611	+	NA	0.0663211	5.74116	1.03953	0.298859	0.776904	-5.73587	Not significant	ATP6V0A1	protein_coding	17	42458844	42522611	+	NA	FALSE	NA
ENSG00000033867	-0.292738	3.71045	-3.33972	0.000878156	0.00866514	-1.09984	Significantly downregulated	SLC4A7	protein_coding	3	27372721	27484420	-	NA	0.00128343	5.55218	0.017728	0.98586	0.997366	-6.24076	Not significant	SLC4A7	protein_coding	3	27372721	27484420	-	NA	FALSE	NA
ENSG00000034053	-0.383529	4.70303	-2.86621	0.00426517	0.026906	-2.59694	Significantly downregulated	APBA2	protein_coding	15	28884483	29118315	+	NA	0.223035	0.0889157	1.41664	0.156959	0.644748	-4.80062	Not significant	APBA2	protein_coding	15	28884483	29118315	+	NA	FALSE	NA
ENSG00000034152	0.393076	8.20971	4.25066	2.38731e-05	0.000679737	2.11179	Significantly upregulated	MAP2K3	protein_coding	17	21284672	21315240	+	NA	0.10184	6.39466	0.768951	0.442138	0.854643	-5.99749	Not significant	MAP2K3	protein_coding	17	21284672	21315240	+	NA	FALSE	NA
ENSG00000034510	-0.287489	10.3975	-2.80674	0.00512836	0.030684	-2.81516	Significantly downregulated	TMSB10	protein_coding	2	84905625	84906675	+	NA	0.0240356	7.8568	0.286707	0.774408	0.967382	-6.25438	Not significant	TMSB10	protein_coding	2	84905625	84906675	+	NA	FALSE	NA
ENSG00000034713	0.307646	7.39718	3.36911	0.000790851	0.0080343	-1.14328	Significantly upregulated	GABARAPL2	protein_coding	16	75566351	75577881	+	NA	0.160249	5.79466	2.26743	0.0236165	0.34093	-3.78791	Not significant	GABARAPL2	protein_coding	16	75566351	75577881	+	NA	FALSE	NA
ENSG00000035115	-0.257062	2.94584	-3.24176	0.00123799	0.0109477	-1.33381	Significantly downregulated	SH3YL1	protein_coding	2	217730	266398	-	NA	-0.0520738	5.60959	-0.632718	0.52709	0.892248	-6.04926	Not significant	SH3YL1	protein_coding	2	217730	266398	-	NA	FALSE	NA
ENSG00000035664	0.4458	3.80273	2.69878	0.00710876	0.0386646	-3.0431	Significantly upregulated	DAPK2	protein_coding	15	63907036	64072033	-	NA	-0.243438	4.09951	-2.01084	0.0446605	0.425126	-4.15786	Not significant	DAPK2	protein_coding	15	63907036	64072033	-	NA	FALSE	NA
ENSG00000035720	-0.512505	3.10728	-3.85315	0.000126114	0.00217289	0.753267	Significantly downregulated	STAP1	protein_coding	4	67558728	67607337	+	NA	-0.437417	1.78464	-2.2699	0.0234657	0.340017	-3.44912	Not significant	STAP1	protein_coding	4	67558728	67607337	+	NA	FALSE	NA
ENSG00000035862	0.328459	3.98277	2.6696	0.00775094	0.0411858	-3.12774	Significantly upregulated	TIMP2	protein_coding	17	78852977	78925387	-	NA	0.234203	5.67395	1.5819	0.114049	0.586576	-5.05253	Not significant	TIMP2	protein_coding	17	78852977	78925387	-	NA	FALSE	NA
ENSG00000036549	-0.289693	4.44569	-4.77676	2.12522e-06	0.000121413	4.44884	Significantly downregulated	ZZZ3	protein_coding	1	77562416	77683419	-	NA	-0.0104196	5.70042	-0.153767	0.87783	0.981705	-6.23771	Not significant	ZZZ3	protein_coding	1	77562416	77683419	-	NA	FALSE	NA
ENSG00000037749	0.41448	2.83342	4.36527	1.43925e-05	0.000479057	2.71818	Significantly upregulated	MFAP3	protein_coding	5	154038906	154220478	+	NA	0.106346	4.43584	1.61495	0.106695	0.573022	-4.90371	Not significant	MFAP3	protein_coding	5	154038906	154220478	+	NA	FALSE	NA
ENSG00000039068	0.754864	-1.15875	3.58354	0.000359841	0.00463709	-0.00572039	Significantly upregulated	CDH1	protein_coding	16	68737225	68835548	+	NA	-0.212952	8.59985	-2.00816	0.0449457	0.426435	-4.34388	Not significant	CDH1	protein_coding	16	68737225	68835548	+	NA	FALSE	NA
ENSG00000039319	0.207696	4.73664	2.61965	0.00897158	0.0455722	-3.29718	Significantly upregulated	ZFYVE16	protein_coding	5	80408013	80479350	+	NA	0.0971512	7.33299	1.27457	0.202814	0.694183	-5.50929	Not significant	ZFYVE16	protein_coding	5	80408013	80479350	+	NA	FALSE	NA
ENSG00000040487	0.133081	3.3673	2.57502	0.0102051	0.0499191	-3.29582	Significantly upregulated	PQLC2	protein_coding	1	19312326	19329300	+	NA	-0.0190605	3.17765	-0.183416	0.854516	0.97796	-5.96516	Not significant	PQLC2	protein_coding	1	19312326	19329300	+	NA	FALSE	NA
ENSG00000040633	0.373613	4.20146	4.63921	4.09569e-06	0.000190722	3.81224	Significantly upregulated	PHF23	protein_coding	17	7235028	7239722	-	NA	0.158501	4.98627	1.82219	0.0687803	0.490794	-4.61654	Not significant	PHF23	protein_coding	17	7235028	7239722	-	NA	FALSE	NA
ENSG00000042062	0.504179	2.90717	4.79624	1.93401e-06	0.000114622	4.59419	Significantly upregulated	RIPOR3	protein_coding	20	50586108	50691528	-	NA	-0.560953	2.28733	-3.16138	0.00162646	0.128038	-1.27653	Not significant	RIPOR3	protein_coding	20	50586108	50691528	-	NA	FALSE	NA
ENSG00000042088	-0.183814	4.27512	-3.2994	0.00101252	0.00957896	-1.28428	Significantly downregulated	TDP1	protein_coding	14	89954939	90044768	+	NA	-0.0478993	4.31463	-0.791347	0.428965	0.84854	-5.82411	Not significant	TDP1	protein_coding	14	89954939	90044768	+	NA	FALSE	NA
ENSG00000043093	0.272549	5.27357	3.53992	0.000423768	0.00523046	-0.557944	Significantly upregulated	DCUN1D1	protein_coding	3	182938074	182985953	-	NA	-0.0031681	6.02482	-0.0609654	0.951401	0.992893	-6.26399	Not significant	DCUN1D1	protein_coding	3	182938074	182985953	-	NA	FALSE	NA
ENSG00000044446	0.180257	4.70873	2.83041	0.00476736	0.0290935	-2.73307	Significantly upregulated	PHKA2	protein_coding	X	18892300	18984598	-	NA	0.0638982	4.99149	1.32524	0.185451	0.676929	-5.36127	Not significant	PHKA2	protein_coding	X	18892300	18984598	-	NA	FALSE	NA
ENSG00000044459	0.27364	3.17677	3.11019	0.00193716	0.0151841	-1.81684	Significantly upregulated	CNTLN	protein_coding	9	17134982	17503923	+	NA	0.0627927	4.05902	0.598996	0.549337	0.90183	-5.92627	Not significant	CNTLN	protein_coding	9	17134982	17503923	+	NA	FALSE	NA
ENSG00000044574	-0.31381	9.36276	-3.61182	0.000323354	0.00427206	-0.312364	Significantly downregulated	HSPA5	protein_coding	9	125234853	125241330	-	NA	0.0911391	8.46331	1.48896	0.136871	0.618108	-5.21725	Not significant	HSPA5	protein_coding	9	125234853	125241330	-	NA	FALSE	NA
ENSG00000047597	0.690045	3.97713	3.50229	0.0004873	0.00576613	-0.639072	Significantly upregulated	XK	protein_coding	X	37685759	37732130	+	NA	-0.0533171	2.08802	-0.334875	0.737802	0.959963	-5.77976	Not significant	XK	protein_coding	X	37685759	37732130	+	NA	FALSE	NA
ENSG00000047634	-0.33425	1.92784	-3.27876	0.00108847	0.0100629	-1.11153	Significantly downregulated	SCML1	protein_coding	X	17737449	17754988	+	NA	-0.0218039	3.7072	-0.284693	0.775949	0.967712	-6.01555	Not significant	SCML1	protein_coding	X	17737449	17754988	+	NA	FALSE	NA
ENSG00000048028	-0.257421	4.74976	-3.13185	0.0018014	0.0144246	-1.83962	Significantly downregulated	USP28	protein_coding	11	113797874	113875570	-	NA	-0.0343159	5.1365	-0.450038	0.652799	0.936128	-6.10947	Not significant	USP28	protein_coding	11	113797874	113875570	-	NA	FALSE	NA
ENSG00000048052	-0.319508	4.67179	-3.47331	0.000542187	0.00621029	-0.738826	Significantly downregulated	HDAC9	protein_coding	7	18086949	19002416	+	NA	-0.441069	5.43294	-3.25022	0.00119892	0.118255	-1.16463	Not significant	HDAC9	protein_coding	7	18086949	19002416	+	NA	FALSE	NA
ENSG00000048342	0.43779	1.90875	2.80899	0.00509305	0.0305583	-2.55341	Significantly upregulated	CC2D2A	protein_coding	4	15469865	15601557	+	NA	-0.118462	5.97081	-0.457403	0.6475	0.934043	-6.15256	Not significant	CC2D2A	protein_coding	4	15469865	15601557	+	NA	FALSE	NA
ENSG00000049089	0.426656	4.25128	2.81589	0.00498595	0.0301466	-2.76066	Significantly upregulated	COL9A2	protein_coding	1	40300487	40317816	-	NA	-0.0826712	3.81976	-0.550268	0.582281	0.915377	-5.92322	Not significant	COL9A2	protein_coding	1	40300487	40317816	-	NA	FALSE	NA
ENSG00000049246	-0.399762	1.78522	-3.69793	0.000232473	0.00332651	0.288801	Significantly downregulated	PER3	protein_coding	1	7784320	7845177	+	NA	-0.42559	5.83049	-3.63826	0.000291199	0.0698879	0.0889164	Not significant	PER3	protein_coding	1	7784320	7845177	+	NA	FALSE	NA
ENSG00000049249	-0.323129	1.34692	-2.65234	0.00815472	0.0426246	-2.84326	Significantly downregulated	TNFRSF9	protein_coding	1	7915894	7943165	-	NA	0.275567	0.269968	1.09966	0.271794	0.756867	-5.16893	Not significant	TNFRSF9	protein_coding	1	7915894	7943165	-	NA	FALSE	NA
ENSG00000049759	0.652641	2.85683	4.8495	1.49207e-06	9.62765e-05	4.83483	Significantly upregulated	NEDD4L	protein_coding	18	58044367	58401540	+	NA	-0.00566018	7.33581	-0.0694957	0.944612	0.991945	-6.29211	Not significant	NEDD4L	protein_coding	18	58044367	58401540	+	NA	FALSE	NA
ENSG00000050165	-0.706369	-0.898357	-3.28891	0.00105048	0.00981243	-0.91919	Significantly downregulated	DKK3	protein_coding	11	11963106	12009769	-	NA	0.321707	-0.73558	1.49125	0.136269	0.617791	-4.67941	Not significant	DKK3	protein_coding	11	11963106	12009769	-	NA	FALSE	NA
ENSG00000050405	-0.334041	2.32102	-3.7093	0.000222448	0.00321529	0.282993	Significantly downregulated	LIMA1	protein_coding	12	50175788	50283546	-	NA	-0.206916	7.11012	-2.1067	0.0354388	0.395176	-4.14946	Not significant	LIMA1	protein_coding	12	50175788	50283546	-	NA	FALSE	NA
ENSG00000050438	-0.333139	1.83178	-2.85366	0.00443538	0.0276112	-2.3566	Significantly downregulated	SLC4A8	protein_coding	12	51391317	51515763	+	NA	-0.13282	4.78688	-0.737148	0.461238	0.863548	-5.90636	Not significant	SLC4A8	protein_coding	12	51391317	51515763	+	NA	FALSE	NA
ENSG00000050730	-0.391982	0.109666	-2.85213	0.00445664	0.0277121	-2.21285	Significantly downregulated	TNIP3	protein_coding	4	121131408	121227466	-	NA	0.306745	1.42392	1.19209	0.233561	0.718094	-5.15732	Not significant	TNIP3	protein_coding	4	121131408	121227466	-	NA	FALSE	NA
ENSG00000052802	0.34702	3.79757	3.75539	0.000185838	0.00283343	0.272089	Significantly upregulated	MSMO1	protein_coding	4	165327623	165343160	+	NA	0.09375	5.59591	0.924775	0.355348	0.809347	-5.84097	Not significant	MSMO1	protein_coding	4	165327623	165343160	+	NA	FALSE	NA
ENSG00000052841	-0.188461	6.3946	-3.45736	0.000574795	0.00646401	-0.8494	Significantly downregulated	TTC17	protein_coding	11	43358932	43494933	+	NA	0.0344376	6.66795	0.602169	0.547224	0.901042	-6.11115	Not significant	TTC17	protein_coding	11	43358932	43494933	+	NA	FALSE	NA
ENSG00000053254	-0.167354	6.32168	-3.45304	0.000583954	0.0065443	-0.863519	Significantly downregulated	FOXN3	protein_coding	14	89124871	89619149	-	NA	-0.109128	7.46944	-1.92268	0.0548576	0.459549	-4.50984	Not significant	FOXN3	protein_coding	14	89124871	89619149	-	NA	FALSE	NA
ENSG00000053900	-0.108865	4.91732	-2.93714	0.00340929	0.0230036	-2.4314	Significantly downregulated	ANAPC4	protein_coding	4	25377213	25418498	+	NA	-0.0315333	5.00933	-0.486042	0.627064	0.928482	-6.08634	Not significant	ANAPC4	protein_coding	4	25377213	25418498	+	NA	FALSE	NA
ENSG00000054392	-0.675189	1.82653	-6.24514	6.92618e-10	4.00873e-07	12.0816	Significantly downregulated	HHAT	protein_coding	1	210328252	210676296	+	NA	-0.0553869	3.6663	-0.355278	0.72247	0.955369	-5.97381	Not significant	HHAT	protein_coding	1	210328252	210676296	+	NA	FALSE	NA
ENSG00000054523	0.319787	5.25636	3.05792	0.00230435	0.0172881	-2.10494	Significantly upregulated	KIF1B	protein_coding	1	10210805	10381603	+	NA	0.0789159	6.92793	1.43722	0.151026	0.637571	-5.29393	Not significant	KIF1B	protein_coding	1	10210805	10381603	+	NA	FALSE	NA
ENSG00000055044	-0.288851	5.8911	-4.20618	2.8962e-05	0.000770155	1.93539	Significantly downregulated	NOP58	protein_coding	2	202265716	202303666	+	NA	0.150418	4.67029	2.26569	0.0237237	0.341711	-3.72344	Not significant	NOP58	protein_coding	2	202265716	202303666	+	NA	FALSE	NA
ENSG00000055163	-0.267708	8.05681	-2.98271	0.00294538	0.0206614	-2.33758	Significantly downregulated	CYFIP2	protein_coding	5	157266079	157395595	+	NA	-0.0230114	6.30062	-0.225482	0.821659	0.975352	-6.25061	Not significant	CYFIP2	protein_coding	5	157266079	157395595	+	NA	FALSE	NA
ENSG00000055483	-0.316431	5.34539	-3.68023	0.000248924	0.00350944	-0.0527864	Significantly downregulated	USP36	protein_coding	17	78787381	78841441	-	NA	0.00726438	5.71202	0.101603	0.919096	0.987952	-6.24817	Not significant	USP36	protein_coding	17	78787381	78841441	-	NA	FALSE	NA
ENSG00000057935	-0.304093	2.80277	-3.89501	0.000106541	0.00192936	0.916991	Significantly downregulated	MTA3	protein_coding	2	42494569	42756947	+	NA	-0.179131	4.91992	-2.10953	0.0351933	0.393465	-4.04925	Not significant	MTA3	protein_coding	2	42494569	42756947	+	NA	FALSE	NA
ENSG00000058056	-0.366124	2.08473	-3.35204	0.000840509	0.00844021	-0.891621	Significantly downregulated	USP13	protein_coding	3	179652755	179789401	+	NA	0.0978765	3.7635	0.580909	0.561457	0.906879	-5.88941	Not significant	USP13	protein_coding	3	179652755	179789401	+	NA	FALSE	NA
ENSG00000058262	-0.224237	7.79287	-2.97716	0.0029986	0.020904	-2.35438	Significantly downregulated	SEC61A1	protein_coding	3	128051641	128071683	+	NA	0.0376825	7.34467	0.61884	0.536189	0.895825	-6.10941	Not significant	SEC61A1	protein_coding	3	128051641	128071683	+	NA	FALSE	NA
ENSG00000059573	-0.276211	4.78233	-2.68615	0.00738052	0.0397652	-3.09913	Significantly downregulated	ALDH18A1	protein_coding	10	95605929	95656706	-	NA	0.106273	5.17852	1.15476	0.248517	0.732239	-5.57765	Not significant	ALDH18A1	protein_coding	10	95605929	95656706	-	NA	FALSE	NA
ENSG00000059588	-0.399201	3.73957	-4.36326	1.45224e-05	0.000481684	2.69502	Significantly downregulated	TARBP1	protein_coding	1	234391313	234479103	-	NA	-0.111162	5.58909	-0.974498	0.330089	0.794356	-5.77965	Not significant	TARBP1	protein_coding	1	234391313	234479103	-	NA	FALSE	NA
ENSG00000060138	0.664227	8.01965	3.64923	0.000280395	0.00385079	-0.184694	Significantly upregulated	YBX3	protein_coding	12	10699089	10723312	-	NA	0.0852693	6.99097	1.77233	0.0767018	0.508159	-4.77592	Not significant	YBX3	protein_coding	12	10699089	10723312	-	NA	FALSE	NA
ENSG00000060237	0.377838	6.81018	3.16374	0.00161743	0.0133301	-1.79688	Significantly upregulated	WNK1	protein_coding	12	752593	911452	+	NA	0.0648334	8.60336	1.51101	0.13116	0.610069	-5.18395	Not significant	WNK1	protein_coding	12	752593	911452	+	NA	FALSE	NA
ENSG00000060642	0.2725	3.46178	3.61615	0.000318082	0.00421715	-0.194602	Significantly upregulated	PIGV	protein_coding	1	26787472	26798398	+	NA	0.0366723	3.99214	0.720585	0.471365	0.869149	-5.84773	Not significant	PIGV	protein_coding	1	26787472	26798398	+	NA	FALSE	NA
ENSG00000061656	0.401606	0.253682	2.9384	0.00339563	0.0229523	-2.02724	Significantly upregulated	SPAG4	protein_coding	20	35615892	35621049	+	NA	-0.0301364	0.585577	-0.207053	0.836019	0.976426	-5.69402	Not significant	SPAG4	protein_coding	20	35615892	35621049	+	NA	FALSE	NA
ENSG00000063046	-0.200153	6.20256	-3.04031	0.00244177	0.0181178	-2.16561	Significantly downregulated	EIF4B	protein_coding	12	53006158	53042209	+	NA	0.0240765	7.82604	0.348339	0.727673	0.956076	-6.23567	Not significant	EIF4B	protein_coding	12	53006158	53042209	+	NA	FALSE	NA
ENSG00000063244	-0.173942	3.88592	-2.88782	0.00398564	0.025604	-2.49337	Significantly downregulated	U2AF2	protein_coding	19	55654146	55674715	+	NA	0.0680417	6.56539	0.765338	0.444285	0.855476	-6.00208	Not significant	U2AF2	protein_coding	19	55654146	55674715	+	NA	FALSE	NA
ENSG00000063854	0.594108	6.12416	5.01067	6.70315e-07	5.63243e-05	5.48554	Significantly upregulated	HAGH	protein_coding	16	1795620	1827194	-	NA	-0.0802078	4.16203	-0.873834	0.382458	0.823746	-5.73881	Not significant	HAGH	protein_coding	16	1795620	1827194	-	NA	FALSE	NA
ENSG00000064225	0.261446	4.02184	2.98797	0.00289573	0.020405	-2.24833	Significantly upregulated	ST3GAL6	protein_coding	3	98732236	98821201	+	NA	0.176986	4.36624	1.81577	0.0697619	0.494183	-4.57794	Not significant	ST3GAL6	protein_coding	3	98732236	98821201	+	NA	FALSE	NA
ENSG00000064270	0.818695	0.770759	3.99833	6.97987e-05	0.00141224	1.38358	Significantly upregulated	ATP2C2	protein_coding	16	84368527	84464187	+	NA	0.0405262	6.35651	0.314432	0.753271	0.962496	-6.23133	Not significant	ATP2C2	protein_coding	16	84368527	84464187	+	NA	FALSE	NA
ENSG00000064393	0.229346	5.66519	2.58249	0.0099888	0.0491408	-3.42019	Significantly upregulated	HIPK2	protein_coding	7	139561570	139777778	-	NA	0.0465402	7.99008	0.630112	0.528793	0.893268	-6.10126	Not significant	HIPK2	protein_coding	7	139561570	139777778	-	NA	FALSE	NA
ENSG00000064490	0.194193	4.86963	3.65261	0.000276789	0.00381412	-0.149961	Significantly upregulated	RFXANK	protein_coding	19	19192229	19201869	+	NA	0.0530905	3.68016	0.714458	0.475142	0.870495	-5.80948	Not significant	RFXANK	protein_coding	19	19192229	19201869	+	NA	FALSE	NA
ENSG00000064703	-0.18384	3.88555	-2.79138	0.00537571	0.03182	-2.75542	Significantly downregulated	DDX20	protein_coding	1	111755245	111768016	+	NA	-0.0116068	4.10798	-0.193967	0.846249	0.977267	-6.08341	Not significant	DDX20	protein_coding	1	111755245	111768016	+	NA	FALSE	NA
ENSG00000064763	0.428527	4.83225	4.24343	2.46373e-05	0.000691886	2.09699	Significantly upregulated	FAR2	protein_coding	12	29149103	29340980	+	NA	0.0869774	4.33946	0.861462	0.389229	0.828472	-5.7798	Not significant	FAR2	protein_coding	12	29149103	29340980	+	NA	FALSE	NA
ENSG00000064886	-0.342788	3.10002	-3.14594	0.00171785	0.0139091	-1.6415	Significantly downregulated	CHI3L2	protein_coding	1	111200771	111243440	+	NA	0.162239	0.834841	0.752102	0.4522	0.858462	-5.48812	Not significant	CHI3L2	protein_coding	1	111200771	111243440	+	NA	FALSE	NA
ENSG00000064932	0.304106	4.96512	2.68328	0.00744361	0.0399912	-3.14515	Significantly upregulated	SBNO2	protein_coding	19	1107636	1174283	-	NA	0.147264	7.10253	0.678354	0.497734	0.880665	-6.07158	Not significant	SBNO2	protein_coding	19	1107636	1174283	-	NA	FALSE	NA
ENSG00000064989	0.416809	1.14979	3.12132	0.00186626	0.0147877	-1.58822	Significantly upregulated	CALCRL	protein_coding	2	187343129	187448460	-	NA	0.0393743	0.572934	0.234655	0.814533	0.974419	-5.69426	Not significant	CALCRL	protein_coding	2	187343129	187448460	-	NA	FALSE	NA
ENSG00000064999	0.36902	4.32804	3.99818	6.98425e-05	0.00141224	1.14381	Significantly upregulated	ANKS1A	protein_coding	6	34889265	35091413	+	NA	0.0285304	6.17122	0.539012	0.590021	0.916679	-6.13287	Not significant	ANKS1A	protein_coding	6	34889265	35091413	+	NA	FALSE	NA
ENSG00000065150	-0.253807	5.00932	-4.21594	2.77636e-05	0.000749973	2.00083	Significantly downregulated	IPO5	protein_coding	13	97953658	98024297	+	NA	0.0139343	6.31621	0.1494	0.881274	0.982517	-6.26609	Not significant	IPO5	protein_coding	13	97953658	98024297	+	NA	FALSE	NA
ENSG00000065357	-0.276987	6.98948	-2.79445	0.00532529	0.0316106	-2.86957	Significantly downregulated	DGKA	protein_coding	12	55927319	55954027	+	NA	-0.0488028	6.18774	-0.708302	0.478954	0.871971	-6.02957	Not significant	DGKA	protein_coding	12	55927319	55954027	+	NA	FALSE	NA
ENSG00000065427	-0.194537	7.11392	-3.88914	0.000109103	0.00196448	0.686171	Significantly downregulated	KARS	protein_coding	16	75627474	75648643	-	NA	-0.0107285	6.03784	-0.195785	0.844825	0.977267	-6.24811	Not significant	KARS	protein_coding	16	75627474	75648643	-	NA	FALSE	NA
ENSG00000065491	0.416786	3.92311	5.13141	3.62611e-07	3.77504e-05	6.12086	Significantly upregulated	TBC1D22B	protein_coding	6	37257772	37332970	+	NA	-0.0213672	4.76943	-0.527163	0.598219	0.920093	-6.04397	Not significant	TBC1D22B	protein_coding	6	37257772	37332970	+	NA	FALSE	NA
ENSG00000065618	0.989081	2.45462	4.19502	3.03923e-05	0.000795149	2.0208	Significantly upregulated	COL17A1	protein_coding	10	104031286	104086002	-	NA	0.141643	2.14262	0.624759	0.532298	0.894169	-5.70636	Not significant	COL17A1	protein_coding	10	104031286	104086002	-	NA	FALSE	NA
ENSG00000065675	-0.552492	4.76789	-5.53228	4.30606e-08	8.22328e-06	8.14807	Significantly downregulated	PRKCQ	protein_coding	10	6427143	6580301	-	NA	0.15269	0.112447	0.983471	0.325658	0.79237	-5.25679	Not significant	PRKCQ	protein_coding	10	6427143	6580301	-	NA	FALSE	NA
ENSG00000065717	-0.511067	1.54038	-2.98186	0.00295352	0.0206966	-1.94011	Significantly downregulated	TLE2	protein_coding	19	2997638	3047635	-	NA	-0.0452131	4.25628	-0.340728	0.733393	0.959218	-6.05381	Not significant	TLE2	protein_coding	19	2997638	3047635	-	NA	FALSE	NA
ENSG00000065802	0.128964	4.26789	3.12523	0.00184192	0.0146317	-1.84988	Significantly upregulated	ASB1	protein_coding	2	238426742	238452250	+	NA	0.0552218	4.70233	0.842992	0.399472	0.833295	-5.836	Not significant	ASB1	protein_coding	2	238426742	238452250	+	NA	FALSE	NA
ENSG00000065923	-0.317444	2.65034	-3.0192	0.00261633	0.019032	-1.96732	Significantly downregulated	SLC9A7	protein_coding	X	46599252	46759172	-	NA	-0.152129	5.21796	-1.99833	0.0460025	0.43112	-4.29506	Not significant	SLC9A7	protein_coding	X	46599252	46759172	-	NA	FALSE	NA
ENSG00000065989	-0.272417	4.2237	-2.59385	0.00966735	0.0479714	-3.30356	Significantly downregulated	PDE4A	protein_coding	19	10416773	10469631	+	NA	-0.0477306	4.05198	-0.441056	0.659286	0.938986	-6.00016	Not significant	PDE4A	protein_coding	19	10416773	10469631	+	NA	FALSE	NA
ENSG00000066117	-0.141901	4.102	-2.84878	0.00450338	0.0279242	-2.62178	Significantly downregulated	SMARCD1	protein_coding	12	50084972	50100712	+	NA	-0.00965061	5.28313	-0.240065	0.810338	0.974186	-6.19502	Not significant	SMARCD1	protein_coding	12	50084972	50100712	+	NA	FALSE	NA
ENSG00000066136	0.122715	5.80311	3.57071	0.00037764	0.00481109	-0.459376	Significantly upregulated	NFYC	protein_coding	1	40691648	40771603	+	NA	0.0568537	5.31939	1.04128	0.298046	0.776111	-5.70717	Not significant	NFYC	protein_coding	1	40691648	40771603	+	NA	FALSE	NA
ENSG00000066294	-0.305985	5.96723	-3.56927	0.00037969	0.00482745	-0.461998	Significantly downregulated	CD84	protein_coding	1	160541095	160579516	-	NA	0.204847	3.88526	1.34408	0.179284	0.669778	-5.23076	Not significant	CD84	protein_coding	1	160541095	160579516	-	NA	FALSE	NA
ENSG00000066651	-0.258168	2.43741	-3.35185	0.000841074	0.00844021	-0.934598	Significantly downregulated	TRMT11	protein_coding	6	125986430	126039276	+	NA	-0.0945157	4.25799	-1.14129	0.254073	0.737556	-5.49199	Not significant	TRMT11	protein_coding	6	125986430	126039276	+	NA	FALSE	NA
ENSG00000066654	-0.261921	5.57351	-5.25148	1.94367e-07	2.38617e-05	6.67591	Significantly downregulated	THUMPD1	protein_coding	16	20702816	20742084	-	NA	-0.0110201	5.48483	-0.190779	0.848745	0.977548	-6.21882	Not significant	THUMPD1	protein_coding	16	20702816	20742084	-	NA	FALSE	NA
ENSG00000066926	0.779549	5.3651	4.28513	2.05275e-05	0.000617984	2.25428	Significantly upregulated	FECH	protein_coding	18	57548283	57586772	-	NA	-0.0815241	4.22333	-0.915672	0.360101	0.811163	-5.71185	Not significant	FECH	protein_coding	18	57548283	57586772	-	NA	FALSE	NA
ENSG00000067082	-0.200109	9.80277	-3.20936	0.00138429	0.0118799	-1.64047	Significantly downregulated	KLF6	protein_coding	10	3775996	3785281	-	NA	0.108912	8.03414	0.93456	0.350283	0.8061	-5.87004	Not significant	KLF6	protein_coding	10	3775996	3785281	-	NA	FALSE	NA
ENSG00000067113	-0.365569	1.25265	-3.73467	0.000201537	0.00300493	0.452427	Significantly downregulated	PLPP1	protein_coding	5	55424854	55535050	-	NA	-0.235891	4.4426	-2.20581	0.0276666	0.363397	-3.80622	Not significant	PLPP1	protein_coding	5	55424854	55535050	-	NA	FALSE	NA
ENSG00000067167	-0.29238	7.72566	-3.98047	7.51465e-05	0.00149079	1.03424	Significantly downregulated	TRAM1	protein_coding	8	70573442	70608387	-	NA	-0.0646436	7.34731	-0.972594	0.331035	0.794738	-5.83682	Not significant	TRAM1	protein_coding	8	70573442	70608387	-	NA	FALSE	NA
ENSG00000067182	0.283252	7.08073	2.94178	0.00335913	0.0227626	-2.45709	Significantly upregulated	TNFRSF1A	protein_coding	12	6328757	6342114	-	NA	0.0896288	6.96091	0.760354	0.447256	0.856687	-6.01262	Not significant	TNFRSF1A	protein_coding	12	6328757	6342114	-	NA	FALSE	NA
ENSG00000067191	-0.221291	2.25901	-2.62994	0.00870707	0.044684	-2.99349	Significantly downregulated	CACNB1	protein_coding	17	39173456	39197703	-	NA	-0.206545	4.96572	-1.65992	0.0973032	0.556392	-4.86741	Not significant	CACNB1	protein_coding	17	39173456	39197703	-	NA	FALSE	NA
ENSG00000067334	-0.272853	6.57053	-5.17861	2.84218e-07	3.23289e-05	6.30258	Significantly downregulated	DNTTIP2	protein_coding	1	93866283	93879918	-	NA	-0.0116931	6.29026	-0.140003	0.888691	0.983362	-6.26664	Not significant	DNTTIP2	protein_coding	1	93866283	93879918	-	NA	FALSE	NA
ENSG00000067365	0.178345	4.67581	3.46471	0.000559548	0.00635364	-0.789212	Significantly upregulated	METTL22	protein_coding	16	8621683	8649654	+	NA	0.00296979	4.40734	0.0436108	0.965225	0.994448	-6.1402	Not significant	METTL22	protein_coding	16	8621683	8649654	+	NA	FALSE	NA
ENSG00000067445	-0.622014	-0.182993	-3.70788	0.000223678	0.00322322	0.4121	Significantly downregulated	TRO	protein_coding	X	54920462	54931431	+	NA	-0.045925	-1.53674	-0.259781	0.795096	0.971879	-5.56469	Not significant	TRO	protein_coding	X	54920462	54931431	+	NA	FALSE	NA
ENSG00000067798	0.934568	-1.87057	3.68727	0.000242255	0.00343591	0.3459	Significantly upregulated	NAV3	protein_coding	12	77324641	78213008	+	NA	0.13383	1.34908	0.748414	0.454419	0.85963	-5.53615	Not significant	NAV3	protein_coding	12	77324641	78213008	+	NA	FALSE	NA
ENSG00000067836	0.277484	5.92616	2.76799	0.00577294	0.0334795	-2.93847	Significantly upregulated	ROGDI	protein_coding	16	4796968	4802950	-	NA	0.0725777	3.91452	0.606165	0.544569	0.899412	-5.91111	Not significant	ROGDI	protein_coding	16	4796968	4802950	-	NA	FALSE	NA
ENSG00000067955	-0.219206	6.36894	-2.86156	0.00432756	0.0271315	-2.68185	Significantly downregulated	CBFB	protein_coding	16	67029116	67101058	+	NA	0.00693332	5.5989	0.15961	0.873226	0.980672	-6.23279	Not significant	CBFB	protein_coding	16	67029116	67101058	+	NA	FALSE	NA
ENSG00000068028	-0.235689	6.70195	-3.51794	0.000459877	0.00554492	-0.645533	Significantly downregulated	RASSF1	protein_coding	3	50329782	50340980	-	NA	0.0498141	3.10203	0.589101	0.555951	0.904597	-5.80936	Not significant	RASSF1	protein_coding	3	50329782	50340980	-	NA	FALSE	NA
ENSG00000068366	0.242615	5.73111	3.08527	0.00210489	0.0161179	-2.0307	Significantly upregulated	ACSL4	protein_coding	X	109624244	109733403	-	NA	0.236258	6.03741	2.22169	0.0265694	0.358125	-3.89644	Not significant	ACSL4	protein_coding	X	109624244	109733403	-	NA	FALSE	NA
ENSG00000068400	0.130458	5.9945	3.05171	0.00235194	0.0176102	-2.13273	Significantly upregulated	GRIPAP1	protein_coding	X	48973720	49002264	-	NA	0.0999856	5.62699	1.77237	0.0766949	0.508159	-4.73942	Not significant	GRIPAP1	protein_coding	X	48973720	49002264	-	NA	FALSE	NA
ENSG00000068697	-0.17757	7.65185	-2.57964	0.0100706	0.0494405	-3.43326	Significantly downregulated	LAPTM4A	protein_coding	2	20032650	20052028	-	NA	-0.0411153	6.8365	-0.874855	0.381902	0.823655	-5.91883	Not significant	LAPTM4A	protein_coding	2	20032650	20052028	-	NA	FALSE	NA
ENSG00000068796	-0.275681	6.31212	-3.1351	0.0017818	0.0142861	-1.88052	Significantly downregulated	KIF2A	protein_coding	5	62306162	62537249	+	NA	-0.154253	6.61153	-2.10118	0.0359221	0.396702	-4.1529	Not significant	KIF2A	protein_coding	5	62306162	62537249	+	NA	FALSE	NA
ENSG00000068885	-0.255057	1.67173	-3.19357	0.00146121	0.0123846	-1.35909	Significantly downregulated	IFT80	protein_coding	3	160256986	160399880	-	NA	0.00332543	4.9941	0.0288351	0.977003	0.996286	-6.19574	Not significant	IFT80	protein_coding	3	160256986	160399880	-	NA	FALSE	NA
ENSG00000068912	-0.198837	5.43297	-2.59304	0.00969003	0.0480691	-3.37849	Significantly downregulated	ERLEC1	protein_coding	2	53787044	53818819	+	NA	-0.0343019	5.87081	-0.450762	0.652277	0.935796	-6.15949	Not significant	ERLEC1	protein_coding	2	53787044	53818819	+	NA	FALSE	NA
ENSG00000068971	0.33982	4.82785	4.12064	4.17912e-05	0.00100572	1.60482	Significantly upregulated	PPP2R5B	protein_coding	11	64917553	64934473	+	NA	0.0983584	3.27695	1.14043	0.254431	0.737997	-5.39197	Not significant	PPP2R5B	protein_coding	11	64917553	64934473	+	NA	FALSE	NA
ENSG00000069188	-0.738003	0.657941	-3.42824	0.00063912	0.00698048	-0.529641	Significantly downregulated	SDK2	protein_coding	17	73334384	73644089	-	NA	0.198934	0.582883	1.09849	0.272303	0.756956	-5.18828	Not significant	SDK2	protein_coding	17	73334384	73644089	-	NA	FALSE	NA
ENSG00000069493	-0.408254	5.79647	-4.36887	1.41627e-05	0.00047423	2.61252	Significantly downregulated	CLEC2D	protein_coding	12	9664969	9699555	+	NA	-0.00670184	5.03733	-0.08903	0.929079	0.989415	-6.19827	Not significant	CLEC2D	protein_coding	12	9664969	9699555	+	NA	FALSE	NA
ENSG00000069667	-0.525503	4.80222	-3.91878	9.67479e-05	0.00179854	0.8611	Significantly downregulated	RORA	protein_coding	15	60488284	61229319	-	NA	-0.2844	6.43157	-3.09143	0.00205754	0.142157	-1.68241	Not significant	RORA	protein_coding	15	60488284	61229319	-	NA	FALSE	NA
ENSG00000069702	-0.818248	5.15585	-5.51831	4.64878e-08	8.533e-06	8.0662	Significantly downregulated	TGFBR3	protein_coding	1	91680343	91906335	-	NA	-0.0501131	3.94096	-0.387054	0.698814	0.949471	-5.99844	Not significant	TGFBR3	protein_coding	1	91680343	91906335	-	NA	FALSE	NA
ENSG00000069849	-0.171781	6.87802	-3.0774	0.0021606	0.0164578	-2.05933	Significantly downregulated	ATP1B3	protein_coding	3	141876124	141926514	+	NA	-0.259086	6.3265	-3.11955	0.00187294	0.136088	-1.59846	Not significant	ATP1B3	protein_coding	3	141876124	141926514	+	NA	FALSE	NA
ENSG00000069956	-0.310748	4.66184	-3.22215	0.00132471	0.0114727	-1.55465	Significantly downregulated	MAPK6	protein_coding	15	51952106	52067372	+	NA	0.066002	6.67115	1.00064	0.317291	0.786387	-5.80441	Not significant	MAPK6	protein_coding	15	51952106	52067372	+	NA	FALSE	NA
ENSG00000070019	0.45165	1.26209	3.81519	0.000146751	0.00241862	0.688335	Significantly upregulated	GUCY2C	protein_coding	12	14612632	14696585	-	NA	0.0175576	-1.7064	0.107224	0.914637	0.987644	-5.58322	Not significant	GUCY2C	protein_coding	12	14612632	14696585	-	NA	FALSE	NA
ENSG00000070371	0.543695	3.7479	4.34202	1.59632e-05	0.000512665	2.54993	Significantly upregulated	CLTCL1	protein_coding	22	19179473	19291716	-	NA	0.0975654	3.11558	1.10026	0.271534	0.756767	-5.41176	Not significant	CLTCL1	protein_coding	22	19179473	19291716	-	NA	FALSE	NA
ENSG00000070404	0.324406	3.47657	2.66478	0.00786172	0.0415642	-3.09612	Significantly upregulated	FSTL3	protein_coding	19	676365	683399	+	NA	0.518981	0.814987	2.95381	0.00322619	0.164536	-1.84059	Not significant	FSTL3	protein_coding	19	676365	683399	+	NA	FALSE	NA
ENSG00000070540	0.281845	5.09548	4.02449	6.26169e-05	0.00132124	1.22037	Significantly upregulated	WIPI1	protein_coding	17	68420948	68457513	-	NA	0.0333612	5.5194	0.496023	0.620008	0.926522	-6.12815	Not significant	WIPI1	protein_coding	17	68420948	68457513	-	NA	FALSE	NA
ENSG00000070718	-0.384293	3.7643	-4.29316	1.98154e-05	0.000600971	2.40292	Significantly downregulated	AP3M2	protein_coding	8	42152946	42171673	+	NA	0.0850505	4.19003	0.911667	0.362205	0.811446	-5.7208	Not significant	AP3M2	protein_coding	8	42152946	42171673	+	NA	FALSE	NA
ENSG00000070731	0.491717	2.26447	2.93725	0.00340809	0.0230036	-2.24553	Significantly upregulated	ST6GALNAC2	protein_coding	17	76565379	76586956	-	NA	-0.109769	3.45452	-0.9456	0.344624	0.803032	-5.58348	Not significant	ST6GALNAC2	protein_coding	17	76565379	76586956	-	NA	FALSE	NA
ENSG00000070756	-0.212292	8.67404	-3.1171	0.00189285	0.0149463	-1.93456	Significantly downregulated	PABPC1	protein_coding	8	100685816	100722809	-	NA	-0.0535457	9.33532	-0.896286	0.370356	0.817122	-5.88685	Not significant	PABPC1	protein_coding	8	100685816	100722809	-	NA	FALSE	NA
ENSG00000070814	-0.21194	5.72718	-2.79067	0.00538738	0.0318492	-2.86724	Significantly downregulated	TCOF1	protein_coding	5	150357639	150400308	+	NA	0.0608139	4.35369	0.810037	0.418148	0.842234	-5.82686	Not significant	TCOF1	protein_coding	5	150357639	150400308	+	NA	FALSE	NA
ENSG00000070882	-0.271561	4.21028	-3.64211	0.000288136	0.00392189	-0.126504	Significantly downregulated	OSBPL3	protein_coding	7	24796539	24981634	-	NA	-0.134028	6.75751	-1.73687	0.0827751	0.524593	-4.8304	Not significant	OSBPL3	protein_coding	7	24796539	24981634	-	NA	FALSE	NA
ENSG00000070950	-0.165969	2.95593	-3.0781	0.0021556	0.016433	-1.84598	Significantly downregulated	RAD18	protein_coding	3	8775402	8963773	-	NA	-0.0453635	3.50149	-0.645522	0.518765	0.889937	-5.82109	Not significant	RAD18	protein_coding	3	8775402	8963773	-	NA	FALSE	NA
ENSG00000070961	-0.285675	6.25078	-3.46643	0.000556037	0.00633279	-0.817025	Significantly downregulated	ATP2B1	protein_coding	12	89588049	89709300	-	NA	0.0691436	7.16638	0.651959	0.514606	0.888038	-6.0882	Not significant	ATP2B1	protein_coding	12	89588049	89709300	-	NA	FALSE	NA
ENSG00000071073	-0.277034	6.09141	-3.74032	0.000197134	0.00295498	0.142991	Significantly downregulated	MGAT4A	protein_coding	2	98619106	98731126	-	NA	0.0228042	5.80582	0.317623	0.75085	0.961941	-6.20839	Not significant	MGAT4A	protein_coding	2	98619106	98731126	-	NA	FALSE	NA
ENSG00000071082	-0.236833	8.11271	-2.70475	0.0069834	0.0381695	-3.10896	Significantly downregulated	RPL31	protein_coding	2	101001715	101024032	+	NA	0.0291042	6.16083	0.447297	0.654775	0.93675	-6.17592	Not significant	RPL31	protein_coding	2	101001715	101024032	+	NA	FALSE	NA
ENSG00000071462	-0.245811	5.90252	-3.9443	8.71804e-05	0.00166656	0.903944	Significantly downregulated	BUD23	protein_coding	7	73683025	73705161	+	NA	-0.155102	5.45756	-2.16888	0.0303707	0.373502	-3.96961	Not significant	BUD23	protein_coding	7	73683025	73705161	+	NA	FALSE	NA
ENSG00000071575	-0.430812	4.65915	-4.41188	1.16763e-05	0.000409558	2.84276	Significantly downregulated	TRIB2	protein_coding	2	12716889	12742734	+	NA	-0.264481	6.25294	-2.15065	0.0317875	0.379042	-4.04094	Not significant	TRIB2	protein_coding	2	12716889	12742734	+	NA	FALSE	NA
ENSG00000071994	-0.189937	5.61306	-2.80672	0.0051286	0.030684	-2.82049	Significantly downregulated	PDCD2	protein_coding	6	170575295	170584692	-	NA	-0.0179002	4.88564	-0.304408	0.760892	0.96456	-6.14312	Not significant	PDCD2	protein_coding	6	170575295	170584692	-	NA	FALSE	NA
ENSG00000072071	-0.388723	1.53938	-4.28623	2.04282e-05	0.000616369	2.51829	Significantly downregulated	ADGRL1	protein_coding	19	14147743	14206187	-	NA	0.217759	3.81809	1.50052	0.133856	0.61406	-5.01147	Not significant	ADGRL1	protein_coding	19	14147743	14206187	-	NA	FALSE	NA
ENSG00000072134	0.235743	1.42483	2.80302	0.00518732	0.0309569	-2.48433	Significantly upregulated	EPN2	protein_coding	17	19215615	19336715	+	NA	-0.0710038	5.5653	-1.07227	0.283907	0.765352	-5.68527	Not significant	EPN2	protein_coding	17	19215615	19336715	+	NA	FALSE	NA
ENSG00000072682	0.332515	0.714816	2.63596	0.00855545	0.0441696	-2.86894	Significantly upregulated	P4HA2	protein_coding	5	132191838	132295315	-	NA	0.0821896	4.47325	1.01268	0.311504	0.782818	-5.66109	Not significant	P4HA2	protein_coding	5	132191838	132295315	-	NA	FALSE	NA
ENSG00000072736	-0.264071	5.99312	-2.86284	0.0043103	0.0270651	-2.67284	Significantly downregulated	NFATC3	protein_coding	16	68084751	68229259	+	NA	0.0288173	5.62595	0.708444	0.478866	0.871971	-6.00369	Not significant	NFATC3	protein_coding	16	68084751	68229259	+	NA	FALSE	NA
ENSG00000072858	-0.592427	4.3238	-5.02274	6.3074e-07	5.42035e-05	5.62035	Significantly downregulated	SIDT1	protein_coding	3	113532296	113629578	+	NA	0.0020424	4.83158	0.019196	0.984689	0.99706	-6.17977	Not significant	SIDT1	protein_coding	3	113532296	113629578	+	NA	FALSE	NA
ENSG00000072952	0.414033	4.16594	2.97155	0.00305332	0.0212151	-2.31772	Significantly upregulated	MRVI1	protein_coding	11	10573091	10693988	-	NA	0.230588	2.4722	0.80065	0.42356	0.845684	-5.60978	Not significant	MRVI1	protein_coding	11	10573091	10693988	-	NA	FALSE	NA
ENSG00000072954	0.32922	3.71521	3.34033	0.000876234	0.00865522	-1.14387	Significantly upregulated	TMEM38A	protein_coding	19	16661127	16690029	+	NA	-0.192395	2.30722	-2.06604	0.0391301	0.406851	-3.89231	Not significant	TMEM38A	protein_coding	19	16661127	16690029	+	NA	FALSE	NA
ENSG00000073150	0.806066	0.71817	4.5593	5.95012e-06	0.000247782	3.64315	Significantly upregulated	PANX2	protein_coding	22	50170731	50180294	+	NA	-0.0725405	3.84876	-0.372127	0.709892	0.953201	-6.00488	Not significant	PANX2	protein_coding	22	50170731	50180294	+	NA	FALSE	NA
ENSG00000073331	0.490941	5.40614	3.99669	7.02745e-05	0.00141945	1.10255	Significantly upregulated	ALPK1	protein_coding	4	112285509	112442620	+	NA	0.0845425	6.74703	1.08378	0.278773	0.762524	-5.72105	Not significant	ALPK1	protein_coding	4	112285509	112442620	+	NA	FALSE	NA
ENSG00000073350	-0.323416	4.87286	-3.04144	0.00243269	0.0180717	-2.11551	Significantly downregulated	LLGL2	protein_coding	17	75525080	75575208	+	NA	-0.117838	6.46393	-0.736535	0.46161	0.863619	-6.01739	Not significant	LLGL2	protein_coding	17	75525080	75575208	+	NA	FALSE	NA
ENSG00000073584	-0.189791	5.44035	-3.32964	0.000910078	0.00887361	-1.25306	Significantly downregulated	SMARCE1	protein_coding	17	40624962	40648508	-	NA	-0.0599746	5.15741	-0.96482	0.334912	0.796338	-5.76128	Not significant	SMARCE1	protein_coding	17	40624962	40648508	-	NA	FALSE	NA
ENSG00000073737	0.672977	4.20328	3.85514	0.000125111	0.00217203	0.596362	Significantly upregulated	DHRS9	protein_coding	2	169064789	169096167	+	NA	-0.106939	7.87345	-1.15156	0.249828	0.733516	-5.65345	Not significant	DHRS9	protein_coding	2	169064789	169096167	+	NA	FALSE	NA
ENSG00000073792	0.751779	3.1854	4.83879	1.57234e-06	0.00010009	4.76126	Significantly upregulated	IGF2BP2	protein_coding	3	185643739	185825056	-	NA	-0.0797634	5.55213	-0.880047	0.379085	0.822541	-5.86333	Not significant	IGF2BP2	protein_coding	3	185643739	185825056	-	NA	FALSE	NA
ENSG00000073849	-0.294973	6.49498	-2.73488	0.00638072	0.0357964	-3.02797	Significantly downregulated	ST6GAL1	protein_coding	3	186930485	187078553	+	NA	0.0311359	7.83712	0.259179	0.79556	0.971879	-6.26179	Not significant	ST6GAL1	protein_coding	3	186930485	187078553	+	NA	FALSE	NA
ENSG00000073861	-0.498319	5.11042	-2.93049	0.00348225	0.0233376	-2.44375	Significantly downregulated	TBX21	protein_coding	17	47733244	47746119	+	NA	0.162812	-0.68857	0.925785	0.354823	0.809047	-5.26488	Not significant	TBX21	protein_coding	17	47733244	47746119	+	NA	FALSE	NA
ENSG00000074319	0.185563	6.21763	4.03376	6.02438e-05	0.00128843	1.24145	Significantly upregulated	TSG101	protein_coding	11	18468336	18527232	-	NA	-0.00874991	5.8871	-0.204774	0.837798	0.976426	-6.2394	Not significant	TSG101	protein_coding	11	18468336	18527232	-	NA	FALSE	NA
ENSG00000074527	-0.647826	-1.33357	-2.94918	0.00328066	0.0223833	-1.87932	Significantly downregulated	NTN4	protein_coding	12	95657807	95791152	-	NA	-0.0413494	5.83778	-0.444952	0.656469	0.93777	-6.16071	Not significant	NTN4	protein_coding	12	95657807	95791152	-	NA	FALSE	NA
ENSG00000074657	-0.374896	2.25886	-3.50751	0.00047799	0.00569431	-0.403368	Significantly downregulated	ZNF532	protein_coding	18	58862600	58986480	+	NA	0.0915247	5.37218	1.11585	0.264804	0.749295	-5.633	Not significant	ZNF532	protein_coding	18	58862600	58986480	+	NA	FALSE	NA
ENSG00000074695	-0.303122	5.77377	-2.642	0.00840549	0.043585	-3.2598	Significantly downregulated	LMAN1	protein_coding	18	59327823	59359962	-	NA	0.0627848	6.75785	0.619206	0.535948	0.895825	-6.10262	Not significant	LMAN1	protein_coding	18	59327823	59359962	-	NA	FALSE	NA
ENSG00000074935	-0.229406	2.76647	-3.4718	0.000545206	0.00623573	-0.578157	Significantly downregulated	TUBE1	protein_coding	6	112070777	112087529	-	NA	0.169297	3.71347	1.6919	0.0910349	0.544444	-4.71208	Not significant	TUBE1	protein_coding	6	112070777	112087529	-	NA	FALSE	NA
ENSG00000074964	-0.551984	4.60747	-4.23116	2.59887e-05	0.000719388	2.0936	Significantly downregulated	ARHGEF10L	protein_coding	1	17539835	17697874	+	NA	-0.160279	5.45029	-1.25762	0.208877	0.698144	-5.46988	Not significant	ARHGEF10L	protein_coding	1	17539835	17697874	+	NA	FALSE	NA
ENSG00000074966	-0.414107	4.83629	-3.5893	0.000352121	0.00456598	-0.341272	Significantly downregulated	TXK	protein_coding	4	48066393	48134256	-	NA	0.252355	0.922622	1.9801	0.0480171	0.439275	-3.98945	Not significant	TXK	protein_coding	4	48066393	48134256	-	NA	FALSE	NA
ENSG00000075275	-0.405794	1.13562	-2.7273	0.00652776	0.0363917	-2.60601	Significantly downregulated	CELSR1	protein_coding	22	46360834	46537170	-	NA	-0.0184423	7.94922	-0.11147	0.911271	0.986831	-6.28794	Not significant	CELSR1	protein_coding	22	46360834	46537170	-	NA	FALSE	NA
ENSG00000075413	0.235313	6.98573	3.63487	0.000296213	0.00400587	-0.2404	Significantly upregulated	MARK3	protein_coding	14	103385392	103503831	+	NA	0.0520877	6.77704	1.62243	0.105086	0.568184	-5.01812	Not significant	MARK3	protein_coding	14	103385392	103503831	+	NA	FALSE	NA
ENSG00000075624	-0.260421	14.2557	-2.79347	0.00534137	0.0316663	-2.80534	Significantly downregulated	ACTB	protein_coding	7	5527151	5563784	-	NA	0.0448771	11.1512	0.453903	0.650015	0.934827	-6.12303	Not significant	ACTB	protein_coding	7	5527151	5563784	-	NA	FALSE	NA
ENSG00000075651	0.409033	3.43221	4.58579	5.26054e-06	0.00022727	3.61836	Significantly upregulated	PLD1	protein_coding	3	171600405	171810950	-	NA	0.0834002	5.97452	1.13916	0.25496	0.738588	-5.6406	Not significant	PLD1	protein_coding	3	171600405	171810950	-	NA	FALSE	NA
ENSG00000075711	-0.151945	4.8272	-2.9673	0.00309536	0.021444	-2.33679	Significantly downregulated	DLG1	protein_coding	3	197042560	197299300	-	NA	-0.116867	7.3501	-1.57034	0.116712	0.592083	-5.10256	Not significant	DLG1	protein_coding	3	197042560	197299300	-	NA	FALSE	NA
ENSG00000076554	-0.44655	4.2328	-3.18149	0.00152273	0.0127467	-1.62826	Significantly downregulated	TPD52	protein_coding	8	80034745	80231232	-	NA	-0.123025	5.35015	-1.22981	0.219113	0.710083	-5.49085	Not significant	TPD52	protein_coding	8	80034745	80231232	-	NA	FALSE	NA
ENSG00000076604	-0.399425	1.3997	-2.8469	0.00452968	0.028023	-2.31758	Significantly downregulated	TRAF4	protein_coding	17	28743984	28750958	+	NA	-0.170684	6.5556	-1.70995	0.0876441	0.536551	-4.86991	Not significant	TRAF4	protein_coding	17	28743984	28750958	+	NA	FALSE	NA
ENSG00000076716	-0.75002	-1.78363	-3.6428	0.000287376	0.00391718	0.197211	Significantly downregulated	GPC4	protein_coding	X	133300103	133415490	-	NA	0.181969	3.63165	1.28315	0.199794	0.691886	-5.28113	Not significant	GPC4	protein_coding	X	133300103	133415490	-	NA	FALSE	NA
ENSG00000076770	0.541337	4.8922	4.16611	3.44179e-05	0.000865802	1.78113	Significantly upregulated	MBNL3	protein_coding	X	132369317	132489968	-	NA	0.0159189	5.0307	0.163884	0.869862	0.98024	-6.18685	Not significant	MBNL3	protein_coding	X	132369317	132489968	-	NA	FALSE	NA
ENSG00000076864	1.80229	1.28785	5.96961	3.59724e-09	1.36019e-06	10.5658	Significantly upregulated	RAP1GAP	protein_coding	1	21596215	21669363	-	NA	-0.308113	4.66221	-2.23961	0.0253763	0.350935	-3.75692	Not significant	RAP1GAP	protein_coding	1	21596215	21669363	-	NA	FALSE	NA
ENSG00000076928	-0.146172	8.91251	-2.59445	0.00965073	0.0479158	-3.38903	Significantly downregulated	ARHGEF1	protein_coding	19	41883161	41930150	+	NA	0.0824978	6.16328	0.636692	0.524498	0.891649	-6.07873	Not significant	ARHGEF1	protein_coding	19	41883161	41930150	+	NA	FALSE	NA
ENSG00000076944	0.151602	7.48323	2.95005	0.00327149	0.0223288	-2.43272	Significantly upregulated	STXBP2	protein_coding	19	7636881	7647873	+	NA	0.252387	5.04559	1.86139	0.0630371	0.478653	-4.55763	Not significant	STXBP2	protein_coding	19	7636881	7647873	+	NA	FALSE	NA
ENSG00000077147	-0.202012	6.79923	-2.72313	0.00660995	0.0367228	-3.0617	Significantly downregulated	TM9SF3	protein_coding	10	96518109	96587452	-	NA	-0.168536	8.43763	-2.10342	0.035725	0.395991	-4.15649	Not significant	TM9SF3	protein_coding	10	96518109	96587452	-	NA	FALSE	NA
ENSG00000077232	-0.270901	6.10584	-4.06362	5.31676e-05	0.00118628	1.36224	Significantly downregulated	DNAJC10	protein_coding	2	182716041	182794464	+	NA	-0.0151912	7.27795	-0.121394	0.903408	0.985353	-6.28668	Not significant	DNAJC10	protein_coding	2	182716041	182794464	+	NA	FALSE	NA
ENSG00000077514	0.1317	4.37897	2.73775	0.00632593	0.0356212	-2.96471	Significantly upregulated	POLD3	protein_coding	11	74493851	74669117	+	NA	-0.0243232	5.32217	-0.435249	0.663493	0.939898	-6.13265	Not significant	POLD3	protein_coding	11	74493851	74669117	+	NA	FALSE	NA
ENSG00000077585	-0.276366	3.35228	-2.89059	0.00395108	0.0254598	-2.42711	Significantly downregulated	GPR137B	protein_coding	1	236142505	236221865	+	NA	0.0329172	4.28658	0.430832	0.666701	0.940576	-6.03797	Not significant	GPR137B	protein_coding	1	236142505	236221865	+	NA	FALSE	NA
ENSG00000078053	0.762498	2.30939	3.77581	0.000171505	0.00268638	0.426452	Significantly upregulated	AMPH	protein_coding	7	38383704	38631567	-	NA	0.799036	-0.767612	3.50552	0.00047978	0.0800544	-0.278194	Not significant	AMPH	protein_coding	7	38383704	38631567	-	NA	FALSE	NA
ENSG00000078070	-0.192179	4.19965	-3.72325	0.00021071	0.00310256	0.158342	Significantly downregulated	MCCC1	protein_coding	3	183015218	183116075	-	NA	-0.167569	5.06819	-2.3766	0.0176958	0.312616	-3.49177	Not significant	MCCC1	protein_coding	3	183015218	183116075	-	NA	FALSE	NA
ENSG00000078246	-0.210776	2.1423	-2.86948	0.00422168	0.026703	-2.34866	Significantly downregulated	TULP3	protein_coding	12	2877223	2941140	+	NA	0.0685186	4.45734	0.755427	0.450204	0.85828	-5.87431	Not significant	TULP3	protein_coding	12	2877223	2941140	+	NA	FALSE	NA
ENSG00000078304	-0.236806	7.25525	-4.98079	7.78821e-07	6.10799e-05	5.34218	Significantly downregulated	PPP2R5C	protein_coding	14	101761798	101927989	+	NA	-0.0224119	7.03545	-0.675616	0.49947	0.881688	-6.07104	Not significant	PPP2R5C	protein_coding	14	101761798	101927989	+	NA	FALSE	NA
ENSG00000078589	-0.613205	3.42788	-4.87002	1.34929e-06	9.01404e-05	4.95999	Significantly downregulated	P2RY10	protein_coding	X	78945332	78961954	+	NA	-0.220448	-0.718269	-1.05076	0.293669	0.770495	-5.14015	Not significant	P2RY10	protein_coding	X	78945332	78961954	+	NA	FALSE	NA
ENSG00000078596	-0.533557	5.65938	-4.69772	3.1046e-06	0.000156522	4.05187	Significantly downregulated	ITM2A	protein_coding	X	79360384	79367667	-	NA	-0.0519913	0.756523	-0.298168	0.765649	0.965871	-5.68297	Not significant	ITM2A	protein_coding	X	79360384	79367667	-	NA	FALSE	NA
ENSG00000078902	0.189672	6.84154	3.34644	0.000857439	0.00854997	-1.21828	Significantly upregulated	TOLLIP	protein_coding	11	1274371	1309654	-	NA	0.0863762	5.36742	1.04161	0.29789	0.776111	-5.71391	Not significant	TOLLIP	protein_coding	11	1274371	1309654	-	NA	FALSE	NA
ENSG00000079156	0.673145	-0.728405	3.38932	0.000735562	0.00769609	-0.64696	Significantly upregulated	OSBPL6	protein_coding	2	178194481	178402891	+	NA	-0.178178	4.45662	-0.928239	0.353549	0.808576	-5.71445	Not significant	OSBPL6	protein_coding	2	178194481	178402891	+	NA	FALSE	NA
ENSG00000079215	0.527558	2.47881	3.27306	0.00111037	0.0101777	-1.27155	Significantly upregulated	SLC1A3	protein_coding	5	36606355	36688334	+	NA	0.419548	3.23919	2.97084	0.00305425	0.161735	-1.88987	Not significant	SLC1A3	protein_coding	5	36606355	36688334	+	NA	FALSE	NA
ENSG00000079246	-0.128702	8.19249	-3.00628	0.00272876	0.0195936	-2.26751	Significantly downregulated	XRCC5	protein_coding	2	216107464	216206303	+	NA	-0.044993	7.81321	-0.935246	0.34993	0.8061	-5.87162	Not significant	XRCC5	protein_coding	2	216107464	216206303	+	NA	FALSE	NA
ENSG00000079277	0.264797	6.03597	3.70631	0.000225049	0.00323803	0.0156698	Significantly upregulated	MKNK1	protein_coding	1	46557408	46616843	-	NA	0.245291	5.64617	2.06267	0.0394501	0.407416	-4.21083	Not significant	MKNK1	protein_coding	1	46557408	46616843	-	NA	FALSE	NA
ENSG00000079308	1.06363	4.51995	4.6479	3.93124e-06	0.000184886	3.82481	Significantly upregulated	TNS1	protein_coding	2	217799789	218002995	-	NA	0.208274	6.13724	1.5222	0.128335	0.606152	-5.15761	Not significant	TNS1	protein_coding	2	217799789	218002995	-	NA	FALSE	NA
ENSG00000079385	0.70028	4.86251	3.71982	0.000213543	0.00312238	0.0776964	Significantly upregulated	CEACAM1	protein_coding	19	42507304	42561234	-	NA	0.245924	5.93774	1.73586	0.0829543	0.524979	-4.82051	Not significant	CEACAM1	protein_coding	19	42507304	42561234	-	NA	FALSE	NA
ENSG00000079616	-0.19588	5.16682	-2.71388	0.0067957	0.0374576	-3.05286	Significantly downregulated	KIF22	protein_coding	16	29790719	29805385	+	NA	-0.0741213	3.99239	-0.875026	0.381809	0.823655	-5.71344	Not significant	KIF22	protein_coding	16	29790719	29805385	+	NA	FALSE	NA
ENSG00000079739	0.193456	5.23009	3.23524	0.00126623	0.0111294	-1.55824	Significantly upregulated	PGM1	protein_coding	1	63593276	63660245	+	NA	0.0798593	4.44326	1.38684	0.165858	0.65301	-5.23511	Not significant	PGM1	protein_coding	1	63593276	63660245	+	NA	FALSE	NA
ENSG00000079819	-0.479486	2.89527	-5.0446	5.64754e-07	5.0603e-05	5.79479	Significantly downregulated	EPB41L2	protein_coding	6	130839347	131063322	-	NA	-0.140112	3.64587	-1.24837	0.212243	0.703217	-5.28912	Not significant	EPB41L2	protein_coding	6	130839347	131063322	-	NA	FALSE	NA
ENSG00000079974	-0.182418	3.89728	-3.24706	0.00121546	0.0108561	-1.42204	Significantly downregulated	RABL2B	protein_coding	22	50767501	50783663	-	NA	0.00592333	5.88168	0.037543	0.970061	0.995209	-6.25771	Not significant	RABL2B	protein_coding	22	50767501	50783663	-	NA	FALSE	NA
ENSG00000080298	0.256426	3.41876	3.38295	0.00075259	0.00781215	-0.9755	Significantly upregulated	RFX3	protein_coding	9	3218297	3526004	-	NA	-0.0489376	7.18339	-0.28396	0.776511	0.967909	-6.25344	Not significant	RFX3	protein_coding	9	3218297	3526004	-	NA	FALSE	NA
ENSG00000080493	-0.717925	0.439629	-4.05258	5.56868e-05	0.00121854	1.63987	Significantly downregulated	SLC4A4	protein_coding	4	71186757	71572087	+	NA	0.177803	5.67252	1.22176	0.222139	0.710382	-5.53659	Not significant	SLC4A4	protein_coding	4	71186757	71572087	+	NA	FALSE	NA
ENSG00000080561	-0.627462	0.14673	-3.42458	0.000647654	0.00705738	-0.528197	Significantly downregulated	MID2	protein_coding	X	107825755	107927193	+	NA	-0.200165	4.25429	-2.20798	0.0275143	0.3632	-3.78713	Not significant	MID2	protein_coding	X	107825755	107927193	+	NA	FALSE	NA
ENSG00000080824	-0.195604	8.07587	-3.22239	0.0013236	0.0114684	-1.61274	Significantly downregulated	HSP90AA1	protein_coding	14	102080738	102139699	-	NA	0.109536	9.71126	0.968484	0.333081	0.795458	-5.81112	Not significant	HSP90AA1	protein_coding	14	102080738	102139699	-	NA	FALSE	NA
ENSG00000080854	-0.630571	-0.724986	-3.36085	0.000814517	0.00821732	-0.707514	Significantly downregulated	IGSF9B	protein_coding	11	133908564	133956985	-	NA	0.442537	-1.00152	2.8038	0.00516665	0.194919	-2.20953	Not significant	IGSF9B	protein_coding	11	133908564	133956985	-	NA	FALSE	NA
ENSG00000081059	-0.845748	6.20248	-5.54062	4.1133e-08	8.04636e-06	8.15933	Significantly downregulated	TCF7	protein_coding	5	134114711	134151865	+	NA	0.188053	3.18554	1.68913	0.0915655	0.545602	-4.64978	Not significant	TCF7	protein_coding	5	134114711	134151865	+	NA	FALSE	NA
ENSG00000081189	-0.278964	5.85847	-3.55589	0.000399225	0.00501844	-0.506074	Significantly downregulated	MEF2C	protein_coding	5	88717117	88904257	-	NA	-0.212379	3.42452	-1.29782	0.194703	0.685879	-5.19621	Not significant	MEF2C	protein_coding	5	88717117	88904257	-	NA	FALSE	NA
ENSG00000081237	-0.21343	10.1205	-3.59069	0.000350276	0.00455455	-0.37783	Significantly downregulated	PTPRC	protein_coding	1	198638671	198757283	+	NA	0.0914384	7.56787	0.383672	0.701318	0.950102	-6.22365	Not significant	PTPRC	protein_coding	1	198638671	198757283	+	NA	FALSE	NA
ENSG00000081307	-0.200743	4.53433	-2.62495	0.00883433	0.0451288	-3.24769	Significantly downregulated	UBA5	protein_coding	3	132654446	132678097	+	NA	0.0149101	5.16468	0.152832	0.878567	0.981851	-6.20237	Not significant	UBA5	protein_coding	3	132654446	132678097	+	NA	FALSE	NA
ENSG00000081985	-0.505731	2.15531	-3.43924	0.000614059	0.00679707	-0.607861	Significantly downregulated	IL12RB2	protein_coding	1	67307364	67396900	+	NA	0.0191169	-0.175923	0.119096	0.905228	0.985577	-5.66006	Not significant	IL12RB2	protein_coding	1	67307364	67396900	+	NA	FALSE	NA
ENSG00000082068	-0.118505	4.33946	-2.81042	0.00507066	0.030453	-2.74909	Significantly downregulated	WDR70	protein_coding	5	37379212	37753435	+	NA	0.0226875	4.39241	0.321376	0.748005	0.961628	-6.08905	Not significant	WDR70	protein_coding	5	37379212	37753435	+	NA	FALSE	NA
ENSG00000082146	0.788138	6.15722	4.11097	4.35412e-05	0.00103478	1.54463	Significantly upregulated	STRADB	protein_coding	2	201387858	201480846	+	NA	-0.0258911	3.59231	-0.307185	0.758779	0.963572	-5.98384	Not significant	STRADB	protein_coding	2	201387858	201480846	+	NA	FALSE	NA
ENSG00000082153	-0.243427	7.11309	-4.56177	5.8823e-06	0.000245498	3.42635	Significantly downregulated	BZW1	protein_coding	2	200810594	200827338	+	NA	-0.14529	7.72988	-1.94267	0.0523889	0.453035	-4.47304	Not significant	BZW1	protein_coding	2	200810594	200827338	+	NA	FALSE	NA
ENSG00000082397	-0.533257	5.4117	-4.92627	1.02211e-06	7.3756e-05	5.10578	Significantly downregulated	EPB41L3	protein_coding	18	5392381	5630700	-	NA	0.0943845	3.68663	0.631308	0.528011	0.893164	-5.87152	Not significant	EPB41L3	protein_coding	18	5392381	5630700	-	NA	FALSE	NA
ENSG00000082438	-0.515288	2.58266	-3.49014	0.000509653	0.00594784	-0.468749	Significantly downregulated	COBLL1	protein_coding	2	164653624	164843679	-	NA	-0.220753	6.72073	-1.91694	0.0555834	0.46076	-4.51076	Not significant	COBLL1	protein_coding	2	164653624	164843679	-	NA	FALSE	NA
ENSG00000082458	-0.335828	1.92029	-2.75797	0.00595115	0.0341356	-2.61159	Significantly downregulated	DLG3	protein_coding	X	70444861	70505490	+	NA	-0.131697	6.59178	-1.26391	0.206614	0.697676	-5.51043	Not significant	DLG3	protein_coding	X	70444861	70505490	+	NA	FALSE	NA
ENSG00000082512	-0.437496	4.29823	-4.26418	2.25025e-05	0.000653531	2.25216	Significantly downregulated	TRAF5	protein_coding	1	211326615	211374946	+	NA	-0.0428241	3.41666	-0.450021	0.652811	0.936128	-5.90714	Not significant	TRAF5	protein_coding	1	211326615	211374946	+	NA	FALSE	NA
ENSG00000083123	-0.271314	2.88862	-3.61757	0.000316372	0.00420332	-0.0892983	Significantly downregulated	BCKDHB	protein_coding	6	80106647	80346270	+	NA	-0.0977708	3.22642	-0.930171	0.352549	0.808185	-5.56622	Not significant	BCKDHB	protein_coding	6	80106647	80346270	+	NA	FALSE	NA
ENSG00000083290	-0.414471	4.51135	-3.6835	0.000245803	0.00347061	0.00400993	Significantly downregulated	ULK2	protein_coding	17	19770829	19867936	-	NA	0.0671257	4.24421	0.643298	0.520206	0.890298	-5.92541	Not significant	ULK2	protein_coding	17	19770829	19867936	-	NA	FALSE	NA
ENSG00000083520	-0.145568	4.8655	-2.97031	0.00306551	0.0212828	-2.33215	Significantly downregulated	DIS3	protein_coding	13	72752169	72782096	-	NA	-0.0875107	6.22846	-1.73515	0.0830795	0.524979	-4.81982	Not significant	DIS3	protein_coding	13	72752169	72782096	-	NA	FALSE	NA
ENSG00000083544	-0.215289	2.67939	-3.59342	0.000346679	0.00451399	-0.162438	Significantly downregulated	TDRD3	protein_coding	13	60396457	60573878	+	NA	-0.116048	5.08405	-1.55818	0.119567	0.596027	-5.03387	Not significant	TDRD3	protein_coding	13	60396457	60573878	+	NA	FALSE	NA
ENSG00000083720	-0.370828	4.07038	-4.52161	7.08225e-06	0.00028308	3.34441	Significantly downregulated	OXCT1	protein_coding	5	41730065	41870519	-	NA	-0.0594879	4.72746	-0.517661	0.604831	0.92104	-6.03825	Not significant	OXCT1	protein_coding	5	41730065	41870519	-	NA	FALSE	NA
ENSG00000083799	-0.307269	7.10421	-4.87576	1.31173e-06	8.82544e-05	4.84715	Significantly downregulated	CYLD	protein_coding	16	50742050	50801935	+	NA	-0.0369747	7.04227	-0.664348	0.506649	0.885235	-6.07849	Not significant	CYLD	protein_coding	16	50742050	50801935	+	NA	FALSE	NA
ENSG00000084070	0.254494	9.51754	3.01525	0.00265027	0.0192272	-2.22746	Significantly upregulated	SMAP2	protein_coding	1	40344850	40423326	+	NA	0.222016	7.31215	1.80665	0.0711744	0.495278	-4.7187	Not significant	SMAP2	protein_coding	1	40344850	40423326	+	NA	FALSE	NA
ENSG00000084090	-0.20151	7.26047	-2.96605	0.00310787	0.0214911	-2.38755	Significantly downregulated	STARD7	protein_coding	2	96184859	96208825	-	NA	-0.138486	6.90279	-2.0893	0.0369801	0.40116	-4.18277	Not significant	STARD7	protein_coding	2	96184859	96208825	-	NA	FALSE	NA
ENSG00000084110	0.397125	5.15555	2.96083	0.00316039	0.0217511	-2.3897	Significantly upregulated	HAL	protein_coding	12	95972662	95996365	-	NA	0.0577237	3.26227	0.233674	0.815295	0.974419	-5.97069	Not significant	HAL	protein_coding	12	95972662	95996365	-	NA	FALSE	NA
ENSG00000084463	-0.274502	6.37773	-4.76552	2.24359e-06	0.000124757	4.34051	Significantly downregulated	WBP11	protein_coding	12	14784579	14803540	-	NA	-0.084416	6.1379	-1.66264	0.0967563	0.556336	-4.93476	Not significant	WBP11	protein_coding	12	14784579	14803540	-	NA	FALSE	NA
ENSG00000084623	-0.124986	6.77367	-2.71186	0.0068368	0.0376293	-3.09172	Significantly downregulated	EIF3I	protein_coding	1	32221928	32231604	+	NA	-0.00699065	5.56566	-0.15311	0.878348	0.981851	-6.23085	Not significant	EIF3I	protein_coding	1	32221928	32231604	+	NA	FALSE	NA
ENSG00000085063	0.28958	5.75723	2.97883	0.00298248	0.0208479	-2.34504	Significantly upregulated	CD59	protein_coding	11	33698261	33736445	-	NA	-0.086497	8.41221	-0.980691	0.327027	0.79391	-5.82538	Not significant	CD59	protein_coding	11	33698261	33736445	-	NA	FALSE	NA
ENSG00000085185	0.38399	2.37549	4.34099	1.60366e-05	0.000513878	2.65526	Significantly upregulated	BCORL1	protein_coding	X	129981107	130058083	+	NA	0.169011	3.67467	1.83789	0.0664304	0.484538	-4.46412	Not significant	BCORL1	protein_coding	X	129981107	130058083	+	NA	FALSE	NA
ENSG00000085563	-0.478196	2.93332	-3.80246	0.000154355	0.00250277	0.579212	Significantly downregulated	ABCB1	protein_coding	7	87503633	87713323	-	NA	0.131664	0.049203	0.839376	0.401497	0.834163	-5.36927	Not significant	ABCB1	protein_coding	7	87503633	87713323	-	NA	FALSE	NA
ENSG00000085662	-0.266277	5.83908	-3.55078	0.000406932	0.00507819	-0.523005	Significantly downregulated	AKR1B1	protein_coding	7	134442350	134459284	-	NA	-0.37881	4.63682	-2.7371	0.00632902	0.210942	-2.57468	Not significant	AKR1B1	protein_coding	7	134442350	134459284	-	NA	FALSE	NA
ENSG00000085788	-0.230751	4.5299	-3.43702	0.000619038	0.00684017	-0.850984	Significantly downregulated	DDHD2	protein_coding	8	38225218	38275558	+	NA	-0.149831	4.91163	-1.6635	0.0965843	0.556336	-4.85561	Not significant	DDHD2	protein_coding	8	38225218	38275558	+	NA	FALSE	NA
ENSG00000085998	-0.25218	4.70408	-3.48628	0.000516949	0.00601072	-0.697589	Significantly downregulated	POMGNT1	protein_coding	1	46188682	46220305	-	NA	0.0332675	3.63601	0.371058	0.710687	0.953273	-5.979	Not significant	POMGNT1	protein_coding	1	46188682	46220305	-	NA	FALSE	NA
ENSG00000086065	0.274934	5.95791	2.86731	0.0042505	0.0268314	-2.66568	Significantly upregulated	CHMP5	protein_coding	9	33264879	33282069	+	NA	0.0394206	6.14345	0.660946	0.508828	0.886221	-6.06077	Not significant	CHMP5	protein_coding	9	33264879	33282069	+	NA	FALSE	NA
ENSG00000086189	-0.17812	4.81427	-2.7762	0.00563056	0.0328858	-2.868	Significantly downregulated	DIMT1	protein_coding	5	62387254	62403939	-	NA	-0.0715732	4.35833	-0.777846	0.436878	0.853737	-5.83496	Not significant	DIMT1	protein_coding	5	62387254	62403939	-	NA	FALSE	NA
ENSG00000086544	0.422069	3.95367	3.87578	0.000115145	0.00205565	0.696201	Significantly upregulated	ITPKC	protein_coding	19	40717103	40740860	+	NA	-0.0205051	6.33139	-0.170164	0.864922	0.978832	-6.2643	Not significant	ITPKC	protein_coding	19	40717103	40740860	+	NA	FALSE	NA
ENSG00000086548	1.14053	4.19496	4.3342	1.65277e-05	0.000524282	2.47849	Significantly upregulated	CEACAM6	protein_coding	19	41750977	41772208	+	NA	-0.124285	7.58852	-0.839459	0.40145	0.834163	-5.95427	Not significant	CEACAM6	protein_coding	19	41750977	41772208	+	NA	FALSE	NA
ENSG00000086570	0.61436	-1.12054	3.1626	0.00162374	0.0133635	-1.32383	Significantly upregulated	FAT2	protein_coding	5	151504093	151568944	-	NA	0.144474	6.6218	0.873518	0.38263	0.823746	-5.91934	Not significant	FAT2	protein_coding	5	151504093	151568944	-	NA	FALSE	NA
ENSG00000086598	-0.166978	7.62661	-2.677	0.00758327	0.0405571	-3.18324	Significantly downregulated	TMED2	protein_coding	12	123584531	123598577	+	NA	-0.0143798	7.44704	-0.217282	0.828041	0.975735	-6.27191	Not significant	TMED2	protein_coding	12	123584531	123598577	+	NA	FALSE	NA
ENSG00000086730	0.146921	8.02622	2.63781	0.00850919	0.0439878	-3.28222	Significantly upregulated	LAT2	protein_coding	7	74199652	74229834	+	NA	0.42987	3.81402	1.75949	0.0788573	0.514233	-4.63388	Not significant	LAT2	protein_coding	7	74199652	74229834	+	NA	FALSE	NA
ENSG00000087053	-0.202941	3.90454	-2.7379	0.00632298	0.0356212	-2.89753	Significantly downregulated	MTMR2	protein_coding	11	95832882	95925315	-	NA	-0.0433054	5.28035	-0.550012	0.582457	0.915377	-6.07411	Not significant	MTMR2	protein_coding	11	95832882	95925315	-	NA	FALSE	NA
ENSG00000087074	-0.364902	8.7543	-3.33041	0.000907609	0.00885739	-1.26548	Significantly downregulated	PPP1R15A	protein_coding	19	48872392	48876057	+	NA	0.234396	7.92381	1.43664	0.151191	0.637571	-5.29508	Not significant	PPP1R15A	protein_coding	19	48872392	48876057	+	NA	FALSE	NA
ENSG00000087085	1.58214	-0.83799	5.84474	7.43103e-09	2.34152e-06	9.78749	Significantly upregulated	ACHE	protein_coding	7	100889994	100896974	-	NA	-0.168461	-0.304108	-0.792464	0.428313	0.84854	-5.37568	Not significant	ACHE	protein_coding	7	100889994	100896974	-	NA	FALSE	NA
ENSG00000087087	-0.148516	6.37505	-3.27543	0.00110121	0.0101349	-1.44465	Significantly downregulated	SRRT	protein_coding	7	100875111	100888664	+	NA	0.00307152	6.18224	0.045172	0.963981	0.994379	-6.27242	Not significant	SRRT	protein_coding	7	100875111	100888664	+	NA	FALSE	NA
ENSG00000087095	0.162163	2.72104	2.57868	0.0100986	0.0495265	-3.21494	Significantly upregulated	NLK	protein_coding	17	28041737	28196381	+	NA	-0.0181626	5.09104	-0.456586	0.648086	0.934235	-6.10494	Not significant	NLK	protein_coding	17	28041737	28196381	+	NA	FALSE	NA
ENSG00000087157	0.344288	6.38165	3.78901	0.000162795	0.0025921	0.314457	Significantly upregulated	PGS1	protein_coding	17	78378640	78425114	+	NA	0.157823	6.00693	1.17461	0.240483	0.72465	-5.60498	Not significant	PGS1	protein_coding	17	78378640	78425114	+	NA	FALSE	NA
ENSG00000087191	-0.123839	6.44142	-2.75493	0.00600621	0.0343997	-2.97524	Significantly downregulated	PSMC5	protein_coding	17	63827152	63832026	+	NA	-0.0139977	5.55317	-0.293713	0.76905	0.966749	-6.1992	Not significant	PSMC5	protein_coding	17	63827152	63832026	+	NA	FALSE	NA
ENSG00000087206	0.214836	5.57522	3.81436	0.000147237	0.00241862	0.415013	Significantly upregulated	UIMC1	protein_coding	5	176905005	177022633	-	NA	0.0882418	5.05543	1.3076	0.191364	0.682899	-5.39029	Not significant	UIMC1	protein_coding	5	176905005	177022633	-	NA	FALSE	NA
ENSG00000087253	0.288534	5.89814	2.74758	0.00614107	0.0348867	-2.99384	Significantly upregulated	LPCAT2	protein_coding	16	55508998	55586670	+	NA	0.085474	4.61069	0.598585	0.549611	0.90183	-5.99773	Not significant	LPCAT2	protein_coding	16	55508998	55586670	+	NA	FALSE	NA
ENSG00000088179	-0.291994	5.20244	-3.11183	0.00192654	0.0151259	-1.92244	Significantly downregulated	PTPN4	protein_coding	2	119759631	119983818	+	NA	-0.0303018	5.37354	-0.409704	0.682127	0.946003	-6.14616	Not significant	PTPN4	protein_coding	2	119759631	119983818	+	NA	FALSE	NA
ENSG00000088356	-0.173228	4.00868	-2.87441	0.00415706	0.0264446	-2.53966	Significantly downregulated	PDRG1	protein_coding	20	31944342	31952092	-	NA	0.126852	2.69937	1.98516	0.0474509	0.437317	-4.09938	Not significant	PDRG1	protein_coding	20	31944342	31952092	-	NA	FALSE	NA
ENSG00000088387	-0.568428	3.48478	-4.01901	6.40614e-05	0.00133976	1.34951	Significantly downregulated	DOCK9	protein_coding	13	98793429	99086625	-	NA	-0.119691	7.1924	-1.33368	0.182671	0.673625	-5.43345	Not significant	DOCK9	protein_coding	13	98793429	99086625	-	NA	FALSE	NA
ENSG00000088448	-0.119929	6.19907	-3.11682	0.00189466	0.0149463	-1.93703	Significantly downregulated	ANKRD10	protein_coding	13	110878540	110915069	-	NA	0.0443638	6.47121	0.971998	0.331331	0.794738	-5.82596	Not significant	ANKRD10	protein_coding	13	110878540	110915069	-	NA	FALSE	NA
ENSG00000088538	-0.410669	0.186194	-2.6296	0.00871561	0.0446907	-2.78025	Significantly downregulated	DOCK3	protein_coding	3	50675241	51384198	+	NA	-0.267151	2.42287	-2.49024	0.0129574	0.280581	-3.01687	Not significant	DOCK3	protein_coding	3	50675241	51384198	+	NA	FALSE	NA
ENSG00000088543	-0.616831	2.68241	-5.13292	3.59821e-07	3.77504e-05	6.23104	Significantly downregulated	C3orf18	protein_coding	3	50558025	50571027	-	NA	0.227555	0.905694	1.90495	0.0571266	0.463671	-4.11803	Not significant	C3orf18	protein_coding	3	50558025	50571027	-	NA	FALSE	NA
ENSG00000088808	-0.369847	2.15266	-3.30412	0.00099588	0.00946611	-1.05324	Significantly downregulated	PPP1R13B	protein_coding	14	103733752	103847590	-	NA	-0.15069	6.01363	-1.81929	0.0692229	0.491979	-4.6667	Not significant	PPP1R13B	protein_coding	14	103733752	103847590	-	NA	FALSE	NA
ENSG00000088833	0.144506	6.27846	3.45087	0.000588586	0.00658451	-0.871992	Significantly upregulated	NSFL1C	protein_coding	20	1442162	1473842	-	NA	0.035274	6.19967	1.08926	0.276352	0.761964	-5.70129	Not significant	NSFL1C	protein_coding	20	1442162	1473842	-	NA	FALSE	NA
ENSG00000088899	-0.455037	0.741407	-2.76131	0.00589121	0.033932	-2.48153	Significantly downregulated	LZTS3	protein_coding	20	3162617	3173592	-	NA	-0.0894048	5.25801	-0.682203	0.495298	0.87947	-5.99052	Not significant	LZTS3	protein_coding	20	3162617	3173592	-	NA	FALSE	NA
ENSG00000088930	-0.102098	6.79268	-2.6996	0.00709138	0.0385923	-3.12429	Significantly downregulated	XRN2	protein_coding	20	21303304	21389827	+	NA	-0.0166394	6.61582	-0.367824	0.713097	0.953887	-6.21924	Not significant	XRN2	protein_coding	20	21303304	21389827	+	NA	FALSE	NA
ENSG00000088992	0.471756	5.60518	3.97611	7.65089e-05	0.00150989	1.02167	Significantly upregulated	TESC	protein_coding	12	117038923	117099479	-	NA	0.617611	-0.535415	3.02086	0.00259676	0.151999	-1.65793	Not significant	TESC	protein_coding	12	117038923	117099479	-	NA	FALSE	NA
ENSG00000089022	-0.178209	4.92259	-3.31403	0.000961697	0.00921066	-1.28235	Significantly downregulated	MAPKAPK5	protein_coding	12	111841978	111902238	+	NA	-0.016195	5.15974	-0.349856	0.726535	0.955643	-6.15463	Not significant	MAPKAPK5	protein_coding	12	111841978	111902238	+	NA	FALSE	NA
ENSG00000089053	-0.221302	7.54688	-3.79722	0.000157594	0.00253789	0.344529	Significantly downregulated	ANAPC5	protein_coding	12	121308245	121399896	-	NA	-0.026462	6.66171	-0.352589	0.724485	0.955538	-6.22538	Not significant	ANAPC5	protein_coding	12	121308245	121399896	-	NA	FALSE	NA
ENSG00000089094	-0.274192	4.47992	-3.45054	0.000589301	0.00658861	-0.801461	Significantly downregulated	KDM2B	protein_coding	12	121429097	121581015	-	NA	-0.0688639	5.19525	-1.0217	0.307214	0.782343	-5.71258	Not significant	KDM2B	protein_coding	12	121429097	121581015	-	NA	FALSE	NA
ENSG00000089123	-0.239299	3.08006	-3.72178	0.000211916	0.00311413	0.253363	Significantly downregulated	TASP1	protein_coding	20	13389392	13638940	-	NA	0.00387377	4.04004	0.0451872	0.963969	0.994379	-6.09129	Not significant	TASP1	protein_coding	20	13389392	13638940	-	NA	FALSE	NA
ENSG00000089220	-0.361578	6.63604	-4.27211	2.17345e-05	0.000641049	2.19713	Significantly downregulated	PEBP1	protein_coding	12	118135858	118145584	+	NA	-0.200426	6.0611	-1.82731	0.0680064	0.489057	-4.65086	Not significant	PEBP1	protein_coding	12	118135858	118145584	+	NA	FALSE	NA
ENSG00000089248	-0.136684	7.33399	-2.65513	0.00808824	0.0423943	-3.24077	Significantly downregulated	ERP29	protein_coding	12	112013316	112023451	+	NA	0.070051	5.0682	1.24855	0.212178	0.703196	-5.46088	Not significant	ERP29	protein_coding	12	112013316	112023451	+	NA	FALSE	NA
ENSG00000089280	-0.225913	7.2914	-4.11344	4.3088e-05	0.00102727	1.55359	Significantly downregulated	FUS	protein_coding	16	31180110	31194871	+	NA	-0.0356512	7.84014	-0.891891	0.372706	0.818496	-5.90983	Not significant	FUS	protein_coding	16	31180110	31194871	+	NA	FALSE	NA
ENSG00000089505	0.41286	0.703618	2.65322	0.00813376	0.0425548	-2.83108	Significantly upregulated	CMTM1	protein_coding	16	66566393	66579137	+	NA	0.450857	1.02422	2.09731	0.036264	0.397682	-3.78069	Not significant	CMTM1	protein_coding	16	66566393	66579137	+	NA	FALSE	NA
ENSG00000089737	-0.29981	6.7121	-4.65826	3.74359e-06	0.000179181	3.85439	Significantly downregulated	DDX24	protein_coding	14	94048291	94081245	-	NA	-0.134432	6.68225	-2.12486	0.0338892	0.385539	-4.10745	Not significant	DDX24	protein_coding	14	94048291	94081245	-	NA	FALSE	NA
ENSG00000089775	-0.322823	3.96093	-4.82959	1.64454e-06	0.000102275	4.72329	Significantly downregulated	ZBTB25	protein_coding	14	64449106	64505213	-	NA	0.0678785	5.04854	1.08817	0.276833	0.761964	-5.63897	Not significant	ZBTB25	protein_coding	14	64449106	64505213	-	NA	FALSE	NA
ENSG00000090006	-0.301989	4.62522	-2.69971	0.00708911	0.038591	-3.0554	Significantly downregulated	LTBP4	protein_coding	19	40592883	40629818	+	NA	-0.0993886	4.51026	-0.672344	0.501549	0.882994	-5.92867	Not significant	LTBP4	protein_coding	19	40592883	40629818	+	NA	FALSE	NA
ENSG00000090013	0.503461	7.57692	4.62185	4.44396e-06	0.000202005	3.69324	Significantly upregulated	BLVRB	protein_coding	19	40447789	40465840	-	NA	0.12843	3.9795	1.25296	0.210567	0.700819	-5.35592	Not significant	BLVRB	protein_coding	19	40447789	40465840	-	NA	FALSE	NA
ENSG00000090060	-0.140349	7.14993	-3.29174	0.00104013	0.0097495	-1.39489	Significantly downregulated	PAPOLA	protein_coding	14	96501433	96567111	+	NA	0.0735776	7.90731	1.59126	0.111926	0.583447	-5.07053	Not significant	PAPOLA	protein_coding	14	96501433	96567111	+	NA	FALSE	NA
ENSG00000090097	-0.289675	2.53662	-2.61917	0.0089841	0.0455982	-3.04703	Significantly downregulated	PCBP4	protein_coding	3	51957454	51974016	-	NA	-0.217326	1.80276	-1.9118	0.0562415	0.46076	-4.13602	Not significant	PCBP4	protein_coding	3	51957454	51974016	-	NA	FALSE	NA
ENSG00000090104	-1.08872	4.03626	-3.98877	7.26157e-05	0.00145586	1.22536	Significantly downregulated	RGS1	protein_coding	1	192575727	192580031	+	NA	-0.0637228	3.55002	-0.338035	0.735421	0.959963	-5.97098	Not significant	RGS1	protein_coding	1	192575727	192580031	+	NA	FALSE	NA
ENSG00000090238	0.371864	7.87912	3.58689	0.000355335	0.0046045	-0.40554	Significantly upregulated	YPEL3	protein_coding	16	30092314	30096915	-	NA	0.0681526	5.61664	0.519297	0.60369	0.920646	-6.11888	Not significant	YPEL3	protein_coding	16	30092314	30096915	-	NA	FALSE	NA
ENSG00000090316	0.177932	6.15359	3.09263	0.002054	0.0158308	-2.01178	Significantly upregulated	MAEA	protein_coding	4	1289851	1340147	+	NA	0.0916997	5.90309	1.02761	0.304429	0.780008	-5.75597	Not significant	MAEA	protein_coding	4	1289851	1340147	+	NA	FALSE	NA
ENSG00000090376	0.377936	6.52962	3.83474	0.000135754	0.00229158	0.482988	Significantly upregulated	IRAK3	protein_coding	12	66188879	66254622	+	NA	0.428236	7.76423	3.20965	0.0013793	0.121824	-1.33957	Not significant	IRAK3	protein_coding	12	66188879	66254622	+	NA	FALSE	NA
ENSG00000090674	0.184729	5.38901	2.68074	0.00749991	0.040225	-3.16204	Significantly upregulated	MCOLN1	protein_coding	19	7522626	7534009	+	NA	0.219242	4.20787	1.40281	0.161043	0.648507	-5.19889	Not significant	MCOLN1	protein_coding	19	7522626	7534009	+	NA	FALSE	NA
ENSG00000090776	-0.329236	2.88024	-3.30316	0.000999245	0.0094838	-1.13126	Significantly downregulated	EFNB1	protein_coding	X	68828997	68842147	+	NA	0.0437538	3.19663	0.313365	0.754081	0.962959	-5.95136	Not significant	EFNB1	protein_coding	X	68828997	68842147	+	NA	FALSE	NA
ENSG00000090863	-0.27705	7.90829	-3.60938	0.000326359	0.00430341	-0.328921	Significantly downregulated	GLG1	protein_coding	16	74447427	74607144	-	NA	-0.0487891	7.40378	-0.914249	0.360848	0.811254	-5.8903	Not significant	GLG1	protein_coding	16	74447427	74607144	-	NA	FALSE	NA
ENSG00000090989	0.13524	4.83479	2.58364	0.00995575	0.0490548	-3.39053	Significantly upregulated	EXOC1	protein_coding	4	55853616	55905034	+	NA	-0.0611121	6.42793	-1.43867	0.150617	0.63755	-5.27928	Not significant	EXOC1	protein_coding	4	55853616	55905034	+	NA	FALSE	NA
ENSG00000091073	0.292828	4.34087	3.85254	0.000126423	0.00217289	0.595327	Significantly upregulated	DTX2	protein_coding	7	76461676	76505995	+	NA	-0.0577431	6.57376	-0.505663	0.613225	0.924065	-6.1605	Not significant	DTX2	protein_coding	7	76461676	76505995	+	NA	FALSE	NA
ENSG00000091106	0.512623	5.07138	4.08681	4.82262e-05	0.00111191	1.45979	Significantly upregulated	NLRC4	protein_coding	2	32224453	32265854	-	NA	0.671732	1.64929	2.28984	0.0222773	0.333747	-3.44337	Not significant	NLRC4	protein_coding	2	32224453	32265854	-	NA	FALSE	NA
ENSG00000091490	-0.461424	6.55207	-3.34103	0.000874055	0.00865103	-1.23232	Significantly downregulated	SEL1L3	protein_coding	4	25747427	25863760	-	NA	-0.0148622	7.30743	-0.149855	0.880915	0.982433	-6.28296	Not significant	SEL1L3	protein_coding	4	25747427	25863760	-	NA	FALSE	NA
ENSG00000091527	-0.193977	6.84419	-3.38161	0.000756205	0.00782958	-1.10296	Significantly downregulated	CDV3	protein_coding	3	133573730	133590261	+	NA	-0.00289638	7.04738	-0.0568522	0.954676	0.9937	-6.29068	Not significant	CDV3	protein_coding	3	133573730	133590261	+	NA	FALSE	NA
ENSG00000091972	-0.583343	1.26099	-3.15677	0.00165611	0.01356	-1.41004	Significantly downregulated	CD200	protein_coding	3	112332347	112362812	+	NA	-0.0722666	0.0421802	-0.455201	0.649082	0.934289	-5.59151	Not significant	CD200	protein_coding	3	112332347	112362812	+	NA	FALSE	NA
ENSG00000092036	0.232785	3.33148	2.64096	0.00843113	0.0436718	-3.13817	Significantly upregulated	HAUS4	protein_coding	14	22946228	22957161	-	NA	0.0566019	2.81892	0.590196	0.555217	0.904337	-5.76881	Not significant	HAUS4	protein_coding	14	22946228	22957161	-	NA	FALSE	NA
ENSG00000092199	-0.182941	8.84147	-4.40553	1.20152e-05	0.000417574	2.75814	Significantly downregulated	HNRNPC	protein_coding	14	21209136	21269494	-	NA	0.138045	8.54137	3.4644	0.000558257	0.0817913	-0.524649	Not significant	HNRNPC	protein_coding	14	21209136	21269494	-	NA	FALSE	NA
ENSG00000092529	0.313037	0.235506	2.79396	0.00533331	0.0316285	-2.41535	Significantly upregulated	CAPN3	protein_coding	15	42359500	42412318	+	NA	0.0101083	1.39194	0.10925	0.91303	0.987244	-5.77048	Not significant	CAPN3	protein_coding	15	42359500	42412318	+	NA	FALSE	NA
ENSG00000092758	0.604487	2.65178	3.3579	0.000823132	0.00829096	-1.00853	Significantly upregulated	COL9A3	protein_coding	20	62816244	62841159	+	NA	0.187336	-0.145369	1.03617	0.300419	0.777812	-5.20566	Not significant	COL9A3	protein_coding	20	62816244	62841159	+	NA	FALSE	NA
ENSG00000092820	-0.217806	7.99047	-3.3181	0.000947986	0.00913133	-1.3086	Significantly downregulated	EZR	protein_coding	6	158765741	158819412	-	NA	-0.206628	9.82875	-1.8906	0.0590215	0.468737	-4.54428	Not significant	EZR	protein_coding	6	158765741	158819412	-	NA	FALSE	NA
ENSG00000093072	-0.356448	8.24284	-3.29293	0.00103578	0.0097328	-1.38865	Significantly downregulated	ADA2	protein_coding	22	17178790	17221989	-	NA	0.246948	5.08034	1.85916	0.0633525	0.479736	-4.55921	Not significant	ADA2	protein_coding	22	17178790	17221989	-	NA	FALSE	NA
ENSG00000095383	0.21461	5.82867	2.66764	0.00779578	0.0413428	-3.20396	Significantly upregulated	TBC1D2	protein_coding	9	98198999	98255721	-	NA	0.284875	5.7046	2.32745	0.0201773	0.323754	-3.65707	Not significant	TBC1D2	protein_coding	9	98198999	98255721	-	NA	FALSE	NA
ENSG00000095397	-0.527181	1.25144	-3.39699	0.00071556	0.00754039	-0.675083	Significantly downregulated	WHRN	protein_coding	9	114402080	114505450	-	NA	0.184352	5.24077	1.40878	0.15927	0.646533	-5.27483	Not significant	WHRN	protein_coding	9	114402080	114505450	-	NA	FALSE	NA
ENSG00000095585	-0.489355	3.69198	-3.77721	0.000170561	0.00267383	0.424096	Significantly downregulated	BLNK	protein_coding	10	96191702	96271587	-	NA	-0.16054	4.17062	-1.54077	0.123749	0.599587	-4.96925	Not significant	BLNK	protein_coding	10	96191702	96271587	-	NA	FALSE	NA
ENSG00000096006	0.685053	4.19383	2.74678	0.00615592	0.0349396	-2.95228	Significantly upregulated	CRISP3	protein_coding	6	49727384	49744437	-	NA	0.502343	-0.180332	1.80275	0.0717854	0.495946	-4.25097	Not significant	CRISP3	protein_coding	6	49727384	49744437	-	NA	FALSE	NA
ENSG00000096060	0.541218	8.64137	4.01261	6.57877e-05	0.0013638	1.16723	Significantly upregulated	FKBP5	protein_coding	6	35573585	35728583	-	NA	0.561968	6.79121	3.49112	0.000506015	0.0802566	-0.440622	Not significant	FKBP5	protein_coding	6	35573585	35728583	-	NA	FALSE	NA
ENSG00000096063	0.407507	5.68321	4.0873	4.81248e-05	0.00111092	1.45415	Significantly upregulated	SRPK1	protein_coding	6	35832966	35921342	-	NA	0.0965465	6.73118	1.36749	0.171838	0.661068	-5.38518	Not significant	SRPK1	protein_coding	6	35832966	35921342	-	NA	FALSE	NA
ENSG00000096384	-0.250977	7.99807	-3.44349	0.000604642	0.00672209	-0.896673	Significantly downregulated	HSP90AB1	protein_coding	6	44246166	44253888	+	NA	0.115952	8.6225	1.13289	0.257585	0.741291	-5.66552	Not significant	HSP90AB1	protein_coding	6	44246166	44253888	+	NA	FALSE	NA
ENSG00000096433	-0.433083	4.20797	-3.29456	0.00102989	0.0097078	-1.27676	Significantly downregulated	ITPR3	protein_coding	6	33620365	33696574	+	NA	-0.112767	7.50459	-0.972732	0.330966	0.794738	-5.83722	Not significant	ITPR3	protein_coding	6	33620365	33696574	+	NA	FALSE	NA
ENSG00000096746	-0.136106	6.3369	-3.23394	0.00127193	0.0111639	-1.57596	Significantly downregulated	HNRNPH3	protein_coding	10	68331174	68343191	+	NA	0.110199	6.17918	1.78938	0.0739123	0.501954	-4.73055	Not significant	HNRNPH3	protein_coding	10	68331174	68343191	+	NA	FALSE	NA
ENSG00000097007	-0.169249	4.40615	-2.91951	0.00360592	0.0238953	-2.44734	Significantly downregulated	ABL1	protein_coding	9	130713946	130887675	+	NA	-0.0519883	5.77869	-0.748334	0.454468	0.85963	-5.98238	Not significant	ABL1	protein_coding	9	130713946	130887675	+	NA	FALSE	NA
ENSG00000099194	0.417615	3.49543	3.36832	0.000793091	0.00804409	-1.03835	Significantly upregulated	SCD	protein_coding	10	100347124	100364834	+	NA	0.137855	6.26314	1.1997	0.230593	0.716984	-5.58502	Not significant	SCD	protein_coding	10	100347124	100364834	+	NA	FALSE	NA
ENSG00000099204	-0.505363	5.71767	-4.2033	2.93244e-05	0.000774311	1.93489	Significantly downregulated	ABLIM1	protein_coding	10	114431113	114685003	-	NA	-0.210001	8.81861	-1.80638	0.0712164	0.495278	-4.71196	Not significant	ABLIM1	protein_coding	10	114431113	114685003	-	NA	FALSE	NA
ENSG00000099783	-0.236592	7.83734	-3.78772	0.000163628	0.00259962	0.310262	Significantly downregulated	HNRNPM	protein_coding	19	8444767	8489114	+	NA	0.0112853	6.64396	0.258476	0.796103	0.971879	-6.25382	Not significant	HNRNPM	protein_coding	19	8444767	8489114	+	NA	FALSE	NA
ENSG00000099804	0.621243	6.12906	4.16797	3.41443e-05	0.000860709	1.77232	Significantly upregulated	CDC34	protein_coding	19	531712	542092	+	NA	0.0216821	4.11053	0.181864	0.855733	0.97834	-6.09428	Not significant	CDC34	protein_coding	19	531712	542092	+	NA	FALSE	NA
ENSG00000099968	0.132257	5.86422	2.90529	0.00377206	0.0246064	-2.55647	Significantly upregulated	BCL2L13	protein_coding	22	17628855	17730855	+	NA	-0.0339723	5.90235	-0.722263	0.470334	0.868633	-6.00759	Not significant	BCL2L13	protein_coding	22	17628855	17730855	+	NA	FALSE	NA
ENSG00000100012	1.50824	-1.97134	5.73785	1.36823e-08	3.56138e-06	9.11304	Significantly upregulated	SEC14L3	protein_coding	22	30447959	30472049	-	NA	-0.0628977	4.25829	-0.206433	0.836503	0.976426	-6.10321	Not significant	SEC14L3	protein_coding	22	30447959	30472049	-	NA	FALSE	NA
ENSG00000100027	-0.359382	3.00414	-3.01135	0.0026842	0.0193718	-2.03348	Significantly downregulated	YPEL1	protein_coding	22	21697544	21735834	-	NA	0.14271	2.1769	1.34469	0.179088	0.669778	-5.02233	Not significant	YPEL1	protein_coding	22	21697544	21735834	-	NA	FALSE	NA
ENSG00000100060	-0.146577	7.70501	-2.72327	0.00660727	0.0367187	-3.06094	Significantly downregulated	MFNG	protein_coding	22	37469063	37486401	-	NA	0.545888	0.999923	2.70346	0.0070004	0.220452	-2.47677	Not significant	MFNG	protein_coding	22	37469063	37486401	-	NA	FALSE	NA
ENSG00000100079	-1.2373	4.34697	-3.70665	0.000224751	0.00323621	0.157681	Significantly downregulated	LGALS2	protein_coding	22	37570246	37582616	-	NA	-0.446749	-1.51069	-2.43211	0.0152185	0.301499	-3.04157	Not significant	LGALS2	protein_coding	22	37570246	37582616	-	NA	FALSE	NA
ENSG00000100099	-0.153344	4.62388	-2.94374	0.00333817	0.0226775	-2.39257	Significantly downregulated	HPS4	protein_coding	22	26443423	26483837	-	NA	-0.0941198	5.70828	-1.87037	0.0617797	0.475018	-4.56484	Not significant	HPS4	protein_coding	22	26443423	26483837	-	NA	FALSE	NA
ENSG00000100100	-0.369094	7.50254	-3.58085	0.000363508	0.00467198	-0.42946	Significantly downregulated	PIK3IP1	protein_coding	22	31281593	31292534	-	NA	-0.14866	5.85497	-1.77245	0.0766813	0.508159	-4.73983	Not significant	PIK3IP1	protein_coding	22	31281593	31292534	-	NA	FALSE	NA
ENSG00000100104	0.358548	3.69664	4.27133	2.18096e-05	0.000642262	2.27398	Significantly upregulated	SRRD	protein_coding	22	26483877	26494658	+	NA	-0.0176971	3.39071	-0.259798	0.795083	0.971879	-5.97212	Not significant	SRRD	protein_coding	22	26483877	26494658	+	NA	FALSE	NA
ENSG00000100116	0.755489	0.839244	5.90472	5.25332e-09	1.8058e-06	10.1864	Significantly upregulated	GCAT	protein_coding	22	37807905	37817176	+	NA	-0.0920145	1.87713	-0.726381	0.467807	0.867671	-5.57431	Not significant	GCAT	protein_coding	22	37807905	37817176	+	NA	FALSE	NA
ENSG00000100129	-0.167422	5.49614	-2.88941	0.00396585	0.0255202	-2.58826	Significantly downregulated	EIF3L	protein_coding	22	37848868	37889407	+	NA	-0.011561	5.11463	-0.193351	0.846731	0.977267	-6.1913	Not significant	EIF3L	protein_coding	22	37848868	37889407	+	NA	FALSE	NA
ENSG00000100138	-0.154571	6.80649	-2.94087	0.00336895	0.0228066	-2.45971	Significantly downregulated	SNU13	protein_coding	22	41673930	41690504	-	NA	0.0428671	4.81113	0.963766	0.33544	0.79704	-5.74034	Not significant	SNU13	protein_coding	22	41673930	41690504	-	NA	FALSE	NA
ENSG00000100151	0.253457	4.09877	3.24175	0.00123803	0.0109477	-1.48803	Significantly upregulated	PICK1	protein_coding	22	38056311	38075701	+	NA	-0.0735474	4.64131	-0.842523	0.399734	0.833507	-5.82231	Not significant	PICK1	protein_coding	22	38056311	38075701	+	NA	FALSE	NA
ENSG00000100218	0.61007	-1.11689	2.86962	0.00421984	0.0267002	-2.14253	Significantly upregulated	RSPH14	protein_coding	22	23059415	23145021	-	NA	-0.0201817	3.04274	-0.11372	0.909487	0.986323	-5.94864	Not significant	RSPH14	protein_coding	22	23059415	23145021	-	NA	FALSE	NA
ENSG00000100219	-0.301326	8.38712	-3.06778	0.0022305	0.0168612	-2.08535	Significantly downregulated	XBP1	protein_coding	22	28794555	28800597	-	NA	0.0171428	8.63002	0.171318	0.864015	0.978765	-6.27167	Not significant	XBP1	protein_coding	22	28794555	28800597	-	NA	FALSE	NA
ENSG00000100221	-0.179352	4.15994	-2.82888	0.00478998	0.0292032	-2.67935	Significantly downregulated	JOSD1	protein_coding	22	38685543	38701556	-	NA	-0.0651385	6.00532	-0.492063	0.622803	0.927421	-6.14767	Not significant	JOSD1	protein_coding	22	38685543	38701556	-	NA	FALSE	NA
ENSG00000100225	0.547106	8.00485	4.16597	3.44379e-05	0.000865802	1.76752	Significantly upregulated	FBXO7	protein_coding	22	32474676	32498829	+	NA	-0.0744459	6.41423	-1.46707	0.14273	0.627103	-5.23914	Not significant	FBXO7	protein_coding	22	32474676	32498829	+	NA	FALSE	NA
ENSG00000100228	0.524209	1.77799	3.68508	0.000244312	0.00345472	0.181706	Significantly upregulated	RAB36	protein_coding	22	23145326	23164350	+	NA	0.0901089	5.56821	0.421101	0.673789	0.942238	-6.15591	Not significant	RAB36	protein_coding	22	23145326	23164350	+	NA	FALSE	NA
ENSG00000100271	-0.18062	2.06978	-3.03918	0.00245083	0.0181708	-1.86573	Significantly downregulated	TTLL1	protein_coding	22	43039644	43089428	-	NA	-0.0556308	2.46021	-0.472572	0.636641	0.931729	-5.77097	Not significant	TTLL1	protein_coding	22	43039644	43089428	-	NA	FALSE	NA
ENSG00000100296	0.155332	5.16873	2.78194	0.00553287	0.0325161	-2.88411	Significantly upregulated	THOC5	protein_coding	22	29505879	29555216	-	NA	0.023184	4.90004	0.425378	0.67067	0.941548	-6.10385	Not significant	THOC5	protein_coding	22	29505879	29555216	-	NA	FALSE	NA
ENSG00000100316	-0.367175	9.1495	-4.13571	3.91945e-05	0.000961104	1.64859	Significantly downregulated	RPL3	protein_coding	22	39312882	39320389	-	NA	-0.0222823	8.03426	-0.219092	0.826632	0.975678	-6.2702	Not significant	RPL3	protein_coding	22	39312882	39320389	-	NA	FALSE	NA
ENSG00000100319	0.220127	3.76178	3.29142	0.00104129	0.00975554	-1.29883	Significantly upregulated	ZMAT5	protein_coding	22	29730956	29767011	-	NA	0.0759864	2.78175	0.698116	0.485297	0.873655	-5.70497	Not significant	ZMAT5	protein_coding	22	29730956	29767011	-	NA	FALSE	NA
ENSG00000100325	0.419058	6.96619	4.03124	6.08799e-05	0.00129909	1.23056	Significantly upregulated	ASCC2	protein_coding	22	29788608	29838304	-	NA	0.0313657	6.00685	0.593095	0.553277	0.903498	-6.09715	Not significant	ASCC2	protein_coding	22	29788608	29838304	-	NA	FALSE	NA
ENSG00000100330	0.442513	3.3786	4.92758	1.01546e-06	7.35569e-05	5.16931	Significantly upregulated	MTMR3	protein_coding	22	29883155	30030866	+	NA	0.0349068	7.66673	0.740772	0.459039	0.861735	-6.02945	Not significant	MTMR3	protein_coding	22	29883155	30030866	+	NA	FALSE	NA
ENSG00000100346	-0.56058	1.55083	-3.44342	0.000604796	0.00672209	-0.541101	Significantly downregulated	CACNA1I	protein_coding	22	39570753	39689737	+	NA	-0.0591078	-0.552824	-0.40781	0.683517	0.946138	-5.56938	Not significant	CACNA1I	protein_coding	22	39570753	39689737	+	NA	FALSE	NA
ENSG00000100353	-0.114973	6.72276	-2.83441	0.0047087	0.028866	-2.75965	Significantly downregulated	EIF3D	protein_coding	22	36510850	36529436	-	NA	0.0178772	6.30259	0.510748	0.609662	0.923115	-6.15104	Not significant	EIF3D	protein_coding	22	36510850	36529436	-	NA	FALSE	NA
ENSG00000100365	0.368676	7.57164	3.53307	0.000434726	0.00534044	-0.592556	Significantly upregulated	NCF4	protein_coding	22	36860988	36878015	+	NA	0.17494	3.9972	0.656398	0.511748	0.887211	-5.89776	Not significant	NCF4	protein_coding	22	36860988	36878015	+	NA	FALSE	NA
ENSG00000100385	-0.727039	6.74956	-5.3035	1.47781e-07	2.0246e-05	6.92722	Significantly downregulated	IL2RB	protein_coding	22	37125838	37175054	-	NA	0.134505	1.97353	0.676797	0.498721	0.881481	-5.6254	Not significant	IL2RB	protein_coding	22	37125838	37175054	-	NA	FALSE	NA
ENSG00000100418	0.149495	4.92655	2.62289	0.00888769	0.0453524	-3.29361	Significantly upregulated	DESI1	protein_coding	22	41598028	41621096	-	NA	0.0727665	4.58188	1.48509	0.137893	0.619447	-5.10967	Not significant	DESI1	protein_coding	22	41598028	41621096	-	NA	FALSE	NA
ENSG00000100453	-0.43099	7.32757	-2.85493	0.00441787	0.0275204	-2.7031	Significantly downregulated	GZMB	protein_coding	14	24630954	24634267	-	NA	0.16456	0.954704	0.733258	0.463605	0.864936	-5.49914	Not significant	GZMB	protein_coding	14	24630954	24634267	-	NA	FALSE	NA
ENSG00000100490	0.279585	1.62206	2.79808	0.00526647	0.0313402	-2.52587	Significantly upregulated	CDKL1	protein_coding	14	50329404	50416461	-	NA	-0.0492383	4.83588	-0.258355	0.796196	0.971879	-6.14866	Not significant	CDKL1	protein_coding	14	50329404	50416461	-	NA	FALSE	NA
ENSG00000100523	-0.240146	4.3665	-2.83982	0.00463037	0.0284967	-2.66131	Significantly downregulated	DDHD1	protein_coding	14	53036745	53153282	-	NA	-0.0432355	5.55588	-0.705994	0.480387	0.872338	-5.99808	Not significant	DDHD1	protein_coding	14	53036745	53153282	-	NA	FALSE	NA
ENSG00000100554	0.190305	5.44042	2.87503	0.00414903	0.0264048	-2.63567	Significantly upregulated	ATP6V1D	protein_coding	14	67294371	67360265	-	NA	0.13489	5.75439	2.07665	0.0381366	0.404494	-4.18308	Not significant	ATP6V1D	protein_coding	14	67294371	67360265	-	NA	FALSE	NA
ENSG00000100558	1.57723	1.24653	6.49987	1.42691e-10	1.68607e-07	13.6254	Significantly upregulated	PLEK2	protein_coding	14	67386983	67412200	-	NA	-0.0221618	2.65515	-0.229345	0.818657	0.97527	-5.87777	Not significant	PLEK2	protein_coding	14	67386983	67412200	-	NA	FALSE	NA
ENSG00000100580	0.379191	4.58095	3.95927	8.19917e-05	0.00159199	0.983373	Significantly upregulated	TMED8	protein_coding	14	77335021	77377109	-	NA	0.0824344	5.36143	1.47413	0.140821	0.624083	-5.18793	Not significant	TMED8	protein_coding	14	77335021	77377109	-	NA	FALSE	NA
[truncated: 2,329 more rows]

## Sheet: Fig. 2D
pathway	pval	padj	log2err	ES	NES	size	leadingEdge
[truncated: 12 more rows]

## Sheet: Fig. 3A
ID	Primary.Diagnosis.x	Blood gram positive	Blood gram negative	Blood viral	Lungs gram positive	Lungs gram negative	Lungs viral	Urine gram positive	Urine gram negative	Urine viral	GI gram positive	GI gram negative	GI viral
[truncated: 122 more rows]

[truncated: 21 more sheets: Fig. 3B, Fig. 3C, Fig. 3D, Fig. 4A, Fig. 4B, Fig. 4C, Fig. 4D, Fig. 4E, Fig. 5A, Fig. 5B, Fig. 5C, Fig. 5D, Fig. S1A, Fig. S1B, Fig. S1C, Fig. S1D, Fig. S2, Fig. S3, Fig. S4, Fig. S5A …]
